# Supplementary material for: Deformation and energy damage characteristics of granite-concrete composite under uniaxial compression
Source: PLoS One. 2025 Mar 10;20(3):e0316124. doi: 10.1371/journal.pone.0316124 (PMC11892862; doi:10.1371/journal.pone.0316124)
Supplement: S1 Table — (ZIP) [file pone.0316124.s002.zip]

Archive with 7 entries (6 files):
- S2 Table/
- S2 Table/Table 1 Concrete mix proportion.tif
- S2 Table/Table 2.  PFC Simulation Mesoscopic Parameters..tif
- S2 Table/Table 3.  Parameters PFC simulation microscopic..tif
- S2 Table/Table 4. Failure modes of the precast crack.tif
- S2 Table/Table 5. Energy evolution of granite-concrete composite.tif
- S2 Table/Table 6. Elastic energy consumption rate-stress-strain curve.tif
