# Supplementary material for: Deformation and energy damage characteristics of granite-concrete composite under uniaxial compression
Source: PLoS One. 2025 Mar 10;20(3):e0316124. doi: 10.1371/journal.pone.0316124 (PMC11892862; doi:10.1371/journal.pone.0316124)
Supplement: S1 Minimal Data Set — (ZIP) [file pone.0316124.s003.zip]

Archive with 26 entries (19 files):
- Table 6. Elastic energy consumption rate-stress-strain curve of precast crack inclination rock-concrete ccomposite with different relative areas/
- Table 6. Elastic energy consumption rate-stress-strain curve of precast crack inclination rock-concrete ccomposite with different relative areas/S=200.xlsx
- Table 6. Elastic energy consumption rate-stress-strain curve of precast crack inclination rock-concrete ccomposite with different relative areas/S=300.xlsx
- Table 6. Elastic energy consumption rate-stress-strain curve of precast crack inclination rock-concrete ccomposite with different relative areas/S=600.xlsx
- Table 6. Elastic energy consumption rate-stress-strain curve of precast crack inclination rock-concrete ccomposite with different relative areas/S=900.xlsx
- Fig.7-8 Conversion rate of elastic energy of precast fissure inclined rock-concrete combination by relative area/
- Fig.7-8 Conversion rate of elastic energy of precast fissure inclined rock-concrete combination by relative area/Re p.xlsx
- Fig 4. Elastic modulus of precast crack inclination rock-concrete composite with different relative areas/
- Fig 4. Elastic modulus of precast crack inclination rock-concrete composite with different relative areas/S-E.xlsx
- Fig.6 Relative area to total energy at peak point of precast fissure inclined rock-concrete combination/
- Fig.6 Relative area to total energy at peak point of precast fissure inclined rock-concrete combination/radar chart.xlsx
- Fig 3.Stress-strain curve/
- Fig 3.Stress-strain curve/S=200.xlsx
- Fig 3.Stress-strain curve/S=300.xlsx
- Fig 3.Stress-strain curve/S=600.xlsx
- Fig 3.Stress-strain curve/S=900.xlsx
- Fig 2. Comparison between the experimental results and the numerical simulation results/
- Fig 2. Comparison between the experimental results and the numerical simulation results/90ocrack.xlsx
- Fig 2. Comparison between the experimental results and the numerical simulation results/composite.xlsx
- Fig 2. Comparison between the experimental results and the numerical simulation results/Concrete.xlsx
- Fig 2. Comparison between the experimental results and the numerical simulation results/granite.xlsx
- Table 5. Energy evolution of granite-concrete composite with precast crack Angle under different relative areas/
- Table 5. Energy evolution of granite-concrete composite with precast crack Angle under different relative areas/S=200.xlsx
- Table 5. Energy evolution of granite-concrete composite with precast crack Angle under different relative areas/S=300.xlsx
- Table 5. Energy evolution of granite-concrete composite with precast crack Angle under different relative areas/S=600.xlsx
- Table 5. Energy evolution of granite-concrete composite with precast crack Angle under different relative areas/S=900.xlsx
