# Supplementary material for: Deformation and energy damage characteristics of granite-concrete composite under uniaxial compression
Source: PLoS One. 2025 Mar 10;20(3):e0316124. doi: 10.1371/journal.pone.0316124 (PMC11892862; doi:10.1371/journal.pone.0316124)
Supplement: S1 Minimal Data Set — (ZIP) [file pone.0316124.s003.zip › Table 6. Elastic energy consumption rate-stress-strain curve of precast crack inclination rock-concrete ccomposite with different relative areas/S=200.xlsx]

## Sheet: Sheet1
α=0			α=30			α=60			α=90
strains	stress	K	strains	stress	K	strains	stress	K	strains	stress	K
5.68952e-06	0.0884	0.976	9.22608e-06	0.11385	0.98226	1.0512e-05	0.12232	0.98312	5.69643e-06	0.08788	0.97595
1.9743e-05	0.11098	0.96182	2.48292e-05	0.10611	0.95489	2.6533e-05	0.11172	0.95669	1.9737e-05	0.11103	0.96251
3.66769e-05	0.13849	0.95924	4.17643e-05	0.1388	0.95732	4.35305e-05	0.13983	0.95573	3.63918e-05	0.1386	0.9601
5.36107e-05	0.13637	0.94079	5.86995e-05	0.13823	0.94025	6.05279e-05	0.14416	0.94223	5.30466e-05	0.13611	0.94179
7.05446e-05	0.14524	0.9323	7.56347e-05	0.14327	0.92863	7.75253e-05	0.14853	0.93038	6.97014e-05	0.14553	0.93394
8.74785e-05	0.14343	0.91479	9.25698e-05	0.14157	0.91083	9.45228e-05	0.14438	0.91052	8.63561e-05	0.14392	0.91695
0.000104412	0.14322	0.89883	0.000109505	0.14227	0.89587	0.00011152	0.14335	0.89322	0.000103011	0.1462	0.90462
0.000121346	0.14105	0.87955	0.00012644	0.14016	0.87656	0.000128518	0.14383	0.87814	0.000119666	0.14128	0.8822
0.00013828	0.14227	0.86586	0.000143375	0.13932	0.85893	0.000145515	0.14162	0.85824	0.000136321	0.14075	0.86556
0.000155214	0.13905	0.84327	0.000160311	0.13684	0.83728	0.000162513	0.1397	0.83811	0.000152975	0.14137	0.85123
0.000172148	0.13906	0.82712	0.000177246	0.13523	0.8168	0.00017951	0.13686	0.81463	0.00016963	0.13816	0.82852
0.000189082	0.13679	0.8049	0.000194181	0.13227	0.79126	0.000196507	0.13603	0.79558	0.000186285	0.13286	0.79792
0.000206016	0.13452	0.78164	0.000211116	0.13345	0.7782	0.000213505	0.13533	0.77683	0.00020294	0.13247	0.77996
0.00022295	0.13106	0.75274	0.000228051	0.12908	0.74548	0.000230502	0.13047	0.74257	0.000219595	0.13278	0.76439
0.000239884	0.12975	0.73056	0.000244987	0.12687	0.71892	0.0002475	0.1273	0.71167	0.000236249	0.13175	0.74418
0.000256818	0.1253	0.69295	0.000261922	0.12348	0.68492	0.000264497	0.12649	0.68993	0.000252904	0.12722	0.70818
0.000273752	0.12564	0.67666	0.000278857	0.12265	0.66198	0.000281495	0.12556	0.66715	0.000269559	0.1277	0.69321
0.000290686	0.12408	0.65036	0.000295792	0.12479	0.65538	0.000298492	0.12463	0.64399	0.000286214	0.12467	0.66038
0.00030762	0.1225	0.62288	0.000312727	0.12393	0.63229	0.000315489	0.12183	0.60865	0.000302868	0.12418	0.64004
0.000324553	0.1213	0.59676	0.000329663	0.12314	0.6093	0.000332487	0.12171	0.58924	0.000319523	0.12157	0.60639
0.000341487	0.12024	0.57078	0.000346598	0.12076	0.57505	0.000349484	0.11951	0.55496	0.000336178	0.11941	0.57369
0.000358421	0.11982	0.54895	0.000363533	0.1202	0.55231	0.000366482	0.11827	0.5264	0.000352833	0.11669	0.53462
0.000375355	0.11825	0.51787	0.000380468	0.11791	0.51572	0.000383479	0.11604	0.48841	0.000369488	0.11634	0.51283
0.000392289	0.11702	0.48836	0.000397404	0.11572	0.47775	0.000400477	0.11409	0.45085	0.000386142	0.11525	0.48442
0.000409223	0.11572	0.45745	0.000414339	0.11378	0.43995	0.000417474	0.11234	0.41325	0.000402797	0.11475	0.46067
0.000426157	0.11382	0.41948	0.000431274	0.11242	0.40642	0.000434472	0.112	0.38928	0.000419452	0.11425	0.43663
0.000443091	0.1108	0.3672	0.000448209	0.10993	0.35875	0.000451469	0.11197	0.36854	0.000436107	0.11362	0.41084
0.000460025	0.10811	0.31454	0.000465144	0.10739	0.30698	0.000468467	0.11205	0.34889	0.000452762	0.11305	0.38537
0.000476959	0.10664	0.27427	0.00048208	0.10741	0.28597	0.000485464	0.11295	0.33885	0.000469417	0.11258	0.36051
0.000493893	0.10638	0.2494	0.000499015	0.10792	0.27167	0.000502462	0.11346	0.32455	0.000486071	0.11337	0.34976
0.000510827	0.10636	0.22767	0.00051595	0.10901	0.26524	0.000519459	0.11422	0.31341	0.000502726	0.11418	0.33946
0.000527761	0.10764	0.2247	0.000532885	0.10981	0.25504	0.000536457	0.11466	0.29873	0.000519381	0.11478	0.32706
0.000544695	0.10896	0.22245	0.00054982	0.11097	0.25009	0.000553454	0.1151	0.28423	0.000536036	0.1156	0.31734
0.000561628	0.11	0.2164	0.000566756	0.11167	0.23905	0.000570452	0.11506	0.26377	0.000552691	0.11631	0.30662
0.000578562	0.11109	0.21131	0.000583691	0.11224	0.22646	0.000587449	0.11497	0.24271	0.000569346	0.11599	0.28364
0.000595496	0.11176	0.20037	0.000600626	0.11269	0.2125	0.000604447	0.11434	0.21437	0.000586	0.11568	0.26074
0.00061243	0.11209	0.1849	0.000617561	0.11305	0.19745	0.000621444	0.11393	0.18866	0.000602655	0.11518	0.23511
0.000629364	0.11197	0.16283	0.000634496	0.11372	0.18677	0.000638441	0.11403	0.17001	0.00061931	0.11518	0.21588
0.000646298	0.11238	0.14872	0.000651432	0.11452	0.17826	0.000655439	0.11466	0.15898	0.000635965	0.11517	0.19647
0.000663232	0.11298	0.13755	0.000668367	0.1155	0.17232	0.000672436	0.11508	0.14525	0.00065262	0.11535	0.17972
0.000680166	0.114	0.13299	0.000685302	0.11631	0.16436	0.000689434	0.11558	0.13275	0.000669275	0.11542	0.16151
0.0006971	0.11515	0.13038	0.000702237	0.11676	0.15128	0.000706431	0.11607	0.12028	0.00068593	0.11552	0.14386
0.000714034	0.11619	0.12633	0.000719173	0.11692	0.13416	0.000723429	0.1161	0.10108	0.000702584	0.11548	0.12403
0.000730968	0.11692	0.11778	0.000736108	0.11686	0.11397	0.000740426	0.11575	0.07591	0.000719239	0.11531	0.10222
0.000747902	0.11719	0.10251	0.000753043	0.11639	0.08735	0.000757424	0.115	0.04396	0.000735894	0.11506	0.07908
0.000764836	0.11722	0.08364	0.000769978	0.11604	0.06217	0.000774421	0.11423	0.01102	0.000752549	0.11471	0.05432
0.00078177	0.1171	0.06235	0.000786913	0.11563	0.03606	0.000791419	0.11351	0.0217	0.000769204	0.11432	0.02841
0.000798703	0.11689	0.03969	0.000803849	0.11538	0.0121	0.000808416	0.11291	0.05283	0.000785859	0.11401	0.0037
0.000815637	0.11659	0.01533	0.000820784	0.11484	0.01681	0.000825414	0.11245	0.0818	0.000802513	0.11366	0.02192
0.000832571	0.11603	0.01368	0.000837719	0.11421	0.04793	0.000842411	0.11227	0.10545	0.000819168	0.11333	0.04736
0.000849505	0.1153	0.0461	0.000854654	0.11345	0.08195	0.000859409	0.11194	0.13245	0.000835823	0.11309	0.07142
0.000866439	0.11449	0.0807	0.000871589	0.1129	0.1125	0.000876406	0.11175	0.15683	0.000852478	0.11288	0.09496
0.000883373	0.11353	0.11894	0.000888525	0.11215	0.14761	0.000893404	0.11167	0.17905	0.000869133	0.11281	0.11591
0.000900307	0.11254	0.15879	0.00090546	0.11126	0.18629	0.000910401	0.11167	0.19945	0.000885788	0.11246	0.1425
0.000917241	0.11172	0.19609	0.000922395	0.11038	0.22587	0.000927399	0.11149	0.22397	0.000902442	0.11202	0.17127
0.000934175	0.11106	0.23076	0.00093933	0.10969	0.26196	0.000944396	0.11149	0.2444	0.000919097	0.11165	0.19891
0.000951109	0.11051	0.26347	0.000956266	0.10916	0.29511	0.000961393	0.11135	0.26801	0.000935752	0.11138	0.22453
0.000968043	0.11023	0.29032	0.000973201	0.10866	0.32772	0.000978391	0.11098	0.29721	0.000952407	0.1112	0.24832
0.000984977	0.11002	0.31589	0.000990136	0.10818	0.36045	0.000995388	0.11046	0.33001	0.000969062	0.11084	0.27657
0.001	0.10965	0.3454	0.00101	0.10782	0.3908	0.00101	0.10994	0.36345	0.000985717	0.11026	0.31001
0.00102	0.10914	0.37878	0.00102	0.10753	0.41924	0.00103	0.10947	0.39606	0.001	0.10968	0.34405
0.00104	0.10866	0.41171	0.00104	0.1072	0.4491	0.00105	0.10891	0.43151	0.00102	0.10912	0.37806
0.00105	0.10819	0.4451	0.00106	0.10677	0.48219	0.00106	0.1082	0.47144	0.00104	0.10862	0.4112
0.00107	0.10746	0.48556	0.00107	0.10622	0.51877	0.00108	0.10726	0.51839	0.00105	0.10798	0.44831
0.00109	0.10648	0.53429	0.00109	0.10548	0.56166	0.0011	0.10604	0.57501	0.00107	0.10726	0.48843
0.0011	0.10518	0.59387	0.00111	0.10445	0.61417	0.00111	0.10441	0.64625	0.00109	0.10634	0.53514
0.00112	0.10351	0.66752	0.00113	0.10314	0.67729	0.00113	0.10224	0.73895	0.0011	0.10524	0.58836
0.00114	0.10127	0.76387	0.00114	0.10136	0.75877	0.00115	0.09935	0.86412	0.00112	0.10391	0.65027
0.00115	0.09847	0.8885	0.00116	0.09889	0.87022	0.00117	0.09543	1.04379	0.00114	0.10212	0.73014
0.00117	0.09503	1.0508	0.00118	0.09561	1.02378	0.00118	0.09049	1.29743	0.00115	0.09962	0.83986
0.00119	0.09105	1.2584	0.00119	0.09149	1.23463	0.0012	0.0847	1.64854	0.00117	0.09625	0.99356
0.00121	0.08673	1.5147	0.00121	0.08677	1.50943	0.00122	0.07878	2.08984	0.00119	0.09182	1.21381
0.00122	0.08332	1.75176	0.00123	0.08209	1.83107	0.00123	0.07481	2.45716	0.0012	0.08637	1.52664
0.00124	0.08106	1.93515	0.00124	0.07866	2.11207	0.00125	0.07291	2.67006	0.00122	0.08028	1.95148
0.00126	0.0796	2.07169	0.00126	0.07726	2.25535	0.00127	0.07236	2.75826	0.00124	0.07503	2.40764
0.00127	0.07902	2.1456	0.00128	0.0773	2.28082	0.00128	0.07301	2.72291	0.00125	0.07302	2.6281
0.00129	0.07945	2.14037	0.00129	0.07768	2.27813	0.0013	0.07392	2.66315	0.00127	0.07323	2.63834
0.00131	0.08048	2.08875	0.00131	0.07831	2.25519	0.00132	0.075	2.58917	0.00129	0.07411	2.58267
0.00132	0.08149	2.04111	0.00133	0.07901	2.22671	0.00134	0.07613	2.51412	0.0013	0.07485	2.54118
0.00134	0.08223	2.01384	0.00135	0.07961	2.20666	0.00135	0.0775	2.42084	0.00132	0.07569	2.49314
0.00136	0.08292	1.99147	0.00136	0.08045	2.16856	0.00137	0.07884	2.33496	0.00134	0.07665	2.43505
0.00137	0.08367	1.96574	0.00138	0.08099	2.15417	0.00139	0.08011	2.25857	0.00135	0.07777	2.36582
0.00139	0.08462	1.92622	0.0014	0.0818	2.12034	0.0014	0.0812	2.19986	0.00137	0.07886	2.30157
0.00141	0.08567	1.88141	0.00141	0.08257	2.08984	0.00142	0.08219	2.15125	0.00139	0.08	2.23592
0.00143	0.08679	1.83379	0.00143	0.08334	2.06045	0.00144	0.08307	2.11246	0.0014	0.08129	2.16141
0.00144	0.08769	1.8018	0.00145	0.08394	2.04413	0.00145	0.08377	2.08826	0.00142	0.08249	2.09689
0.00146	0.08806	1.80446	0.00146	0.08419	2.05261	0.00147	0.08408	2.09252	0.00144	0.08334	2.06096
0.00148	0.08798	1.83517	0.00148	0.08423	2.07699	0.00149	0.08473	2.07293	0.00145	0.08397	2.04128
0.00149	0.08815	1.85033	0.0015	0.08511	2.0409	0.00151	0.0862	1.99614	0.00147	0.08427	2.04635
0.00151	0.08982	1.77092	0.00152	0.08689	1.94391	0.00152	0.08869	1.85634	0.00149	0.08529	2.00016
0.00153	0.0918	1.67767	0.00153	0.08923	1.8172	0.00154	0.09145	1.71162	0.0015	0.08747	1.87808
0.00154	0.09401	1.57736	0.00155	0.09186	1.68351	0.00156	0.09455	1.56143	0.00152	0.0904	1.71993
0.00156	0.09635	1.47754	0.00157	0.09469	1.54956	0.00157	0.09769	1.4234	0.00154	0.09344	1.56989
0.00158	0.0987	1.3843	0.00158	0.09773	1.41686	0.00159	0.10075	1.30135	0.00155	0.09659	1.4282
0.00159	0.10098	1.30039	0.0016	0.10059	1.30425	0.00161	0.10374	1.19299	0.00157	0.09976	1.29876
0.00161	0.10352	1.21112	0.00162	0.10346	1.20051	0.00162	0.10657	1.10003	0.00159	0.10295	1.18042
0.00163	0.10617	1.12387	0.00163	0.10614	1.11271	0.00164	0.10949	1.01067	0.0016	0.106	1.07813
0.00165	0.109	1.03602	0.00165	0.10888	1.02859	0.00166	0.11227	0.93302	0.00162	0.10889	0.98963
0.00166	0.11194	0.95103	0.00167	0.11174	0.94673	0.00168	0.11508	0.85983	0.00164	0.11167	0.91205
0.00168	0.11507	0.86637	0.00168	0.11463	0.8698	0.00169	0.11837	0.7777	0.00165	0.11426	0.84584
0.0017	0.11838	0.78288	0.0017	0.11769	0.7935	0.00171	0.12284	0.66957	0.00167	0.11687	0.78348
0.00171	0.12192	0.69959	0.00172	0.12113	0.71207	0.00173	0.12786	0.5594	0.00169	0.11974	0.71776
0.00173	0.12581	0.61447	0.00174	0.1248	0.63144	0.00174	0.13302	0.45818	0.0017	0.12349	0.63338
0.00175	0.1298	0.53446	0.00175	0.12892	0.54654	0.00176	0.1379	0.37373	0.00172	0.12807	0.53626
0.00176	0.1339	0.45913	0.00177	0.1332	0.46612	0.00178	0.14258	0.30139	0.00174	0.13313	0.43858
0.00178	0.13794	0.39156	0.00179	0.13742	0.39427	0.00179	0.14686	0.24232	0.00175	0.13825	0.35043
0.0018	0.14189	0.3314	0.0018	0.14153	0.33066	0.00181	0.15086	0.19278	0.00177	0.14314	0.27544
0.00181	0.14572	0.27803	0.00182	0.14536	0.27725	0.00183	0.15455	0.15143	0.00179	0.14761	0.21464
0.00183	0.14937	0.23169	0.00184	0.14897	0.23153	0.00185	0.15794	0.11715	0.0018	0.15177	0.16368
0.00185	0.1528	0.19209	0.00185	0.15246	0.19085	0.00186	0.161	0.0895	0.00182	0.15544	0.12373
0.00187	0.15602	0.15798	0.00187	0.15572	0.15632	0.00188	0.16397	0.06444	0.00184	0.15892	0.0892
0.00188	0.15909	0.12811	0.00189	0.15881	0.12618	0.0019	0.1667	0.04373	0.00185	0.16207	0.06108
0.0019	0.16205	0.10147	0.0019	0.16171	0.10018	0.00191	0.16924	0.02622	0.00187	0.16503	0.0369
0.00192	0.16477	0.07922	0.00192	0.16452	0.07685	0.00193	0.17165	0.01099	0.00189	0.16781	0.01607
0.00193	0.16734	0.05994	0.00194	0.16711	0.05751	0.00195	0.17384	0.000989164	0.0019	0.17041	0.00163
0.00195	0.16974	0.0437	0.00196	0.16959	0.04024	0.00196	0.17584	0.01056	0.00192	0.17286	0.01679
0.00197	0.17195	0.03023	0.00197	0.17198	0.0248	0.00198	0.17771	0.0183	0.00194	0.17519	0.03005
0.00198	0.17413	0.01766	0.00199	0.17417	0.01225	0.002	0.17929	0.02266	0.00195	0.17732	0.04062
0.002	0.17608	0.00822	0.00201	0.17634	0.000481774	0.00202	0.18069	0.0251	0.00197	0.17933	0.04966
0.00202	0.17783	0.00135	0.00202	0.17826	0.00815	0.00203	0.18196	0.02608	0.00199	0.18107	0.05546
0.00203	0.17936	0.00298	0.00204	0.17998	0.01433	0.00205	0.18309	0.02548	0.002	0.18256	0.05871
0.00205	0.18072	0.00536	0.00206	0.18153	0.01855	0.00207	0.18394	0.02204	0.00202	0.18388	0.06009
0.00207	0.18189	0.00563	0.00207	0.1829	0.02083	0.00208	0.18475	0.01817	0.00203	0.18502	0.05958
0.00209	0.18296	0.00481	0.00209	0.18396	0.01968	0.0021	0.18543	0.01293	0.00205	0.18609	0.05849
0.0021	0.18383	0.00184	0.00211	0.18488	0.01711	0.00212	0.18609	0.00758	0.00207	0.18697	0.0554
0.00212	0.18462	0.00186	0.00212	0.18562	0.01272	0.00213	0.18664	0.00116	0.00208	0.18777	0.05165
0.00214	0.18533	0.00645	0.00214	0.18617	0.00625	0.00215	0.18722	0.00492	0.0021	0.18857	0.04789
0.00215	0.18594	0.01214	0.00216	0.18658	0.00149	0.00217	0.18761	0.01294	0.00212	0.18936	0.04408
0.00217	0.18644	0.01888	0.00218	0.18694	0.00978	0.00219	0.18797	0.0212	0.00213	0.1901	0.03986
0.00219	0.18681	0.02698	0.00219	0.18716	0.01963	0.0022	0.18826	0.0303	0.00215	0.19077	0.03493
0.0022	0.1871	0.03592	0.00221	0.18735	0.02964	0.00222	0.18847	0.04018	0.00217	0.19139	0.02956
0.00222	0.18733	0.04544	0.00223	0.1875	0.04006	0.00224	0.18864	0.05045	0.00218	0.19186	0.0228
0.00224	0.18758	0.05479	0.00224	0.18772	0.04977	0.00225	0.18876	0.06116	0.0022	0.19225	0.01519
0.00226	0.1878	0.06443	0.00226	0.18792	0.05963	0.00227	0.18884	0.07237	0.00222	0.19257	0.00696
0.00227	0.18806	0.07353	0.00228	0.1881	0.06961	0.00229	0.18893	0.08358	0.00223	0.19269	0.00322
0.00229	0.1883	0.08281	0.00229	0.18827	0.07978	0.0023	0.18891	0.09584	0.00225	0.19287	0.01291
0.00231	0.18851	0.09242	0.00231	0.18844	0.08986	0.00232	0.18885	0.10868	0.00227	0.19295	0.02349
0.00232	0.18862	0.10322	0.00233	0.18857	0.10036	0.00234	0.1888	0.12139	0.00228	0.193	0.03452
0.00234	0.18879	0.1132	0.00234	0.18865	0.11155	0.00236	0.18876	0.13396	0.0023	0.19294	0.04657
0.00236	0.18896	0.1232	0.00236	0.18875	0.12233	0.00237	0.18873	0.14655	0.00232	0.19283	0.05933
0.00237	0.18911	0.13345	0.00238	0.18889	0.13268	0.00239	0.18881	0.15762	0.00233	0.1927	0.07217
0.00239	0.18927	0.14355	0.0024	0.18921	0.14095	0.00241	0.18897	0.16782	0.00235	0.19258	0.08502
0.00241	0.18953	0.15232	0.00241	0.18958	0.14839	0.00242	0.18915	0.17766	0.00237	0.1925	0.0975
0.00242	0.18985	0.16041	0.00243	0.18998	0.1556	0.00244	0.18927	0.18831	0.00238	0.19256	0.10824
0.00244	0.19019	0.1682	0.00245	0.19035	0.16298	0.00246	0.18939	0.19892	0.0024	0.19268	0.11841
0.00246	0.19059	0.1752	0.00246	0.19075	0.17008	0.00247	0.18947	0.21002	0.00242	0.19269	0.12971
0.00248	0.19094	0.18278	0.00248	0.19121	0.17634	0.00249	0.18953	0.22133	0.00243	0.19262	0.14208
0.00249	0.19131	0.19009	0.0025	0.19164	0.18294	0.00251	0.18956	0.23295	0.00245	0.19246	0.15551
0.00251	0.19159	0.19838	0.00251	0.19202	0.19002	0.00253	0.1896	0.24451	0.00247	0.19215	0.17069
0.00253	0.19188	0.20661	0.00253	0.19234	0.19794	0.00254	0.18961	0.25642	0.00248	0.19183	0.18624
0.00254	0.19214	0.21515	0.00255	0.19258	0.20676	0.00256	0.18953	0.26959	0.0025	0.19149	0.20189
0.00256	0.1924	0.22366	0.00257	0.19271	0.21682	0.00258	0.18936	0.28403	0.00252	0.19114	0.21791
0.00258	0.19262	0.23265	0.00258	0.19274	0.22825	0.00259	0.1891	0.29957	0.00253	0.19082	0.23358
0.00259	0.19277	0.24253	0.0026	0.19269	0.24073	0.00261	0.18875	0.31654	0.00255	0.19052	0.24908
0.00261	0.19286	0.25308	0.00262	0.1925	0.25485	0.00263	0.18835	0.33436	0.00257	0.19026	0.26413
0.00263	0.19286	0.26482	0.00263	0.19225	0.26995	0.00264	0.1879	0.35285	0.00258	0.18998	0.2796
0.00264	0.19281	0.2773	0.00265	0.19192	0.28612	0.00266	0.18738	0.3726	0.0026	0.18962	0.29603
0.00266	0.19267	0.29088	0.00267	0.19155	0.30293	0.00268	0.18677	0.39373	0.00262	0.18919	0.31367
0.00268	0.19241	0.30616	0.00268	0.19109	0.32115	0.0027	0.18612	0.41588	0.00263	0.18873	0.33187
0.0027	0.19204	0.32292	0.0027	0.19055	0.34045	0.00271	0.18544	0.43851	0.00265	0.1882	0.35115
0.00271	0.19157	0.34125	0.00272	0.18997	0.36057	0.00273	0.18476	0.46153	0.00267	0.18764	0.37096
0.00273	0.19101	0.36105	0.00273	0.18932	0.38191	0.00275	0.18406	0.48513	0.00268	0.18711	0.39061
0.00275	0.19038	0.38196	0.00275	0.18859	0.40472	0.00276	0.18331	0.50968	0.0027	0.18658	0.41024
0.00276	0.18972	0.40339	0.00277	0.18776	0.42911	0.00278	0.18253	0.53511	0.00272	0.18609	0.4296
0.00278	0.18905	0.42547	0.00279	0.18688	0.45484	0.0028	0.18169	0.56193	0.00273	0.18559	0.44928
0.0028	0.18832	0.44853	0.0028	0.186	0.48071	0.00281	0.18078	0.59044	0.00275	0.18505	0.46966
0.00281	0.18756	0.47226	0.00282	0.18513	0.50687	0.00283	0.17976	0.62123	0.00277	0.18443	0.49163
0.00283	0.18676	0.49698	0.00284	0.18424	0.53378	0.00285	0.17869	0.65343	0.00278	0.18377	0.51428
0.00285	0.18594	0.52253	0.00285	0.18336	0.5609	0.00287	0.17752	0.6882	0.0028	0.18307	0.53796
0.00286	0.18508	0.54887	0.00287	0.18248	0.5884	0.00288	0.17627	0.7251	0.00282	0.18228	0.56343
0.00288	0.18418	0.5763	0.00289	0.18156	0.61698	0.0029	0.17495	0.76434	0.00283	0.18144	0.59026
0.0029	0.18325	0.60465	0.0029	0.18057	0.64727	0.00292	0.17396	0.79746	0.00285	0.1805	0.61895
0.00292	0.18239	0.63224	0.00292	0.17958	0.67817	0.00293	0.17386	0.81284	0.00287	0.1795	0.64942
0.00293	0.18159	0.65906	0.00294	0.17856	0.71005	0.00295	0.17462	0.81018	0.00288	0.17836	0.68287
0.00295	0.18098	0.6828	0.00295	0.17767	0.73994	0.00297	0.1763	0.78907	0.0029	0.17715	0.71852
0.00297	0.18077	0.69932	0.00297	0.1773	0.76014	0.00298	0.17842	0.75967	0.00292	0.17607	0.75225
0.00298	0.1812	0.70381	0.00299	0.17757	0.76754	0.003	0.18086	0.72531	0.00293	0.17577	0.77089
0.003	0.18223	0.69716	0.00301	0.17859	0.76012	0.00302	0.18349	0.68868	0.00295	0.17669	0.76513
0.00302	0.18381	0.68038	0.00302	0.18057	0.73455	0.00304	0.18634	0.64983	0.00297	0.17841	0.74372
0.00303	0.18616	0.65049	0.00304	0.18299	0.70132	0.00305	0.18933	0.61032	0.00298	0.18076	0.71103
0.00305	0.18884	0.61608	0.00306	0.1858	0.66259	0.00307	0.19241	0.57112	0.003	0.18336	0.67495
0.00307	0.19175	0.57938	0.00307	0.18871	0.62391	0.00309	0.1955	0.53367	0.00302	0.18623	0.63571
0.00308	0.19469	0.54377	0.00309	0.1917	0.5856	0.0031	0.19846	0.49992	0.00303	0.18931	0.59481
0.0031	0.19769	0.50886	0.00311	0.19473	0.54841	0.00312	0.20141	0.46778	0.00305	0.19253	0.55343
0.00312	0.20072	0.47498	0.00312	0.19776	0.51278	0.00314	0.20429	0.43791	0.00307	0.19576	0.51393
0.00314	0.2037	0.4433	0.00314	0.20074	0.47965	0.00315	0.20708	0.4106	0.00308	0.19899	0.47653
0.00315	0.20656	0.41476	0.00316	0.20362	0.44924	0.00317	0.2098	0.38527	0.0031	0.20219	0.44118
0.00317	0.20936	0.38804	0.00317	0.20645	0.42084	0.00319	0.21247	0.36147	0.00312	0.2053	0.40864
0.00319	0.21202	0.36419	0.00319	0.20916	0.39527	0.00321	0.215	0.34027	0.00313	0.20838	0.37801
0.0032	0.21461	0.3421	0.00321	0.21173	0.37239	0.00322	0.21749	0.32043	0.00315	0.21142	0.34932
0.00322	0.21705	0.32258	0.00323	0.2142	0.35153	0.00324	0.21999	0.30102	0.00317	0.21445	0.3218
0.00324	0.21939	0.30485	0.00324	0.21654	0.33299	0.00326	0.22257	0.28143	0.00318	0.21743	0.2961
0.00325	0.2217	0.28814	0.00326	0.21882	0.31586	0.00327	0.22518	0.2621	0.0032	0.22036	0.27202
0.00327	0.22399	0.27209	0.00328	0.22107	0.29944	0.00329	0.22781	0.24321	0.00322	0.22322	0.24952
0.00329	0.22622	0.25719	0.00329	0.22343	0.28243	0.00331	0.23051	0.22422	0.00323	0.22603	0.22855
0.0033	0.22846	0.24258	0.00331	0.22591	0.2645	0.00332	0.23314	0.20665	0.00325	0.22884	0.20833
0.00332	0.23085	0.22688	0.00333	0.22845	0.24647	0.00334	0.23565	0.19091	0.00327	0.23162	0.18913
0.00334	0.23334	0.21059	0.00334	0.23101	0.22888	0.00336	0.23813	0.17581	0.00328	0.23439	0.17069
0.00336	0.23586	0.19459	0.00336	0.23357	0.21185	0.00338	0.24057	0.16168	0.0033	0.23698	0.15464
0.00337	0.23831	0.17964	0.00338	0.23615	0.1952	0.00339	0.243	0.14809	0.00332	0.23952	0.13952
0.00339	0.24078	0.16509	0.00339	0.23866	0.17977	0.00341	0.24541	0.13502	0.00333	0.24193	0.12616
0.00341	0.24321	0.15124	0.00341	0.2411	0.1655	0.00343	0.24779	0.12259	0.00335	0.24425	0.11395
0.00342	0.24564	0.13784	0.00343	0.24347	0.15225	0.00344	0.25012	0.11091	0.00337	0.24649	0.1028
0.00344	0.248	0.12551	0.00345	0.2458	0.13977	0.00346	0.25241	0.09997	0.00338	0.24867	0.09252
0.00346	0.25027	0.11424	0.00346	0.24808	0.12814	0.00348	0.2547	0.08932	0.0034	0.25084	0.08262
0.00347	0.25247	0.10394	0.00348	0.25026	0.11764	0.00349	0.25691	0.07961	0.00342	0.25296	0.07332
0.00349	0.25464	0.09417	0.0035	0.25244	0.10751	0.00351	0.25898	0.07127	0.00343	0.25496	0.06522
0.00351	0.25674	0.08516	0.00351	0.25457	0.09799	0.00353	0.26098	0.06374	0.00345	0.25703	0.05686
0.00353	0.25882	0.07665	0.00353	0.25669	0.08884	0.00355	0.26289	0.05706	0.00347	0.25907	0.04882
0.00354	0.26081	0.06897	0.00355	0.25871	0.08063	0.00356	0.26476	0.0509	0.00348	0.26109	0.04117
0.00356	0.26274	0.06199	0.00356	0.2607	0.07293	0.00358	0.26655	0.04543	0.0035	0.26304	0.03426
0.00358	0.26461	0.05562	0.00358	0.26264	0.06582	0.0036	0.26825	0.0408	0.00352	0.26496	0.02773
0.00359	0.26642	0.04986	0.0036	0.26447	0.05976	0.00361	0.26984	0.03709	0.00353	0.26683	0.0217
0.00361	0.26816	0.04476	0.00362	0.26621	0.0545	0.00363	0.27139	0.03368	0.00355	0.26865	0.01618
0.00363	0.26978	0.04072	0.00363	0.26786	0.05007	0.00365	0.27284	0.03115	0.00357	0.27035	0.01164
0.00364	0.27128	0.03756	0.00365	0.26945	0.04617	0.00366	0.27421	0.02923	0.00358	0.272	0.00756
0.00366	0.27268	0.03529	0.00367	0.27103	0.04237	0.00368	0.27555	0.0276	0.0036	0.27354	0.00435
0.00368	0.27403	0.03339	0.00368	0.27251	0.03945	0.0037	0.27679	0.02668	0.00362	0.27504	0.00149
0.00369	0.27536	0.03169	0.0037	0.27393	0.03698	0.00371	0.278	0.02606	0.00363	0.27657	0.00149
0.00371	0.27658	0.03084	0.00372	0.27534	0.03469	0.00373	0.27921	0.02535	0.00365	0.27797	0.00352
0.00373	0.27775	0.03035	0.00373	0.2767	0.03273	0.00375	0.2804	0.02488	0.00367	0.27936	0.0055
0.00375	0.27891	0.02996	0.00375	0.27798	0.0314	0.00377	0.28157	0.02453	0.00368	0.28069	0.00697
0.00376	0.28002	0.02989	0.00377	0.27925	0.03025	0.00378	0.2826	0.02522	0.0037	0.28195	0.00796
0.00378	0.28105	0.03042	0.00378	0.28048	0.02931	0.0038	0.2835	0.02676	0.00372	0.28316	0.00855
0.0038	0.28213	0.0306	0.0038	0.28162	0.02908	0.00382	0.28431	0.02901	0.00373	0.28431	0.00877
0.00381	0.28319	0.03093	0.00382	0.2827	0.0293	0.00383	0.28498	0.0322	0.00375	0.28545	0.00892
0.00383	0.28416	0.0319	0.00384	0.28369	0.03014	0.00385	0.28554	0.03616	0.00377	0.28654	0.00867
0.00385	0.28502	0.03365	0.00385	0.28463	0.03133	0.00387	0.28604	0.04056	0.00378	0.28753	0.00776
0.00386	0.28576	0.03622	0.00387	0.28547	0.03317	0.00388	0.28641	0.04587	0.0038	0.28843	0.00625
0.00388	0.28641	0.03947	0.00389	0.28631	0.03512	0.0039	0.28666	0.05206	0.00382	0.28917	0.00369
0.0039	0.28699	0.04315	0.0039	0.28706	0.03761	0.00392	0.28678	0.05914	0.00383	0.28978	0.000192155
0.00391	0.28758	0.04676	0.00392	0.28769	0.04099	0.00394	0.2868	0.06699	0.00385	0.29024	0.00424
0.00393	0.28815	0.05055	0.00394	0.28826	0.04474	0.00395	0.28674	0.07541	0.00387	0.29059	0.00945
0.00395	0.28862	0.055	0.00395	0.28869	0.04949	0.00397	0.28662	0.08433	0.00388	0.29086	0.01518
0.00397	0.28902	0.05986	0.00397	0.28907	0.05461	0.00399	0.28647	0.09346	0.0039	0.29101	0.02178
0.00398	0.28942	0.06479	0.00399	0.28941	0.05995	0.004	0.28629	0.1028	0.00392	0.29106	0.02903
0.004	0.2898	0.06981	0.004	0.28965	0.06603	0.00402	0.28609	0.11237	0.00393	0.29102	0.03691
0.00402	0.29018	0.07487	0.00402	0.28983	0.07252	0.00404	0.28585	0.12221	0.00395	0.29089	0.04546
0.00403	0.2905	0.08027	0.00404	0.28998	0.07927	0.00405	0.28561	0.13211	0.00397	0.29063	0.05491
0.00405	0.29082	0.08575	0.00406	0.29009	0.08629	0.00407	0.28537	0.14204	0.00398	0.29036	0.06451
0.00407	0.29103	0.09197	0.00407	0.29013	0.09376	0.00409	0.28511	0.15219	0.004	0.29009	0.07415
0.00408	0.29118	0.09857	0.00409	0.2901	0.10185	0.00411	0.28483	0.16244	0.00402	0.2898	0.08395
0.0041	0.29128	0.10566	0.00411	0.29001	0.11033	0.00412	0.28454	0.17284	0.00403	0.2895	0.09387
0.00412	0.29133	0.11307	0.00412	0.28988	0.11915	0.00414	0.28429	0.18296	0.00405	0.28923	0.10353
0.00413	0.29134	0.12078	0.00414	0.2897	0.12841	0.00416	0.28411	0.19255	0.00407	0.289	0.11296
0.00415	0.29131	0.12873	0.00416	0.28948	0.13794	0.00417	0.28403	0.20128	0.00408	0.28877	0.12238
0.00417	0.29131	0.13652	0.00417	0.28924	0.14771	0.00419	0.284	0.20958	0.0041	0.28853	0.13194
0.00419	0.29131	0.14433	0.00419	0.28904	0.15712	0.00421	0.28397	0.21788	0.00412	0.2883	0.14139
0.0042	0.29127	0.15242	0.00421	0.28891	0.166	0.00422	0.28394	0.2262	0.00413	0.28811	0.15063
0.00422	0.29123	0.1605	0.00422	0.28883	0.17456	0.00424	0.28391	0.23459	0.00415	0.28789	0.16007
0.00424	0.29122	0.16835	0.00424	0.28877	0.18286	0.00426	0.28386	0.24303	0.00417	0.28768	0.16946
0.00425	0.29126	0.17584	0.00426	0.28876	0.19078	0.00428	0.2838	0.2516	0.00418	0.28751	0.17854
0.00427	0.29137	0.18275	0.00428	0.28876	0.19867	0.00429	0.28373	0.26035	0.0042	0.28737	0.18744
0.00429	0.29147	0.18969	0.00429	0.28879	0.20632	0.00431	0.28361	0.26947	0.00422	0.28725	0.19608
0.0043	0.29155	0.1968	0.00431	0.2888	0.21407	0.00433	0.28346	0.27887	0.00423	0.28715	0.20466
0.00432	0.29161	0.20412	0.00433	0.28879	0.22198	0.00434	0.2833	0.28838	0.00425	0.28702	0.21347
0.00434	0.29164	0.21166	0.00434	0.28876	0.23008	0.00436	0.28315	0.29782	0.00427	0.28687	0.22246
0.00435	0.29166	0.21925	0.00436	0.28868	0.23863	0.00438	0.28299	0.30745	0.00428	0.28668	0.23179
0.00437	0.29169	0.22676	0.00438	0.28857	0.24743	0.00439	0.28279	0.31739	0.0043	0.28647	0.2413
0.00439	0.29174	0.23411	0.00439	0.28847	0.25622	0.00441	0.28256	0.32765	0.00432	0.28627	0.25082
0.00441	0.29178	0.24158	0.00441	0.28835	0.26511	0.00443	0.2823	0.33815	0.00433	0.28605	0.26051
0.00442	0.29177	0.24938	0.00443	0.28821	0.2742	0.00445	0.28203	0.34884	0.00435	0.28582	0.27024
0.00444	0.29172	0.25758	0.00444	0.28802	0.28379	0.00446	0.28177	0.35948	0.00437	0.28565	0.27947
0.00446	0.29164	0.26601	0.00446	0.28778	0.29383	0.00448	0.28148	0.37035	0.00438	0.28559	0.28785
0.00447	0.29153	0.27476	0.00448	0.28748	0.30436	0.0045	0.28123	0.38096	0.0044	0.28557	0.2957
0.00449	0.29137	0.28392	0.0045	0.28712	0.31554	0.00451	0.28121	0.38929	0.00442	0.28558	0.30342
0.00451	0.29118	0.29338	0.00451	0.28671	0.32726	0.00453	0.28165	0.39312	0.00443	0.28559	0.31109
0.00452	0.29094	0.3033	0.00453	0.28628	0.33913	0.00455	0.28251	0.39274	0.00445	0.28558	0.31893
0.00454	0.29071	0.31321	0.00455	0.28589	0.35078	0.00456	0.28396	0.38667	0.00447	0.28555	0.32691
0.00456	0.29059	0.32211	0.00456	0.28576	0.35996	0.00458	0.28586	0.37633	0.00448	0.28551	0.33507
0.00457	0.29074	0.32852	0.00458	0.28619	0.36374	0.0046	0.28805	0.36346	0.0045	0.28551	0.34288
0.00459	0.29157	0.32872	0.0046	0.28707	0.36339	0.00462	0.29056	0.34791	0.00452	0.28574	0.34845
0.00461	0.29296	0.32396	0.00461	0.28828	0.35983	0.00463	0.29335	0.33022	0.00453	0.28684	0.34583
0.00463	0.29474	0.31572	0.00463	0.28978	0.3536	0.00465	0.29638	0.31095	0.00455	0.28847	0.33843
0.00464	0.29683	0.30489	0.00465	0.29152	0.34539	0.00467	0.29944	0.29196	0.00457	0.29032	0.32902
0.00466	0.29905	0.29322	0.00467	0.29357	0.3344	0.00468	0.30242	0.27427	0.00458	0.29254	0.31655
0.00468	0.30144	0.28037	0.00468	0.2959	0.32112	0.0047	0.30533	0.25763	0.0046	0.29512	0.30124
0.00469	0.3039	0.26718	0.0047	0.29843	0.30645	0.00472	0.30813	0.24234	0.00462	0.29799	0.28377
0.00471	0.30637	0.25427	0.00472	0.3011	0.29103	0.00473	0.31086	0.22803	0.00463	0.30101	0.26552
0.00473	0.30885	0.24157	0.00473	0.30375	0.27607	0.00475	0.31347	0.21499	0.00465	0.30408	0.24737
0.00474	0.31137	0.22885	0.00475	0.30638	0.26171	0.00477	0.316	0.20285	0.00467	0.30707	0.23047
0.00476	0.31387	0.21666	0.00477	0.30901	0.24766	0.00479	0.31843	0.19183	0.00468	0.30998	0.21462
0.00478	0.31635	0.20479	0.00478	0.31159	0.23444	0.0048	0.32076	0.18172	0.0047	0.31284	0.19964
0.0048	0.31883	0.19328	0.0048	0.31413	0.22182	0.00482	0.32305	0.17216	0.00472	0.31561	0.18575
0.00481	0.32126	0.18242	0.00482	0.31656	0.21028	0.00484	0.32529	0.16311	0.00473	0.31828	0.17291
0.00483	0.32365	0.17205	0.00483	0.31894	0.19947	0.00485	0.3275	0.15444	0.00475	0.3209	0.1608
0.00485	0.32597	0.16238	0.00485	0.32129	0.18903	0.00487	0.3297	0.14608	0.00477	0.32339	0.14985
0.00486	0.32825	0.1532	0.00487	0.32356	0.17944	0.00489	0.33183	0.13837	0.00478	0.32579	0.13977
0.00488	0.33048	0.14456	0.00489	0.32584	0.17005	0.0049	0.33388	0.13126	0.0048	0.32809	0.13064
0.0049	0.33268	0.13633	0.0049	0.32807	0.16114	0.00492	0.33592	0.12443	0.00482	0.33041	0.12152
0.00491	0.3348	0.12879	0.00492	0.33025	0.15274	0.00494	0.33789	0.11813	0.00483	0.3327	0.11281
0.00493	0.33688	0.1216	0.00494	0.33239	0.14479	0.00496	0.33986	0.11197	0.00485	0.33493	0.10473
0.00495	0.33891	0.11492	0.00495	0.33447	0.13742	0.00497	0.34176	0.10635	0.00487	0.33705	0.09742
0.00496	0.34091	0.10856	0.00497	0.33648	0.13061	0.00499	0.34361	0.10113	0.00488	0.33911	0.09071
0.00498	0.34286	0.10264	0.00499	0.3385	0.12389	0.00501	0.34546	0.09601	0.0049	0.34116	0.08417
0.005	0.34475	0.09718	0.005	0.3405	0.11737	0.00502	0.34727	0.09128	0.00492	0.34314	0.07814
0.00502	0.34662	0.09191	0.00502	0.34246	0.1113	0.00504	0.34907	0.08662	0.00493	0.34511	0.07233
0.00503	0.34845	0.08703	0.00504	0.34441	0.10537	0.00506	0.35081	0.08238	0.00495	0.34701	0.067
0.00505	0.35023	0.08248	0.00505	0.34631	0.09982	0.00507	0.35252	0.07846	0.00497	0.34888	0.06193
0.00507	0.35198	0.07645	0.00507	0.34817	0.09231	0.00509	0.35418	0.07235	0.00498	0.35074	0.05543
0.00508	0.35327	0.07399	0.00508	0.34933	0.09109	0.0051	0.35523	0.07212	0.005	0.35208	0.05273
0.00509	0.35471	0.07169	0.0051	0.35096	0.08744	0.00512	0.35679	0.06917	0.00501	0.3536	0.04999
0.00511	0.35642	0.06781	0.00511	0.35269	0.08322	0.00514	0.35843	0.06583	0.00503	0.35536	0.04583
0.00513	0.35809	0.06422	0.00513	0.35441	0.0792	0.00515	0.36006	0.06259	0.00504	0.35704	0.04222
0.00514	0.35971	0.06093	0.00515	0.35612	0.07526	0.00517	0.36166	0.05951	0.00506	0.35871	0.03877
0.00516	0.36132	0.05779	0.00517	0.3578	0.07152	0.00519	0.36328	0.05645	0.00508	0.36037	0.03536
0.00518	0.36288	0.05497	0.00518	0.35946	0.068	0.0052	0.36486	0.05357	0.00509	0.36193	0.03261
0.00519	0.3644	0.05242	0.0052	0.36112	0.06447	0.00522	0.36643	0.05083	0.00511	0.36347	0.02996
0.00521	0.3659	0.05002	0.00522	0.36277	0.0611	0.00524	0.36796	0.04836	0.00513	0.36495	0.02768
0.00523	0.36739	0.0477	0.00523	0.36441	0.05782	0.00525	0.36945	0.0461	0.00514	0.36639	0.02568
0.00524	0.36891	0.04524	0.00525	0.36604	0.05464	0.00527	0.3709	0.04413	0.00516	0.36781	0.02383
0.00526	0.37041	0.04295	0.00527	0.36767	0.05148	0.00529	0.37228	0.04256	0.00518	0.36923	0.022
0.00528	0.37192	0.04061	0.00528	0.36924	0.04871	0.00531	0.3736	0.04134	0.00519	0.37064	0.02019
0.0053	0.37334	0.03878	0.0053	0.37078	0.04612	0.00532	0.37489	0.04031	0.00521	0.37203	0.01858
0.00531	0.37474	0.03707	0.00532	0.3723	0.04374	0.00534	0.37609	0.0398	0.00523	0.37342	0.01694
0.00533	0.37608	0.03577	0.00534	0.3738	0.04144	0.00536	0.37723	0.0396	0.00524	0.37475	0.01565
0.00535	0.37735	0.03483	0.00535	0.37525	0.03948	0.00537	0.37831	0.03972	0.00526	0.37605	0.01453
0.00536	0.37857	0.03416	0.00537	0.37664	0.03787	0.00539	0.37934	0.04014	0.00528	0.37728	0.01381
0.00538	0.37974	0.03375	0.00539	0.37797	0.03657	0.00541	0.38028	0.041	0.00529	0.37849	0.0132
0.0054	0.38091	0.03339	0.0054	0.37924	0.03565	0.00542	0.38119	0.04206	0.00531	0.37963	0.01298
0.00541	0.38206	0.03311	0.00542	0.38047	0.03496	0.00544	0.382	0.04367	0.00533	0.38072	0.01301
0.00543	0.38318	0.03298	0.00544	0.38165	0.03452	0.00546	0.38275	0.04554	0.00534	0.38178	0.01319
0.00545	0.38432	0.03277	0.00545	0.38282	0.03411	0.00548	0.38343	0.04783	0.00536	0.38276	0.01381
0.00547	0.38546	0.03259	0.00547	0.38394	0.03399	0.00549	0.38409	0.05018	0.00538	0.38371	0.01458
0.00548	0.38658	0.0325	0.00549	0.38501	0.0342	0.00551	0.38468	0.05295	0.00539	0.38459	0.0157
0.0055	0.38763	0.03273	0.0055	0.386	0.03477	0.00553	0.38521	0.056	0.00541	0.38541	0.01713
0.00552	0.38863	0.03328	0.00552	0.38698	0.03541	0.00554	0.3857	0.05926	0.00543	0.38617	0.01889
0.00553	0.38962	0.03386	0.00554	0.38793	0.03621	0.00556	0.38611	0.06295	0.00544	0.38691	0.02075
0.00555	0.39054	0.03482	0.00556	0.38881	0.03735	0.00558	0.38647	0.06685	0.00546	0.38761	0.02276
0.00557	0.3914	0.03606	0.00557	0.38963	0.03885	0.00559	0.38679	0.07101	0.00548	0.38829	0.02487
0.00558	0.39223	0.03749	0.00559	0.39036	0.04074	0.00561	0.38707	0.07539	0.00549	0.38892	0.02728
0.0056	0.39296	0.03941	0.00561	0.39103	0.04302	0.00563	0.38731	0.07999	0.00551	0.38952	0.02979
0.00562	0.39364	0.04155	0.00562	0.39162	0.04569	0.00565	0.38748	0.08496	0.00553	0.39007	0.0326
0.00563	0.39425	0.04407	0.00564	0.39213	0.04874	0.00566	0.38758	0.09027	0.00554	0.3906	0.03544
0.00565	0.39481	0.04689	0.00566	0.39257	0.05217	0.00568	0.38761	0.09602	0.00556	0.39108	0.0386
0.00567	0.39527	0.05018	0.00567	0.39291	0.05614	0.0057	0.38755	0.10227	0.00558	0.3915	0.04201
0.00569	0.39566	0.05386	0.00569	0.39316	0.06059	0.00571	0.38741	0.109	0.00559	0.39187	0.04571
0.0057	0.39596	0.05796	0.00571	0.3933	0.06556	0.00573	0.38721	0.11606	0.00561	0.39218	0.0497
0.00572	0.39622	0.06229	0.00572	0.39336	0.07102	0.00575	0.38696	0.12341	0.00563	0.39243	0.05403
0.00574	0.3964	0.06706	0.00574	0.39334	0.07693	0.00576	0.38669	0.13086	0.00564	0.39261	0.05871
0.00575	0.39652	0.07212	0.00576	0.39324	0.0832	0.00578	0.38642	0.13838	0.00566	0.39267	0.06402
0.00577	0.3966	0.07743	0.00578	0.39311	0.08969	0.0058	0.38614	0.14597	0.00568	0.39266	0.06972
0.00579	0.39664	0.08291	0.00579	0.39294	0.09643	0.00582	0.38585	0.15362	0.00569	0.39257	0.07584
0.0058	0.39663	0.08868	0.00581	0.39273	0.10338	0.00583	0.38557	0.16121	0.00571	0.39247	0.08205
0.00582	0.3966	0.09459	0.00583	0.39249	0.1105	0.00585	0.38532	0.16866	0.00573	0.39232	0.08848
0.00584	0.39653	0.10065	0.00584	0.39227	0.11757	0.00587	0.38512	0.17583	0.00574	0.39217	0.09497
0.00585	0.39648	0.10668	0.00586	0.39203	0.12472	0.00588	0.385	0.18254	0.00576	0.39197	0.10174
0.00587	0.39642	0.11273	0.00588	0.39179	0.13186	0.0059	0.38497	0.18867	0.00578	0.39174	0.10871
0.00589	0.39637	0.11872	0.00589	0.39157	0.13896	0.00592	0.38498	0.19453	0.00579	0.39149	0.11579
0.00591	0.39631	0.12477	0.00591	0.39135	0.14602	0.00593	0.38502	0.20021	0.00581	0.39121	0.12303
0.00592	0.39627	0.13073	0.00593	0.39118	0.15281	0.00595	0.38509	0.20575	0.00583	0.39093	0.13028
0.00594	0.39626	0.13648	0.00594	0.39107	0.15926	0.00597	0.38516	0.21128	0.00584	0.39067	0.13748
0.00596	0.39626	0.1422	0.00596	0.39102	0.16539	0.00599	0.38525	0.21663	0.00586	0.39041	0.14465
0.00597	0.39625	0.14799	0.00598	0.39101	0.17121	0.006	0.38541	0.22156	0.00588	0.39018	0.15169
0.00599	0.39625	0.15374	0.006	0.39105	0.17677	0.00602	0.38569	0.22571	0.00589	0.39	0.15844
0.00601	0.39625	0.15946	0.00601	0.39109	0.18236	0.00604	0.38609	0.22914	0.00591	0.38991	0.16464
0.00602	0.39627	0.16506	0.00603	0.39114	0.18789	0.00605	0.38661	0.23175	0.00593	0.38993	0.17018
0.00604	0.39632	0.17044	0.00605	0.39118	0.19341	0.00607	0.38725	0.23362	0.00594	0.39003	0.1753
0.00606	0.3964	0.17572	0.00606	0.39124	0.19885	0.00609	0.38795	0.23504	0.00596	0.39019	0.18001
0.00607	0.39654	0.18062	0.00608	0.39131	0.20421	0.0061	0.38882	0.23541	0.00598	0.3904	0.1844
0.00609	0.39685	0.18446	0.0061	0.39145	0.20919	0.00612	0.38991	0.23442	0.00599	0.39066	0.18848
0.00611	0.39738	0.18702	0.00611	0.3917	0.21342	0.00614	0.39117	0.23237	0.00601	0.39099	0.19217
0.00613	0.39812	0.1883	0.00613	0.39214	0.21651	0.00616	0.39255	0.22956	0.00603	0.39143	0.19514
0.00614	0.39896	0.18902	0.00615	0.39279	0.21826	0.00617	0.39409	0.2258	0.00604	0.39202	0.19723
0.00616	0.39986	0.18936	0.00616	0.39359	0.21906	0.00619	0.39576	0.22122	0.00606	0.39272	0.19861
0.00618	0.40081	0.18935	0.00618	0.39457	0.21878	0.00621	0.39756	0.216	0.00608	0.39356	0.19912
0.00619	0.40186	0.18879	0.0062	0.3957	0.21757	0.00622	0.39944	0.21031	0.00609	0.3947	0.19781
0.00621	0.40304	0.18751	0.00622	0.39692	0.21581	0.00624	0.40147	0.2038	0.00611	0.39607	0.19518
0.00623	0.40438	0.18524	0.00623	0.39822	0.21365	0.00626	0.40363	0.19663	0.00613	0.39755	0.19184
0.00624	0.40586	0.18224	0.00625	0.39957	0.21115	0.00627	0.40589	0.18904	0.00614	0.3991	0.18817
0.00626	0.4074	0.1789	0.00627	0.40097	0.20836	0.00629	0.40819	0.18128	0.00616	0.40077	0.18387
0.00628	0.40903	0.17507	0.00628	0.40248	0.20493	0.00631	0.41051	0.17356	0.00618	0.40254	0.17899
0.00629	0.41073	0.17087	0.0063	0.40412	0.20081	0.00633	0.41283	0.16598	0.00619	0.40445	0.17338
0.00631	0.4125	0.16637	0.00632	0.40593	0.19573	0.00634	0.41513	0.15864	0.00621	0.40654	0.16678
0.00633	0.41432	0.1616	0.00633	0.40789	0.18987	0.00636	0.41742	0.15144	0.00623	0.40873	0.15975
0.00635	0.4162	0.15659	0.00635	0.40996	0.18344	0.00638	0.41969	0.14448	0.00624	0.41101	0.15231
0.00636	0.41815	0.15127	0.00637	0.41208	0.1768	0.00639	0.42191	0.13793	0.00626	0.41334	0.14476
0.00638	0.42018	0.1456	0.00639	0.41422	0.17018	0.00641	0.42409	0.13168	0.00628	0.41566	0.13733
0.0064	0.42224	0.13982	0.0064	0.41637	0.16357	0.00643	0.42625	0.1256	0.00629	0.41795	0.13025
0.00641	0.42436	0.13382	0.00642	0.41853	0.15706	0.00644	0.42837	0.11988	0.00631	0.42023	0.12331
0.00643	0.4265	0.12779	0.00644	0.42069	0.15061	0.00646	0.43045	0.11439	0.00633	0.42248	0.11659
0.00645	0.42866	0.12175	0.00645	0.42287	0.14415	0.00648	0.43248	0.10928	0.00634	0.42469	0.11024
0.00646	0.43081	0.11585	0.00647	0.42505	0.13782	0.0065	0.43446	0.10446	0.00636	0.42689	0.10401
0.00648	0.43295	0.11011	0.00649	0.42723	0.13156	0.00651	0.43637	0.10004	0.00637	0.42906	0.09806
0.0065	0.43504	0.10469	0.0065	0.42937	0.12557	0.00653	0.43825	0.09588	0.00639	0.43119	0.09238
0.00652	0.4371	0.09949	0.00652	0.43149	0.11984	0.00655	0.44005	0.09215	0.00641	0.43331	0.08687
0.00653	0.43913	0.09456	0.00654	0.43358	0.11429	0.00656	0.44183	0.08853	0.00642	0.43539	0.0816
0.00655	0.4411	0.08992	0.00655	0.43563	0.10904	0.00658	0.44357	0.08521	0.00644	0.43745	0.07649
0.00657	0.44304	0.08554	0.00657	0.43767	0.10395	0.0066	0.44528	0.08206	0.00646	0.43945	0.07176
0.00658	0.44494	0.08137	0.00659	0.4397	0.09894	0.00661	0.44696	0.07907	0.00647	0.44143	0.06725
0.0066	0.44681	0.07745	0.00661	0.44176	0.09387	0.00663	0.44863	0.07612	0.00649	0.44334	0.06304
0.00662	0.44864	0.07372	0.00662	0.4438	0.08897	0.00665	0.45031	0.07321	0.00651	0.44519	0.05921
0.00663	0.45047	0.07009	0.00664	0.44578	0.08441	0.00667	0.45198	0.0704	0.00652	0.44701	0.05558
0.00665	0.45231	0.06637	0.00666	0.44772	0.08014	0.00668	0.45362	0.06772	0.00654	0.44879	0.05215
0.00667	0.45414	0.06284	0.00667	0.44961	0.07613	0.0067	0.45523	0.0652	0.00656	0.45051	0.04908
0.00668	0.45592	0.0595	0.00669	0.45146	0.07236	0.00672	0.4568	0.06294	0.00657	0.45217	0.04629
0.0067	0.45766	0.05643	0.00671	0.45326	0.06885	0.00673	0.45832	0.06087	0.00659	0.4538	0.04371
0.00672	0.45937	0.05353	0.00672	0.45503	0.06554	0.00675	0.45983	0.05892	0.00661	0.45537	0.04136
0.00674	0.46104	0.05086	0.00674	0.45678	0.0624	0.00677	0.46136	0.05687	0.00662	0.45692	0.03916
0.00675	0.46268	0.04832	0.00676	0.45847	0.05952	0.00678	0.4629	0.05479	0.00664	0.4585	0.03687
0.00677	0.46431	0.04585	0.00677	0.46011	0.05693	0.0068	0.46443	0.0528	0.00666	0.46006	0.03468
0.00679	0.46591	0.04354	0.00679	0.46171	0.05455	0.00682	0.46594	0.05091	0.00667	0.46161	0.03256
0.0068	0.46748	0.04143	0.00681	0.4633	0.05222	0.00684	0.46738	0.04935	0.00669	0.46316	0.03045
0.00682	0.46904	0.03935	0.00683	0.46487	0.05001	0.00685	0.46878	0.048	0.00671	0.46469	0.02841
0.00684	0.47062	0.03718	0.00684	0.46643	0.04787	0.00687	0.47012	0.04691	0.00672	0.46624	0.02639
0.00685	0.47223	0.03497	0.00686	0.46797	0.04586	0.00689	0.4714	0.0461	0.00674	0.46777	0.02442
0.00687	0.47377	0.03302	0.00688	0.46953	0.04377	0.0069	0.47263	0.04551	0.00676	0.46927	0.02257
0.00689	0.47526	0.03135	0.00689	0.47107	0.04177	0.00692	0.47379	0.04521	0.00677	0.47078	0.02078
0.0069	0.47667	0.02999	0.00691	0.47259	0.03988	0.00694	0.4749	0.04518	0.00679	0.4723	0.01891
0.00692	0.47803	0.02889	0.00693	0.47406	0.03825	0.00695	0.47593	0.04546	0.00681	0.47374	0.01739
0.00694	0.47935	0.02799	0.00694	0.47549	0.0368	0.00697	0.47692	0.04593	0.00682	0.47517	0.01595
0.00696	0.48064	0.0272	0.00696	0.47687	0.03559	0.00699	0.47789	0.04651	0.00684	0.4766	0.01453
0.00697	0.48189	0.02656	0.00698	0.47819	0.03463	0.00701	0.47882	0.04721	0.00686	0.47798	0.01331
0.00699	0.48309	0.02618	0.00699	0.47943	0.034	0.00702	0.47972	0.04806	0.00687	0.47927	0.01249
0.00701	0.48425	0.02596	0.00701	0.48061	0.03365	0.00704	0.48059	0.04903	0.00689	0.48051	0.0119
0.00702	0.48537	0.02591	0.00703	0.48176	0.03347	0.00706	0.4814	0.05026	0.00691	0.48166	0.01166
0.00704	0.48647	0.02592	0.00705	0.4828	0.0337	0.00707	0.48217	0.05168	0.00692	0.48274	0.01174
0.00706	0.48753	0.02612	0.00706	0.48384	0.03397	0.00709	0.48292	0.05317	0.00694	0.48374	0.01215
0.00707	0.48857	0.02642	0.00708	0.48484	0.03438	0.00711	0.48366	0.05467	0.00696	0.48467	0.01285
0.00709	0.48956	0.02689	0.0071	0.48581	0.03495	0.00712	0.48439	0.05624	0.00697	0.48554	0.01376
0.00711	0.49051	0.02756	0.00711	0.48676	0.03558	0.00714	0.48509	0.05791	0.00699	0.48641	0.01471
0.00712	0.49143	0.02833	0.00713	0.48768	0.03632	0.00716	0.48574	0.05982	0.00701	0.48722	0.01588
0.00714	0.49234	0.02912	0.00715	0.48856	0.03727	0.00718	0.48633	0.06194	0.00702	0.488	0.01717
0.00716	0.49321	0.0301	0.00716	0.4894	0.03833	0.00719	0.48687	0.06429	0.00704	0.48878	0.0185
0.00718	0.494	0.0314	0.00718	0.49021	0.03955	0.00721	0.48736	0.06686	0.00706	0.48953	0.01988
0.00719	0.49475	0.03288	0.0072	0.49097	0.04094	0.00723	0.48778	0.06973	0.00707	0.49025	0.0214
0.00721	0.49544	0.03457	0.00721	0.49172	0.04238	0.00724	0.48812	0.0729	0.00709	0.49091	0.02319
0.00723	0.49609	0.03645	0.00723	0.49241	0.04411	0.00726	0.4884	0.07639	0.00711	0.49154	0.02509
0.00724	0.4967	0.03847	0.00725	0.49301	0.04615	0.00728	0.48861	0.08015	0.00712	0.4921	0.02724
0.00726	0.49727	0.04064	0.00727	0.49357	0.04839	0.00729	0.48876	0.08418	0.00714	0.49264	0.0295
0.00728	0.49781	0.04295	0.00728	0.49403	0.05101	0.00731	0.48887	0.08836	0.00716	0.49313	0.03195
0.00729	0.49834	0.04528	0.0073	0.49442	0.05395	0.00733	0.48894	0.09274	0.00717	0.49357	0.03457
0.00731	0.4988	0.04788	0.00732	0.49477	0.05706	0.00735	0.48895	0.09734	0.00719	0.49397	0.03739
0.00733	0.49923	0.05062	0.00733	0.49505	0.06047	0.00736	0.48894	0.1021	0.00721	0.49431	0.04047
0.00734	0.49959	0.05364	0.00735	0.49528	0.06404	0.00738	0.48888	0.10705	0.00722	0.49458	0.04381
0.00736	0.49994	0.05673	0.00737	0.49548	0.06779	0.0074	0.48881	0.11203	0.00724	0.4948	0.04736
0.00738	0.50024	0.05999	0.00738	0.49563	0.07172	0.00741	0.4887	0.11721	0.00726	0.49498	0.05108
0.0074	0.50052	0.06334	0.0074	0.49574	0.0758	0.00743	0.48858	0.12247	0.00727	0.49509	0.05507
0.00741	0.50077	0.06678	0.00742	0.49581	0.08008	0.00745	0.48849	0.12758	0.00729	0.49515	0.0593
0.00743	0.50102	0.07026	0.00744	0.49586	0.08446	0.00746	0.48838	0.13273	0.00731	0.49516	0.06374
0.00745	0.50126	0.07375	0.00745	0.49588	0.08894	0.00748	0.48831	0.13776	0.00732	0.49514	0.06828
0.00746	0.50149	0.07729	0.00747	0.49587	0.09357	0.0075	0.48828	0.1426	0.00734	0.49509	0.07298
0.00748	0.50171	0.08087	0.00749	0.49586	0.09815	0.00751	0.48829	0.14724	0.00736	0.49501	0.0778
0.0075	0.50193	0.08443	0.0075	0.49586	0.10274	0.00753	0.48835	0.15164	0.00737	0.49493	0.08264
0.00751	0.50214	0.08804	0.00752	0.49587	0.10729	0.00755	0.48848	0.15571	0.00739	0.49483	0.08752
0.00753	0.50236	0.0916	0.00754	0.49589	0.11176	0.00757	0.48864	0.15964	0.00741	0.49474	0.0924
0.00755	0.50255	0.0953	0.00755	0.49593	0.11618	0.00758	0.48886	0.1633	0.00742	0.49467	0.09721
0.00756	0.50271	0.0991	0.00757	0.49599	0.12048	0.0076	0.48917	0.16651	0.00744	0.49464	0.10183
0.00758	0.50288	0.10288	0.00759	0.49608	0.12466	0.00762	0.48963	0.16898	0.00746	0.49465	0.10622
0.0076	0.50304	0.10668	0.0076	0.4962	0.12867	0.00763	0.49036	0.17019	0.00747	0.49471	0.11046
0.00762	0.50321	0.11044	0.00762	0.49638	0.13244	0.00765	0.49134	0.1702	0.00749	0.49477	0.11467
0.00763	0.50341	0.11407	0.00764	0.49662	0.1359	0.00767	0.4925	0.16935	0.00751	0.49487	0.1187
0.00765	0.50363	0.11757	0.00766	0.49696	0.13892	0.00768	0.49376	0.16801	0.00752	0.49502	0.1225
0.00767	0.50391	0.12082	0.00767	0.49738	0.14156	0.0077	0.49509	0.16638	0.00754	0.49521	0.12611
0.00768	0.50424	0.12388	0.00769	0.49786	0.14391	0.00772	0.49649	0.16446	0.00756	0.49541	0.12964
0.0077	0.50463	0.12664	0.00771	0.4984	0.146	0.00774	0.49791	0.16239	0.00757	0.49573	0.13267
0.00772	0.50515	0.12882	0.00772	0.49903	0.14765	0.00775	0.49936	0.16025	0.00759	0.4963	0.13456
0.00773	0.50584	0.13022	0.00774	0.49985	0.14844	0.00777	0.50089	0.15775	0.00761	0.49718	0.13498
0.00775	0.5067	0.13083	0.00776	0.50082	0.14853	0.00779	0.5025	0.15493	0.00762	0.49827	0.13448
0.00777	0.50771	0.13083	0.00777	0.50189	0.1482	0.0078	0.50415	0.15194	0.00764	0.49949	0.13338
0.00779	0.50884	0.13026	0.00779	0.50303	0.1475	0.00782	0.50586	0.14866	0.00766	0.50078	0.13198
0.0078	0.51004	0.1294	0.00781	0.50423	0.14656	0.00784	0.50759	0.14537	0.00767	0.50214	0.13026
0.00782	0.5113	0.12828	0.00782	0.50545	0.1455	0.00785	0.50936	0.14195	0.00769	0.50355	0.12836
0.00784	0.51262	0.12689	0.00784	0.50668	0.14445	0.00787	0.51114	0.13849	0.00771	0.505	0.1263
0.00785	0.51404	0.12511	0.00786	0.50795	0.14322	0.00789	0.51296	0.1349	0.00772	0.50646	0.12419
0.00787	0.51554	0.12297	0.00788	0.50928	0.14171	0.00791	0.51483	0.13114	0.00774	0.50797	0.12185
0.00789	0.51709	0.12065	0.00789	0.51065	0.14005	0.00792	0.51675	0.12718	0.00776	0.50956	0.11924
0.0079	0.51864	0.11834	0.00791	0.51205	0.13825	0.00794	0.51869	0.12317	0.00777	0.51121	0.11636
0.00792	0.5202	0.11602	0.00793	0.5135	0.13627	0.00796	0.52066	0.11911	0.00779	0.51293	0.11321
0.00794	0.52178	0.11362	0.00794	0.51498	0.13415	0.00797	0.52264	0.11501	0.00781	0.51471	0.10982
0.00795	0.52338	0.11116	0.00796	0.51653	0.13177	0.00799	0.52465	0.11089	0.00782	0.51656	0.10621
0.00797	0.52502	0.10855	0.00798	0.51813	0.12915	0.00801	0.52665	0.1068	0.00784	0.51845	0.10242
0.00799	0.52674	0.1056	0.00799	0.51981	0.12625	0.00802	0.52862	0.10289	0.00786	0.52038	0.09855
0.00801	0.52851	0.10252	0.00801	0.52152	0.12324	0.00804	0.53056	0.09918	0.00787	0.52232	0.09465
0.00802	0.53033	0.09925	0.00803	0.52326	0.12014	0.00806	0.53248	0.09559	0.00789	0.52427	0.09073
0.00804	0.53219	0.09583	0.00804	0.52503	0.11692	0.00808	0.53438	0.09209	0.00791	0.52624	0.08681
0.00806	0.53407	0.09239	0.00806	0.52687	0.11346	0.00809	0.5363	0.08855	0.00792	0.52822	0.08287
0.00807	0.53597	0.08891	0.00808	0.52873	0.10994	0.00811	0.53822	0.08509	0.00794	0.5302	0.07898
0.00809	0.53791	0.0853	0.0081	0.53062	0.1063	0.00813	0.5401	0.08176	0.00796	0.53217	0.0752
0.00811	0.53985	0.0817	0.00811	0.53256	0.10254	0.00814	0.54199	0.07848	0.00797	0.53411	0.07156
0.00812	0.54184	0.07797	0.00813	0.53456	0.09856	0.00816	0.54387	0.07523	0.00799	0.53599	0.06817
0.00814	0.54381	0.07434	0.00815	0.53661	0.09444	0.00818	0.54573	0.07215	0.00801	0.53788	0.06481
0.00816	0.54577	0.07081	0.00816	0.53867	0.09027	0.00819	0.54756	0.06917	0.00802	0.53974	0.0616
0.00817	0.54771	0.06738	0.00818	0.54072	0.08624	0.00821	0.54934	0.06642	0.00804	0.54159	0.05845
0.00819	0.54962	0.0641	0.0082	0.54273	0.08238	0.00823	0.55108	0.06385	0.00806	0.54342	0.05541
0.00821	0.5515	0.06098	0.00821	0.54472	0.07866	0.00825	0.55278	0.06146	0.00807	0.54533	0.05212
0.00823	0.55332	0.05811	0.00823	0.54666	0.0752	0.00826	0.55444	0.05926	0.00809	0.54719	0.04901
0.00824	0.55514	0.05529	0.00825	0.54855	0.07194	0.00828	0.55609	0.05713	0.00811	0.54908	0.04586
0.00826	0.55694	0.05255	0.00826	0.55041	0.06885	0.0083	0.5577	0.05515	0.00812	0.55093	0.04286
0.00828	0.5587	0.05	0.00828	0.55226	0.06581	0.00831	0.55926	0.05336	0.00814	0.55277	0.03996
0.00829	0.56043	0.04758	0.0083	0.55406	0.063	0.00833	0.56079	0.0517	0.00816	0.55457	0.03722
0.00831	0.56211	0.04534	0.00832	0.55584	0.0603	0.00835	0.5623	0.05013	0.00817	0.55635	0.03458
0.00833	0.56375	0.0433	0.00833	0.55755	0.05788	0.00836	0.5638	0.04864	0.00819	0.55807	0.03218
0.00834	0.56536	0.0414	0.00835	0.55923	0.05557	0.00838	0.5653	0.04714	0.00821	0.55977	0.0299
0.00836	0.56694	0.0396	0.00837	0.56087	0.05347	0.0084	0.56677	0.04575	0.00822	0.56142	0.02779
0.00838	0.56848	0.03797	0.00838	0.56248	0.05149	0.00842	0.56821	0.0445	0.00824	0.56304	0.02582
0.00839	0.56999	0.03646	0.0084	0.56403	0.04977	0.00843	0.56961	0.04339	0.00826	0.56464	0.02396
0.00841	0.57151	0.03491	0.00842	0.56555	0.04813	0.00845	0.57097	0.04244	0.00827	0.5662	0.02224
0.00843	0.57303	0.03338	0.00843	0.56706	0.04658	0.00847	0.57226	0.04175	0.00829	0.56771	0.02071
0.00845	0.57458	0.03179	0.00845	0.56854	0.04514	0.00848	0.57348	0.0413	0.00831	0.56919	0.01929
0.00846	0.57608	0.03036	0.00847	0.57	0.04378	0.0085	0.57464	0.04111	0.00832	0.57066	0.01796
0.00848	0.57756	0.02902	0.00849	0.57148	0.04236	0.00852	0.57574	0.0411	0.00834	0.57214	0.01657
0.0085	0.57899	0.02784	0.0085	0.57289	0.0412	0.00853	0.57678	0.04134	0.00836	0.57359	0.01531
0.00851	0.58036	0.02693	0.00852	0.57427	0.04016	0.00855	0.57775	0.04178	0.00837	0.57503	0.01408
0.00853	0.58166	0.02624	0.00854	0.57559	0.03932	0.00857	0.57865	0.04252	0.00839	0.57647	0.01287
0.00855	0.58292	0.02569	0.00855	0.57688	0.03863	0.00859	0.5795	0.04343	0.00841	0.57789	0.01172
0.00856	0.58416	0.02523	0.00857	0.57814	0.03804	0.0086	0.5803	0.0445	0.00842	0.57927	0.01073
0.00858	0.58535	0.02495	0.00859	0.57936	0.0376	0.00862	0.58109	0.0456	0.00844	0.58058	0.01001
0.0086	0.58651	0.02475	0.0086	0.58053	0.03732	0.00864	0.58185	0.0468	0.00846	0.58182	0.00951
0.00861	0.58768	0.02454	0.00862	0.58164	0.03727	0.00865	0.58257	0.04814	0.00847	0.58298	0.0093
0.00863	0.58881	0.02445	0.00864	0.5827	0.03739	0.00867	0.58327	0.04955	0.00849	0.58407	0.00933
0.00865	0.58991	0.02449	0.00865	0.58372	0.03768	0.00869	0.58397	0.05096	0.00851	0.58507	0.0097
0.00867	0.59101	0.02452	0.00867	0.58474	0.03793	0.0087	0.58466	0.05241	0.00852	0.586	0.01028
0.00868	0.59209	0.02463	0.00869	0.58574	0.03829	0.00872	0.58529	0.05406	0.00854	0.58685	0.0111
0.0087	0.5931	0.02494	0.00871	0.58668	0.03884	0.00874	0.58588	0.05586	0.00856	0.58766	0.0121
0.00872	0.59409	0.02535	0.00872	0.58753	0.03967	0.00876	0.58642	0.05782	0.00857	0.58842	0.01326
0.00873	0.59506	0.02583	0.00874	0.58838	0.04053	0.00877	0.58692	0.05992	0.00859	0.58916	0.01449
0.00875	0.59599	0.02645	0.00876	0.58916	0.04163	0.00879	0.58737	0.0622	0.00861	0.58987	0.0158
0.00877	0.59688	0.02719	0.00877	0.5899	0.04288	0.00881	0.58779	0.06456	0.00862	0.59058	0.01712
0.00878	0.59771	0.02814	0.00879	0.59064	0.0441	0.00882	0.58819	0.06701	0.00864	0.59126	0.01852
0.0088	0.59847	0.02932	0.00881	0.59139	0.04531	0.00884	0.58855	0.06961	0.00866	0.59193	0.01996
0.00882	0.59916	0.03071	0.00882	0.59214	0.0465	0.00886	0.58888	0.0723	0.00867	0.59261	0.02135
0.00883	0.59981	0.03227	0.00884	0.59284	0.04785	0.00887	0.58919	0.07506	0.00869	0.59323	0.02295
0.00885	0.60041	0.03398	0.00886	0.59351	0.04932	0.00889	0.58946	0.07795	0.00871	0.5938	0.02474
0.00887	0.60099	0.03578	0.00887	0.59411	0.05102	0.00891	0.58972	0.08087	0.00872	0.59432	0.02667
0.00889	0.60154	0.03765	0.00889	0.59464	0.05297	0.00893	0.58997	0.08385	0.00874	0.59479	0.02876
0.0089	0.60208	0.03955	0.00891	0.59515	0.05497	0.00894	0.59022	0.08682	0.00876	0.59522	0.03102
0.00892	0.60259	0.04156	0.00893	0.59562	0.05713	0.00896	0.59043	0.0899	0.00877	0.59562	0.03334
0.00894	0.60308	0.04364	0.00894	0.59607	0.05934	0.00898	0.59065	0.09298	0.00879	0.59598	0.0358
0.00895	0.60353	0.04583	0.00896	0.5965	0.06163	0.00899	0.59085	0.09612	0.00881	0.59634	0.03828
0.00897	0.60397	0.04806	0.00898	0.59689	0.06405	0.00901	0.59104	0.09928	0.00882	0.59666	0.04089
0.00899	0.60438	0.05039	0.00899	0.59726	0.06652	0.00903	0.59124	0.10241	0.00884	0.59695	0.04359
0.009	0.60479	0.05273	0.00901	0.59759	0.06916	0.00904	0.59145	0.10552	0.00886	0.59722	0.04634
0.00902	0.60517	0.05513	0.00903	0.5979	0.07182	0.00906	0.59164	0.10866	0.00887	0.59747	0.04919
0.00904	0.60553	0.05765	0.00904	0.59821	0.07453	0.00908	0.59185	0.11173	0.00889	0.59771	0.05205
0.00906	0.60588	0.06017	0.00906	0.59852	0.07721	0.0091	0.59209	0.11472	0.00891	0.59794	0.05493
0.00907	0.60623	0.06268	0.00908	0.59882	0.0799	0.00911	0.59238	0.1175	0.00892	0.59815	0.05791
0.00909	0.6066	0.06511	0.00909	0.59913	0.08259	0.00913	0.59274	0.12	0.00894	0.59834	0.06093
0.00911	0.60698	0.06751	0.00911	0.59945	0.08521	0.00915	0.59318	0.12219	0.00896	0.59853	0.06396
0.00912	0.60739	0.06979	0.00913	0.59983	0.08762	0.00916	0.59369	0.12414	0.00897	0.59874	0.06693
0.00914	0.60784	0.07197	0.00915	0.60027	0.0898	0.00918	0.59425	0.12586	0.00899	0.59896	0.06982
0.00916	0.6083	0.07407	0.00916	0.60074	0.09188	0.0092	0.59487	0.12739	0.00901	0.59919	0.0727
0.00917	0.60877	0.07613	0.00918	0.60123	0.09387	0.00921	0.59553	0.12873	0.00902	0.59941	0.07563
0.00919	0.60925	0.07816	0.0092	0.60173	0.09585	0.00923	0.59624	0.12986	0.00904	0.59962	0.07857
0.00921	0.60975	0.08011	0.00921	0.60222	0.09783	0.00925	0.59702	0.13078	0.00906	0.59985	0.08142
0.00922	0.61025	0.08205	0.00923	0.60272	0.09978	0.00927	0.59788	0.13133	0.00907	0.60016	0.08399
0.00924	0.61077	0.08392	0.00925	0.60321	0.10174	0.00928	0.59887	0.13144	0.00909	0.60054	0.08634
0.00926	0.6113	0.08575	0.00926	0.60371	0.10368	0.0093	0.59997	0.13111	0.00911	0.60099	0.08838
0.00928	0.61181	0.08764	0.00928	0.60422	0.10558	0.00932	0.60114	0.13051	0.00912	0.60154	0.09009
0.00929	0.61234	0.08946	0.0093	0.60474	0.10745	0.00933	0.60241	0.12956	0.00914	0.60215	0.09156
0.00931	0.61288	0.09124	0.00931	0.60524	0.10935	0.00935	0.60376	0.12832	0.00916	0.60279	0.0929
0.00933	0.61345	0.09293	0.00933	0.60577	0.11116	0.00937	0.60518	0.12681	0.00917	0.60347	0.09413
0.00934	0.61412	0.09424	0.00935	0.60631	0.11294	0.00938	0.60668	0.12504	0.00919	0.60418	0.09523
0.00936	0.61486	0.09531	0.00937	0.60686	0.11468	0.0094	0.60827	0.12294	0.00921	0.60493	0.09616
0.00938	0.61568	0.09607	0.00938	0.60748	0.11614	0.00942	0.60994	0.12053	0.00922	0.60581	0.09666
0.00939	0.6166	0.09647	0.0094	0.60826	0.11701	0.00944	0.6117	0.11785	0.00924	0.60681	0.09668
0.00941	0.6176	0.09659	0.00942	0.60917	0.1174	0.00945	0.6135	0.11504	0.00926	0.60792	0.09633
0.00943	0.61864	0.09657	0.00943	0.61018	0.11743	0.00947	0.61534	0.11209	0.00927	0.60909	0.09577
0.00944	0.61973	0.09637	0.00945	0.61126	0.11719	0.00949	0.61721	0.1091	0.00929	0.61033	0.09497
0.00946	0.62091	0.09588	0.00947	0.6124	0.11674	0.0095	0.61908	0.10612	0.00931	0.61165	0.09386
0.00948	0.62222	0.0949	0.00948	0.61363	0.11597	0.00952	0.62095	0.10317	0.00932	0.61306	0.09244
0.0095	0.62365	0.09354	0.0095	0.61492	0.11498	0.00954	0.62283	0.10017	0.00934	0.61455	0.09077
0.00951	0.62516	0.09191	0.00952	0.61636	0.11349	0.00955	0.62473	0.09715	0.00936	0.61612	0.08882
0.00953	0.62671	0.09012	0.00954	0.61789	0.11164	0.00957	0.62664	0.09416	0.00937	0.61776	0.08665
0.00955	0.62829	0.08825	0.00955	0.61951	0.10952	0.00959	0.62854	0.0912	0.00939	0.61945	0.08429
0.00956	0.62991	0.08629	0.00957	0.62119	0.10718	0.00961	0.63042	0.08833	0.00941	0.62122	0.0817
0.00958	0.63154	0.08425	0.00959	0.62292	0.10469	0.00962	0.6323	0.08551	0.00942	0.62303	0.07899
0.0096	0.6332	0.08216	0.0096	0.62468	0.10211	0.00964	0.63416	0.08274	0.00944	0.62487	0.07618
0.00961	0.6349	0.07994	0.00962	0.62646	0.0995	0.00966	0.63603	0.08001	0.00946	0.62673	0.07336
0.00963	0.63664	0.07763	0.00964	0.62823	0.09692	0.00967	0.6379	0.07728	0.00947	0.62859	0.07053
0.00965	0.63844	0.07513	0.00965	0.63002	0.09431	0.00969	0.63975	0.07464	0.00949	0.63047	0.06769
0.00966	0.64031	0.07241	0.00967	0.63181	0.09169	0.00971	0.64157	0.07211	0.00951	0.63237	0.0648
0.00968	0.64223	0.06953	0.00969	0.63362	0.08907	0.00972	0.64336	0.06973	0.00952	0.63427	0.0619
0.0097	0.64418	0.06657	0.0097	0.63543	0.08643	0.00974	0.64512	0.06746	0.00954	0.63617	0.05906
0.00972	0.64614	0.06365	0.00972	0.63728	0.08373	0.00976	0.64685	0.06528	0.00956	0.63807	0.05624
0.00973	0.64808	0.0608	0.00974	0.63913	0.081	0.00978	0.64854	0.06327	0.00957	0.63996	0.05349
0.00975	0.64998	0.05809	0.00976	0.64101	0.07821	0.00979	0.65021	0.06135	0.00959	0.64186	0.0507
0.00977	0.65185	0.05551	0.00977	0.64289	0.07544	0.00981	0.65184	0.05957	0.00961	0.64374	0.04802
0.00978	0.65368	0.05308	0.00979	0.64476	0.07276	0.00983	0.65346	0.05785	0.00962	0.6456	0.04543
0.0098	0.65548	0.05078	0.00981	0.64659	0.07021	0.00984	0.65505	0.05619	0.00964	0.64744	0.04293
0.00982	0.65723	0.04864	0.00982	0.64838	0.06781	0.00986	0.65664	0.05459	0.00966	0.64925	0.04054
0.00983	0.65895	0.0466	0.00984	0.65015	0.06549	0.00988	0.65821	0.05305	0.00967	0.65103	0.03825
0.00985	0.66064	0.0447	0.00986	0.65189	0.06329	0.00989	0.65976	0.05158	0.00969	0.65278	0.03609
0.00987	0.66232	0.04281	0.00987	0.65361	0.06118	0.00991	0.66127	0.05024	0.00971	0.6545	0.03403
0.00988	0.66397	0.04106	0.00989	0.6553	0.05918	0.00993	0.66278	0.04892	0.00972	0.6562	0.03208
0.0099	0.6656	0.03937	0.00991	0.65698	0.05723	0.00995	0.6643	0.04759	0.00974	0.65786	0.03025
0.00992	0.66722	0.03773	0.00992	0.65865	0.05533	0.00996	0.6658	0.0463	0.00976	0.65951	0.02848
0.00994	0.6688	0.03624	0.00994	0.66031	0.05348	0.00998	0.6673	0.04505	0.00977	0.66113	0.02678
0.00995	0.67034	0.03486	0.00996	0.66191	0.05182	0.01	0.66878	0.04386	0.00979	0.66274	0.02515
0.00997	0.67183	0.03367	0.00998	0.66349	0.05025	0.01001	0.67023	0.04276	0.00981	0.66432	0.02361
0.00999	0.67332	0.03248	0.00999	0.665	0.04889	0.01003	0.67163	0.04183	0.00982	0.66587	0.02219
0.01	0.67474	0.03147	0.01001	0.66648	0.04766	0.01005	0.67298	0.04107	0.00984	0.66739	0.02085
0.01002	0.67615	0.03055	0.01003	0.6679	0.0466	0.01006	0.67427	0.04048	0.00986	0.66891	0.01955
0.01004	0.6776	0.0295	0.01004	0.66931	0.04559	0.01008	0.6755	0.04008	0.00987	0.6704	0.01831
0.01005	0.67904	0.02847	0.01006	0.67072	0.0446	0.0101	0.67667	0.03988	0.00989	0.67186	0.01719
0.01007	0.68044	0.02757	0.01008	0.67213	0.04361	0.01012	0.6778	0.03981	0.00991	0.67329	0.01617
0.01009	0.6818	0.02681	0.01009	0.67352	0.04268	0.01013	0.67885	0.03996	0.00992	0.67469	0.01525
0.01011	0.68311	0.02619	0.01011	0.67489	0.04181	0.01015	0.67986	0.04024	0.00994	0.6761	0.01429
0.01012	0.68436	0.02576	0.01013	0.67624	0.04101	0.01017	0.68077	0.04081	0.00996	0.67751	0.01335
0.01014	0.68558	0.02543	0.01014	0.67755	0.04034	0.01018	0.68166	0.04148	0.00997	0.67893	0.01237
0.01016	0.68677	0.02519	0.01016	0.6788	0.03985	0.0102	0.68251	0.04224	0.00999	0.68035	0.01143
0.01017	0.68795	0.02496	0.01018	0.68	0.03952	0.01022	0.68332	0.04313	0.01001	0.68172	0.0106
0.01019	0.6891	0.02485	0.0102	0.68119	0.03925	0.01023	0.68407	0.04419	0.01002	0.68306	0.0099
0.01021	0.69022	0.02479	0.01021	0.68236	0.03902	0.01025	0.68477	0.04539	0.01004	0.68432	0.00941
0.01022	0.6913	0.02488	0.01023	0.68349	0.03891	0.01027	0.68546	0.04663	0.01006	0.68554	0.00906
0.01024	0.69237	0.02499	0.01025	0.68457	0.03895	0.01029	0.68611	0.04797	0.01007	0.68669	0.00893
0.01026	0.69341	0.02519	0.01026	0.68558	0.0392	0.0103	0.68674	0.04941	0.01009	0.68777	0.00898
0.01027	0.69444	0.02541	0.01028	0.68657	0.0395	0.01032	0.68735	0.05088	0.01011	0.68879	0.00921
0.01029	0.69546	0.02568	0.0103	0.68749	0.04002	0.01034	0.68788	0.05258	0.01012	0.68976	0.00958
0.01031	0.69645	0.02603	0.01031	0.68839	0.04062	0.01035	0.68837	0.0544	0.01014	0.69066	0.01017
0.01033	0.69742	0.02642	0.01033	0.68928	0.04121	0.01037	0.68883	0.05633	0.01016	0.69149	0.01094
0.01034	0.69837	0.02687	0.01035	0.69016	0.04186	0.01039	0.68928	0.05828	0.01017	0.69228	0.01183
0.01036	0.6993	0.02738	0.01036	0.691	0.04261	0.0104	0.6897	0.0603	0.01019	0.69304	0.01281
0.01038	0.7002	0.02799	0.01038	0.69182	0.04343	0.01042	0.69013	0.06231	0.01021	0.69375	0.01393
0.01039	0.70108	0.02864	0.0104	0.69262	0.04429	0.01044	0.69055	0.06434	0.01022	0.69442	0.01518
0.01041	0.70192	0.02942	0.01042	0.69341	0.0452	0.01046	0.69096	0.06638	0.01024	0.69506	0.01651
0.01043	0.70274	0.03026	0.01043	0.69417	0.04618	0.01047	0.69136	0.06846	0.01026	0.69566	0.01792
0.01044	0.70352	0.03117	0.01045	0.69489	0.04728	0.01049	0.69176	0.07053	0.01027	0.69624	0.01942
0.01046	0.70428	0.03217	0.01047	0.69557	0.04848	0.01051	0.69216	0.07261	0.01029	0.69677	0.02104
0.01048	0.70503	0.0332	0.01048	0.69623	0.04977	0.01052	0.69257	0.07463	0.01031	0.69726	0.0228
0.01049	0.70576	0.03429	0.0105	0.69687	0.05109	0.01054	0.69298	0.07668	0.01032	0.69772	0.02461
0.01051	0.70648	0.03539	0.01052	0.6975	0.05245	0.01056	0.69338	0.07873	0.01034	0.69819	0.02643
0.01053	0.7072	0.03649	0.01053	0.69813	0.05381	0.01057	0.69378	0.08079	0.01036	0.69864	0.02828
0.01055	0.70789	0.03768	0.01055	0.69874	0.05521	0.01059	0.6942	0.0828	0.01037	0.69907	0.03016
0.01056	0.70856	0.03891	0.01057	0.69935	0.05664	0.01061	0.69461	0.08479	0.01039	0.69951	0.03205
0.01058	0.70921	0.0402	0.01059	0.69996	0.05804	0.01063	0.69504	0.08677	0.01041	0.69992	0.03401
0.0106	0.70985	0.04153	0.0106	0.70057	0.05942	0.01064	0.69547	0.0887	0.01042	0.70032	0.03597
0.01061	0.71046	0.04292	0.01062	0.7012	0.06076	0.01066	0.69592	0.09059	0.01044	0.70072	0.03797
0.01063	0.71107	0.04432	0.01064	0.7018	0.0622	0.01068	0.69637	0.09247	0.01046	0.70111	0.03998
0.01065	0.71164	0.04584	0.01065	0.70237	0.06369	0.01069	0.69684	0.0943	0.01047	0.70151	0.04196
0.01066	0.71221	0.04735	0.01067	0.70295	0.06517	0.01071	0.69732	0.09607	0.01049	0.70192	0.04389
0.01068	0.71276	0.0489	0.01069	0.70353	0.06663	0.01073	0.6978	0.09783	0.01051	0.70235	0.04576
0.0107	0.7133	0.05052	0.0107	0.70412	0.06809	0.01074	0.69832	0.09949	0.01052	0.70279	0.04759
0.01071	0.71385	0.05207	0.01072	0.7047	0.06955	0.01076	0.69884	0.10113	0.01054	0.70324	0.0494
0.01073	0.7144	0.05363	0.01074	0.70527	0.07103	0.01078	0.69935	0.1028	0.01056	0.70367	0.05129
0.01075	0.71494	0.0552	0.01075	0.70586	0.07248	0.0108	0.69988	0.1044	0.01057	0.7041	0.05316
0.01077	0.71547	0.0568	0.01077	0.70642	0.07399	0.01081	0.70044	0.10591	0.01059	0.70451	0.05505
0.01078	0.716	0.05842	0.01079	0.70697	0.07553	0.01083	0.70111	0.10705	0.01061	0.70495	0.05689
0.0108	0.71653	0.06002	0.01081	0.70752	0.07707	0.01085	0.70192	0.10777	0.01062	0.70539	0.05873
0.01082	0.71704	0.06167	0.01082	0.70804	0.0787	0.01086	0.70283	0.10815	0.01064	0.70583	0.06052
0.01083	0.71754	0.06335	0.01084	0.70856	0.08031	0.01088	0.7038	0.10836	0.01066	0.70629	0.06228
0.01085	0.71805	0.06501	0.01086	0.70906	0.08198	0.0109	0.70481	0.10844	0.01067	0.70678	0.06394
0.01087	0.71855	0.06668	0.01087	0.70958	0.08361	0.01091	0.7059	0.10828	0.01069	0.70729	0.06555
0.01088	0.71907	0.06829	0.01089	0.7101	0.08522	0.01093	0.70709	0.10778	0.01071	0.7078	0.06714
0.0109	0.7196	0.06985	0.01091	0.71061	0.08685	0.01095	0.70841	0.1069	0.01072	0.70831	0.06875
0.01092	0.72014	0.07141	0.01092	0.71113	0.08845	0.01097	0.70987	0.10558	0.01074	0.70883	0.0703
0.01093	0.72069	0.07293	0.01094	0.71163	0.09011	0.01098	0.71143	0.10395	0.01076	0.70938	0.07176
0.01095	0.72134	0.07412	0.01096	0.71213	0.09176	0.011	0.71306	0.10214	0.01077	0.71004	0.07291
0.01097	0.72211	0.07498	0.01097	0.71267	0.09332	0.01102	0.71473	0.10019	0.01079	0.71079	0.07375
0.01099	0.723	0.07548	0.01099	0.71331	0.09452	0.01103	0.71643	0.09816	0.01081	0.71168	0.0742
0.011	0.72394	0.07581	0.01101	0.71404	0.09548	0.01105	0.71815	0.09611	0.01082	0.71265	0.07438
0.01102	0.72496	0.07593	0.01103	0.71484	0.0962	0.01107	0.71986	0.09408	0.01084	0.71367	0.0744
0.01104	0.726	0.07596	0.01104	0.71573	0.09664	0.01108	0.72157	0.09208	0.01086	0.71476	0.07425
0.01105	0.72708	0.07588	0.01106	0.71669	0.09687	0.0111	0.72326	0.09016	0.01087	0.71588	0.07396
0.01107	0.72818	0.07575	0.01108	0.71773	0.09688	0.01112	0.72494	0.08828	0.01089	0.71712	0.07336
0.01109	0.72935	0.07541	0.01109	0.71884	0.09665	0.01114	0.72663	0.08637	0.01091	0.71848	0.07239
0.0111	0.73066	0.07466	0.01111	0.72012	0.09589	0.01115	0.72836	0.08436	0.01092	0.71994	0.07112
0.01112	0.7321	0.07355	0.01113	0.72159	0.09458	0.01117	0.73012	0.08228	0.01094	0.72149	0.06961
0.01114	0.73363	0.07216	0.01114	0.72317	0.09295	0.01119	0.73194	0.08005	0.01096	0.72311	0.06788
0.01115	0.73521	0.07065	0.01116	0.72481	0.09114	0.0112	0.73378	0.07775	0.01097	0.72477	0.06605
0.01117	0.73682	0.06906	0.01118	0.72648	0.08926	0.01122	0.73564	0.07544	0.01099	0.72646	0.06415
0.01119	0.73843	0.06747	0.01119	0.72816	0.08736	0.01124	0.7375	0.07314	0.01101	0.72816	0.06222
0.01121	0.74004	0.0659	0.01121	0.72984	0.08548	0.01125	0.73935	0.07087	0.01102	0.72989	0.06025
0.01122	0.74166	0.06432	0.01123	0.73153	0.08357	0.01127	0.74119	0.06863	0.01104	0.73161	0.05828
0.01124	0.7433	0.06268	0.01125	0.73322	0.08168	0.01129	0.74301	0.06649	0.01106	0.73335	0.05631
0.01126	0.74497	0.06097	0.01126	0.73492	0.07978	0.01131	0.74479	0.06447	0.01107	0.73509	0.05433
0.01127	0.74671	0.05906	0.01128	0.73662	0.07789	0.01132	0.74654	0.06257	0.01109	0.73684	0.05232
0.01129	0.74849	0.05707	0.0113	0.73833	0.07599	0.01134	0.74826	0.06074	0.01111	0.73863	0.05025
0.01131	0.75027	0.05509	0.01131	0.74005	0.07406	0.01136	0.74996	0.05901	0.01112	0.74044	0.04812
0.01132	0.75202	0.05319	0.01133	0.74178	0.07212	0.01137	0.75162	0.05739	0.01114	0.74228	0.04589
0.01134	0.75376	0.05135	0.01135	0.7435	0.0702	0.01139	0.75325	0.05585	0.01116	0.74415	0.04363
0.01136	0.75546	0.04961	0.01136	0.74524	0.06827	0.01141	0.75486	0.0544	0.01117	0.74601	0.04141
0.01138	0.75718	0.04787	0.01138	0.74696	0.06641	0.01142	0.75644	0.05303	0.01119	0.74787	0.03922
0.01139	0.75885	0.04625	0.0114	0.74865	0.06464	0.01144	0.75798	0.05177	0.0112	0.74968	0.03716
0.01141	0.7605	0.04468	0.01141	0.7503	0.06297	0.01146	0.7595	0.05058	0.01122	0.75147	0.03517
0.01143	0.76214	0.04317	0.01143	0.75195	0.06134	0.01148	0.761	0.04947	0.01124	0.75322	0.03329
0.01144	0.76377	0.04169	0.01145	0.75361	0.05969	0.01149	0.76248	0.04839	0.01125	0.75496	0.03148
0.01146	0.76539	0.04025	0.01147	0.75527	0.05804	0.01151	0.76396	0.04733	0.01127	0.75666	0.02979
0.01148	0.76699	0.03888	0.01148	0.7569	0.05648	0.01153	0.76545	0.04625	0.01129	0.75834	0.02816
0.01149	0.76858	0.03754	0.0115	0.7585	0.05502	0.01154	0.76694	0.04518	0.0113	0.75998	0.02663
0.01151	0.77014	0.03628	0.01152	0.76009	0.0536	0.01156	0.7684	0.04419	0.01132	0.76158	0.02523
0.01153	0.77166	0.03514	0.01153	0.76166	0.05225	0.01158	0.76983	0.04328	0.01134	0.76317	0.02389
0.01154	0.77318	0.03401	0.01155	0.76322	0.05094	0.01159	0.77122	0.04252	0.01135	0.76474	0.02257
0.01156	0.77468	0.03294	0.01157	0.76477	0.04965	0.01161	0.77258	0.04181	0.01137	0.7663	0.02131
0.01158	0.77616	0.03192	0.01158	0.76629	0.04845	0.01163	0.77386	0.04132	0.01139	0.76782	0.02017
0.0116	0.77765	0.03089	0.0116	0.7678	0.04728	0.01165	0.77506	0.04105	0.0114	0.76932	0.01906
0.01161	0.77916	0.02982	0.01162	0.76929	0.0462	0.01166	0.77622	0.04091	0.01142	0.7708	0.01804
0.01163	0.78065	0.02879	0.01164	0.77076	0.04515	0.01168	0.77731	0.04093	0.01144	0.77227	0.01703
0.01165	0.78212	0.02784	0.01165	0.77222	0.04415	0.0117	0.77838	0.04101	0.01145	0.77371	0.01611
0.01166	0.78356	0.02695	0.01167	0.77368	0.04315	0.01171	0.77939	0.04126	0.01147	0.77515	0.01521
0.01168	0.78496	0.02618	0.01169	0.7751	0.04227	0.01173	0.78039	0.04153	0.01149	0.77661	0.01426
0.0117	0.78631	0.02555	0.0117	0.77646	0.04154	0.01175	0.78136	0.04187	0.0115	0.77806	0.01332
0.01171	0.7876	0.02507	0.01172	0.77778	0.04092	0.01176	0.7823	0.0423	0.01152	0.77951	0.01239
0.01173	0.78888	0.02462	0.01174	0.77907	0.0404	0.01178	0.78319	0.04287	0.01154	0.78096	0.01149
0.01175	0.79015	0.02421	0.01175	0.78032	0.03997	0.0118	0.78405	0.04351	0.01155	0.78235	0.01072
0.01176	0.79141	0.02383	0.01177	0.78155	0.03962	0.01182	0.78485	0.04428	0.01157	0.7837	0.01009
0.01178	0.79263	0.02353	0.01179	0.78276	0.0393	0.01183	0.78564	0.04512	0.01159	0.78496	0.00965
0.0118	0.7938	0.02337	0.0118	0.78394	0.03907	0.01185	0.78642	0.04594	0.0116	0.78617	0.00937
0.01182	0.79494	0.02329	0.01182	0.78511	0.03887	0.01187	0.78719	0.04682	0.01162	0.78732	0.00925
0.01183	0.79606	0.02327	0.01184	0.78626	0.03873	0.01188	0.78793	0.04775	0.01164	0.78843	0.00921
0.01185	0.79716	0.02328	0.01186	0.78738	0.03867	0.0119	0.78866	0.04872	0.01165	0.78949	0.00931
0.01187	0.79824	0.02336	0.01187	0.78846	0.03869	0.01192	0.78936	0.04976	0.01167	0.79048	0.00958
0.01188	0.79926	0.02358	0.01189	0.78955	0.03871	0.01193	0.79006	0.05081	0.01169	0.79145	0.00993
0.0119	0.80027	0.02383	0.01191	0.7906	0.03882	0.01195	0.79075	0.05187	0.0117	0.79236	0.01041
0.01192	0.80126	0.02416	0.01192	0.79165	0.03895	0.01197	0.79141	0.05301	0.01172	0.79324	0.01094
0.01193	0.80223	0.02449	0.01194	0.79266	0.03915	0.01199	0.79205	0.05421	0.01174	0.79413	0.01147
0.01195	0.80319	0.02488	0.01196	0.79364	0.03944	0.012	0.79267	0.05545	0.01175	0.79498	0.0121
0.01197	0.80415	0.02526	0.01197	0.7946	0.03979	0.01202	0.79327	0.05672	0.01177	0.79581	0.01279
0.01198	0.80509	0.02567	0.01199	0.79555	0.04018	0.01204	0.79385	0.05808	0.01179	0.79658	0.0136
0.012	0.80602	0.02613	0.01201	0.79647	0.04061	0.01205	0.7944	0.05948	0.0118	0.79734	0.01444
0.01202	0.80692	0.02663	0.01202	0.79739	0.04106	0.01207	0.79493	0.06096	0.01182	0.79808	0.01534
0.01204	0.80782	0.02718	0.01204	0.7983	0.04155	0.01209	0.79543	0.06251	0.01184	0.79882	0.01624
0.01205	0.80869	0.02775	0.01206	0.79918	0.04209	0.0121	0.79591	0.0641	0.01185	0.79952	0.01724
0.01207	0.80956	0.02835	0.01208	0.80004	0.04269	0.01212	0.7964	0.06567	0.01187	0.80018	0.01832
0.01209	0.8104	0.02902	0.01209	0.80087	0.04338	0.01214	0.79688	0.06725	0.01189	0.80085	0.0194
0.0121	0.81122	0.02974	0.01211	0.80167	0.0441	0.01216	0.79738	0.0688	0.0119	0.80149	0.02053
0.01212	0.81204	0.03044	0.01213	0.80246	0.04489	0.01217	0.79788	0.07034	0.01192	0.80213	0.02166
0.01214	0.81285	0.03119	0.01214	0.80322	0.04575	0.01219	0.79838	0.07184	0.01194	0.80274	0.02286
0.01215	0.81363	0.032	0.01216	0.80395	0.04667	0.01221	0.79888	0.07339	0.01195	0.80335	0.02407
0.01217	0.81439	0.03285	0.01218	0.80465	0.04767	0.01222	0.79937	0.07494	0.01197	0.80394	0.02534
0.01219	0.81515	0.03371	0.01219	0.80531	0.04877	0.01224	0.79984	0.07652	0.01199	0.8045	0.02665
0.0122	0.81589	0.03463	0.01221	0.80595	0.04993	0.01226	0.80031	0.07812	0.012	0.80506	0.02799
0.01222	0.8166	0.0356	0.01223	0.80657	0.05112	0.01227	0.80079	0.0797	0.01202	0.8056	0.02936
0.01224	0.81731	0.03657	0.01224	0.80719	0.05232	0.01229	0.80126	0.08129	0.01204	0.80612	0.03078
0.01226	0.81799	0.03762	0.01226	0.8078	0.05355	0.01231	0.80173	0.08287	0.01205	0.80663	0.03222
0.01227	0.81867	0.03869	0.01228	0.80837	0.05487	0.01233	0.80222	0.08442	0.01207	0.80713	0.03368
0.01229	0.81931	0.03981	0.0123	0.80893	0.05621	0.01234	0.8027	0.08596	0.01209	0.80764	0.03513
0.01231	0.81997	0.04091	0.01231	0.80948	0.05758	0.01236	0.8032	0.08745	0.0121	0.80813	0.03661
0.01232	0.82064	0.04197	0.01233	0.81004	0.05892	0.01238	0.80374	0.08887	0.01212	0.80863	0.03808
0.01234	0.82127	0.04314	0.01235	0.8106	0.06028	0.01239	0.80434	0.09007	0.01214	0.80911	0.03958
0.01236	0.82189	0.04432	0.01236	0.81114	0.06166	0.01241	0.8051	0.09087	0.01215	0.80959	0.04109
0.01237	0.82252	0.04549	0.01238	0.81166	0.06309	0.01243	0.80598	0.09133	0.01217	0.81006	0.04262
0.01239	0.82311	0.04674	0.0124	0.81217	0.06455	0.01244	0.80692	0.09162	0.01219	0.81052	0.04417
0.01241	0.82369	0.04803	0.01241	0.81269	0.06599	0.01246	0.80792	0.09176	0.0122	0.81099	0.0457
0.01243	0.82425	0.04936	0.01243	0.81321	0.06742	0.01248	0.80896	0.09179	0.01222	0.81145	0.04724
0.01244	0.82481	0.05068	0.01245	0.81374	0.06883	0.0125	0.81005	0.09169	0.01224	0.81192	0.04876
0.01246	0.82536	0.05202	0.01246	0.81427	0.0702	0.01251	0.81118	0.09146	0.01225	0.81238	0.05028
0.01248	0.8259	0.0534	0.01248	0.81482	0.07156	0.01253	0.81238	0.09106	0.01227	0.81287	0.05176
0.01249	0.82642	0.0548	0.0125	0.81535	0.07295	0.01255	0.81363	0.09052	0.01229	0.81335	0.05323
0.01251	0.82694	0.05623	0.01252	0.81587	0.07435	0.01256	0.81496	0.08977	0.0123	0.81386	0.05463
0.01253	0.82746	0.05764	0.01253	0.8164	0.07576	0.01258	0.81636	0.08885	0.01232	0.81445	0.05584
0.01254	0.82798	0.05906	0.01255	0.81696	0.07705	0.0126	0.81784	0.08772	0.01234	0.81514	0.05677
0.01256	0.8286	0.0602	0.01257	0.8176	0.07815	0.01261	0.8194	0.08639	0.01235	0.81592	0.05746
0.01258	0.82934	0.06104	0.01258	0.81831	0.07905	0.01263	0.82102	0.0849	0.01237	0.81681	0.05787
0.01259	0.83018	0.06164	0.0126	0.81911	0.07972	0.01265	0.82266	0.08334	0.01239	0.81777	0.05809
0.01261	0.83107	0.06208	0.01262	0.81999	0.08016	0.01267	0.82431	0.0818	0.0124	0.81878	0.0582
0.01263	0.83203	0.06237	0.01263	0.82094	0.08043	0.01268	0.82595	0.08029	0.01242	0.81981	0.05823
0.01265	0.83311	0.06233	0.01265	0.82196	0.08052	0.0127	0.82758	0.0788	0.01244	0.82088	0.05818
0.01266	0.83427	0.0621	0.01267	0.82301	0.08053	0.01272	0.82923	0.07727	0.01245	0.82199	0.05802
0.01268	0.8355	0.0617	0.01269	0.82411	0.0804	0.01273	0.83088	0.07575	0.01247	0.82316	0.05771
0.0127	0.83677	0.06118	0.0127	0.82528	0.0801	0.01275	0.83255	0.0742	0.01249	0.82441	0.05721
0.01271	0.83809	0.06054	0.01272	0.8265	0.07966	0.01277	0.83426	0.07256	0.0125	0.8257	0.05658
0.01273	0.83946	0.05979	0.01274	0.82779	0.07904	0.01278	0.83597	0.07092	0.01252	0.82706	0.05579
0.01275	0.84088	0.05892	0.01275	0.82915	0.07823	0.0128	0.83766	0.06933	0.01254	0.8285	0.0548
0.01276	0.8423	0.05804	0.01277	0.83057	0.07729	0.01282	0.83934	0.06779	0.01255	0.83005	0.05355
0.01278	0.84372	0.05718	0.01279	0.83202	0.07627	0.01284	0.841	0.06629	0.01257	0.83166	0.05214
0.0128	0.84515	0.05627	0.0128	0.83348	0.07522	0.01285	0.84266	0.06482	0.01259	0.83332	0.05059
0.01281	0.84662	0.05531	0.01282	0.83496	0.07414	0.01287	0.8443	0.0634	0.0126	0.83501	0.04901
0.01283	0.84813	0.05421	0.01284	0.83646	0.07302	0.01289	0.84592	0.06203	0.01262	0.83668	0.04747
0.01285	0.84971	0.05296	0.01285	0.838	0.07177	0.0129	0.84754	0.06068	0.01264	0.83837	0.04591
0.01287	0.85133	0.05163	0.01287	0.83958	0.07044	0.01292	0.84914	0.0594	0.01265	0.84006	0.04433
0.01288	0.85296	0.05028	0.01289	0.84119	0.06905	0.01294	0.85072	0.05817	0.01267	0.84175	0.04279
0.0129	0.85457	0.04899	0.01291	0.84283	0.06759	0.01295	0.85231	0.05691	0.01269	0.84343	0.04126
0.01292	0.85615	0.04776	0.01292	0.84448	0.06611	0.01297	0.85388	0.0557	0.0127	0.8451	0.03976
0.01293	0.85773	0.04655	0.01294	0.84614	0.06463	0.01299	0.85544	0.05453	0.01272	0.84676	0.03833
0.01295	0.85929	0.04539	0.01296	0.84776	0.06323	0.01301	0.85696	0.05346	0.01274	0.84839	0.03694
0.01297	0.86084	0.04428	0.01297	0.84938	0.06187	0.01302	0.85848	0.05241	0.01275	0.85004	0.03553
0.01298	0.86238	0.04318	0.01299	0.85096	0.06059	0.01304	0.85998	0.05142	0.01277	0.85167	0.03417
0.013	0.86389	0.04215	0.01301	0.85252	0.05937	0.01306	0.86144	0.05051	0.01279	0.8533	0.03282
0.01302	0.86541	0.04113	0.01302	0.85406	0.05822	0.01307	0.86289	0.04963	0.0128	0.85493	0.03148
0.01303	0.86691	0.04014	0.01304	0.8556	0.05708	0.01309	0.86435	0.04876	0.01282	0.85653	0.03022
0.01305	0.86843	0.0391	0.01306	0.85711	0.05601	0.01311	0.86579	0.0479	0.01284	0.85813	0.02898
0.01307	0.86995	0.0381	0.01307	0.85861	0.05497	0.01312	0.86723	0.04707	0.01285	0.85971	0.02776
0.01309	0.87146	0.03709	0.01309	0.86009	0.05396	0.01314	0.86865	0.04629	0.01287	0.8613	0.02656
0.0131	0.87296	0.03614	0.01311	0.86157	0.053	0.01316	0.87002	0.04562	0.01289	0.86288	0.02538
0.01312	0.87445	0.0352	0.01313	0.86302	0.0521	0.01318	0.87135	0.04506	0.0129	0.86443	0.02425
0.01314	0.87593	0.03429	0.01314	0.86448	0.05117	0.01319	0.87264	0.04461	0.01292	0.86598	0.02317
0.01315	0.87739	0.03344	0.01316	0.86593	0.05026	0.01321	0.8739	0.04423	0.01294	0.86751	0.0221
0.01317	0.87885	0.0326	0.01318	0.86739	0.04937	0.01323	0.87509	0.04401	0.01295	0.86902	0.0211
0.01319	0.88031	0.03175	0.01319	0.86884	0.04846	0.01324	0.87625	0.04385	0.01297	0.87051	0.02017
0.0132	0.88176	0.03093	0.01321	0.87028	0.04762	0.01326	0.87739	0.04375	0.01299	0.87199	0.01925
0.01322	0.88324	0.03006	0.01323	0.8717	0.0468	0.01328	0.87855	0.0436	0.013	0.87345	0.01838
0.01324	0.88469	0.02924	0.01324	0.87314	0.04596	0.01329	0.87972	0.04345	0.01302	0.87488	0.01759
0.01325	0.88614	0.02844	0.01326	0.87456	0.04517	0.01331	0.88087	0.04331	0.01304	0.8763	0.01683
0.01327	0.88755	0.02773	0.01328	0.87598	0.04438	0.01333	0.88202	0.04319	0.01305	0.8777	0.0161
0.01329	0.88892	0.02711	0.01329	0.87739	0.0436	0.01335	0.88328	0.04283	0.01307	0.87909	0.01542
0.01331	0.89027	0.02654	0.01331	0.87877	0.04291	0.01336	0.8846	0.04229	0.01309	0.88047	0.01475
0.01332	0.8916	0.02604	0.01333	0.88014	0.04226	0.01338	0.88592	0.04177	0.0131	0.88182	0.01416
0.01334	0.89291	0.02557	0.01335	0.88146	0.0417	0.0134	0.88724	0.04125	0.01312	0.88318	0.01356
0.01336	0.8942	0.02514	0.01336	0.88278	0.04118	0.01341	0.88855	0.04076	0.01314	0.88452	0.01298
0.01337	0.89548	0.02476	0.01338	0.88406	0.04073	0.01343	0.88986	0.04028	0.01315	0.88584	0.01247
0.01339	0.89672	0.02445	0.0134	0.88532	0.04034	0.01345	0.89111	0.03993	0.01317	0.88711	0.01208
0.01341	0.89793	0.02422	0.01341	0.88654	0.04002	0.01346	0.89233	0.03966	0.01319	0.88831	0.01183
0.01342	0.89915	0.02397	0.01343	0.88776	0.03974	0.01348	0.8935	0.03952	0.0132	0.88945	0.01174
0.01344	0.90036	0.02373	0.01345	0.88894	0.03952	0.0135	0.89465	0.03939	0.01322	0.89055	0.01174
0.01346	0.90157	0.02351	0.01346	0.89012	0.03934	0.01352	0.89575	0.0394	0.01324	0.89159	0.01185
0.01347	0.90276	0.02331	0.01348	0.89127	0.03919	0.01353	0.89679	0.03956	0.01325	0.89261	0.01203
0.01349	0.90395	0.02312	0.0135	0.8924	0.03912	0.01355	0.89776	0.03985	0.01327	0.89358	0.01232
0.01351	0.90513	0.02297	0.01351	0.89349	0.03911	0.01357	0.89869	0.04025	0.01329	0.89453	0.01263
0.01353	0.9063	0.02285	0.01353	0.89458	0.03913	0.01358	0.89956	0.0408	0.0133	0.89546	0.01303
0.01354	0.90742	0.02281	0.01355	0.89564	0.03921	0.0136	0.90036	0.04149	0.01332	0.89636	0.01346
0.01356	0.90853	0.0228	0.01357	0.89671	0.03927	0.01362	0.90109	0.04233	0.01334	0.89725	0.01392
0.01358	0.90963	0.02284	0.01358	0.89776	0.03936	0.01363	0.90174	0.04337	0.01335	0.89812	0.01442
0.01359	0.91068	0.02296	0.0136	0.89879	0.03951	0.01365	0.90226	0.04472	0.01337	0.89898	0.01495
0.01361	0.91171	0.02314	0.01362	0.8998	0.03971	0.01367	0.90268	0.04628	0.01339	0.89983	0.01549
0.01363	0.91273	0.02333	0.01363	0.90077	0.03997	0.01369	0.90306	0.04794	0.0134	0.90067	0.01607
0.01364	0.91374	0.02356	0.01365	0.90174	0.04026	0.0137	0.90339	0.04971	0.01342	0.9015	0.01665
0.01366	0.91474	0.02381	0.01367	0.90267	0.04063	0.01372	0.90366	0.0516	0.01344	0.90232	0.01725
0.01368	0.91571	0.02413	0.01368	0.90359	0.04103	0.01374	0.90391	0.05355	0.01345	0.90314	0.01787
0.0137	0.91665	0.0245	0.0137	0.90447	0.04152	0.01375	0.9042	0.05543	0.01347	0.90393	0.01854
0.01371	0.91756	0.02493	0.01372	0.90534	0.04203	0.01377	0.90454	0.05717	0.01349	0.9047	0.01925
0.01373	0.91843	0.02545	0.01374	0.90619	0.04259	0.01379	0.90488	0.05889	0.0135	0.90547	0.01997
0.01375	0.9193	0.02598	0.01375	0.907	0.04321	0.0138	0.90525	0.06056	0.01352	0.90622	0.02072
0.01376	0.92014	0.02658	0.01377	0.90779	0.0439	0.01382	0.90561	0.06225	0.01354	0.90694	0.02155
0.01378	0.92096	0.02721	0.01379	0.90856	0.04464	0.01384	0.90604	0.06377	0.01355	0.90765	0.02239
0.0138	0.92176	0.0279	0.0138	0.90932	0.0454	0.01386	0.90652	0.06516	0.01357	0.90835	0.02327
0.01381	0.92254	0.02862	0.01382	0.91006	0.04619	0.01387	0.90701	0.06654	0.01359	0.90904	0.02414
0.01383	0.92328	0.02942	0.01384	0.91078	0.04702	0.01389	0.9075	0.06791	0.0136	0.90973	0.02503
0.01385	0.924	0.03028	0.01385	0.9115	0.04787	0.01391	0.90799	0.06929	0.01362	0.9104	0.02595
0.01386	0.92469	0.03119	0.01387	0.91218	0.04879	0.01392	0.9085	0.07061	0.01364	0.91108	0.02687
0.01388	0.92537	0.03213	0.01389	0.91285	0.04973	0.01394	0.90904	0.07186	0.01365	0.91172	0.02784
0.0139	0.92601	0.03314	0.0139	0.91354	0.05064	0.01396	0.9096	0.07306	0.01367	0.91236	0.02883
0.01392	0.92664	0.03419	0.01392	0.91421	0.05158	0.01397	0.91019	0.07418	0.01369	0.913	0.02982
0.01393	0.92726	0.03525	0.01394	0.91486	0.05256	0.01399	0.91082	0.07519	0.0137	0.91363	0.03083
0.01395	0.92787	0.03634	0.01396	0.9155	0.05358	0.01401	0.91153	0.07603	0.01372	0.91423	0.03189
0.01397	0.92847	0.03743	0.01397	0.91612	0.05462	0.01403	0.91231	0.07671	0.01374	0.91483	0.03297
0.01398	0.92907	0.03854	0.01399	0.91673	0.05571	0.01404	0.91312	0.07733	0.01375	0.91542	0.03406
0.014	0.92967	0.03963	0.01401	0.91733	0.05679	0.01406	0.91392	0.07793	0.01377	0.91601	0.03515
0.01402	0.93027	0.04072	0.01402	0.91794	0.05787	0.01408	0.91475	0.07848	0.01379	0.91658	0.03627
0.01403	0.93087	0.04182	0.01404	0.91855	0.05894	0.01409	0.91565	0.07886	0.0138	0.91715	0.03739
0.01405	0.93148	0.04291	0.01406	0.91917	0.05997	0.01411	0.91663	0.07907	0.01382	0.91772	0.03853
0.01407	0.93211	0.04391	0.01407	0.91979	0.06101	0.01413	0.9177	0.07905	0.01384	0.91828	0.03967
0.01408	0.93281	0.0448	0.01409	0.92041	0.06205	0.01414	0.91883	0.07888	0.01385	0.91884	0.04081
0.0141	0.93355	0.04555	0.01411	0.92103	0.06308	0.01416	0.92001	0.07861	0.01387	0.91941	0.04193
0.01412	0.93433	0.04624	0.01412	0.92165	0.06412	0.01418	0.92122	0.07827	0.01389	0.92	0.04301
0.01414	0.93515	0.04683	0.01414	0.92228	0.06513	0.0142	0.92243	0.07791	0.0139	0.92062	0.04402
0.01415	0.93601	0.04733	0.01416	0.92295	0.06605	0.01421	0.92366	0.07753	0.01392	0.92128	0.04492
0.01417	0.93692	0.04772	0.01418	0.92365	0.06689	0.01423	0.92492	0.07709	0.01394	0.92198	0.04575
0.01419	0.9379	0.04796	0.01419	0.92441	0.0676	0.01425	0.92618	0.07661	0.01395	0.9227	0.0465
0.0142	0.9389	0.04812	0.01421	0.92522	0.06817	0.01426	0.92747	0.0761	0.01397	0.92349	0.04713
0.01422	0.93994	0.04822	0.01423	0.9261	0.06861	0.01428	0.9288	0.07548	0.01399	0.92439	0.04748
0.01424	0.94102	0.04824	0.01424	0.92704	0.06888	0.0143	0.93022	0.07467	0.014	0.92544	0.0475
0.01425	0.9421	0.04824	0.01426	0.92805	0.06901	0.01431	0.93177	0.07357	0.01402	0.92657	0.04733
0.01427	0.94319	0.04822	0.01428	0.9291	0.06903	0.01433	0.93344	0.07216	0.01404	0.92775	0.04706
0.01429	0.9443	0.04816	0.01429	0.93019	0.06897	0.01435	0.93523	0.07053	0.01405	0.92895	0.04675
0.0143	0.94544	0.04803	0.01431	0.9313	0.06887	0.01437	0.93701	0.06891	0.01407	0.93018	0.04637
0.01432	0.9466	0.04786	0.01433	0.93244	0.06868	0.01438	0.93875	0.06739	0.01409	0.93147	0.04585
0.01434	0.94778	0.04766	0.01434	0.93361	0.06844	0.0144	0.94045	0.06596	0.0141	0.93283	0.04517
0.01436	0.94897	0.04742	0.01436	0.9348	0.06815	0.01442	0.94209	0.06469	0.01412	0.93425	0.04438
0.01437	0.9502	0.04709	0.01438	0.93603	0.06778	0.01443	0.94373	0.06342	0.01414	0.93571	0.04348
0.01439	0.95147	0.04669	0.0144	0.93731	0.06729	0.01445	0.94534	0.06223	0.01415	0.9372	0.04254
0.01441	0.95275	0.04626	0.01441	0.93863	0.0667	0.01447	0.9469	0.06114	0.01417	0.93873	0.04151
0.01442	0.95404	0.0458	0.01443	0.94	0.06601	0.01448	0.94846	0.06009	0.01419	0.94026	0.04048
0.01444	0.95538	0.04525	0.01445	0.94141	0.06523	0.0145	0.94998	0.0591	0.0142	0.9418	0.03942
0.01446	0.95675	0.04463	0.01446	0.94284	0.06442	0.01452	0.95151	0.05811	0.01422	0.94337	0.03832
0.01447	0.95817	0.04391	0.01448	0.94428	0.06359	0.01454	0.95302	0.05717	0.01424	0.94494	0.03722
0.01449	0.95964	0.04308	0.0145	0.94573	0.06273	0.01455	0.9545	0.05629	0.01425	0.94653	0.03609
0.01451	0.96112	0.04223	0.01451	0.94719	0.06185	0.01457	0.95598	0.05541	0.01427	0.94811	0.03497
0.01452	0.96262	0.04133	0.01453	0.94866	0.06095	0.01459	0.95745	0.05457	0.01429	0.94968	0.0339
0.01454	0.96412	0.04044	0.01455	0.95016	0.05999	0.0146	0.95892	0.05374	0.0143	0.95126	0.03279
0.01456	0.9656	0.03962	0.01456	0.95167	0.05903	0.01462	0.96037	0.05294	0.01432	0.95282	0.03173
0.01458	0.96708	0.03878	0.01458	0.95316	0.05809	0.01464	0.9618	0.05219	0.01434	0.9544	0.03064
0.01459	0.96853	0.03801	0.0146	0.95465	0.05718	0.01465	0.96321	0.05149	0.01435	0.95599	0.02953
0.01461	0.96999	0.03723	0.01462	0.95614	0.05626	0.01467	0.96462	0.05079	0.01437	0.95757	0.02845
0.01463	0.97144	0.03647	0.01463	0.95762	0.05538	0.01469	0.96598	0.0502	0.01439	0.95915	0.02737
0.01464	0.9729	0.03569	0.01465	0.95909	0.05451	0.01471	0.96732	0.04966	0.0144	0.96071	0.02635
0.01466	0.97442	0.03479	0.01467	0.96058	0.05361	0.01472	0.96866	0.04913	0.01442	0.96224	0.02539
0.01468	0.97593	0.03391	0.01468	0.96207	0.05269	0.01474	0.97	0.04861	0.01444	0.96377	0.02444
0.01469	0.97747	0.03297	0.0147	0.96356	0.0518	0.01476	0.97135	0.04803	0.01445	0.96529	0.02351
0.01471	0.97901	0.03205	0.01472	0.96504	0.05094	0.01477	0.97273	0.04743	0.01447	0.96678	0.02266
0.01473	0.98052	0.03119	0.01473	0.96651	0.0501	0.01479	0.97408	0.04688	0.01449	0.96825	0.02185
0.01474	0.98201	0.03038	0.01475	0.96798	0.04925	0.01481	0.97544	0.0463	0.0145	0.96973	0.02101
0.01476	0.98349	0.02958	0.01477	0.96944	0.04844	0.01482	0.97681	0.04572	0.01452	0.97118	0.02024
0.01478	0.98495	0.02883	0.01479	0.9709	0.04763	0.01484	0.97816	0.04519	0.01454	0.97262	0.0195
0.0148	0.98639	0.02813	0.0148	0.97235	0.04684	0.01486	0.9795	0.04465	0.01455	0.97405	0.0188
0.01481	0.98783	0.02742	0.01482	0.97378	0.0461	0.01488	0.98081	0.04421	0.01457	0.97547	0.01811
0.01483	0.98925	0.02678	0.01484	0.9752	0.04539	0.01489	0.98209	0.04382	0.01459	0.97688	0.01744
0.01485	0.99065	0.02616	0.01485	0.97661	0.0447	0.01491	0.98335	0.04348	0.0146	0.97827	0.01681
0.01486	0.99202	0.02561	0.01487	0.978	0.04404	0.01493	0.98457	0.04321	0.01462	0.97966	0.0162
0.01488	0.99338	0.02509	0.01489	0.97941	0.04336	0.01494	0.98575	0.04304	0.01464	0.98104	0.01559
0.0149	0.99471	0.02464	0.0149	0.9808	0.04272	0.01496	0.98688	0.04298	0.01465	0.9824	0.01505
0.01491	0.99603	0.02421	0.01492	0.9822	0.04207	0.01498	0.98801	0.04292	0.01467	0.98377	0.01448
0.01493	0.99733	0.02381	0.01494	0.98357	0.04148	0.01499	0.98911	0.04291	0.01469	0.98511	0.01396
0.01495	0.99863	0.02341	0.01495	0.98492	0.04093	0.01501	0.9902	0.04294	0.0147	0.98645	0.01346
0.01497	0.99991	0.02306	0.01497	0.98625	0.04042	0.01503	0.99124	0.04305	0.01472	0.98778	0.01297
0.01498	1.00117	0.02275	0.01499	0.98757	0.03993	0.01505	0.99226	0.04323	0.01474	0.9891	0.01252
0.015	1.00242	0.02247	0.01501	0.98886	0.03952	0.01506	0.99325	0.04345	0.01475	0.99038	0.01213
0.01502	1.00365	0.02222	0.01502	0.99014	0.03914	0.01508	0.99423	0.04369	0.01477	0.99163	0.01183
0.01503	1.00488	0.02199	0.01504	0.99139	0.03881	0.0151	0.99522	0.04393	0.01479	0.99281	0.01165
0.01505	1.0061	0.02175	0.01506	0.99261	0.03854	0.01511	0.99621	0.04416	0.0148	0.99394	0.01158
0.01507	1.00731	0.02155	0.01507	0.99379	0.03836	0.01513	0.99718	0.04441	0.01482	0.99507	0.01152
0.01508	1.00848	0.02143	0.01509	0.99495	0.03823	0.01515	0.99814	0.04471	0.01484	0.99615	0.01154
0.0151	1.00964	0.02133	0.01511	0.9961	0.03812	0.01516	0.99906	0.04508	0.01485	0.99722	0.0116
0.01512	1.01077	0.02129	0.01512	0.99722	0.03806	0.01518	0.99997	0.04546	0.01487	0.99825	0.01174
0.01513	1.0119	0.02126	0.01514	0.99832	0.03804	0.0152	1.00088	0.04586	0.01489	0.99925	0.01194
0.01515	1.01301	0.02126	0.01516	0.99941	0.03805	0.01521	1.00174	0.04634	0.0149	1.00022	0.01219
0.01517	1.01412	0.02126	0.01517	1.00049	0.03808	0.01523	1.00255	0.04693	0.01492	1.00119	0.01244
0.01519	1.01521	0.0213	0.01519	1.00157	0.03811	0.01525	1.00333	0.04759	0.01494	1.00213	0.01275
0.0152	1.01629	0.02138	0.01521	1.00265	0.03814	0.01527	1.00409	0.04829	0.01495	1.00305	0.0131
0.01522	1.01734	0.02149	0.01523	1.00371	0.03822	0.01528	1.00486	0.04897	0.01497	1.00392	0.01355
0.01524	1.01837	0.02166	0.01524	1.00476	0.03832	0.0153	1.00563	0.04964	0.01499	1.00478	0.01402
0.01525	1.01936	0.02189	0.01526	1.00579	0.03844	0.01532	1.00638	0.05034	0.015	1.00561	0.01455
0.01527	1.02033	0.02217	0.01528	1.00678	0.03865	0.01533	1.00712	0.05107	0.01502	1.00645	0.01506
0.01529	1.02129	0.02249	0.01529	1.00776	0.03889	0.01535	1.00782	0.05188	0.01504	1.00726	0.01562
0.0153	1.0222	0.02288	0.01531	1.0087	0.0392	0.01537	1.00849	0.05276	0.01505	1.00808	0.01618
0.01532	1.0231	0.02329	0.01533	1.0096	0.0396	0.01538	1.00912	0.05372	0.01507	1.0089	0.01673
0.01534	1.02399	0.02372	0.01534	1.01049	0.04001	0.0154	1.00973	0.05471	0.01509	1.0097	0.0173
0.01535	1.02485	0.02422	0.01536	1.01136	0.04048	0.01542	1.01031	0.05577	0.0151	1.01052	0.01785
0.01537	1.02569	0.02476	0.01538	1.0122	0.041	0.01544	1.01088	0.05685	0.01512	1.01131	0.01845
0.01539	1.0265	0.02534	0.01539	1.01301	0.04157	0.01545	1.01141	0.058	0.01514	1.01208	0.01909
0.01541	1.02734	0.02589	0.01541	1.0138	0.04219	0.01547	1.01193	0.05918	0.01515	1.01281	0.01982
0.01542	1.02814	0.02649	0.01543	1.01458	0.04282	0.01549	1.01243	0.0604	0.01517	1.01354	0.02053
0.01544	1.02896	0.02706	0.01545	1.01534	0.0435	0.0155	1.01291	0.06165	0.01519	1.01424	0.02131
0.01546	1.02976	0.02766	0.01546	1.01609	0.04419	0.01552	1.01338	0.06293	0.0152	1.01492	0.02212
0.01547	1.03057	0.02826	0.01548	1.01682	0.04493	0.01554	1.01386	0.06417	0.01522	1.01559	0.02295
0.01549	1.03135	0.02889	0.0155	1.01752	0.04572	0.01555	1.01435	0.06542	0.01524	1.01625	0.0238
0.01551	1.03214	0.02953	0.01551	1.01821	0.04653	0.01557	1.01484	0.06664	0.01525	1.01692	0.02463
0.01552	1.03291	0.03019	0.01553	1.0189	0.04735	0.01559	1.01534	0.06783	0.01527	1.01761	0.02543
0.01554	1.0337	0.03081	0.01555	1.01958	0.04816	0.01561	1.01589	0.06895	0.01529	1.0183	0.02622
0.01556	1.03448	0.03143	0.01556	1.02027	0.04898	0.01562	1.01653	0.06986	0.0153	1.01899	0.027
0.01557	1.03526	0.03209	0.01558	1.02095	0.0498	0.01564	1.01729	0.07051	0.01532	1.01967	0.0278
0.01559	1.03602	0.03274	0.0156	1.02163	0.05063	0.01566	1.01817	0.07091	0.01534	1.02035	0.02861
0.01561	1.03682	0.03335	0.01561	1.0223	0.05147	0.01567	1.01909	0.07122	0.01535	1.02102	0.02943
0.01563	1.03762	0.03394	0.01563	1.02297	0.05232	0.01569	1.02002	0.07151	0.01537	1.0217	0.03023
0.01564	1.03843	0.0345	0.01565	1.02365	0.05314	0.01571	1.02102	0.07167	0.01539	1.02237	0.03105
0.01566	1.03926	0.03504	0.01567	1.02433	0.05395	0.01572	1.02209	0.07166	0.0154	1.02303	0.03188
0.01568	1.04009	0.03557	0.01568	1.02502	0.05475	0.01574	1.02323	0.07151	0.01542	1.0237	0.0327
0.01569	1.04094	0.03605	0.0157	1.02571	0.05555	0.01576	1.02438	0.07134	0.01544	1.02434	0.03356
0.01571	1.0418	0.03653	0.01572	1.02642	0.0563	0.01578	1.02555	0.07113	0.01545	1.02499	0.03441
0.01573	1.04265	0.03701	0.01573	1.02717	0.05697	0.01579	1.02675	0.07086	0.01547	1.02567	0.0352
0.01574	1.04348	0.03754	0.01575	1.02792	0.05763	0.01581	1.02798	0.07054	0.01549	1.02636	0.03597
0.01576	1.04429	0.03809	0.01577	1.02869	0.05826	0.01583	1.02924	0.07014	0.0155	1.02706	0.03672
0.01578	1.04512	0.03862	0.01578	1.02948	0.05886	0.01584	1.03052	0.06971	0.01552	1.02776	0.03746
0.01579	1.04594	0.03917	0.0158	1.03031	0.05934	0.01586	1.03182	0.06922	0.01554	1.02848	0.03817
0.01581	1.04677	0.03968	0.01582	1.03126	0.05959	0.01588	1.03314	0.06871	0.01555	1.02924	0.0388
0.01583	1.04766	0.04007	0.01584	1.03232	0.05962	0.01589	1.03449	0.06815	0.01557	1.03003	0.03934
0.01585	1.04864	0.04029	0.01585	1.03343	0.05955	0.01591	1.03584	0.06757	0.01559	1.03091	0.03973
0.01586	1.04963	0.04049	0.01587	1.03458	0.05938	0.01593	1.03722	0.06694	0.0156	1.03186	0.03996
0.01588	1.05066	0.04061	0.01589	1.03579	0.05909	0.01595	1.03859	0.06634	0.01562	1.0329	0.04001
0.0159	1.05171	0.0407	0.0159	1.03702	0.05879	0.01596	1.03994	0.06576	0.01564	1.03409	0.03976
0.01591	1.05277	0.04076	0.01592	1.03822	0.05852	0.01598	1.0413	0.06519	0.01565	1.03535	0.03937
0.01593	1.05384	0.04079	0.01594	1.03942	0.05827	0.016	1.04264	0.06465	0.01567	1.03663	0.03894
0.01595	1.05497	0.04072	0.01595	1.04058	0.05808	0.01601	1.04402	0.06403	0.01569	1.03794	0.03846
0.01596	1.0561	0.04064	0.01597	1.04174	0.05791	0.01603	1.04545	0.06332	0.0157	1.03932	0.03784
0.01598	1.05724	0.04054	0.01599	1.04289	0.05777	0.01605	1.04694	0.06249	0.01572	1.04075	0.03712
0.016	1.05841	0.04039	0.016	1.04403	0.05762	0.01606	1.04849	0.06152	0.01574	1.04222	0.03632
0.01602	1.05962	0.04016	0.01602	1.0452	0.05744	0.01608	1.05011	0.06043	0.01575	1.0437	0.03551
0.01603	1.06085	0.03988	0.01604	1.04637	0.05725	0.0161	1.05177	0.05926	0.01577	1.04519	0.03467
0.01605	1.06214	0.03948	0.01606	1.04754	0.05706	0.01612	1.05347	0.05803	0.01579	1.0467	0.03382
0.01607	1.0635	0.03897	0.01607	1.0487	0.05687	0.01613	1.05513	0.05686	0.0158	1.0482	0.03298
0.01608	1.06486	0.03844	0.01609	1.04991	0.0566	0.01615	1.05679	0.05573	0.01582	1.0497	0.03214
0.0161	1.06626	0.03784	0.01611	1.05118	0.05621	0.01617	1.0584	0.05467	0.01584	1.05118	0.03134
0.01612	1.06769	0.03719	0.01612	1.05247	0.05578	0.01618	1.06001	0.05364	0.01585	1.05266	0.03055
0.01613	1.06915	0.03649	0.01614	1.05378	0.05532	0.0162	1.06159	0.05266	0.01587	1.05415	0.02974
0.01615	1.07065	0.0357	0.01616	1.05512	0.0548	0.01622	1.06314	0.05175	0.01589	1.05564	0.02893
0.01617	1.0722	0.03483	0.01617	1.05649	0.0542	0.01623	1.06467	0.05089	0.0159	1.05712	0.02814
0.01618	1.07374	0.03396	0.01619	1.05791	0.05353	0.01625	1.06615	0.05011	0.01592	1.05862	0.02732
0.0162	1.07527	0.03313	0.01621	1.05932	0.05286	0.01627	1.06761	0.04939	0.01594	1.06011	0.02654
0.01622	1.07679	0.03233	0.01622	1.06075	0.05218	0.01629	1.06906	0.0487	0.01595	1.06159	0.02577
0.01624	1.07829	0.03156	0.01624	1.06216	0.05152	0.0163	1.07048	0.04805	0.01597	1.06307	0.025
0.01625	1.07978	0.03083	0.01626	1.06357	0.05086	0.01632	1.07191	0.04739	0.01599	1.06452	0.02429
0.01627	1.08126	0.0301	0.01628	1.06498	0.05021	0.01634	1.07336	0.04671	0.016	1.06597	0.02359
0.01629	1.08272	0.02941	0.01629	1.06642	0.04952	0.01635	1.07476	0.0461	0.01602	1.06742	0.02288
0.0163	1.08418	0.02873	0.01631	1.06786	0.04881	0.01637	1.07615	0.04553	0.01603	1.06886	0.02221
0.01632	1.08561	0.02811	0.01633	1.06932	0.04807	0.01639	1.07753	0.04499	0.01605	1.07029	0.02154
0.01634	1.08705	0.02748	0.01634	1.07078	0.04734	0.0164	1.0789	0.04447	0.01607	1.07172	0.02088
0.01635	1.08849	0.02686	0.01636	1.07225	0.04658	0.01642	1.08025	0.04397	0.01608	1.07316	0.02022
0.01637	1.08992	0.02623	0.01638	1.07371	0.04586	0.01644	1.08156	0.04355	0.0161	1.07458	0.01958
0.01639	1.09134	0.02565	0.01639	1.07516	0.04515	0.01646	1.08287	0.04315	0.01612	1.076	0.01895
0.0164	1.09274	0.02511	0.01641	1.0766	0.04448	0.01647	1.08414	0.04282	0.01613	1.0774	0.01837
0.01642	1.0941	0.02462	0.01643	1.07801	0.04384	0.01649	1.08538	0.04255	0.01615	1.07879	0.0178
0.01644	1.09547	0.02414	0.01644	1.0794	0.04327	0.01651	1.08659	0.04233	0.01617	1.08018	0.01723
0.01646	1.09684	0.02365	0.01646	1.08077	0.04272	0.01652	1.08777	0.04219	0.01618	1.08157	0.01667
0.01647	1.09819	0.02319	0.01648	1.08214	0.04218	0.01654	1.08892	0.04209	0.0162	1.08294	0.01614
0.01649	1.09952	0.02279	0.0165	1.08348	0.04169	0.01656	1.09002	0.04209	0.01622	1.0843	0.01564
0.01651	1.10082	0.02242	0.01651	1.08483	0.0412	0.01657	1.09109	0.04214	0.01623	1.08566	0.01514
0.01652	1.10212	0.02207	0.01653	1.08616	0.04074	0.01659	1.09212	0.04227	0.01625	1.08702	0.01465
0.01654	1.10342	0.02173	0.01655	1.08748	0.04032	0.01661	1.09314	0.04244	0.01627	1.08836	0.01418
0.01656	1.1047	0.02142	0.01656	1.08879	0.0399	0.01663	1.09412	0.04266	0.01628	1.0897	0.01372
0.01657	1.10597	0.02112	0.01658	1.09007	0.03954	0.01664	1.09508	0.04291	0.0163	1.09104	0.01327
0.01659	1.10722	0.02087	0.0166	1.09133	0.03922	0.01666	1.09604	0.04319	0.01632	1.09234	0.01289
0.01661	1.10846	0.02063	0.01661	1.09257	0.03894	0.01668	1.09699	0.04347	0.01633	1.09362	0.01254
0.01662	1.10967	0.02044	0.01663	1.09378	0.03871	0.01669	1.09793	0.04376	0.01635	1.09487	0.01226
0.01664	1.11088	0.02027	0.01665	1.09496	0.03855	0.01671	1.09884	0.04412	0.01637	1.0961	0.01201
0.01666	1.11207	0.02013	0.01666	1.09614	0.0384	0.01673	1.09973	0.04451	0.01638	1.09729	0.01184
0.01668	1.11322	0.02006	0.01668	1.09729	0.03828	0.01674	1.1006	0.04495	0.0164	1.09844	0.01173
0.01669	1.11438	0.01996	0.0167	1.09841	0.03824	0.01676	1.10143	0.04545	0.01642	1.09958	0.01165
0.01671	1.11553	0.01991	0.01672	1.09952	0.03821	0.01678	1.10224	0.046	0.01643	1.10072	0.01158
0.01673	1.11665	0.01989	0.01673	1.1006	0.03822	0.0168	1.10304	0.04655	0.01645	1.10181	0.01158
0.01674	1.11774	0.01992	0.01675	1.10167	0.03827	0.01681	1.10384	0.04712	0.01647	1.10288	0.01162
0.01676	1.11883	0.01996	0.01677	1.10271	0.03838	0.01683	1.10463	0.04768	0.01648	1.10394	0.01169
0.01678	1.11989	0.02006	0.01678	1.10373	0.03852	0.01685	1.10543	0.04825	0.0165	1.10498	0.0118
0.01679	1.12095	0.02015	0.0168	1.10472	0.03871	0.01686	1.10621	0.04883	0.01652	1.10598	0.01197
0.01681	1.122	0.02027	0.01682	1.10571	0.0389	0.01688	1.10698	0.04944	0.01653	1.10697	0.01217
0.01683	1.12304	0.0204	0.01683	1.10671	0.03909	0.0169	1.10775	0.05006	0.01655	1.10792	0.01244
0.01684	1.12407	0.02056	0.01685	1.1077	0.03928	0.01691	1.1085	0.05071	0.01657	1.10884	0.01275
0.01686	1.12508	0.02072	0.01687	1.10867	0.03951	0.01693	1.10926	0.05133	0.01658	1.10976	0.01307
0.01688	1.12608	0.02093	0.01689	1.10965	0.03972	0.01695	1.11002	0.05195	0.0166	1.11065	0.01344
0.0169	1.12706	0.02118	0.0169	1.11062	0.03995	0.01697	1.1108	0.05253	0.01662	1.11152	0.01385
0.01691	1.12802	0.02144	0.01692	1.11158	0.04019	0.01698	1.11158	0.05312	0.01663	1.11238	0.01427
0.01693	1.12897	0.02173	0.01694	1.11255	0.04042	0.017	1.11236	0.05371	0.01665	1.11325	0.01468
0.01695	1.12991	0.02204	0.01695	1.1135	0.04068	0.01702	1.11314	0.0543	0.01667	1.11411	0.01511
0.01696	1.13084	0.02237	0.01697	1.11446	0.04093	0.01703	1.1139	0.05491	0.01668	1.11496	0.01554
0.01698	1.13175	0.02273	0.01699	1.11542	0.04117	0.01705	1.11465	0.05555	0.0167	1.11579	0.01602
0.017	1.13265	0.0231	0.017	1.11636	0.04145	0.01707	1.11539	0.0562	0.01672	1.11659	0.01655
0.01701	1.13354	0.02349	0.01702	1.1173	0.04174	0.01708	1.11613	0.05684	0.01673	1.11738	0.01709
0.01703	1.13444	0.02388	0.01704	1.11821	0.04208	0.0171	1.11687	0.05749	0.01675	1.11816	0.01765
0.01705	1.13531	0.02431	0.01705	1.11909	0.04246	0.01712	1.11762	0.05812	0.01677	1.11892	0.01825
0.01706	1.13618	0.02474	0.01707	1.11998	0.04284	0.01714	1.11836	0.05878	0.01678	1.11967	0.01887
0.01708	1.13705	0.02516	0.01709	1.12084	0.04326	0.01715	1.11909	0.05943	0.0168	1.12041	0.0195
0.0171	1.13792	0.02559	0.01711	1.12168	0.04372	0.01717	1.11983	0.06009	0.01682	1.12114	0.02016
0.01712	1.13877	0.02604	0.01712	1.12252	0.04418	0.01719	1.12057	0.06073	0.01683	1.12185	0.02084
0.01713	1.13964	0.02648	0.01714	1.12335	0.04467	0.0172	1.12131	0.06137	0.01685	1.12256	0.02152
0.01715	1.14049	0.02693	0.01716	1.12416	0.04518	0.01722	1.12205	0.06201	0.01687	1.12325	0.02224
0.01717	1.14136	0.02735	0.01717	1.12495	0.04573	0.01724	1.12279	0.06265	0.01688	1.12396	0.02292
0.01718	1.14223	0.02777	0.01719	1.12573	0.0463	0.01725	1.12353	0.06329	0.0169	1.12468	0.02358
0.0172	1.1431	0.0282	0.01721	1.12651	0.04687	0.01727	1.12429	0.0639	0.01692	1.1254	0.02424
0.01722	1.14396	0.02864	0.01722	1.12729	0.04744	0.01729	1.12507	0.06446	0.01693	1.1261	0.02493
0.01723	1.14482	0.02906	0.01724	1.12807	0.048	0.01731	1.1259	0.06492	0.01695	1.1268	0.02563
0.01725	1.14568	0.0295	0.01726	1.12883	0.04859	0.01732	1.12678	0.06529	0.01697	1.1275	0.02631
0.01727	1.14655	0.02991	0.01727	1.12962	0.04915	0.01734	1.12774	0.06551	0.01698	1.12822	0.02698
0.01729	1.14743	0.03032	0.01729	1.13041	0.04968	0.01736	1.12876	0.06561	0.017	1.12895	0.02761
0.0173	1.14833	0.03068	0.01731	1.13129	0.05006	0.01737	1.12986	0.06556	0.01702	1.12967	0.02826
0.01732	1.14923	0.03103	0.01733	1.13218	0.05042	0.01739	1.13103	0.06539	0.01703	1.13042	0.02886
0.01734	1.15013	0.03139	0.01734	1.13304	0.05082	0.01741	1.13223	0.06515	0.01705	1.13115	0.02949
0.01735	1.15102	0.03177	0.01736	1.13389	0.05124	0.01742	1.13347	0.06485	0.01707	1.13191	0.03007
0.01737	1.1519	0.03216	0.01738	1.13477	0.05162	0.01744	1.13472	0.06452	0.01708	1.13267	0.03064
0.01739	1.15278	0.03255	0.01739	1.13565	0.05198	0.01746	1.136	0.06413	0.0171	1.13345	0.03118
0.0174	1.15362	0.03301	0.01741	1.13657	0.05229	0.01748	1.13732	0.0637	0.01712	1.13424	0.03169
0.01742	1.15448	0.03345	0.01743	1.13747	0.05261	0.01749	1.13865	0.06321	0.01713	1.13508	0.03212
0.01744	1.15538	0.0338	0.01744	1.13839	0.05292	0.01751	1.14	0.0627	0.01715	1.13598	0.03244
0.01745	1.15629	0.03412	0.01746	1.13932	0.05319	0.01753	1.14138	0.06215	0.01717	1.13693	0.03266
0.01747	1.15725	0.03437	0.01748	1.14028	0.0534	0.01754	1.14275	0.06161	0.01718	1.13792	0.03281
0.01749	1.15823	0.03458	0.01749	1.14129	0.05352	0.01756	1.1441	0.06111	0.0172	1.13895	0.03289
0.01751	1.15924	0.03474	0.01751	1.14235	0.05357	0.01758	1.14547	0.06057	0.01722	1.14006	0.03283
0.01752	1.16027	0.03485	0.01753	1.14343	0.05356	0.01759	1.14684	0.06003	0.01723	1.14123	0.03266
0.01754	1.1613	0.03496	0.01755	1.14455	0.05349	0.01761	1.14826	0.05941	0.01725	1.14245	0.03238
0.01756	1.16235	0.03506	0.01756	1.14568	0.05339	0.01763	1.14971	0.05874	0.01727	1.14372	0.03203
0.01757	1.1634	0.03513	0.01758	1.14683	0.05326	0.01765	1.15117	0.05804	0.01728	1.14502	0.03163
0.01759	1.16448	0.03516	0.0176	1.14798	0.05313	0.01766	1.15265	0.05732	0.0173	1.14632	0.03122
0.01761	1.16561	0.0351	0.01761	1.14915	0.05296	0.01768	1.15415	0.05655	0.01732	1.14764	0.03079
0.01762	1.16684	0.03486	0.01763	1.15033	0.05278	0.0177	1.15565	0.05578	0.01733	1.14895	0.03036
0.01764	1.1682	0.03439	0.01765	1.1515	0.0526	0.01771	1.15716	0.05501	0.01735	1.15029	0.02989
0.01766	1.16965	0.03377	0.01766	1.15268	0.05242	0.01773	1.15869	0.05421	0.01737	1.15164	0.02941
0.01767	1.17117	0.03303	0.01768	1.15387	0.05222	0.01775	1.1602	0.05345	0.01738	1.153	0.0289
0.01769	1.17273	0.03221	0.0177	1.15507	0.05201	0.01776	1.16169	0.05271	0.0174	1.15436	0.0284
0.01771	1.17433	0.03134	0.01771	1.15625	0.05181	0.01778	1.16316	0.05202	0.01742	1.15574	0.02785
0.01773	1.17594	0.03045	0.01773	1.15745	0.05161	0.0178	1.16463	0.05133	0.01743	1.15714	0.02729
0.01774	1.17755	0.02956	0.01775	1.15862	0.05145	0.01782	1.16608	0.05069	0.01745	1.15855	0.0267
0.01776	1.17913	0.02873	0.01777	1.15979	0.05128	0.01783	1.16752	0.05006	0.01747	1.15996	0.02611
0.01778	1.18069	0.02793	0.01778	1.16098	0.05109	0.01785	1.16894	0.04946	0.01748	1.16137	0.02553
0.01779	1.18221	0.0272	0.0178	1.16216	0.0509	0.01787	1.17037	0.04886	0.0175	1.16277	0.02497
0.01781	1.18371	0.02651	0.01782	1.16341	0.0506	0.01788	1.17178	0.04829	0.01752	1.16417	0.02441
0.01783	1.18517	0.02591	0.01783	1.16472	0.05019	0.0179	1.17317	0.04776	0.01753	1.16558	0.02383
0.01784	1.1866	0.02534	0.01785	1.16607	0.0497	0.01792	1.17456	0.04724	0.01755	1.16701	0.02324
0.01786	1.18804	0.02476	0.01787	1.16746	0.04915	0.01793	1.17594	0.04673	0.01757	1.16845	0.02262
0.01788	1.18945	0.02424	0.01788	1.16887	0.04855	0.01795	1.17731	0.04624	0.01758	1.1699	0.02196
0.01789	1.19085	0.02375	0.0179	1.17028	0.04797	0.01797	1.17868	0.04575	0.0176	1.17136	0.02131
0.01791	1.19225	0.02324	0.01792	1.17171	0.04736	0.01799	1.18003	0.0453	0.01762	1.17283	0.02064
0.01793	1.19366	0.02274	0.01794	1.17314	0.04674	0.018	1.18137	0.04488	0.01763	1.17431	0.01997
0.01795	1.19505	0.02226	0.01795	1.17455	0.04616	0.01802	1.18268	0.0445	0.01765	1.17577	0.01931
0.01796	1.19643	0.02179	0.01797	1.17596	0.0456	0.01804	1.18397	0.04416	0.01767	1.17723	0.01867
0.01798	1.1978	0.02135	0.01799	1.17734	0.04507	0.01805	1.18522	0.04389	0.01768	1.17868	0.01804
0.018	1.19913	0.02097	0.018	1.17871	0.04456	0.01807	1.18645	0.04365	0.0177	1.18012	0.01744
0.01801	1.20047	0.02059	0.01802	1.1801	0.04404	0.01809	1.18766	0.04345	0.01772	1.18155	0.01686
0.01803	1.20178	0.02025	0.01804	1.18148	0.04351	0.0181	1.18885	0.04331	0.01773	1.18295	0.01633
0.01805	1.20308	0.01993	0.01805	1.18286	0.043	0.01812	1.19001	0.04319	0.01775	1.18434	0.01582
0.01806	1.20436	0.01965	0.01807	1.18423	0.04251	0.01814	1.19115	0.04312	0.01777	1.18571	0.01534
0.01808	1.20565	0.01935	0.01809	1.18559	0.04203	0.01816	1.19226	0.04309	0.01778	1.18708	0.01486
0.0181	1.20694	0.01905	0.0181	1.18693	0.04159	0.01817	1.19338	0.04307	0.0178	1.18844	0.0144
0.01811	1.20824	0.01874	0.01812	1.18828	0.04115	0.01819	1.19447	0.04308	0.01782	1.1898	0.01396
0.01813	1.20952	0.01846	0.01814	1.1896	0.04074	0.01821	1.19554	0.04313	0.01783	1.19114	0.01353
0.01815	1.21078	0.01821	0.01816	1.1909	0.04037	0.01822	1.19659	0.0432	0.01785	1.1925	0.01308
0.01817	1.21202	0.01799	0.01817	1.1922	0.04002	0.01824	1.19763	0.04331	0.01787	1.19383	0.01269
0.01818	1.21323	0.01784	0.01819	1.19346	0.03972	0.01826	1.19863	0.04348	0.01788	1.19515	0.0123
0.0182	1.21442	0.01772	0.01821	1.19474	0.0394	0.01827	1.19961	0.04369	0.0179	1.19646	0.01194
0.01822	1.21561	0.01759	0.01822	1.19598	0.03914	0.01829	1.20056	0.04394	0.01792	1.19774	0.01163
0.01823	1.21678	0.0175	0.01824	1.19722	0.03889	0.01831	1.20151	0.04421	0.01793	1.19899	0.01136
0.01825	1.21794	0.01743	0.01826	1.19842	0.0387	0.01833	1.20244	0.04449	0.01795	1.20021	0.01117
0.01827	1.21908	0.01739	0.01827	1.19961	0.03853	0.01834	1.20337	0.04478	0.01797	1.20139	0.01102
0.01828	1.22022	0.01734	0.01829	1.20079	0.03839	0.01836	1.20429	0.04509	0.01798	1.20254	0.01092
0.0183	1.22134	0.01733	0.01831	1.20195	0.03828	0.01838	1.20519	0.04542	0.018	1.20368	0.01085
0.01832	1.22245	0.01733	0.01832	1.20308	0.03821	0.01839	1.2061	0.04576	0.01802	1.2048	0.01082
0.01834	1.22357	0.01732	0.01834	1.2042	0.03816	0.01841	1.20697	0.04614	0.01803	1.2059	0.01081
0.01835	1.22467	0.01735	0.01836	1.20529	0.03817	0.01843	1.20784	0.04653	0.01805	1.20698	0.01083
0.01837	1.22576	0.0174	0.01838	1.20638	0.03817	0.01844	1.20871	0.04693	0.01807	1.20805	0.01089
0.01839	1.2268	0.01752	0.01839	1.20746	0.03821	0.01846	1.20956	0.04735	0.01808	1.20908	0.011
0.0184	1.22784	0.01764	0.01841	1.2085	0.03829	0.01848	1.21039	0.04779	0.0181	1.21009	0.01114
0.01842	1.22886	0.0178	0.01843	1.20954	0.0384	0.0185	1.21123	0.04824	0.01812	1.21108	0.01131
0.01844	1.22988	0.01796	0.01844	1.21054	0.03855	0.01851	1.21205	0.04871	0.01813	1.21207	0.01149
0.01845	1.23089	0.01813	0.01846	1.21154	0.03871	0.01853	1.21287	0.04918	0.01815	1.21304	0.0117
0.01847	1.23191	0.01828	0.01848	1.21252	0.03891	0.01855	1.21369	0.04966	0.01817	1.21399	0.01195
0.01849	1.23292	0.01846	0.01849	1.21347	0.03916	0.01856	1.21451	0.05012	0.01818	1.21492	0.01222
0.0185	1.23392	0.01864	0.01851	1.21442	0.0394	0.01858	1.21533	0.05059	0.0182	1.21586	0.01248
0.01852	1.23494	0.0188	0.01853	1.21535	0.03968	0.0186	1.21614	0.05107	0.01822	1.21677	0.01279
0.01854	1.23595	0.01897	0.01854	1.21628	0.03996	0.01861	1.21695	0.05155	0.01823	1.21766	0.01312
0.01856	1.23692	0.0192	0.01856	1.21722	0.04021	0.01863	1.21776	0.05203	0.01825	1.21854	0.01348
0.01857	1.23789	0.01945	0.01858	1.21816	0.04047	0.01865	1.21856	0.05254	0.01827	1.2194	0.01387
0.01859	1.23883	0.01972	0.0186	1.21911	0.04071	0.01867	1.21936	0.05304	0.01828	1.22024	0.01429
0.01861	1.23978	0.02	0.01861	1.22005	0.04096	0.01868	1.22015	0.05355	0.0183	1.22108	0.01471
0.01862	1.24071	0.02029	0.01863	1.22098	0.04125	0.0187	1.22095	0.05405	0.01832	1.2219	0.01517
0.01864	1.24163	0.0206	0.01865	1.22191	0.04152	0.01872	1.22173	0.05458	0.01833	1.2227	0.01565
0.01866	1.24255	0.02091	0.01866	1.22282	0.04182	0.01873	1.22251	0.0551	0.01835	1.22349	0.01616
0.01867	1.24347	0.02124	0.01868	1.22375	0.04211	0.01875	1.22329	0.05563	0.01837	1.22427	0.01667
0.01869	1.24437	0.02158	0.0187	1.22465	0.04242	0.01877	1.22408	0.05614	0.01838	1.22503	0.01721
0.01871	1.24525	0.02196	0.01871	1.22558	0.04269	0.01878	1.22487	0.05664	0.0184	1.2258	0.01775
0.01872	1.24611	0.02236	0.01873	1.22652	0.04295	0.0188	1.22566	0.05715	0.01842	1.22655	0.01831
0.01874	1.24697	0.02277	0.01875	1.22744	0.04324	0.01882	1.22645	0.05765	0.01843	1.22729	0.01888
0.01876	1.24782	0.0232	0.01876	1.22837	0.04351	0.01884	1.22725	0.05814	0.01845	1.22805	0.01943
0.01878	1.24867	0.02362	0.01878	1.2293	0.04377	0.01885	1.22805	0.05863	0.01847	1.2288	0.01998
0.01879	1.24951	0.02407	0.0188	1.23024	0.04402	0.01887	1.22886	0.0591	0.01848	1.22957	0.02052
0.01881	1.25036	0.02449	0.01882	1.23117	0.04429	0.01889	1.22968	0.05956	0.0185	1.23032	0.02107
0.01883	1.25122	0.02489	0.01883	1.23211	0.04454	0.0189	1.23054	0.05993	0.01852	1.23107	0.02162
0.01884	1.25208	0.02529	0.01885	1.23305	0.04479	0.01892	1.23147	0.06019	0.01853	1.23184	0.02214
0.01886	1.25293	0.02571	0.01887	1.23397	0.04507	0.01894	1.23243	0.06041	0.01855	1.2326	0.02268
0.01888	1.25379	0.0261	0.01888	1.23489	0.04536	0.01895	1.23341	0.06057	0.01857	1.23337	0.02321
0.01889	1.25464	0.02652	0.0189	1.2358	0.04565	0.01897	1.23442	0.0607	0.01858	1.23413	0.02374
0.01891	1.2555	0.02693	0.01892	1.23672	0.04594	0.01899	1.23547	0.06075	0.0186	1.23488	0.02429
0.01893	1.25634	0.02736	0.01893	1.23761	0.04626	0.01901	1.23654	0.06076	0.01862	1.23563	0.02483
0.01894	1.25719	0.02778	0.01895	1.2385	0.04659	0.01902	1.23764	0.06073	0.01863	1.23639	0.02538
0.01896	1.25803	0.02821	0.01897	1.23939	0.04693	0.01904	1.23879	0.06061	0.01865	1.23715	0.02591
0.01898	1.25887	0.02863	0.01899	1.24026	0.04728	0.01906	1.23999	0.06041	0.01867	1.23792	0.02643
0.019	1.25971	0.02907	0.019	1.24115	0.04761	0.01907	1.24123	0.06014	0.01868	1.23869	0.02693
0.01901	1.26056	0.02947	0.01902	1.24203	0.04795	0.01909	1.24252	0.05978	0.0187	1.23949	0.02739
0.01903	1.26145	0.02982	0.01904	1.2429	0.04832	0.01911	1.24387	0.05933	0.01872	1.24032	0.02781
0.01905	1.26241	0.03006	0.01905	1.24377	0.04867	0.01912	1.24527	0.05878	0.01873	1.24121	0.02812
0.01906	1.26339	0.03025	0.01907	1.24467	0.04898	0.01914	1.24669	0.0582	0.01875	1.24218	0.02831
0.01908	1.26441	0.03038	0.01909	1.2456	0.04924	0.01916	1.24813	0.05761	0.01877	1.24319	0.02841
0.0191	1.26546	0.03046	0.0191	1.24655	0.04946	0.01918	1.24957	0.057	0.01878	1.24425	0.02845
0.01911	1.26652	0.03054	0.01912	1.24756	0.04959	0.01919	1.25102	0.05638	0.0188	1.24532	0.02846
0.01913	1.26757	0.03061	0.01914	1.24861	0.04964	0.01921	1.25248	0.05576	0.01882	1.2464	0.02844
0.01915	1.26863	0.03068	0.01915	1.24968	0.04967	0.01923	1.25393	0.05514	0.01883	1.24752	0.02838
0.01916	1.26971	0.03071	0.01917	1.25075	0.04967	0.01924	1.25537	0.05453	0.01885	1.24867	0.02827
0.01918	1.27087	0.03062	0.01919	1.25186	0.04963	0.01926	1.25684	0.0539	0.01887	1.24985	0.0281
0.0192	1.27209	0.03042	0.01921	1.253	0.04955	0.01928	1.25828	0.0533	0.01888	1.25106	0.02787
0.01922	1.27338	0.03013	0.01922	1.25413	0.04946	0.01929	1.25973	0.0527	0.0189	1.25231	0.0276
0.01923	1.27473	0.02972	0.01924	1.25527	0.04936	0.01931	1.26118	0.0521	0.01892	1.25359	0.02728
0.01925	1.27607	0.02933	0.01926	1.25641	0.04926	0.01933	1.26262	0.05152	0.01893	1.2549	0.02689
0.01927	1.27743	0.02892	0.01927	1.25758	0.04912	0.01935	1.26404	0.05097	0.01895	1.25626	0.02644
0.01928	1.27879	0.0285	0.01929	1.25874	0.04899	0.01936	1.26544	0.05046	0.01897	1.25766	0.02591
0.0193	1.28017	0.02805	0.01931	1.25991	0.04885	0.01938	1.26684	0.04993	0.01898	1.25908	0.02535
0.01932	1.28158	0.02757	0.01932	1.26107	0.04872	0.0194	1.26823	0.04945	0.019	1.26054	0.02474
0.01933	1.28299	0.02708	0.01934	1.26224	0.04857	0.01941	1.26961	0.04898	0.01902	1.26199	0.02415
0.01935	1.2844	0.02658	0.01936	1.26343	0.04839	0.01943	1.27096	0.04854	0.01903	1.26342	0.02358
0.01937	1.28582	0.02609	0.01937	1.26467	0.04814	0.01945	1.27231	0.04813	0.01905	1.26486	0.02301
0.01938	1.28721	0.02563	0.01939	1.26594	0.04782	0.01946	1.27364	0.04774	0.01907	1.26628	0.02247
0.0194	1.2886	0.02519	0.01941	1.26726	0.04744	0.01948	1.27497	0.04735	0.01908	1.2677	0.02193
0.01942	1.28996	0.02478	0.01943	1.26858	0.04704	0.0195	1.2763	0.04696	0.0191	1.26912	0.02139
0.01944	1.29134	0.02435	0.01944	1.26992	0.04663	0.01952	1.27762	0.0466	0.01912	1.27055	0.02083
0.01945	1.29273	0.02391	0.01946	1.27125	0.04622	0.01953	1.27892	0.04626	0.01913	1.27196	0.02031
0.01947	1.29411	0.02348	0.01948	1.27258	0.04583	0.01955	1.28022	0.04592	0.01915	1.27337	0.01979
0.01949	1.29549	0.02305	0.01949	1.27389	0.04546	0.01957	1.28151	0.0456	0.01917	1.27477	0.01929
0.0195	1.29686	0.02263	0.01951	1.27519	0.0451	0.01958	1.2828	0.04528	0.01918	1.27617	0.01879
0.01952	1.29822	0.02223	0.01953	1.27649	0.04476	0.0196	1.28409	0.04498	0.0192	1.27757	0.01831
0.01954	1.29959	0.02183	0.01954	1.27777	0.04444	0.01962	1.28538	0.04466	0.01922	1.27894	0.01786
0.01955	1.30093	0.02147	0.01956	1.27905	0.04413	0.01963	1.28666	0.04436	0.01923	1.28031	0.01741
0.01957	1.30227	0.02111	0.01958	1.28032	0.04383	0.01965	1.28791	0.04412	0.01925	1.28167	0.01698
0.01959	1.30358	0.02079	0.01959	1.2816	0.04353	0.01967	1.28915	0.04388	0.01927	1.28303	0.01655
0.01961	1.30489	0.02049	0.01961	1.28287	0.04323	0.01969	1.29037	0.04369	0.01928	1.28439	0.01612
0.01962	1.30619	0.0202	0.01963	1.28414	0.04293	0.0197	1.29157	0.04353	0.0193	1.28574	0.01571
0.01964	1.30747	0.01993	0.01965	1.2854	0.04265	0.01972	1.29276	0.04338	0.01932	1.28709	0.0153
0.01966	1.30876	0.01965	0.01966	1.28667	0.04236	0.01974	1.29391	0.04328	0.01933	1.28843	0.01491
0.01967	1.31004	0.0194	0.01968	1.28794	0.04208	0.01975	1.29504	0.04324	0.01935	1.28979	0.0145
0.01969	1.3113	0.01917	0.0197	1.2892	0.0418	0.01977	1.29615	0.04322	0.01937	1.29111	0.01415
0.01971	1.31252	0.01899	0.01971	1.29045	0.04155	0.01979	1.29724	0.04324	0.01938	1.29243	0.01378
0.01972	1.31375	0.01882	0.01973	1.29169	0.0413	0.0198	1.2983	0.0433	0.0194	1.29375	0.01343
0.01974	1.31497	0.01866	0.01975	1.29294	0.04104	0.01982	1.29933	0.04341	0.01942	1.29504	0.01312
0.01976	1.31618	0.0185	0.01976	1.29419	0.04079	0.01984	1.30034	0.04354	0.01943	1.29634	0.0128
0.01977	1.31739	0.01836	0.01978	1.29542	0.04056	0.01986	1.30134	0.0437	0.01945	1.29764	0.01248
0.01979	1.31857	0.01825	0.0198	1.29665	0.04034	0.01987	1.30233	0.04388	0.01947	1.29892	0.01219
0.01981	1.31976	0.01814	0.01981	1.29787	0.04014	0.01989	1.30331	0.04406	0.01948	1.30019	0.01193
0.01983	1.32095	0.01803	0.01983	1.29908	0.03995	0.01991	1.30428	0.04426	0.0195	1.30144	0.01168
0.01984	1.3221	0.01796	0.01985	1.30027	0.03979	0.01992	1.30526	0.04445	0.01952	1.30268	0.01146
0.01986	1.32326	0.0179	0.01987	1.30144	0.03966	0.01994	1.30627	0.04459	0.01953	1.3039	0.01126
0.01988	1.3244	0.01785	0.01988	1.3026	0.03955	0.01996	1.30736	0.0446	0.01955	1.30509	0.01111
0.01989	1.32554	0.01782	0.0199	1.30375	0.03947	0.01997	1.30852	0.0445	0.01957	1.30626	0.011
0.01991	1.32668	0.01778	0.01992	1.30488	0.03941	0.01999	1.30969	0.04438	0.01958	1.30739	0.01095
0.01993	1.32783	0.01773	0.01993	1.30601	0.03935	0.02001	1.31085	0.04428	0.0196	1.3085	0.01093
0.01994	1.32898	0.01767	0.01995	1.30713	0.03931	0.02003	1.31197	0.04425	0.01962	1.30958	0.01096
0.01996	1.33014	0.01761	0.01997	1.30823	0.0393	0.02004	1.31307	0.04425	0.01963	1.31064	0.01102
0.01998	1.33131	0.01752	0.01998	1.30933	0.03929	0.02006	1.31414	0.04428	0.01965	1.31168	0.0111
0.01999	1.33248	0.01744	0.02	1.31042	0.03929	0.02008	1.31521	0.04434	0.01967	1.3127	0.01122
0.02001	1.33363	0.01738	0.02002	1.31151	0.03929	0.02009	1.31625	0.04442	0.01968	1.31369	0.01138
0.02003	1.33477	0.01734	0.02004	1.31259	0.03931	0.02011	1.31727	0.04455	0.0197	1.31468	0.01155
0.02005	1.33587	0.01736	0.02005	1.31366	0.03935	0.02013	1.31827	0.0447	0.01972	1.31565	0.01174
0.02006	1.337	0.01735	0.02007	1.31471	0.03943	0.02014	1.31927	0.04485	0.01973	1.3166	0.01196
0.02008	1.3381	0.01736	0.02009	1.31576	0.03948	0.02016	1.32025	0.04503	0.01975	1.31756	0.01217
0.0201	1.33919	0.01741	0.0201	1.31686	0.03948	0.02018	1.3212	0.04526	0.01977	1.3185	0.0124
0.02011	1.34026	0.01747	0.02012	1.31796	0.03947	0.0202	1.32214	0.04551	0.01978	1.31945	0.01262
0.02013	1.34132	0.01755	0.02014	1.31905	0.03947	0.02021	1.32306	0.04579	0.0198	1.32038	0.01288
0.02015	1.34238	0.01764	0.02015	1.32014	0.03947	0.02023	1.32395	0.04611	0.01982	1.3213	0.01315
0.02016	1.34342	0.01775	0.02017	1.32122	0.03949	0.02025	1.32482	0.04647	0.01983	1.32222	0.01342
0.02018	1.34445	0.01788	0.02019	1.3223	0.03951	0.02026	1.32566	0.04687	0.01985	1.32314	0.01369
0.0202	1.34547	0.01802	0.0202	1.32336	0.03956	0.02028	1.3265	0.04728	0.01987	1.32405	0.01396
0.02021	1.34649	0.01817	0.02022	1.32442	0.03961	0.0203	1.32731	0.04771	0.01988	1.32496	0.01425
0.02023	1.34748	0.01836	0.02024	1.32547	0.03968	0.02031	1.32813	0.04816	0.0199	1.32585	0.01455
0.02025	1.34846	0.01855	0.02026	1.3265	0.03977	0.02033	1.32892	0.04864	0.01992	1.32673	0.01487
0.02027	1.34943	0.01877	0.02027	1.32753	0.03988	0.02035	1.32972	0.0491	0.01993	1.32761	0.01521
0.02028	1.35039	0.019	0.02029	1.32852	0.04004	0.02037	1.33052	0.04955	0.01995	1.32847	0.01555
0.0203	1.35133	0.01926	0.02031	1.3295	0.04021	0.02038	1.3313	0.05003	0.01997	1.32934	0.01589
0.02032	1.35228	0.01951	0.02032	1.33048	0.04038	0.0204	1.3321	0.05051	0.01998	1.33019	0.01626
0.02033	1.35321	0.01978	0.02034	1.33145	0.04057	0.02042	1.33288	0.05099	0.02	1.33104	0.01663
0.02035	1.35412	0.02009	0.02036	1.33244	0.04074	0.02043	1.33368	0.05144	0.02002	1.33188	0.01701
0.02037	1.35504	0.02038	0.02037	1.33341	0.04092	0.02045	1.33447	0.05191	0.02003	1.3327	0.01742
0.02038	1.35594	0.02069	0.02039	1.33438	0.04112	0.02047	1.33525	0.0524	0.02005	1.33355	0.01779
0.0204	1.35684	0.02101	0.02041	1.33537	0.04128	0.02048	1.33604	0.05288	0.02007	1.3344	0.01816
0.02042	1.35773	0.02134	0.02042	1.33633	0.04148	0.0205	1.33685	0.05331	0.02008	1.33526	0.01851
0.02043	1.35861	0.02169	0.02044	1.33729	0.04168	0.02052	1.33769	0.0537	0.0201	1.33612	0.01885
0.02045	1.35948	0.02205	0.02046	1.33825	0.04188	0.02054	1.33856	0.05405	0.02012	1.33697	0.01921
0.02047	1.36034	0.02242	0.02048	1.33919	0.04211	0.02055	1.33946	0.05433	0.02013	1.33782	0.01957
0.02049	1.36119	0.02282	0.02049	1.34013	0.04235	0.02057	1.34036	0.05462	0.02015	1.33867	0.01993
0.0205	1.36203	0.02322	0.02051	1.34105	0.0426	0.02059	1.34128	0.05489	0.02017	1.33951	0.02031
0.02052	1.36287	0.02363	0.02053	1.34198	0.04285	0.0206	1.3422	0.05515	0.02018	1.34036	0.02067
0.02054	1.36372	0.02401	0.02054	1.3429	0.04312	0.02062	1.34317	0.05533	0.0202	1.34135	0.02082
0.02055	1.36456	0.0244	0.02056	1.3438	0.04341	0.02064	1.34418	0.05546	0.02022	1.34257	0.02062
0.02057	1.36542	0.02479	0.02058	1.34469	0.04372	0.02065	1.34521	0.05554	0.02023	1.34393	0.0202
0.02059	1.36626	0.02518	0.02059	1.34559	0.04401	0.02067	1.3463	0.05554	0.02025	1.34531	0.01975
0.0206	1.3671	0.02558	0.02061	1.34648	0.04431	0.02069	1.3474	0.05551	0.02027	1.34669	0.01931
0.02062	1.36794	0.02598	0.02063	1.34737	0.04462	0.02071	1.34854	0.05542	0.02028	1.34803	0.01894
0.02064	1.36881	0.02633	0.02064	1.34828	0.0449	0.02072	1.34972	0.05527	0.0203	1.34935	0.01858
0.02066	1.36973	0.02661	0.02066	1.34917	0.0452	0.02074	1.35093	0.05508	0.02032	1.35066	0.01825
0.02067	1.3707	0.02681	0.02068	1.35008	0.04547	0.02076	1.35218	0.05483	0.02033	1.35196	0.01792
0.02069	1.3717	0.02696	0.0207	1.35098	0.04576	0.02077	1.35344	0.05456	0.02035	1.35331	0.01753
0.02071	1.37274	0.02706	0.02071	1.3519	0.04601	0.02079	1.3547	0.05429	0.02037	1.35465	0.01716
0.02072	1.37383	0.02708	0.02073	1.35286	0.04621	0.02081	1.35598	0.05399	0.02038	1.35601	0.01676
0.02074	1.37497	0.02703	0.02075	1.35385	0.04636	0.02082	1.35728	0.05365	0.0204	1.35736	0.01637
0.02076	1.37613	0.02694	0.02076	1.35487	0.04646	0.02084	1.3586	0.05329	0.02042	1.35869	0.01601
0.02077	1.3773	0.02685	0.02078	1.35591	0.04653	0.02086	1.35994	0.05291	0.02043	1.36002	0.01564
0.02079	1.37847	0.02676	0.0208	1.35697	0.04657	0.02088	1.36128	0.05252	0.02045	1.36131	0.01536
0.02081	1.37966	0.02663	0.02081	1.35804	0.0466	0.02089	1.36264	0.05209	0.02047	1.36256	0.01512
0.02082	1.38087	0.02648	0.02083	1.35914	0.04657	0.02091	1.36401	0.05166	0.02048	1.36378	0.01492
0.02084	1.38209	0.02631	0.02085	1.36023	0.04656	0.02093	1.36542	0.05118	0.0205	1.36493	0.01485
0.02086	1.38333	0.02611	0.02086	1.36134	0.04653	0.02094	1.36683	0.05069	0.02052	1.36604	0.01482
0.02088	1.38458	0.02589	0.02088	1.36245	0.04649	0.02096	1.36826	0.05016	0.02053	1.36709	0.01487
0.02089	1.38584	0.02565	0.0209	1.36356	0.04645	0.02098	1.3697	0.04963	0.02055	1.36815	0.01492
0.02091	1.38713	0.02539	0.02092	1.36469	0.04638	0.02099	1.37113	0.04911	0.02057	1.36921	0.01498
0.02093	1.38842	0.02512	0.02093	1.36584	0.04628	0.02101	1.37254	0.04862	0.02058	1.37023	0.01509
0.02094	1.38972	0.02482	0.02095	1.367	0.04616	0.02103	1.37394	0.04815	0.0206	1.3712	0.01527
0.02096	1.39107	0.02447	0.02097	1.36819	0.04601	0.02105	1.37532	0.04772	0.02062	1.37212	0.01551
0.02098	1.39242	0.02412	0.02098	1.36939	0.04584	0.02106	1.37669	0.04729	0.02063	1.37305	0.01575
0.02099	1.39377	0.02376	0.021	1.3706	0.04564	0.02108	1.37804	0.04691	0.02065	1.37399	0.01597
0.02101	1.39511	0.02341	0.02102	1.37183	0.04543	0.0211	1.37936	0.04657	0.02067	1.37495	0.01617
0.02103	1.39646	0.02307	0.02103	1.37306	0.04521	0.02111	1.3807	0.0462	0.02068	1.37598	0.01625
0.02104	1.39779	0.02274	0.02105	1.37431	0.04496	0.02113	1.38201	0.04587	0.0207	1.3771	0.01622
0.02106	1.39912	0.02242	0.02107	1.37556	0.04471	0.02115	1.38331	0.04556	0.02072	1.37827	0.0161
0.02108	1.40044	0.02212	0.02109	1.37685	0.04441	0.02116	1.3846	0.04527	0.02073	1.37943	0.016
0.0211	1.40176	0.02181	0.0211	1.37824	0.04394	0.02118	1.38595	0.04489	0.02075	1.38062	0.01585
0.02111	1.40306	0.02153	0.02112	1.37973	0.04334	0.0212	1.38729	0.04452	0.02077	1.38183	0.01569
0.02113	1.40437	0.02123	0.02114	1.38125	0.04269	0.02122	1.38863	0.04416	0.02078	1.38309	0.01543
0.02115	1.40569	0.02094	0.02115	1.38276	0.04206	0.02123	1.38995	0.04383	0.0208	1.38436	0.01516
0.02116	1.40698	0.02068	0.02117	1.38426	0.04144	0.02125	1.39124	0.04354	0.02082	1.38568	0.01484
0.02118	1.40827	0.02043	0.02119	1.38573	0.04086	0.02127	1.39252	0.04325	0.02083	1.38698	0.01453
0.0212	1.40956	0.02017	0.0212	1.38717	0.04034	0.02128	1.39379	0.04301	0.02085	1.3883	0.0142
0.02121	1.41085	0.0199	0.02122	1.38859	0.03985	0.0213	1.39503	0.04279	0.02087	1.38962	0.01387
0.02123	1.41213	0.01966	0.02124	1.38998	0.03941	0.02132	1.39627	0.04258	0.02088	1.39094	0.01354
0.02125	1.41342	0.0194	0.02125	1.39138	0.03895	0.02133	1.3975	0.04239	0.0209	1.39226	0.01321
0.02126	1.41471	0.01916	0.02127	1.39297	0.03822	0.02135	1.39872	0.04221	0.02092	1.39356	0.01291
0.02128	1.416	0.0189	0.02129	1.39482	0.03708	0.02137	1.39991	0.04207	0.02093	1.39487	0.0126
0.0213	1.41729	0.01864	0.02131	1.39676	0.03584	0.02139	1.40108	0.04197	0.02095	1.39615	0.01233
0.02132	1.41859	0.01838	0.02132	1.39866	0.03465	0.0214	1.40223	0.04189	0.02096	1.39737	0.01215
0.02133	1.41988	0.01813	0.02134	1.40047	0.03359	0.02142	1.40338	0.04182	0.02098	1.39857	0.01199
0.02135	1.42115	0.0179	0.02136	1.40219	0.03268	0.02144	1.4045	0.04179	0.021	1.39976	0.01186
0.02137	1.42242	0.01768	0.02137	1.40379	0.03195	0.02145	1.40561	0.04177	0.02101	1.40091	0.01178
0.02138	1.42366	0.01749	0.02139	1.40533	0.0313	0.02147	1.40671	0.04177	0.02103	1.40203	0.01174
0.0214	1.42491	0.0173	0.02141	1.40682	0.03073	0.02149	1.40778	0.04182	0.02105	1.40315	0.01171
0.02142	1.42616	0.01712	0.02142	1.40829	0.0302	0.0215	1.40885	0.04186	0.02106	1.40425	0.01171
0.02143	1.4274	0.01693	0.02144	1.40976	0.02966	0.02152	1.40992	0.04191	0.02108	1.40532	0.01174
0.02145	1.42864	0.01676	0.02146	1.41127	0.02906	0.02154	1.41099	0.04194	0.0211	1.4064	0.01177
0.02147	1.42987	0.0166	0.02147	1.41279	0.02846	0.02156	1.41204	0.04202	0.02111	1.40744	0.01184
0.02148	1.43109	0.01645	0.02149	1.41429	0.02788	0.02157	1.41309	0.04209	0.02113	1.40847	0.01195
0.0215	1.43229	0.01633	0.02151	1.41573	0.02739	0.02159	1.41412	0.0422	0.02115	1.40947	0.01207
0.02152	1.43347	0.01624	0.02153	1.41715	0.02695	0.02161	1.41514	0.04231	0.02116	1.41046	0.01223
0.02154	1.43463	0.01617	0.02154	1.41853	0.02655	0.02162	1.41615	0.04244	0.02118	1.41144	0.0124
0.02155	1.43579	0.01612	0.02156	1.41984	0.02625	0.02164	1.41714	0.0426	0.0212	1.41238	0.01261
0.02157	1.43693	0.01608	0.02158	1.42111	0.02602	0.02166	1.41812	0.04278	0.02121	1.41331	0.01285
0.02159	1.43807	0.01605	0.02159	1.42233	0.02585	0.02167	1.4191	0.04296	0.02123	1.41423	0.0131
0.0216	1.43921	0.01602	0.02161	1.4235	0.02577	0.02169	1.42008	0.04312	0.02125	1.41512	0.01339
0.02162	1.44032	0.01602	0.02163	1.42458	0.0258	0.02171	1.42107	0.04328	0.02126	1.416	0.0137
0.02164	1.44147	0.01598	0.02164	1.42558	0.02596	0.02173	1.42206	0.04344	0.02128	1.41689	0.01398
0.02165	1.44259	0.01597	0.02166	1.42648	0.02625	0.02174	1.42305	0.04361	0.0213	1.41776	0.01431
0.02167	1.44373	0.01593	0.02168	1.42732	0.02663	0.02176	1.42399	0.04383	0.02131	1.41863	0.01463
0.02169	1.44486	0.01592	0.02169	1.42812	0.02708	0.02178	1.42495	0.04403	0.02133	1.41954	0.01488
0.0217	1.44597	0.01592	0.02171	1.42889	0.02756	0.02179	1.42588	0.04428	0.02135	1.42053	0.01504
0.02172	1.44707	0.01595	0.02173	1.42967	0.02803	0.02181	1.42679	0.04455	0.02136	1.42155	0.01513
0.02174	1.44815	0.016	0.02175	1.43049	0.02844	0.02183	1.42768	0.04485	0.02138	1.42262	0.01517
0.02176	1.44922	0.01606	0.02176	1.43134	0.0288	0.02184	1.42856	0.04517	0.0214	1.4237	0.01518
0.02177	1.45027	0.01617	0.02178	1.43221	0.02914	0.02186	1.42943	0.0455	0.02141	1.42482	0.01514
0.02179	1.4513	0.01628	0.0218	1.43308	0.02946	0.02188	1.43031	0.04581	0.02143	1.42594	0.0151
0.02181	1.45232	0.01641	0.02181	1.43393	0.02984	0.0219	1.4312	0.04611	0.02145	1.42705	0.01508
0.02182	1.45332	0.01658	0.02183	1.43482	0.03014	0.02191	1.43208	0.04643	0.02146	1.42814	0.01508
0.02184	1.45431	0.01675	0.02185	1.43572	0.03043	0.02193	1.43297	0.04673	0.02148	1.42921	0.01511
0.02186	1.45529	0.01695	0.02186	1.43664	0.03069	0.02195	1.43388	0.047	0.0215	1.43026	0.01517
0.02187	1.45624	0.01717	0.02188	1.43757	0.03093	0.02196	1.43479	0.04727	0.02151	1.4313	0.01525
0.02189	1.4572	0.01739	0.0219	1.43848	0.03121	0.02198	1.4357	0.04754	0.02153	1.43232	0.01535
0.02191	1.45814	0.01763	0.02191	1.43939	0.03148	0.022	1.43662	0.04779	0.02155	1.43332	0.01548
0.02193	1.45908	0.01787	0.02193	1.4403	0.03175	0.02201	1.43753	0.04806	0.02156	1.43432	0.01561
0.02194	1.46001	0.01813	0.02195	1.44122	0.03201	0.02203	1.43844	0.04833	0.02158	1.43531	0.01575
0.02196	1.46096	0.01836	0.02197	1.44216	0.03225	0.02205	1.43934	0.0486	0.0216	1.43629	0.01591
0.02198	1.46199	0.01849	0.02198	1.44307	0.03252	0.02207	1.44026	0.04885	0.02161	1.43727	0.01606
0.02199	1.46304	0.01857	0.022	1.44397	0.0328	0.02208	1.44116	0.04913	0.02163	1.43823	0.01625
0.02201	1.46416	0.01856	0.02202	1.4449	0.03305	0.0221	1.44206	0.04941	0.02165	1.4392	0.01642
0.02203	1.46531	0.0185	0.02203	1.44584	0.03327	0.02212	1.44296	0.04969	0.02166	1.44015	0.01661
0.02204	1.46648	0.01842	0.02205	1.44679	0.03349	0.02213	1.44388	0.04994	0.02168	1.44109	0.01682
0.02206	1.46764	0.01836	0.02207	1.44772	0.03372	0.02215	1.4448	0.05019	0.0217	1.44202	0.01706
0.02208	1.46879	0.01832	0.02208	1.44864	0.03398	0.02217	1.44574	0.0504	0.02171	1.44291	0.01734
0.02209	1.46992	0.0183	0.0221	1.44952	0.03429	0.02218	1.44669	0.05062	0.02173	1.44378	0.01764
0.02211	1.47103	0.01829	0.02212	1.45035	0.03467	0.0222	1.44764	0.05082	0.02175	1.44463	0.01798
0.02213	1.47213	0.01832	0.02214	1.45116	0.03509	0.02222	1.44863	0.05097	0.02176	1.44549	0.01831
0.02215	1.4732	0.01838	0.02215	1.45191	0.03558	0.02224	1.44963	0.05109	0.02178	1.44636	0.0186
0.02216	1.47426	0.01845	0.02217	1.45264	0.03611	0.02225	1.4507	0.05113	0.0218	1.44725	0.01888
0.02218	1.47529	0.01856	0.02219	1.45331	0.03671	0.02227	1.45185	0.05104	0.02181	1.44821	0.01906
0.0222	1.47632	0.01869	0.0222	1.45395	0.03736	0.02229	1.45305	0.05088	0.02183	1.44921	0.01919
0.02221	1.47733	0.01882	0.02222	1.45457	0.03803	0.0223	1.4543	0.05065	0.02185	1.4502	0.01933
0.02223	1.47835	0.01896	0.02224	1.45519	0.03871	0.02232	1.45556	0.0504	0.02186	1.45122	0.01942
0.02225	1.47934	0.01912	0.02225	1.45579	0.03941	0.02234	1.45682	0.05016	0.02188	1.45229	0.01945
0.02226	1.48033	0.01929	0.02227	1.45641	0.04009	0.02235	1.45809	0.0499	0.0219	1.45337	0.01946
0.02228	1.48131	0.01947	0.02229	1.45706	0.04072	0.02237	1.45936	0.04964	0.02191	1.45444	0.01948
0.0223	1.48229	0.01966	0.0223	1.45774	0.04131	0.02239	1.46064	0.04937	0.02193	1.45552	0.01949
0.02231	1.48326	0.01985	0.02232	1.45844	0.04186	0.02241	1.46194	0.04908	0.02195	1.45663	0.01946
0.02233	1.48424	0.02004	0.02234	1.45918	0.04237	0.02242	1.46323	0.04879	0.02196	1.45776	0.0194
0.02235	1.4852	0.02025	0.02236	1.45986	0.04294	0.02244	1.46451	0.04851	0.02198	1.4589	0.01932
0.02237	1.48617	0.02044	0.02237	1.46052	0.04356	0.02246	1.46578	0.04826	0.022	1.46009	0.01918
0.02238	1.48714	0.02063	0.02239	1.46116	0.0442	0.02247	1.46706	0.04801	0.02201	1.46131	0.019
0.0224	1.48812	0.02082	0.02241	1.46177	0.04488	0.02249	1.46834	0.04774	0.02203	1.46253	0.01882
0.02242	1.48913	0.02096	0.02242	1.46239	0.04555	0.02251	1.46961	0.04749	0.02205	1.46376	0.01862
0.02243	1.49017	0.02104	0.02244	1.46304	0.04617	0.02252	1.47087	0.04724	0.02206	1.46496	0.01847
0.02245	1.49123	0.02112	0.02246	1.46379	0.04664	0.02254	1.47213	0.04701	0.02208	1.46615	0.01833
0.02247	1.49228	0.0212	0.02247	1.4648	0.04675	0.02256	1.47337	0.0468	0.0221	1.46732	0.01821
0.02248	1.49334	0.02127	0.02249	1.46599	0.04661	0.02258	1.47462	0.04658	0.02211	1.46849	0.0181
0.0225	1.49441	0.02132	0.02251	1.46724	0.04638	0.02259	1.47591	0.04631	0.02213	1.46964	0.01801
0.02252	1.49549	0.02137	0.02252	1.46857	0.04603	0.02261	1.4772	0.04603	0.02215	1.4708	0.01791
0.02253	1.49657	0.02141	0.02254	1.46993	0.04564	0.02263	1.47851	0.04573	0.02216	1.47196	0.01782
0.02255	1.49767	0.02142	0.02256	1.47133	0.04519	0.02264	1.4798	0.04545	0.02218	1.47312	0.01771
0.02257	1.49877	0.02143	0.02258	1.47278	0.04467	0.02266	1.4811	0.04516	0.0222	1.47431	0.01758
0.02259	1.4999	0.02141	0.02259	1.47424	0.04414	0.02268	1.48242	0.04485	0.02221	1.47553	0.0174
0.0226	1.50103	0.02138	0.02261	1.47569	0.04363	0.02269	1.48374	0.04453	0.02223	1.47675	0.01722
0.02262	1.5022	0.0213	0.02263	1.47712	0.04314	0.02271	1.48504	0.04424	0.02225	1.47798	0.01703
0.02264	1.5034	0.02118	0.02264	1.47855	0.04267	0.02273	1.48636	0.04393	0.02226	1.47922	0.01683
0.02265	1.50462	0.02104	0.02266	1.47995	0.04223	0.02275	1.48767	0.04364	0.02228	1.48043	0.01665
0.02267	1.50583	0.0209	0.02268	1.48134	0.0418	0.02276	1.48898	0.04334	0.0223	1.48165	0.01647
0.02269	1.50706	0.02074	0.02269	1.48271	0.04142	0.02278	1.49028	0.04306	0.02231	1.48289	0.01627
0.0227	1.50828	0.02059	0.02271	1.48403	0.04109	0.0228	1.49157	0.04279	0.02233	1.48411	0.01609
0.02272	1.50953	0.0204	0.02273	1.48533	0.04081	0.02281	1.49286	0.04252	0.02235	1.48534	0.01591
0.02274	1.51082	0.02017	0.02274	1.4866	0.04055	0.02283	1.49415	0.04226	0.02236	1.48658	0.0157
0.02275	1.51211	0.01993	0.02276	1.48787	0.0403	0.02285	1.49543	0.042	0.02238	1.48786	0.01544
0.02277	1.5134	0.01968	0.02278	1.48916	0.04002	0.02286	1.49671	0.04176	0.0224	1.48917	0.01515
0.02279	1.51469	0.01945	0.0228	1.49046	0.03973	0.02288	1.49799	0.04151	0.02241	1.49046	0.01488
0.02281	1.51597	0.01921	0.02281	1.49177	0.03943	0.0229	1.49926	0.04127	0.02243	1.4917	0.01468
0.02282	1.51726	0.01898	0.02283	1.4931	0.0391	0.02292	1.50053	0.04103	0.02245	1.49294	0.01448
0.02284	1.51853	0.01877	0.02285	1.49445	0.03874	0.02293	1.50178	0.04083	0.02246	1.49418	0.01427
0.02286	1.51978	0.01859	0.02286	1.49581	0.03837	0.02295	1.50301	0.04064	0.02248	1.49541	0.01409
0.02287	1.52102	0.01842	0.02288	1.49718	0.03799	0.02297	1.50423	0.04048	0.0225	1.49664	0.0139
0.02289	1.52226	0.01825	0.0229	1.49854	0.03762	0.02298	1.50542	0.04036	0.02251	1.49788	0.0137
0.02291	1.5235	0.01808	0.02291	1.49994	0.03721	0.023	1.50661	0.04023	0.02253	1.49914	0.01349
0.02292	1.52473	0.01793	0.02293	1.50135	0.03676	0.02302	1.50779	0.04013	0.02255	1.50038	0.01328
0.02294	1.52596	0.01778	0.02295	1.50281	0.03627	0.02303	1.50897	0.04002	0.02256	1.50163	0.01307
0.02296	1.52716	0.01766	0.02296	1.50426	0.03578	0.02305	1.51013	0.03994	0.02258	1.50286	0.01289
0.02297	1.52838	0.01753	0.02298	1.50573	0.03527	0.02307	1.51128	0.03988	0.0226	1.50409	0.01271
0.02299	1.5296	0.01738	0.023	1.50719	0.03477	0.02309	1.51239	0.03986	0.02261	1.50528	0.01258
0.02301	1.53084	0.01722	0.02302	1.50866	0.03426	0.0231	1.5135	0.03985	0.02263	1.50645	0.01248
0.02303	1.53208	0.01705	0.02303	1.51012	0.03376	0.02312	1.5146	0.03985	0.02265	1.50761	0.0124
0.02304	1.53332	0.01688	0.02305	1.51157	0.03328	0.02314	1.51569	0.03987	0.02266	1.50876	0.01231
0.02306	1.53455	0.01674	0.02307	1.513	0.03283	0.02315	1.51675	0.03993	0.02268	1.5099	0.01225
0.02308	1.53579	0.01657	0.02308	1.51441	0.03241	0.02317	1.5178	0.04	0.0227	1.51103	0.01221
0.02309	1.53703	0.01641	0.0231	1.51582	0.03198	0.02319	1.51884	0.04009	0.02271	1.51214	0.01219
0.02311	1.53825	0.01626	0.02312	1.5172	0.0316	0.0232	1.51988	0.04016	0.02273	1.51325	0.01217
0.02313	1.53949	0.01611	0.02313	1.51855	0.03127	0.02322	1.52091	0.04026	0.02275	1.51436	0.01215
0.02314	1.54068	0.01601	0.02315	1.5199	0.03093	0.02324	1.52194	0.04037	0.02276	1.51545	0.01215
0.02316	1.54188	0.0159	0.02317	1.52121	0.03065	0.02326	1.52294	0.0405	0.02278	1.51657	0.01212
0.02318	1.54306	0.01581	0.02319	1.52251	0.03037	0.02327	1.52395	0.04062	0.0228	1.51765	0.01214
0.0232	1.54423	0.01573	0.0232	1.52379	0.03014	0.02329	1.52494	0.04077	0.02281	1.51874	0.01215
0.02321	1.5454	0.01567	0.02322	1.52505	0.02993	0.02331	1.52593	0.04093	0.02283	1.51981	0.01218
0.02323	1.54654	0.01564	0.02324	1.5263	0.02972	0.02332	1.52693	0.04107	0.02285	1.52087	0.01223
0.02325	1.54768	0.01561	0.02325	1.52755	0.02953	0.02334	1.52792	0.04121	0.02286	1.52191	0.0123
0.02326	1.5488	0.01561	0.02327	1.52878	0.02936	0.02336	1.52892	0.04135	0.02288	1.52294	0.01239
0.02328	1.54991	0.01561	0.02329	1.52999	0.02922	0.02337	1.52993	0.04148	0.0229	1.52397	0.01247
0.0233	1.55102	0.01563	0.0233	1.5312	0.02907	0.02339	1.53091	0.04164	0.02291	1.52498	0.01258
0.02331	1.55211	0.01565	0.02332	1.53239	0.02896	0.02341	1.5319	0.04179	0.02293	1.52599	0.0127
0.02333	1.55318	0.01571	0.02334	1.53356	0.02887	0.02343	1.53288	0.04195	0.02295	1.52701	0.01281
0.02335	1.55424	0.01579	0.02335	1.53469	0.02883	0.02344	1.53386	0.04211	0.02296	1.52801	0.01292
0.02336	1.55529	0.01588	0.02337	1.53581	0.02881	0.02346	1.53484	0.04227	0.02298	1.52901	0.01305
0.02338	1.55633	0.01598	0.02339	1.53688	0.02885	0.02348	1.53582	0.04243	0.023	1.53001	0.01318
0.0234	1.55739	0.01605	0.02341	1.53794	0.02891	0.02349	1.5368	0.04259	0.02301	1.53098	0.01334
0.02342	1.55849	0.01608	0.02342	1.53898	0.02899	0.02351	1.53778	0.04275	0.02303	1.53195	0.0135
0.02343	1.55968	0.01598	0.02344	1.54	0.02911	0.02353	1.53876	0.04292	0.02305	1.5329	0.01369
0.02345	1.56088	0.01588	0.02346	1.54098	0.02928	0.02354	1.53974	0.04308	0.02306	1.53384	0.01389
0.02347	1.56206	0.01579	0.02347	1.54195	0.02946	0.02356	1.54072	0.04324	0.02308	1.53478	0.0141
0.02348	1.56324	0.0157	0.02349	1.54293	0.02963	0.02358	1.54169	0.04341	0.0231	1.53571	0.01431
0.0235	1.56442	0.01562	0.02351	1.54389	0.0298	0.02359	1.54265	0.0436	0.02311	1.53664	0.01452
0.02352	1.5656	0.01554	0.02352	1.54485	0.03	0.02361	1.5436	0.0438	0.02313	1.53759	0.01472
0.02353	1.56677	0.01547	0.02354	1.54577	0.03024	0.02363	1.54454	0.04401	0.02315	1.53852	0.01492
0.02355	1.56792	0.01542	0.02356	1.54667	0.03051	0.02365	1.54548	0.04421	0.02316	1.53946	0.01513
0.02357	1.56908	0.01537	0.02357	1.54755	0.03081	0.02366	1.54642	0.04443	0.02318	1.5404	0.01533
0.02358	1.57023	0.01533	0.02359	1.54841	0.03113	0.02368	1.54734	0.04467	0.0232	1.54134	0.01553
0.0236	1.57134	0.01534	0.02361	1.54924	0.03149	0.0237	1.54827	0.04489	0.02321	1.54227	0.01574
0.02362	1.57245	0.01536	0.02363	1.55005	0.03187	0.02371	1.5492	0.04511	0.02323	1.54323	0.01592
0.02364	1.57354	0.01538	0.02364	1.55084	0.03229	0.02373	1.55013	0.04534	0.02325	1.54419	0.01608
0.02365	1.57463	0.01541	0.02366	1.55162	0.03272	0.02375	1.55107	0.04556	0.02326	1.54517	0.01623
0.02367	1.57574	0.01544	0.02368	1.5524	0.03314	0.02376	1.552	0.04577	0.02328	1.54617	0.01635
0.02369	1.57682	0.01548	0.02369	1.5532	0.03354	0.02378	1.55296	0.04596	0.0233	1.54717	0.01648
0.0237	1.57788	0.01555	0.02371	1.55402	0.03391	0.0238	1.55392	0.04614	0.02331	1.54816	0.0166
0.02372	1.57895	0.01561	0.02373	1.55484	0.03428	0.02382	1.55489	0.0463	0.02333	1.54915	0.01674
0.02374	1.58	0.0157	0.02374	1.55567	0.03463	0.02383	1.55588	0.04645	0.02335	1.55013	0.01688
0.02375	1.58103	0.01581	0.02376	1.55651	0.03497	0.02385	1.55689	0.04656	0.02336	1.55112	0.01701
0.02377	1.58205	0.01594	0.02378	1.55738	0.03527	0.02387	1.55792	0.04665	0.02338	1.55211	0.01714
0.02379	1.58307	0.01606	0.02379	1.55826	0.03557	0.02388	1.55899	0.04669	0.0234	1.55309	0.01728
0.0238	1.58411	0.01615	0.02381	1.55916	0.03583	0.0239	1.5601	0.04666	0.02341	1.55408	0.01742
0.02382	1.58517	0.01622	0.02383	1.56006	0.03609	0.02392	1.56125	0.04659	0.02343	1.55508	0.01753
0.02384	1.58625	0.01627	0.02385	1.56094	0.03638	0.02393	1.56243	0.04647	0.02345	1.5561	0.01762
0.02386	1.58734	0.0163	0.02386	1.5618	0.03669	0.02395	1.56364	0.04631	0.02346	1.55712	0.01771
0.02387	1.58841	0.01636	0.02388	1.56264	0.03702	0.02397	1.56488	0.04612	0.02348	1.55813	0.01781
0.02389	1.58947	0.01643	0.0239	1.56348	0.03737	0.02399	1.56613	0.04592	0.0235	1.55915	0.0179
0.02391	1.59052	0.01652	0.02391	1.56429	0.03774	0.024	1.56738	0.04571	0.02351	1.56017	0.018
0.02392	1.59155	0.01663	0.02393	1.56511	0.0381	0.02402	1.56866	0.04547	0.02353	1.5612	0.01808
0.02394	1.59257	0.01676	0.02395	1.56592	0.03848	0.02404	1.56993	0.04524	0.02355	1.56222	0.01816
0.02396	1.59359	0.01688	0.02396	1.56672	0.03887	0.02405	1.57118	0.04503	0.02356	1.56328	0.0182
0.02397	1.59457	0.01704	0.02398	1.56755	0.03922	0.02407	1.57242	0.04484	0.02358	1.56437	0.01819
0.02399	1.59555	0.01721	0.024	1.56838	0.03957	0.02409	1.57367	0.04463	0.0236	1.56552	0.01812
0.02401	1.59652	0.0174	0.02401	1.56918	0.03995	0.0241	1.57492	0.04444	0.02361	1.56668	0.01803
0.02402	1.59748	0.0176	0.02403	1.57	0.04031	0.02412	1.57617	0.04423	0.02363	1.56788	0.01788
0.02404	1.59843	0.01781	0.02405	1.57082	0.04067	0.02414	1.57742	0.04403	0.02365	1.5691	0.01771
0.02406	1.59937	0.01803	0.02407	1.57166	0.041	0.02416	1.57868	0.04381	0.02366	1.57035	0.0175
0.02408	1.60033	0.01823	0.02408	1.57252	0.04131	0.02417	1.57997	0.04356	0.02368	1.57161	0.01727
0.02409	1.60135	0.01835	0.0241	1.57342	0.04157	0.02419	1.5815	0.04299	0.0237	1.57289	0.01704
0.02411	1.6024	0.01842	0.02412	1.57437	0.04174	0.02421	1.58329	0.04208	0.02371	1.57415	0.01681
0.02413	1.60348	0.01847	0.02413	1.57543	0.04179	0.02422	1.58515	0.04108	0.02373	1.57543	0.01657
0.02414	1.60455	0.01852	0.02415	1.57658	0.04171	0.02424	1.58698	0.04013	0.02375	1.5767	0.01633
0.02416	1.60563	0.01857	0.02417	1.57779	0.04155	0.02426	1.58874	0.03927	0.02376	1.57797	0.0161
0.02418	1.60672	0.01859	0.02418	1.57901	0.04138	0.02427	1.5904	0.03854	0.02378	1.57924	0.01587
0.02419	1.60786	0.01856	0.0242	1.58025	0.04119	0.02429	1.59199	0.0379	0.0238	1.58051	0.01564
0.02421	1.60902	0.0185	0.02422	1.5815	0.04097	0.02431	1.59357	0.03728	0.02381	1.58177	0.01543
0.02423	1.61023	0.01839	0.02424	1.58279	0.04071	0.02433	1.59514	0.03668	0.02383	1.58301	0.01524
0.02425	1.61146	0.01823	0.02425	1.5841	0.04043	0.02434	1.59669	0.0361	0.02385	1.58425	0.01506
0.02426	1.61269	0.01808	0.02427	1.58542	0.04012	0.02436	1.59824	0.03553	0.02386	1.58548	0.01487
0.02428	1.61393	0.01793	0.02429	1.58678	0.03978	0.02438	1.59978	0.03496	0.02388	1.5867	0.01471
0.0243	1.61517	0.01777	0.0243	1.58813	0.03944	0.02439	1.60129	0.03444	0.0239	1.58792	0.01455
0.02431	1.61641	0.01761	0.02432	1.58949	0.03909	0.02441	1.60275	0.03398	0.02391	1.58913	0.0144
0.02433	1.61768	0.01742	0.02434	1.59086	0.03873	0.02443	1.6042	0.03355	0.02393	1.59032	0.01428
0.02435	1.61892	0.01726	0.02435	1.59222	0.03838	0.02444	1.6056	0.03317	0.02395	1.59151	0.01415
0.02436	1.62016	0.0171	0.02437	1.59359	0.03801	0.02446	1.60698	0.03283	0.02396	1.5927	0.01403
0.02438	1.6214	0.01694	0.02439	1.59498	0.03764	0.02448	1.60833	0.03251	0.02398	1.59389	0.0139
0.0244	1.62265	0.01678	0.0244	1.59637	0.03726	0.0245	1.60965	0.03224	0.024	1.59507	0.01379
0.02441	1.62389	0.01662	0.02442	1.59776	0.03686	0.02451	1.6109	0.03207	0.02401	1.59624	0.01369
0.02443	1.62513	0.01646	0.02444	1.59915	0.03649	0.02453	1.61208	0.03198	0.02403	1.59741	0.0136
0.02445	1.62635	0.01633	0.02446	1.60053	0.03612	0.02455	1.61321	0.03196	0.02405	1.59858	0.01351
0.02447	1.62758	0.0162	0.02447	1.60192	0.03574	0.02456	1.61427	0.03201	0.02406	1.59975	0.0134
0.02448	1.62881	0.01606	0.02449	1.6033	0.03537	0.02458	1.61532	0.03209	0.02408	1.60092	0.01331
0.0245	1.63003	0.01593	0.02451	1.60469	0.03499	0.0246	1.61633	0.03222	0.0241	1.6021	0.0132
0.02452	1.63124	0.0158	0.02452	1.60609	0.0346	0.02461	1.61733	0.03236	0.02411	1.60327	0.01311
0.02453	1.63245	0.0157	0.02454	1.60749	0.03421	0.02463	1.61828	0.03257	0.02413	1.60442	0.01303
0.02455	1.63365	0.01558	0.02456	1.60889	0.03383	0.02465	1.61923	0.03277	0.02415	1.60557	0.01296
0.02457	1.63485	0.01549	0.02457	1.61028	0.03345	0.02467	1.62017	0.03298	0.02416	1.60673	0.01288
0.02458	1.63607	0.01536	0.02459	1.61167	0.03308	0.02468	1.62113	0.03318	0.02418	1.60788	0.01281
0.0246	1.63729	0.01523	0.02461	1.61305	0.03272	0.0247	1.62213	0.03331	0.0242	1.60903	0.01274
0.02462	1.63853	0.01508	0.02462	1.61443	0.03237	0.02472	1.62317	0.0334	0.02421	1.61017	0.01268
0.02463	1.63977	0.01492	0.02464	1.6158	0.03202	0.02473	1.62421	0.03349	0.02423	1.61131	0.01263
0.02465	1.641	0.01479	0.02466	1.61715	0.0317	0.02475	1.62523	0.0336	0.02425	1.61245	0.01256
0.02467	1.64222	0.01467	0.02468	1.6185	0.03138	0.02477	1.62627	0.03368	0.02426	1.61358	0.01252
0.02469	1.64341	0.01457	0.02469	1.61985	0.03106	0.02478	1.62741	0.03364	0.02428	1.61471	0.01248
0.0247	1.64461	0.01447	0.02471	1.62122	0.03073	0.0248	1.62864	0.03349	0.0243	1.61584	0.01243
0.02472	1.64581	0.01437	0.02473	1.62257	0.03041	0.02482	1.62987	0.03333	0.02431	1.61696	0.0124
0.02474	1.647	0.01428	0.02474	1.62392	0.03009	0.02484	1.6311	0.03318	0.02433	1.61809	0.01236
0.02475	1.64819	0.01419	0.02476	1.62528	0.02977	0.02485	1.63234	0.03302	0.02435	1.61921	0.01232
0.02477	1.64936	0.01413	0.02478	1.62663	0.02946	0.02487	1.63357	0.03287	0.02436	1.62034	0.01229
0.02479	1.65053	0.01407	0.02479	1.62795	0.02919	0.02489	1.6348	0.03271	0.02438	1.62145	0.01226
0.0248	1.65169	0.01402	0.02481	1.62923	0.02895	0.0249	1.63599	0.03261	0.0244	1.62256	0.01225
0.02482	1.65285	0.01397	0.02483	1.63053	0.02871	0.02492	1.63717	0.03252	0.02441	1.62366	0.01224
0.02484	1.65401	0.01392	0.02484	1.63181	0.02849	0.02494	1.63831	0.03248	0.02443	1.62476	0.01224
0.02485	1.65515	0.01389	0.02486	1.63307	0.0283	0.02495	1.63942	0.03248	0.02445	1.62584	0.01225
0.02487	1.65629	0.01386	0.02488	1.63434	0.02809	0.02497	1.64051	0.0325	0.02446	1.62693	0.01226
0.02489	1.65745	0.01381	0.0249	1.6356	0.02789	0.02499	1.6416	0.03254	0.02448	1.628	0.0123
0.02491	1.65863	0.01374	0.02491	1.63684	0.02773	0.02501	1.64263	0.03263	0.0245	1.62906	0.01233
0.02492	1.65982	0.01365	0.02493	1.63807	0.02757	0.02502	1.64362	0.03278	0.02451	1.63012	0.01237
0.02494	1.66102	0.01356	0.02495	1.63927	0.02745	0.02504	1.64459	0.03295	0.02453	1.63117	0.01244
0.02496	1.66221	0.01346	0.02496	1.64045	0.02735	0.02506	1.6455	0.0332	0.02455	1.63221	0.0125
0.02497	1.66341	0.01337	0.02498	1.64162	0.02727	0.02507	1.64636	0.03352	0.02456	1.63324	0.01257
0.02499	1.66462	0.01326	0.025	1.64276	0.02723	0.02509	1.64717	0.0339	0.02458	1.63425	0.01268
0.02501	1.66581	0.01317	0.02501	1.64387	0.02722	0.02511	1.64792	0.03434	0.0246	1.63527	0.01278
0.02502	1.667	0.01308	0.02503	1.64497	0.02723	0.02512	1.64863	0.03483	0.02461	1.63628	0.01288
0.02504	1.66817	0.01302	0.02505	1.64604	0.02727	0.02514	1.64928	0.03541	0.02463	1.6373	0.01298
0.02506	1.66934	0.01296	0.02506	1.6471	0.02733	0.02516	1.6499	0.03602	0.02465	1.6383	0.01309
0.02507	1.67049	0.01293	0.02508	1.64816	0.02739	0.02518	1.65051	0.03664	0.02466	1.63931	0.0132
0.02509	1.67163	0.0129	0.0251	1.6492	0.02747	0.02519	1.65114	0.03724	0.02468	1.64029	0.01333
0.02511	1.67276	0.01289	0.02512	1.65021	0.02759	0.02521	1.65181	0.03778	0.0247	1.64129	0.01345
0.02513	1.67387	0.0129	0.02513	1.6512	0.02773	0.02523	1.65249	0.03831	0.02471	1.64228	0.01358
0.02514	1.67497	0.01293	0.02515	1.65218	0.02789	0.02524	1.65315	0.03887	0.02473	1.64327	0.01371
0.02516	1.67607	0.01295	0.02517	1.65312	0.02808	0.02526	1.65384	0.03938	0.02475	1.64425	0.01384
0.02518	1.67717	0.01297	0.02518	1.65405	0.02831	0.02528	1.65453	0.03991	0.02476	1.64523	0.01398
0.02519	1.67826	0.01301	0.0252	1.65496	0.02855	0.02529	1.65521	0.04044	0.02478	1.64622	0.01411
0.02521	1.67935	0.01304	0.02522	1.65587	0.02879	0.02531	1.65589	0.04097	0.0248	1.64721	0.01424
0.02523	1.68044	0.01308	0.02523	1.65677	0.02904	0.02533	1.65656	0.0415	0.02481	1.6482	0.01437
0.02524	1.68153	0.01311	0.02525	1.65766	0.02931	0.02535	1.65723	0.04205	0.02483	1.64919	0.01449
0.02526	1.68263	0.01314	0.02527	1.65852	0.02961	0.02536	1.65791	0.04258	0.02485	1.65017	0.01463
0.02528	1.68372	0.01317	0.02529	1.65937	0.02993	0.02538	1.65862	0.04307	0.02486	1.65116	0.01476
0.02529	1.68481	0.0132	0.0253	1.6602	0.03026	0.0254	1.65951	0.04332	0.02488	1.65215	0.01488
0.02531	1.68589	0.01326	0.02532	1.66101	0.03062	0.02541	1.6605	0.04346	0.0249	1.65314	0.015
0.02533	1.68696	0.01332	0.02534	1.66183	0.03098	0.02543	1.66153	0.04354	0.02491	1.65414	0.01512
0.02535	1.68804	0.01336	0.02535	1.66262	0.03136	0.02545	1.66265	0.04351	0.02493	1.65515	0.01521
0.02536	1.68909	0.01344	0.02537	1.66341	0.03174	0.02546	1.66386	0.04338	0.02495	1.65619	0.01528
0.02538	1.69015	0.01352	0.02539	1.66419	0.03215	0.02548	1.66511	0.04318	0.02496	1.65722	0.01536
0.0254	1.6912	0.0136	0.0254	1.66496	0.03255	0.0255	1.66638	0.04297	0.02498	1.65826	0.01543
0.02541	1.69224	0.01369	0.02542	1.66572	0.03297	0.02552	1.66767	0.04274	0.025	1.65927	0.01552
0.02543	1.69329	0.01378	0.02544	1.66648	0.03339	0.02553	1.66897	0.04248	0.02501	1.66032	0.01557
0.02545	1.69433	0.01387	0.02545	1.66724	0.03381	0.02555	1.67026	0.04224	0.02503	1.66137	0.01563
0.02546	1.69536	0.01397	0.02547	1.66799	0.03424	0.02557	1.67153	0.04203	0.02505	1.66242	0.01568
0.02548	1.69638	0.01409	0.02549	1.66874	0.03467	0.02558	1.67278	0.04184	0.02506	1.66348	0.01571
0.0255	1.6974	0.01421	0.02551	1.66949	0.0351	0.0256	1.67403	0.04166	0.02508	1.66454	0.01574
0.02552	1.69842	0.01433	0.02552	1.67027	0.0355	0.02562	1.67524	0.04152	0.0251	1.66561	0.01577
0.02553	1.69944	0.01444	0.02554	1.67105	0.03589	0.02563	1.67643	0.04141	0.02511	1.66669	0.01578
0.02555	1.70045	0.01457	0.02556	1.67185	0.03626	0.02565	1.6776	0.04131	0.02513	1.66777	0.0158
0.02557	1.7015	0.01466	0.02557	1.67268	0.03658	0.02567	1.67877	0.04124	0.02515	1.66886	0.01581
0.02558	1.70254	0.01475	0.02559	1.67354	0.03687	0.02569	1.67989	0.04121	0.02516	1.66995	0.0158
0.0256	1.70359	0.01483	0.02561	1.67444	0.03712	0.0257	1.681	0.04119	0.02518	1.67107	0.01577
0.02562	1.70464	0.01491	0.02562	1.67535	0.03735	0.02572	1.68208	0.04122	0.0252	1.67219	0.01574
0.02563	1.70569	0.01498	0.02564	1.6763	0.03753	0.02574	1.68318	0.04123	0.02521	1.6733	0.01571
0.02565	1.70673	0.01508	0.02566	1.67728	0.03767	0.02575	1.68433	0.04116	0.02523	1.67442	0.01568
0.02567	1.70777	0.01517	0.02567	1.67828	0.03778	0.02577	1.68562	0.04092	0.02525	1.67556	0.01561
0.02568	1.70883	0.01523	0.02569	1.6793	0.03788	0.02579	1.68708	0.04048	0.02526	1.67669	0.01558
0.0257	1.70992	0.01527	0.02571	1.68035	0.03793	0.0258	1.68861	0.03996	0.02528	1.67782	0.01552
0.02572	1.71104	0.01526	0.02573	1.68142	0.03796	0.02582	1.69016	0.0394	0.0253	1.67897	0.01545
0.02574	1.71219	0.01523	0.02574	1.68252	0.03796	0.02584	1.69173	0.03883	0.02531	1.68011	0.0154
0.02575	1.71336	0.01517	0.02576	1.68363	0.03794	0.02586	1.69326	0.0383	0.02533	1.68126	0.01532
0.02577	1.71453	0.01511	0.02578	1.68476	0.03789	0.02587	1.6948	0.03778	0.02535	1.68243	0.01523
0.02579	1.71572	0.01502	0.02579	1.68588	0.03785	0.02589	1.69631	0.03728	0.02536	1.68359	0.01515
0.0258	1.7169	0.01494	0.02581	1.68702	0.03781	0.02591	1.69781	0.0368	0.02538	1.68476	0.01505
0.02582	1.7181	0.01485	0.02583	1.68818	0.03773	0.02592	1.69927	0.03636	0.0254	1.68595	0.01494
0.02584	1.71929	0.01476	0.02584	1.68938	0.03759	0.02594	1.70071	0.03595	0.02541	1.68714	0.01482
0.02585	1.72048	0.01468	0.02586	1.69063	0.0374	0.02596	1.70214	0.03555	0.02543	1.68834	0.01468
0.02587	1.72169	0.01457	0.02588	1.6919	0.03719	0.02597	1.70356	0.03517	0.02545	1.68955	0.01454
0.02589	1.72288	0.01448	0.02589	1.6932	0.03694	0.02599	1.70499	0.03478	0.02546	1.69077	0.01439
0.0259	1.72407	0.0144	0.02591	1.69454	0.03664	0.02601	1.7064	0.03441	0.02548	1.69199	0.01424
0.02592	1.72527	0.0143	0.02593	1.6959	0.03631	0.02603	1.7078	0.03407	0.0255	1.6932	0.0141
0.02594	1.72647	0.01421	0.02595	1.69729	0.03595	0.02604	1.70914	0.03378	0.02551	1.69442	0.01395
0.02596	1.72767	0.01411	0.02596	1.6987	0.03557	0.02606	1.71048	0.0335	0.02553	1.69564	0.01379
0.02597	1.72886	0.01403	0.02598	1.7001	0.0352	0.02608	1.7118	0.03325	0.02555	1.69687	0.01364
0.02599	1.73005	0.01394	0.026	1.70151	0.03482	0.02609	1.71308	0.03304	0.02556	1.69808	0.0135
0.02601	1.73124	0.01386	0.02601	1.70291	0.03445	0.02611	1.71434	0.03286	0.02558	1.69929	0.01336
0.02602	1.73243	0.01378	0.02603	1.70432	0.03408	0.02613	1.71557	0.03271	0.0256	1.70048	0.01324
0.02604	1.73361	0.0137	0.02605	1.70573	0.03369	0.02614	1.7168	0.03256	0.02561	1.70167	0.01312
0.02606	1.7348	0.01362	0.02606	1.70715	0.03331	0.02616	1.71804	0.03241	0.02563	1.70287	0.013
0.02607	1.73598	0.01354	0.02608	1.70856	0.03294	0.02618	1.71925	0.03229	0.02565	1.70405	0.0129
0.02609	1.73716	0.01348	0.0261	1.70995	0.03258	0.0262	1.72048	0.03215	0.02566	1.70525	0.01278
0.02611	1.73834	0.01341	0.02611	1.71135	0.03221	0.02621	1.72168	0.03204	0.02568	1.70643	0.01267
0.02612	1.73952	0.01334	0.02613	1.71276	0.03185	0.02623	1.72289	0.03192	0.0257	1.70761	0.01257
0.02614	1.74071	0.01326	0.02615	1.71415	0.0315	0.02625	1.72409	0.03181	0.02571	1.70879	0.01246
0.02616	1.74189	0.01318	0.02617	1.71555	0.03114	0.02626	1.72526	0.03174	0.02573	1.70998	0.01236
0.02618	1.74309	0.01309	0.02618	1.71692	0.03082	0.02628	1.72641	0.03169	0.02575	1.71117	0.01225
0.02619	1.74428	0.01301	0.0262	1.7183	0.03049	0.0263	1.72755	0.03165	0.02576	1.71235	0.01214
0.02621	1.74548	0.01292	0.02622	1.71964	0.03019	0.02631	1.7287	0.03161	0.02578	1.71354	0.01203
0.02623	1.74668	0.01282	0.02623	1.72099	0.02991	0.02633	1.72979	0.03164	0.0258	1.71472	0.01193
0.02624	1.74788	0.01272	0.02625	1.7223	0.02966	0.02635	1.73086	0.03169	0.02581	1.7159	0.01183
0.02626	1.74909	0.01262	0.02627	1.72362	0.0294	0.02637	1.73192	0.03174	0.02583	1.71708	0.01174
0.02628	1.75029	0.01253	0.02628	1.72493	0.02915	0.02638	1.73295	0.03184	0.02585	1.71823	0.01166
0.02629	1.75149	0.01244	0.0263	1.72622	0.02892	0.0264	1.73396	0.03196	0.02586	1.71939	0.01159
0.02631	1.75268	0.01235	0.02632	1.72753	0.02869	0.02642	1.73493	0.03212	0.02588	1.72054	0.01153
0.02633	1.75389	0.01226	0.02634	1.72881	0.02847	0.02643	1.73592	0.03227	0.0259	1.72168	0.01147
0.02634	1.7551	0.01216	0.02635	1.7301	0.02824	0.02645	1.73689	0.03243	0.02591	1.72282	0.01143
0.02636	1.75631	0.01205	0.02637	1.73136	0.02806	0.02647	1.73785	0.03261	0.02593	1.72394	0.0114
0.02638	1.75751	0.01195	0.02639	1.7326	0.0279	0.02648	1.73882	0.03277	0.02594	1.72506	0.01137
0.0264	1.75872	0.01186	0.0264	1.73382	0.02776	0.0265	1.7398	0.03293	0.02596	1.72617	0.01135
0.02641	1.75992	0.01176	0.02642	1.73504	0.02763	0.02652	1.74077	0.0331	0.02598	1.72727	0.01134
0.02643	1.76113	0.01166	0.02644	1.73624	0.02752	0.02654	1.74174	0.03325	0.02599	1.72838	0.01133
0.02645	1.76235	0.01155	0.02645	1.73742	0.02743	0.02655	1.74272	0.03341	0.02601	1.72948	0.01132
0.02646	1.76356	0.01145	0.02647	1.73858	0.02737	0.02657	1.74371	0.03355	0.02603	1.73056	0.01134
0.02648	1.76475	0.01137	0.02649	1.73971	0.02734	0.02659	1.74469	0.0337	0.02604	1.73164	0.01136
0.0265	1.76594	0.01129	0.0265	1.74081	0.02734	0.0266	1.74565	0.03387	0.02606	1.73271	0.0114
0.02651	1.76712	0.01122	0.02652	1.7419	0.02736	0.02662	1.74663	0.03403	0.02608	1.73377	0.01143
0.02653	1.7683	0.01115	0.02654	1.74297	0.0274	0.02664	1.74763	0.03415	0.02609	1.73483	0.01147
0.02655	1.76949	0.01108	0.02656	1.74403	0.02746	0.02665	1.74864	0.03428	0.02611	1.73588	0.01153
0.02657	1.77066	0.01102	0.02657	1.7451	0.0275	0.02667	1.74965	0.03439	0.02613	1.73694	0.01157
0.02658	1.77183	0.01097	0.02659	1.74618	0.02753	0.02669	1.75064	0.03452	0.02614	1.738	0.01161
0.0266	1.773	0.01091	0.02661	1.74725	0.02757	0.02671	1.75166	0.03463	0.02616	1.73907	0.01164
0.02662	1.77416	0.01087	0.02662	1.74833	0.0276	0.02672	1.75267	0.03474	0.02618	1.74013	0.01168
0.02663	1.77532	0.01083	0.02664	1.74942	0.02762	0.02674	1.7537	0.03484	0.02619	1.74119	0.01172
0.02665	1.77647	0.01079	0.02666	1.75049	0.02766	0.02676	1.75471	0.03495	0.02621	1.74225	0.01176
0.02667	1.77761	0.01077	0.02667	1.75154	0.02772	0.02677	1.7557	0.03509	0.02623	1.74332	0.0118
0.02668	1.77875	0.01075	0.02669	1.75259	0.02779	0.02679	1.75668	0.03524	0.02624	1.74437	0.01185
0.0267	1.77989	0.01074	0.02671	1.75363	0.02787	0.02681	1.75763	0.03542	0.02626	1.74542	0.0119
0.02672	1.78102	0.01072	0.02672	1.75468	0.02792	0.02682	1.75855	0.03564	0.02628	1.74647	0.01196
0.02673	1.78215	0.01072	0.02674	1.75573	0.028	0.02684	1.75946	0.03587	0.02629	1.74752	0.01201
0.02675	1.78326	0.01073	0.02676	1.75676	0.02807	0.02686	1.76035	0.03612	0.02631	1.74856	0.01207
0.02677	1.78437	0.01074	0.02678	1.7578	0.02816	0.02688	1.76122	0.0364	0.02633	1.74958	0.01216
0.02679	1.78548	0.01076	0.02679	1.75882	0.02826	0.02689	1.76208	0.03669	0.02634	1.7506	0.01224
0.0268	1.78659	0.01077	0.02681	1.75983	0.02836	0.02691	1.76293	0.03699	0.02636	1.75162	0.01233
0.02682	1.78769	0.0108	0.02683	1.76084	0.02847	0.02693	1.76378	0.03729	0.02638	1.75263	0.01242
0.02684	1.78877	0.01084	0.02684	1.76185	0.02858	0.02694	1.76462	0.03759	0.02639	1.75364	0.01253
0.02685	1.78987	0.01087	0.02686	1.76285	0.0287	0.02696	1.76548	0.03788	0.02641	1.75465	0.01262
0.02687	1.79096	0.01091	0.02688	1.76385	0.02883	0.02698	1.76636	0.03814	0.02643	1.75565	0.01273
0.02689	1.79203	0.01096	0.02689	1.76483	0.02897	0.02699	1.76724	0.03841	0.02644	1.75665	0.01284
0.0269	1.79311	0.01101	0.02691	1.7658	0.02912	0.02701	1.76812	0.03867	0.02646	1.75763	0.01297
0.02692	1.79418	0.01107	0.02693	1.76676	0.02929	0.02703	1.769	0.03893	0.02648	1.75863	0.01308
0.02694	1.79525	0.01113	0.02694	1.76773	0.02945	0.02705	1.76988	0.0392	0.02649	1.75961	0.01321
0.02695	1.79633	0.01117	0.02696	1.76869	0.02961	0.02706	1.77074	0.03947	0.02651	1.7606	0.01333
0.02697	1.7974	0.01123	0.02698	1.76963	0.0298	0.02708	1.77163	0.03973	0.02653	1.76159	0.01345
0.02699	1.79847	0.01129	0.027	1.77059	0.02997	0.0271	1.77258	0.0399	0.02654	1.76256	0.01359
0.02701	1.79954	0.01135	0.02701	1.77151	0.03018	0.02711	1.77362	0.03997	0.02656	1.76355	0.01371
0.02702	1.8006	0.01141	0.02703	1.77243	0.03039	0.02713	1.77477	0.03992	0.02658	1.76455	0.01382
0.02704	1.80167	0.01147	0.02705	1.77333	0.03063	0.02715	1.776	0.03978	0.02659	1.76555	0.01393
0.02706	1.80274	0.01153	0.02706	1.77421	0.03088	0.02716	1.77728	0.03956	0.02661	1.76655	0.01403
0.02707	1.80383	0.01157	0.02708	1.77509	0.03114	0.02718	1.7786	0.0393	0.02663	1.76755	0.01413
0.02709	1.8049	0.01162	0.0271	1.77597	0.0314	0.0272	1.77994	0.03904	0.02664	1.76856	0.01423
0.02711	1.80597	0.01168	0.02711	1.77684	0.03166	0.02722	1.78129	0.03875	0.02666	1.76958	0.01431
0.02712	1.80704	0.01174	0.02713	1.77771	0.03193	0.02723	1.78263	0.03847	0.02668	1.7706	0.0144
0.02714	1.80812	0.01178	0.02715	1.77859	0.03219	0.02725	1.78398	0.03817	0.02669	1.77164	0.01446
0.02716	1.8092	0.01183	0.02716	1.77946	0.03245	0.02727	1.78533	0.03789	0.02671	1.77268	0.01452
0.02717	1.81029	0.01186	0.02718	1.78034	0.03271	0.02728	1.78668	0.03761	0.02673	1.77373	0.01456
0.02719	1.81137	0.01191	0.0272	1.78122	0.03296	0.0273	1.78802	0.03733	0.02674	1.77477	0.01462
0.02721	1.81246	0.01195	0.02722	1.78212	0.03319	0.02732	1.78935	0.03707	0.02676	1.77584	0.01466
0.02723	1.81354	0.01199	0.02723	1.78302	0.03343	0.02733	1.79066	0.03683	0.02678	1.7769	0.01468
0.02724	1.81463	0.01203	0.02725	1.78393	0.03364	0.02735	1.79197	0.0366	0.02679	1.778	0.01468
0.02726	1.81572	0.01206	0.02727	1.78485	0.03385	0.02737	1.79327	0.03637	0.02681	1.77913	0.01464
0.02728	1.81681	0.01209	0.02728	1.78581	0.03401	0.02739	1.79458	0.03613	0.02683	1.78027	0.01459
0.02729	1.81793	0.01209	0.0273	1.7868	0.03413	0.0274	1.79587	0.03592	0.02684	1.78142	0.01452
0.02731	1.81907	0.01207	0.02732	1.78784	0.0342	0.02742	1.79715	0.03572	0.02686	1.78258	0.01444
0.02733	1.82021	0.01205	0.02733	1.7889	0.03425	0.02744	1.79842	0.03554	0.02688	1.78376	0.01434
0.02734	1.82136	0.01202	0.02735	1.78997	0.03428	0.02745	1.79968	0.03535	0.02689	1.78494	0.01425
0.02736	1.82251	0.01198	0.02737	1.79108	0.03427	0.02747	1.80095	0.03517	0.02691	1.78613	0.01413
0.02738	1.82367	0.01194	0.02739	1.79221	0.03423	0.02749	1.80221	0.03499	0.02693	1.78733	0.01402
0.02739	1.82484	0.01189	0.0274	1.79336	0.03417	0.0275	1.80346	0.03483	0.02694	1.78851	0.01391
0.02741	1.82599	0.01185	0.02742	1.79451	0.0341	0.02752	1.80473	0.03464	0.02696	1.7897	0.0138
0.02743	1.82716	0.0118	0.02744	1.7957	0.03401	0.02754	1.80607	0.03438	0.02698	1.7909	0.01368
0.02745	1.82832	0.01175	0.02745	1.79689	0.03389	0.02756	1.80745	0.03407	0.02699	1.79209	0.01357
0.02746	1.82948	0.01171	0.02747	1.7981	0.03377	0.02757	1.80885	0.03373	0.02701	1.79329	0.01346
0.02748	1.83064	0.01167	0.02749	1.79932	0.03363	0.02759	1.81025	0.03339	0.02703	1.79446	0.01336
0.0275	1.83179	0.01164	0.0275	1.80054	0.03349	0.02761	1.81164	0.03307	0.02704	1.79564	0.01327
0.02751	1.83294	0.01161	0.02752	1.80178	0.03333	0.02762	1.81302	0.03277	0.02706	1.79681	0.01318
0.02753	1.8341	0.01156	0.02754	1.803	0.03319	0.02764	1.81439	0.03247	0.02708	1.79798	0.01309
0.02755	1.83525	0.01153	0.02755	1.80424	0.03303	0.02766	1.81575	0.03219	0.02709	1.79915	0.01301
0.02756	1.83643	0.01147	0.02757	1.80547	0.03288	0.02767	1.81709	0.03192	0.02711	1.80034	0.01291
0.02758	1.83759	0.01143	0.02759	1.80671	0.03272	0.02769	1.81842	0.03167	0.02713	1.80152	0.01281
0.0276	1.83876	0.01138	0.02761	1.80794	0.03257	0.02771	1.81975	0.03143	0.02714	1.80271	0.01269
0.02761	1.83992	0.01132	0.02762	1.80918	0.03241	0.02773	1.82105	0.03121	0.02716	1.80391	0.01259
0.02763	1.84109	0.01128	0.02764	1.81044	0.03223	0.02774	1.82235	0.031	0.02718	1.80512	0.01246
0.02765	1.84225	0.01123	0.02766	1.81172	0.03203	0.02776	1.82364	0.03079	0.02719	1.80632	0.01234
0.02767	1.84343	0.01117	0.02767	1.81301	0.0318	0.02778	1.82492	0.03061	0.02721	1.80752	0.01222
0.02768	1.84462	0.0111	0.02769	1.81432	0.03157	0.02779	1.82618	0.03044	0.02723	1.80872	0.0121
0.0277	1.8458	0.01103	0.02771	1.81564	0.03132	0.02781	1.82742	0.03029	0.02724	1.80991	0.01199
0.02772	1.84697	0.01098	0.02772	1.81696	0.03107	0.02783	1.82863	0.03018	0.02726	1.81111	0.01187
0.02773	1.84815	0.01091	0.02774	1.81829	0.03081	0.02784	1.82985	0.03006	0.02728	1.81231	0.01176
0.02775	1.84934	0.01084	0.02776	1.81962	0.03056	0.02786	1.83106	0.02995	0.02729	1.8135	0.01165
0.02777	1.85052	0.01077	0.02777	1.82094	0.03031	0.02788	1.83227	0.02985	0.02731	1.81469	0.01155
0.02778	1.85173	0.01068	0.02779	1.82228	0.03004	0.0279	1.83346	0.02976	0.02733	1.81588	0.01145
0.0278	1.85293	0.01059	0.02781	1.82362	0.02978	0.02791	1.83464	0.02968	0.02734	1.81706	0.01135
0.02782	1.85414	0.01049	0.02783	1.82495	0.02951	0.02793	1.8358	0.02963	0.02736	1.81824	0.01126
0.02784	1.85536	0.0104	0.02784	1.82627	0.02927	0.02795	1.83693	0.0296	0.02738	1.81941	0.01117
0.02785	1.85655	0.01032	0.02786	1.82759	0.02902	0.02796	1.83805	0.0296	0.02739	1.82058	0.01109
0.02787	1.85777	0.01021	0.02788	1.82891	0.02879	0.02798	1.83915	0.02961	0.02741	1.82176	0.011
0.02789	1.85898	0.01012	0.02789	1.83021	0.02856	0.028	1.84024	0.02964	0.02743	1.82293	0.01092
0.0279	1.86019	0.01003	0.02791	1.8315	0.02835	0.02801	1.84133	0.02966	0.02744	1.82409	0.01085
0.02792	1.86139	0.00994	0.02793	1.8328	0.02814	0.02803	1.84241	0.0297	0.02746	1.82525	0.01078
0.02794	1.8626	0.00984	0.02794	1.83408	0.02794	0.02805	1.84348	0.02975	0.02748	1.8264	0.01072
0.02795	1.8638	0.00977	0.02796	1.83537	0.02773	0.02807	1.84455	0.02979	0.02749	1.82754	0.01067
0.02797	1.86499	0.00969	0.02798	1.83665	0.02753	0.02808	1.84561	0.02985	0.02751	1.82866	0.01064
0.02799	1.86619	0.0096	0.02799	1.83794	0.02732	0.0281	1.84666	0.02992	0.02753	1.82978	0.01062
0.028	1.86738	0.00953	0.02801	1.83922	0.02714	0.02812	1.84769	0.03002	0.02754	1.83091	0.01058
0.02802	1.86857	0.00946	0.02803	1.84046	0.02698	0.02813	1.84871	0.03012	0.02756	1.83202	0.01057
0.02804	1.86977	0.00938	0.02805	1.84171	0.02683	0.02815	1.8497	0.03025	0.02758	1.83313	0.01055
0.02806	1.87097	0.0093	0.02806	1.84295	0.02667	0.02817	1.85067	0.03041	0.02759	1.83425	0.01053
0.02807	1.87216	0.00922	0.02808	1.84418	0.02653	0.02818	1.85162	0.03058	0.02761	1.83535	0.01052
0.02809	1.87335	0.00915	0.0281	1.84541	0.0264	0.0282	1.85256	0.03078	0.02763	1.83646	0.01051
0.02811	1.87454	0.00909	0.02811	1.84662	0.02629	0.02822	1.8535	0.03097	0.02764	1.83755	0.01052
0.02812	1.87573	0.00901	0.02813	1.84782	0.02618	0.02824	1.85441	0.03119	0.02766	1.83864	0.01052
0.02814	1.87692	0.00894	0.02815	1.84901	0.02608	0.02825	1.85532	0.03142	0.02768	1.83973	0.01053
0.02816	1.87811	0.00888	0.02816	1.8502	0.026	0.02827	1.85623	0.03164	0.02769	1.84082	0.01054
0.02817	1.87928	0.00882	0.02818	1.85137	0.02593	0.02829	1.85712	0.03188	0.02771	1.8419	0.01056
0.02819	1.88045	0.00877	0.0282	1.85252	0.02587	0.0283	1.85804	0.0321	0.02773	1.84297	0.01059
0.02821	1.88161	0.00873	0.02822	1.85368	0.02582	0.02832	1.85896	0.03231	0.02774	1.84403	0.01062
0.02822	1.88277	0.0087	0.02823	1.85481	0.02579	0.02834	1.85987	0.03253	0.02776	1.84508	0.01068
0.02824	1.88392	0.00867	0.02825	1.85591	0.02579	0.02835	1.8608	0.03272	0.02778	1.84614	0.01072
0.02826	1.88506	0.00866	0.02827	1.85699	0.02583	0.02837	1.86175	0.0329	0.02779	1.84718	0.01078
0.02828	1.88619	0.00864	0.02828	1.85805	0.02589	0.02839	1.86272	0.03306	0.02781	1.84822	0.01084
0.02829	1.88734	0.00862	0.0283	1.8591	0.02594	0.02841	1.8637	0.0332	0.02783	1.84925	0.01092
0.02831	1.88848	0.0086	0.02832	1.86015	0.026	0.02842	1.86468	0.03334	0.02784	1.85027	0.01099
0.02833	1.88961	0.00859	0.02833	1.86122	0.02604	0.02844	1.86566	0.03348	0.02786	1.85131	0.01106
0.02834	1.89075	0.00858	0.02835	1.86229	0.02608	0.02846	1.86663	0.03363	0.02788	1.85233	0.01114
0.02836	1.89189	0.00857	0.02837	1.86334	0.02615	0.02847	1.86759	0.0338	0.02789	1.85335	0.01122
0.02838	1.89302	0.00856	0.02838	1.86438	0.02622	0.02849	1.86854	0.03398	0.02791	1.85437	0.01131
0.02839	1.89415	0.00855	0.0284	1.86541	0.0263	0.02851	1.86948	0.03416	0.02793	1.85538	0.0114
0.02841	1.89528	0.00855	0.02842	1.86643	0.0264	0.02852	1.87042	0.03434	0.02794	1.8564	0.01148
0.02843	1.89638	0.00858	0.02844	1.86744	0.02651	0.02854	1.87137	0.03452	0.02796	1.85742	0.01157
0.02844	1.89749	0.00859	0.02845	1.86843	0.02664	0.02856	1.87233	0.03469	0.02798	1.85843	0.01165
0.02846	1.89859	0.00861	0.02847	1.8694	0.02679	0.02858	1.87328	0.03485	0.02799	1.85946	0.01173
0.02848	1.89969	0.00864	0.02849	1.87037	0.02693	0.02859	1.87424	0.03502	0.02801	1.86049	0.0118
0.0285	1.90078	0.00867	0.0285	1.87133	0.02709	0.02861	1.87518	0.0352	0.02803	1.8615	0.01189
0.02851	1.90188	0.0087	0.02852	1.8723	0.02724	0.02863	1.87613	0.03538	0.02804	1.86253	0.01196
0.02853	1.90298	0.00873	0.02854	1.87326	0.0274	0.02864	1.87708	0.03555	0.02806	1.86356	0.01203
0.02855	1.90406	0.00877	0.02855	1.87423	0.02755	0.02866	1.87803	0.03572	0.02808	1.8646	0.0121
0.02856	1.90515	0.00881	0.02857	1.87518	0.02772	0.02868	1.87898	0.03589	0.02809	1.86563	0.01217
0.02858	1.90624	0.00885	0.02859	1.87613	0.02789	0.02869	1.87993	0.03606	0.02811	1.86665	0.01225
0.0286	1.90733	0.00889	0.0286	1.87707	0.02806	0.02871	1.88091	0.0362	0.02813	1.86768	0.01232
0.02861	1.9084	0.00893	0.02862	1.87802	0.02824	0.02873	1.88192	0.0363	0.02814	1.86871	0.01238
0.02863	1.90948	0.00899	0.02864	1.87897	0.02841	0.02875	1.88299	0.03634	0.02816	1.86974	0.01245
0.02865	1.91057	0.00902	0.02866	1.8799	0.0286	0.02876	1.88412	0.03631	0.02818	1.87077	0.01252
0.02866	1.91166	0.00906	0.02867	1.88082	0.0288	0.02878	1.88533	0.0362	0.02819	1.87181	0.01259
0.02868	1.91273	0.00911	0.02869	1.88173	0.02901	0.0288	1.88658	0.03604	0.02821	1.87284	0.01265
0.0287	1.91381	0.00916	0.02871	1.88265	0.02921	0.02881	1.88786	0.03585	0.02823	1.87388	0.01271
0.02872	1.9149	0.0092	0.02872	1.88357	0.02941	0.02883	1.88917	0.03563	0.02824	1.87492	0.01277
0.02873	1.91599	0.00923	0.02874	1.88449	0.02961	0.02885	1.89052	0.03536	0.02826	1.87596	0.01283
0.02875	1.91708	0.00926	0.02876	1.88541	0.02981	0.02886	1.89189	0.03507	0.02828	1.87701	0.01287
0.02877	1.91819	0.00928	0.02877	1.88632	0.03002	0.02888	1.89327	0.03478	0.02829	1.87806	0.01292
0.02878	1.9193	0.00929	0.02879	1.88725	0.03021	0.0289	1.89466	0.03446	0.02831	1.87912	0.01296
0.0288	1.9204	0.00932	0.02881	1.88816	0.03042	0.02892	1.89605	0.03415	0.02833	1.88018	0.013
0.02882	1.9215	0.00934	0.02882	1.88907	0.03063	0.02893	1.89743	0.03386	0.02834	1.88125	0.01302
0.02883	1.9226	0.00937	0.02884	1.88998	0.03083	0.02895	1.89879	0.03359	0.02836	1.88233	0.01304
0.02885	1.9237	0.00939	0.02886	1.89091	0.03102	0.02897	1.90013	0.03334	0.02838	1.88342	0.01305
0.02887	1.9248	0.00942	0.02888	1.89184	0.03121	0.02898	1.90147	0.03309	0.02839	1.88451	0.01305
0.02889	1.9259	0.00944	0.02889	1.89278	0.03139	0.029	1.9028	0.03285	0.02841	1.88561	0.01304
0.0289	1.927	0.00946	0.02891	1.89372	0.03156	0.02902	1.90412	0.03261	0.02843	1.88673	0.01302
0.02892	1.92812	0.00948	0.02893	1.89468	0.03171	0.02903	1.90545	0.03238	0.02844	1.88784	0.01299
0.02894	1.92924	0.00948	0.02894	1.89566	0.03185	0.02905	1.90677	0.03215	0.02846	1.88896	0.01296
0.02895	1.93035	0.00949	0.02896	1.89667	0.03194	0.02907	1.9081	0.03192	0.02848	1.89008	0.01294
0.02897	1.93148	0.00949	0.02898	1.8977	0.03202	0.02909	1.90942	0.03169	0.02849	1.89121	0.01291
0.02899	1.9326	0.00949	0.02899	1.89877	0.03206	0.0291	1.91075	0.03145	0.02851	1.89234	0.01287
0.029	1.93374	0.00947	0.02901	1.89986	0.03206	0.02912	1.91205	0.03124	0.02853	1.89347	0.01282
0.02902	1.93487	0.00946	0.02903	1.90099	0.03204	0.02914	1.91337	0.03102	0.02854	1.89461	0.01277
0.02904	1.93601	0.00944	0.02904	1.90214	0.03198	0.02915	1.91467	0.03082	0.02856	1.89577	0.01271
0.02905	1.93715	0.00943	0.02906	1.90331	0.0319	0.02917	1.91597	0.03062	0.02858	1.89693	0.01264
0.02907	1.93829	0.00941	0.02908	1.9045	0.0318	0.02919	1.91726	0.03042	0.02859	1.8981	0.01256
0.02909	1.93942	0.0094	0.0291	1.90571	0.03168	0.0292	1.91855	0.03023	0.02861	1.89927	0.01248
0.02911	1.94056	0.00938	0.02911	1.90693	0.03156	0.02922	1.91983	0.03005	0.02863	1.90044	0.01239
0.02912	1.94171	0.00936	0.02913	1.90814	0.03144	0.02924	1.9211	0.02988	0.02864	1.90162	0.0123
0.02914	1.94284	0.00935	0.02915	1.90938	0.03129	0.02926	1.92236	0.02973	0.02866	1.9028	0.01221
0.02916	1.94398	0.00933	0.02916	1.91061	0.03115	0.02927	1.92362	0.02957	0.02868	1.90398	0.01212
0.02917	1.94513	0.00931	0.02918	1.91186	0.03099	0.02929	1.92487	0.02942	0.02869	1.90517	0.01203
0.02919	1.94628	0.00928	0.0292	1.91314	0.0308	0.02931	1.92613	0.02926	0.02871	1.90635	0.01194
0.02921	1.94742	0.00927	0.02921	1.91443	0.03059	0.02932	1.9274	0.0291	0.02873	1.90753	0.01185
0.02922	1.94857	0.00923	0.02923	1.91574	0.03038	0.02934	1.92865	0.02895	0.02874	1.90871	0.01176
0.02924	1.94973	0.0092	0.02925	1.91704	0.03016	0.02936	1.9299	0.0288	0.02876	1.9099	0.01166
0.02926	1.95088	0.00917	0.02927	1.91835	0.02994	0.02937	1.93115	0.02865	0.02878	1.91108	0.01157
0.02927	1.95205	0.00912	0.02928	1.91966	0.02971	0.02939	1.93239	0.02852	0.02879	1.91228	0.01146
0.02929	1.95323	0.00907	0.0293	1.92095	0.02951	0.02941	1.93361	0.0284	0.02881	1.91346	0.01136
0.02931	1.95442	0.009	0.02932	1.92224	0.02931	0.02943	1.93482	0.02831	0.02883	1.91465	0.01126
0.02933	1.9556	0.00894	0.02933	1.92353	0.02911	0.02944	1.93602	0.02821	0.02884	1.91583	0.01117
0.02934	1.9568	0.00886	0.02935	1.92482	0.02891	0.02946	1.93722	0.02813	0.02886	1.91701	0.01109
0.02936	1.958	0.00878	0.02937	1.9261	0.02873	0.02948	1.93841	0.02804	0.02888	1.9182	0.01099
0.02938	1.9592	0.00871	0.02938	1.92737	0.02855	0.02949	1.93958	0.02799	0.02889	1.91937	0.01091
0.02939	1.96041	0.00862	0.0294	1.92865	0.02836	0.02951	1.94073	0.02794	0.02891	1.92056	0.01081
0.02941	1.96161	0.00854	0.02942	1.92992	0.02818	0.02953	1.94189	0.0279	0.02893	1.92174	0.01072
0.02943	1.96284	0.00843	0.02943	1.9312	0.028	0.02954	1.94303	0.02787	0.02894	1.92291	0.01065
0.02944	1.96406	0.00833	0.02945	1.93247	0.02783	0.02956	1.94417	0.02784	0.02896	1.92408	0.01057
0.02946	1.9653	0.00822	0.02947	1.93373	0.02765	0.02958	1.94529	0.02783	0.02898	1.92525	0.0105
0.02948	1.96652	0.00812	0.02949	1.93499	0.02749	0.0296	1.94641	0.02783	0.02899	1.9264	0.01044
0.02949	1.96774	0.00802	0.0295	1.93626	0.02732	0.02961	1.94751	0.02785	0.02901	1.92755	0.01038
0.02951	1.96896	0.00792	0.02952	1.93754	0.02714	0.02963	1.9486	0.02787	0.02903	1.9287	0.01032
0.02953	1.97019	0.00782	0.02954	1.93881	0.02696	0.02965	1.94969	0.0279	0.02904	1.92984	0.01028
0.02955	1.9714	0.00773	0.02955	1.94008	0.02678	0.02966	1.95077	0.02794	0.02906	1.93098	0.01023
0.02956	1.97262	0.00763	0.02957	1.94137	0.02659	0.02968	1.95183	0.02799	0.02908	1.93212	0.01019
0.02958	1.97383	0.00755	0.02959	1.94264	0.02642	0.0297	1.95291	0.02803	0.02909	1.93327	0.01014
0.0296	1.97503	0.00747	0.0296	1.94389	0.02626	0.02971	1.95396	0.0281	0.02911	1.93441	0.01009
0.02961	1.97623	0.00739	0.02962	1.94515	0.02611	0.02973	1.95501	0.02817	0.02913	1.93556	0.01004
0.02963	1.97744	0.00731	0.02964	1.94639	0.02596	0.02975	1.95605	0.02824	0.02914	1.93668	0.01001
0.02965	1.97862	0.00725	0.02965	1.94761	0.02584	0.02977	1.95707	0.02834	0.02916	1.93782	0.00997
0.02966	1.97981	0.00719	0.02967	1.94884	0.02572	0.02978	1.95809	0.02844	0.02918	1.93895	0.00993
0.02968	1.98099	0.00713	0.02969	1.95005	0.0256	0.0298	1.9591	0.02855	0.02919	1.94009	0.0099
0.0297	1.98216	0.00709	0.02971	1.95124	0.02552	0.02982	1.9601	0.02867	0.02921	1.94121	0.00987
0.02971	1.98333	0.00705	0.02972	1.95242	0.02544	0.02983	1.96108	0.0288	0.02923	1.94232	0.00985
0.02973	1.9845	0.007	0.02974	1.9536	0.02536	0.02985	1.96206	0.02894	0.02924	1.94344	0.00983
0.02975	1.98567	0.00696	0.02976	1.95479	0.02528	0.02987	1.96304	0.02909	0.02926	1.94454	0.00983
0.02977	1.98683	0.00693	0.02977	1.95597	0.02521	0.02988	1.964	0.02925	0.02928	1.94564	0.00982
0.02978	1.98798	0.0069	0.02979	1.95713	0.02514	0.0299	1.96496	0.02941	0.02929	1.94673	0.00984
0.0298	1.98914	0.00687	0.02981	1.95829	0.02509	0.02992	1.9659	0.02958	0.02931	1.94782	0.00984
0.02982	1.99029	0.00684	0.02982	1.95943	0.02506	0.02994	1.96684	0.02976	0.02933	1.94891	0.00985
0.02983	1.99143	0.00682	0.02984	1.96056	0.02504	0.02995	1.96777	0.02995	0.02934	1.94999	0.00987
0.02985	1.99257	0.00681	0.02986	1.96168	0.02502	0.02997	1.9687	0.03015	0.02936	1.95106	0.00989
0.02987	1.99372	0.00679	0.02987	1.96279	0.02502	0.02999	1.96961	0.03036	0.02938	1.95214	0.00991
0.02988	1.99487	0.00677	0.02989	1.96388	0.02504	0.03	1.97052	0.03057	0.02939	1.9532	0.00995
0.0299	1.99601	0.00675	0.02991	1.96496	0.02507	0.03002	1.97143	0.03078	0.02941	1.95428	0.00997
0.02992	1.99715	0.00674	0.02993	1.96604	0.0251	0.03004	1.97234	0.03099	0.02943	1.95534	0.01001
0.02994	1.99828	0.00673	0.02994	1.9671	0.02515	0.03005	1.97325	0.0312	0.02944	1.95638	0.01007
0.02995	1.99942	0.00672	0.02996	1.96816	0.0252	0.03007	1.97417	0.0314	0.02946	1.95744	0.01011
0.02997	2.00056	0.00671	0.02998	1.96921	0.02526	0.03009	1.97511	0.03158	0.02948	1.9585	0.01015
0.02999	2.00169	0.00671	0.02999	1.97025	0.02533	0.03011	1.97605	0.03176	0.02949	1.95954	0.01021
0.03	2.00282	0.0067	0.03001	1.9713	0.02539	0.03012	1.97699	0.03193	0.02951	1.96058	0.01026
0.03002	2.00393	0.00672	0.03003	1.97233	0.02546	0.03014	1.97795	0.03209	0.02953	1.96162	0.01032
0.03004	2.00503	0.00674	0.03004	1.97337	0.02553	0.03016	1.97891	0.03225	0.02954	1.96266	0.01038
0.03005	2.00614	0.00676	0.03006	1.9744	0.02561	0.03017	1.97988	0.03239	0.02956	1.9637	0.01044
0.03007	2.00726	0.00677	0.03008	1.97543	0.0257	0.03019	1.98086	0.03253	0.02958	1.96472	0.01051
0.03009	2.00837	0.00678	0.03009	1.97646	0.02578	0.03021	1.98185	0.03266	0.02959	1.96576	0.01058
0.0301	2.00948	0.0068	0.03011	1.97747	0.02588	0.03022	1.98286	0.03276	0.02961	1.96678	0.01066
0.03012	2.01059	0.00681	0.03013	1.97847	0.02599	0.03024	1.98388	0.03285	0.02963	1.96781	0.01073
0.03014	2.0117	0.00683	0.03015	1.97948	0.02609	0.03026	1.98497	0.03287	0.02964	1.96884	0.01079
0.03016	2.01282	0.00684	0.03016	1.98047	0.02621	0.03028	1.98607	0.03287	0.02966	1.96986	0.01086
0.03017	2.01393	0.00685	0.03018	1.98147	0.02632	0.03029	1.98721	0.03285	0.02968	1.97088	0.01095
0.03019	2.01505	0.00686	0.0302	1.98245	0.02645	0.03031	1.98837	0.03279	0.02969	1.9719	0.01103
0.03021	2.01617	0.00687	0.03021	1.98343	0.02658	0.03033	1.98954	0.03273	0.02971	1.97291	0.01111
0.03022	2.01729	0.00687	0.03023	1.98442	0.0267	0.03034	1.99073	0.03265	0.02973	1.97392	0.0112
0.03024	2.01841	0.00688	0.03025	1.9854	0.02683	0.03036	1.99192	0.03256	0.02974	1.97491	0.01131
0.03026	2.01953	0.00689	0.03026	1.98637	0.02697	0.03038	1.99311	0.03248	0.02976	1.97594	0.01138
0.03027	2.02065	0.00689	0.03028	1.98734	0.02711	0.03039	1.99432	0.03237	0.02978	1.97696	0.01146
0.03029	2.02175	0.00692	0.0303	1.98829	0.02727	0.03041	1.99554	0.03226	0.02979	1.97797	0.01154
0.03031	2.02286	0.00694	0.03032	1.98924	0.02743	0.03043	1.99677	0.03213	0.02981	1.97899	0.01162
0.03032	2.02395	0.00697	0.03033	1.99019	0.02759	0.03045	1.998	0.03201	0.02983	1.98001	0.01169
0.03034	2.02505	0.007	0.03035	1.99115	0.02774	0.03046	1.99925	0.03186	0.02984	1.98104	0.01177
0.03036	2.02615	0.00703	0.03037	1.99212	0.02788	0.03048	2.0005	0.03172	0.02986	1.98206	0.01184
0.03038	2.02724	0.00705	0.03038	1.99308	0.02803	0.0305	2.00174	0.03159	0.02988	1.98309	0.01191
0.03039	2.02834	0.00708	0.0304	1.99405	0.02817	0.03051	2.00298	0.03145	0.02989	1.98412	0.01197
0.03041	2.02943	0.00712	0.03042	1.99503	0.0283	0.03053	2.00425	0.03129	0.02991	1.98517	0.01202
0.03043	2.03052	0.00716	0.03043	1.99601	0.02843	0.03055	2.00554	0.0311	0.02993	1.98623	0.01205
0.03044	2.03161	0.00719	0.03045	1.99699	0.02856	0.03056	2.00684	0.03091	0.02994	1.9873	0.01208
0.03046	2.03269	0.00723	0.03047	1.99797	0.02868	0.03058	2.00815	0.03071	0.02996	1.98838	0.0121
0.03048	2.03377	0.00728	0.03048	1.99896	0.0288	0.0306	2.00947	0.0305	0.02998	1.98947	0.0121
0.03049	2.03486	0.00732	0.0305	1.99997	0.0289	0.03062	2.0108	0.03028	0.02999	1.99056	0.0121
0.03051	2.03593	0.00737	0.03052	2.00102	0.02895	0.03063	2.01212	0.03005	0.03001	1.99166	0.0121
0.03053	2.03701	0.00742	0.03054	2.00207	0.02901	0.03065	2.01346	0.02983	0.03003	1.99277	0.01209
0.03054	2.0381	0.00746	0.03055	2.00313	0.02904	0.03067	2.01478	0.02962	0.03004	1.99387	0.01208
0.03056	2.03918	0.0075	0.03057	2.00421	0.02908	0.03068	2.01609	0.02941	0.03006	1.995	0.01205
0.03058	2.04027	0.00754	0.03059	2.0053	0.02909	0.0307	2.0174	0.02921	0.03008	1.99612	0.01202
0.0306	2.04136	0.00757	0.0306	2.00638	0.02911	0.03072	2.0187	0.02902	0.03009	1.99726	0.01198
0.03061	2.04244	0.00762	0.03062	2.00747	0.02912	0.03073	2.02	0.02883	0.03011	1.9984	0.01193
0.03063	2.04354	0.00764	0.03064	2.00854	0.02915	0.03075	2.02129	0.02865	0.03013	1.99955	0.01187
0.03065	2.04465	0.00765	0.03065	2.00963	0.02917	0.03077	2.02257	0.02848	0.03014	2.0007	0.01181
0.03066	2.04577	0.00766	0.03067	2.01072	0.02919	0.03079	2.02383	0.02833	0.03016	2.00187	0.01174
0.03068	2.04689	0.00767	0.03069	2.01183	0.02918	0.0308	2.02509	0.02818	0.03018	2.00304	0.01167
0.0307	2.048	0.00768	0.0307	2.01295	0.02917	0.03082	2.02635	0.02804	0.03019	2.00422	0.01159
0.03071	2.04914	0.00767	0.03072	2.01406	0.02915	0.03084	2.0276	0.0279	0.03021	2.00539	0.01151
0.03073	2.05031	0.00763	0.03074	2.01518	0.02914	0.03085	2.02886	0.02775	0.03023	2.00656	0.01143
0.03075	2.05147	0.00758	0.03076	2.01629	0.02913	0.03087	2.03014	0.02759	0.03024	2.00774	0.01135
0.03076	2.05264	0.00755	0.03077	2.01742	0.0291	0.03089	2.03139	0.02744	0.03026	2.00891	0.01127
0.03078	2.05381	0.0075	0.03079	2.01856	0.02907	0.0309	2.03265	0.0273	0.03028	2.01009	0.01119
0.0308	2.05498	0.00746	0.03081	2.01971	0.02902	0.03092	2.0339	0.02716	0.03029	2.01127	0.0111
0.03082	2.05616	0.00741	0.03082	2.02089	0.02894	0.03094	2.03514	0.02704	0.03031	2.01246	0.01101
0.03083	2.05733	0.00736	0.03084	2.0221	0.02884	0.03096	2.03637	0.02693	0.03033	2.01364	0.01092
0.03085	2.05852	0.0073	0.03086	2.02332	0.02872	0.03097	2.03758	0.02683	0.03034	2.01484	0.01082
0.03087	2.05972	0.00723	0.03087	2.02456	0.02857	0.03099	2.03878	0.02674	0.03036	2.01602	0.01074
0.03088	2.06092	0.00715	0.03089	2.0258	0.02844	0.03101	2.03998	0.02666	0.03038	2.01719	0.01066
0.0309	2.06213	0.00708	0.03091	2.02704	0.0283	0.03102	2.04116	0.0266	0.03039	2.01837	0.01058
0.03092	2.06333	0.007	0.03092	2.02829	0.02816	0.03104	2.04234	0.02653	0.03041	2.01955	0.0105
0.03093	2.06454	0.00692	0.03094	2.02954	0.02801	0.03106	2.04351	0.02647	0.03043	2.02071	0.01043
0.03095	2.06575	0.00684	0.03096	2.03079	0.02786	0.03107	2.04467	0.02643	0.03044	2.02188	0.01036
0.03097	2.06696	0.00675	0.03098	2.03205	0.0277	0.03109	2.04581	0.0264	0.03046	2.02304	0.0103
0.03098	2.06818	0.00667	0.03099	2.03333	0.02753	0.03111	2.04694	0.02639	0.03048	2.02422	0.01022
0.031	2.06939	0.00658	0.03101	2.03462	0.02734	0.03113	2.04808	0.02637	0.03049	2.02538	0.01015
0.03102	2.07059	0.00651	0.03103	2.03592	0.02714	0.03114	2.04922	0.02634	0.03051	2.02656	0.01007
0.03104	2.07179	0.00644	0.03104	2.03723	0.02694	0.03116	2.05034	0.02634	0.03053	2.02774	0.00999
0.03105	2.07299	0.00637	0.03106	2.03854	0.02673	0.03118	2.05146	0.02634	0.03054	2.0289	0.00993
0.03107	2.07419	0.0063	0.03108	2.03985	0.02652	0.03119	2.05257	0.02634	0.03056	2.03006	0.00986
0.03109	2.07539	0.00623	0.03109	2.04117	0.02631	0.03121	2.05366	0.02637	0.03058	2.03123	0.00979
0.0311	2.07659	0.00616	0.03111	2.0425	0.02609	0.03123	2.05474	0.0264	0.03059	2.03238	0.00974
0.03112	2.07778	0.00609	0.03113	2.04381	0.02588	0.03124	2.05582	0.02644	0.03061	2.03353	0.00968
0.03114	2.07898	0.00602	0.03114	2.04513	0.02567	0.03126	2.05689	0.02648	0.03063	2.03469	0.00962
0.03115	2.08019	0.00595	0.03116	2.04644	0.02547	0.03128	2.05797	0.02652	0.03064	2.03581	0.0096
0.03117	2.08139	0.00588	0.03118	2.04774	0.02528	0.0313	2.05903	0.02658	0.03066	2.03695	0.00956
0.03119	2.08258	0.00581	0.0312	2.04902	0.0251	0.03131	2.06009	0.02663	0.03068	2.03808	0.00952
0.03121	2.08378	0.00575	0.03121	2.0503	0.02493	0.03133	2.06117	0.02667	0.03069	2.03921	0.0095
0.03122	2.08497	0.00569	0.03123	2.05157	0.02476	0.03135	2.06222	0.02673	0.03071	2.04033	0.00947
0.03124	2.08616	0.00562	0.03125	2.05282	0.02462	0.03136	2.06328	0.02679	0.03073	2.04145	0.00945
0.03126	2.08735	0.00557	0.03126	2.05407	0.02448	0.03138	2.06432	0.02686	0.03074	2.04257	0.00943
0.03127	2.08854	0.00551	0.03128	2.05532	0.02434	0.0314	2.06536	0.02694	0.03076	2.04368	0.00942
0.03129	2.08971	0.00546	0.0313	2.05655	0.02422	0.03141	2.0664	0.02702	0.03078	2.04479	0.00941
0.03131	2.0909	0.00541	0.03131	2.05776	0.02411	0.03143	2.06743	0.0271	0.03079	2.0459	0.0094
0.03132	2.09208	0.00536	0.03133	2.05897	0.02402	0.03145	2.06846	0.02719	0.03081	2.04701	0.00939
0.03134	2.09325	0.00531	0.03135	2.06017	0.02393	0.03147	2.06948	0.02728	0.03083	2.0481	0.00939
0.03136	2.09443	0.00526	0.03137	2.06135	0.02386	0.03148	2.07048	0.02739	0.03084	2.04919	0.0094
0.03137	2.0956	0.00523	0.03138	2.06253	0.02379	0.0315	2.07149	0.02749	0.03086	2.05028	0.00941
0.03139	2.09676	0.00519	0.0314	2.06372	0.0237	0.03152	2.0725	0.0276	0.03088	2.05136	0.00942
0.03141	2.09792	0.00516	0.03142	2.06491	0.02363	0.03153	2.07349	0.02772	0.03089	2.05245	0.00943
0.03143	2.09907	0.00514	0.03143	2.06608	0.02356	0.03155	2.07449	0.02784	0.03091	2.05353	0.00945
0.03144	2.10023	0.00512	0.03145	2.06724	0.02351	0.03157	2.07549	0.02795	0.03093	2.05461	0.00947
0.03146	2.10139	0.00509	0.03147	2.0684	0.02346	0.03158	2.07649	0.02806	0.03094	2.0557	0.00948
0.03148	2.10254	0.00506	0.03148	2.06954	0.02344	0.0316	2.0775	0.02817	0.03096	2.05677	0.0095
0.03149	2.10368	0.00505	0.0315	2.07066	0.02342	0.03162	2.0785	0.02828	0.03098	2.05785	0.00952
0.03151	2.10483	0.00503	0.03152	2.07179	0.0234	0.03164	2.07951	0.02838	0.03099	2.05893	0.00953
0.03153	2.10598	0.00501	0.03153	2.07291	0.0234	0.03165	2.0805	0.0285	0.03101	2.06001	0.00956
0.03154	2.10712	0.005	0.03155	2.07402	0.0234	0.03167	2.08149	0.02863	0.03102	2.06108	0.00958
0.03156	2.10826	0.00499	0.03157	2.07512	0.0234	0.03169	2.08247	0.02876	0.03104	2.06216	0.0096
0.03158	2.10938	0.00499	0.03159	2.07621	0.02342	0.0317	2.08345	0.02889	0.03106	2.06324	0.00962
0.03159	2.11051	0.00499	0.0316	2.07729	0.02345	0.03172	2.08442	0.02903	0.03107	2.06431	0.00964
0.03161	2.11163	0.005	0.03162	2.07836	0.02349	0.03174	2.0854	0.02916	0.03109	2.06537	0.00968
0.03163	2.11275	0.00501	0.03164	2.07942	0.02354	0.03175	2.08638	0.0293	0.03111	2.06643	0.00971
0.03165	2.11387	0.00501	0.03165	2.08048	0.02359	0.03177	2.08736	0.02942	0.03112	2.0675	0.00975
0.03166	2.11499	0.00502	0.03167	2.08153	0.02365	0.03179	2.08834	0.02956	0.03114	2.06856	0.00978
0.03168	2.1161	0.00504	0.03169	2.08256	0.02372	0.03181	2.08934	0.02967	0.03116	2.06961	0.00983
0.0317	2.11721	0.00506	0.0317	2.08359	0.0238	0.03182	2.09034	0.02978	0.03117	2.07067	0.00986
0.03171	2.11833	0.00507	0.03172	2.08462	0.02388	0.03184	2.09134	0.02989	0.03119	2.07173	0.0099
0.03173	2.11944	0.00509	0.03174	2.08564	0.02397	0.03186	2.09236	0.02998	0.03121	2.07277	0.00996
0.03175	2.12056	0.0051	0.03175	2.08665	0.02406	0.03187	2.09339	0.03006	0.03122	2.07382	0.01
0.03176	2.12167	0.00511	0.03177	2.08764	0.02418	0.03189	2.09446	0.0301	0.03124	2.07488	0.01004
0.03178	2.12278	0.00512	0.03179	2.08864	0.02429	0.03191	2.09556	0.03011	0.03126	2.07592	0.01009
0.0318	2.12389	0.00514	0.03181	2.08962	0.02441	0.03192	2.09669	0.03009	0.03127	2.07697	0.01014
0.03181	2.125	0.00516	0.03182	2.0906	0.02454	0.03194	2.09787	0.03003	0.03129	2.07801	0.01019
0.03183	2.12611	0.00518	0.03184	2.09157	0.02467	0.03196	2.09908	0.02993	0.03131	2.07906	0.01024
0.03185	2.12723	0.00519	0.03186	2.09254	0.02481	0.03198	2.10032	0.02981	0.03132	2.0801	0.0103
0.03187	2.12834	0.0052	0.03187	2.09349	0.02497	0.03199	2.10157	0.02967	0.03134	2.08113	0.01036
0.03188	2.12945	0.00522	0.03189	2.09444	0.02512	0.03201	2.10282	0.02954	0.03136	2.08217	0.01042
0.0319	2.13055	0.00525	0.03191	2.0954	0.02526	0.03203	2.10407	0.0294	0.03137	2.08321	0.01047
0.03192	2.13165	0.00527	0.03192	2.09635	0.02542	0.03204	2.10532	0.02927	0.03139	2.08425	0.01053
0.03193	2.13275	0.0053	0.03194	2.0973	0.02557	0.03206	2.10656	0.02914	0.03141	2.08529	0.01058
0.03195	2.13386	0.00532	0.03196	2.09824	0.02573	0.03208	2.1078	0.02902	0.03142	2.08634	0.01062
0.03197	2.13496	0.00535	0.03197	2.09919	0.02589	0.03209	2.10902	0.02892	0.03144	2.0874	0.01066
0.03198	2.13606	0.00538	0.03199	2.10013	0.02605	0.03211	2.11025	0.0288	0.03146	2.08846	0.0107
0.032	2.13715	0.00541	0.03201	2.10106	0.02622	0.03213	2.11147	0.0287	0.03147	2.08952	0.01073
0.03202	2.13823	0.00545	0.03203	2.10199	0.02639	0.03215	2.1127	0.02858	0.03149	2.09059	0.01075
0.03203	2.13934	0.00547	0.03204	2.10292	0.02656	0.03216	2.11393	0.02847	0.03151	2.09167	0.01077
0.03205	2.14044	0.0055	0.03206	2.10385	0.02674	0.03218	2.11516	0.02836	0.03152	2.09273	0.01081
0.03207	2.14154	0.00552	0.03208	2.10477	0.02692	0.0322	2.11639	0.02824	0.03154	2.0938	0.01083
0.03209	2.14264	0.00555	0.03209	2.10571	0.02708	0.03221	2.11764	0.02812	0.03156	2.09487	0.01086
0.0321	2.14374	0.00558	0.03211	2.10665	0.02724	0.03223	2.11889	0.02798	0.03157	2.09596	0.01086
0.03212	2.14484	0.0056	0.03213	2.1076	0.02739	0.03225	2.12015	0.02784	0.03159	2.09704	0.01088
0.03214	2.14594	0.00563	0.03214	2.10857	0.02753	0.03226	2.12143	0.02768	0.03161	2.09812	0.0109
0.03215	2.14704	0.00565	0.03216	2.10956	0.02763	0.03228	2.1227	0.02753	0.03162	2.09919	0.01092
0.03217	2.14814	0.00567	0.03218	2.11057	0.02773	0.0323	2.12399	0.02736	0.03164	2.10029	0.01092
0.03219	2.14924	0.0057	0.03219	2.11159	0.02781	0.03232	2.12528	0.0272	0.03166	2.10139	0.01091
0.0322	2.15034	0.00573	0.03221	2.11263	0.02787	0.03233	2.12656	0.02703	0.03167	2.10251	0.0109
0.03222	2.15144	0.00575	0.03223	2.1137	0.02791	0.03235	2.12786	0.02686	0.03169	2.10363	0.01087
0.03224	2.15256	0.00576	0.03225	2.11478	0.02794	0.03237	2.12913	0.0267	0.03171	2.10475	0.01085
0.03226	2.15367	0.00578	0.03226	2.11587	0.02795	0.03238	2.13041	0.02655	0.03172	2.10588	0.01082
0.03227	2.1548	0.00577	0.03228	2.11699	0.02793	0.0324	2.1317	0.02638	0.03174	2.107	0.01079
0.03229	2.15595	0.00576	0.0323	2.11812	0.02791	0.03242	2.13297	0.02623	0.03176	2.10814	0.01075
0.03231	2.15709	0.00574	0.03231	2.11926	0.02787	0.03243	2.13424	0.02608	0.03177	2.10926	0.01072
0.03232	2.15824	0.00572	0.03233	2.12042	0.02782	0.03245	2.13551	0.02593	0.03179	2.1104	0.01069
0.03234	2.15939	0.0057	0.03235	2.12159	0.02775	0.03247	2.13677	0.0258	0.03181	2.11152	0.01066
0.03236	2.16054	0.00568	0.03236	2.12278	0.02767	0.03249	2.13803	0.02566	0.03182	2.11265	0.01063
0.03237	2.16171	0.00564	0.03238	2.12399	0.02757	0.0325	2.13928	0.02553	0.03184	2.1138	0.01058
0.03239	2.16288	0.0056	0.0324	2.12521	0.02746	0.03252	2.14052	0.02541	0.03186	2.11495	0.01053
0.03241	2.16404	0.00557	0.03242	2.12643	0.02735	0.03254	2.14176	0.0253	0.03187	2.11609	0.01048
0.03242	2.16521	0.00553	0.03243	2.12768	0.02721	0.03255	2.14299	0.02519	0.03189	2.11724	0.01044
0.03244	2.16639	0.00548	0.03245	2.12893	0.02707	0.03257	2.1442	0.0251	0.03191	2.11839	0.01038
0.03246	2.16757	0.00543	0.03247	2.13019	0.02692	0.03259	2.1454	0.02502	0.03192	2.11955	0.01033
0.03248	2.16875	0.00538	0.03248	2.13144	0.02678	0.0326	2.14659	0.02495	0.03194	2.1207	0.01027
0.03249	2.16995	0.00532	0.0325	2.13271	0.02662	0.03262	2.14778	0.02489	0.03196	2.12187	0.0102
0.03251	2.17114	0.00527	0.03252	2.13398	0.02647	0.03264	2.14895	0.02483	0.03197	2.12302	0.01015
0.03253	2.17234	0.0052	0.03253	2.13526	0.0263	0.03266	2.15012	0.02478	0.03199	2.12418	0.01009
0.03254	2.17354	0.00514	0.03255	2.13655	0.02613	0.03267	2.15129	0.02474	0.03201	2.12535	0.01003
0.03256	2.17473	0.00508	0.03257	2.13783	0.02595	0.03269	2.15245	0.02469	0.03202	2.12651	0.00997
0.03258	2.17592	0.00501	0.03258	2.13912	0.02579	0.03271	2.15362	0.02465	0.03204	2.12769	0.00989
0.03259	2.17711	0.00496	0.0326	2.1404	0.02562	0.03272	2.15475	0.02463	0.03206	2.12887	0.00981
0.03261	2.1783	0.0049	0.03262	2.14167	0.02546	0.03274	2.15589	0.02461	0.03207	2.13003	0.00975
0.03263	2.17949	0.00484	0.03264	2.14293	0.02531	0.03276	2.15701	0.02461	0.03209	2.13119	0.00969
0.03264	2.18068	0.00479	0.03265	2.14418	0.02518	0.03277	2.15813	0.02461	0.03211	2.13236	0.00962
0.03266	2.18187	0.00473	0.03267	2.14544	0.02504	0.03279	2.15923	0.02463	0.03212	2.13352	0.00956
0.03268	2.18305	0.00468	0.03269	2.14669	0.0249	0.03281	2.16033	0.02464	0.03214	2.13469	0.00949
0.0327	2.18424	0.00463	0.0327	2.14794	0.02476	0.03283	2.16144	0.02465	0.03216	2.13584	0.00944
0.03271	2.18542	0.00458	0.03272	2.14919	0.02462	0.03284	2.16255	0.02466	0.03217	2.13701	0.00938
0.03273	2.1866	0.00453	0.03274	2.15044	0.02449	0.03286	2.16365	0.02468	0.03219	2.13817	0.00932
0.03275	2.18778	0.00449	0.03275	2.15168	0.02436	0.03288	2.16473	0.02471	0.03221	2.13933	0.00927
0.03276	2.18895	0.00445	0.03277	2.15293	0.02423	0.03289	2.1658	0.02476	0.03222	2.14048	0.00921
0.03278	2.19012	0.00441	0.03279	2.15415	0.02412	0.03291	2.16687	0.0248	0.03224	2.14164	0.00915
0.0328	2.19129	0.00437	0.0328	2.15539	0.024	0.03293	2.16793	0.02485	0.03226	2.14279	0.00911
0.03281	2.19247	0.00433	0.03282	2.15659	0.02391	0.03294	2.16898	0.02491	0.03227	2.14394	0.00906
0.03283	2.19364	0.0043	0.03284	2.15781	0.02381	0.03296	2.17004	0.02497	0.03229	2.1451	0.009
0.03285	2.19481	0.00425	0.03286	2.15902	0.02372	0.03298	2.17109	0.02504	0.03231	2.14625	0.00895
0.03286	2.19599	0.00421	0.03287	2.16021	0.02363	0.033	2.17213	0.02511	0.03232	2.14741	0.00889
0.03288	2.19716	0.00417	0.03289	2.1614	0.02356	0.03301	2.17315	0.0252	0.03234	2.14856	0.00884
0.0329	2.19833	0.00413	0.03291	2.16258	0.02349	0.03303	2.17417	0.02529	0.03236	2.1497	0.0088
0.03292	2.19951	0.00409	0.03292	2.16375	0.02344	0.03305	2.17519	0.02538	0.03237	2.15083	0.00878
0.03293	2.20069	0.00404	0.03294	2.16491	0.02339	0.03306	2.17621	0.02548	0.03239	2.15196	0.00875
0.03295	2.20186	0.004	0.03296	2.16607	0.02334	0.03308	2.17723	0.02556	0.03241	2.15309	0.00872
0.03297	2.20303	0.00396	0.03297	2.16721	0.02331	0.0331	2.17825	0.02566	0.03242	2.15421	0.00869
0.03298	2.20421	0.00392	0.03299	2.16836	0.02328	0.03311	2.17928	0.02574	0.03244	2.15534	0.00867
0.033	2.20539	0.00388	0.03301	2.1695	0.02325	0.03313	2.1803	0.02583	0.03246	2.15644	0.00866
0.03302	2.20656	0.00384	0.03302	2.17063	0.02322	0.03315	2.18133	0.02592	0.03247	2.15756	0.00864
0.03303	2.20773	0.0038	0.03304	2.17177	0.0232	0.03317	2.18236	0.026	0.03249	2.15866	0.00864
0.03305	2.20891	0.00376	0.03306	2.1729	0.02318	0.03318	2.18339	0.02608	0.03251	2.15977	0.00864
0.03307	2.21006	0.00373	0.03308	2.17403	0.02316	0.0332	2.18441	0.02616	0.03252	2.16086	0.00865
0.03308	2.21122	0.00371	0.03309	2.17514	0.02316	0.03322	2.18543	0.02626	0.03254	2.16194	0.00866
0.0331	2.21237	0.0037	0.03311	2.17626	0.02315	0.03323	2.18646	0.02634	0.03256	2.16303	0.00867
0.03312	2.21352	0.00367	0.03313	2.17737	0.02315	0.03325	2.18747	0.02643	0.03257	2.16411	0.00869
0.03314	2.21468	0.00365	0.03314	2.17849	0.02314	0.03327	2.18849	0.02653	0.03259	2.16519	0.0087
0.03315	2.21584	0.00362	0.03316	2.1796	0.02314	0.03328	2.18951	0.02661	0.03261	2.16627	0.00872
0.03317	2.21698	0.00361	0.03318	2.18071	0.02314	0.0333	2.19053	0.02671	0.03262	2.16735	0.00874
0.03319	2.21812	0.0036	0.03319	2.18181	0.02315	0.03332	2.19154	0.0268	0.03264	2.16842	0.00876
0.0332	2.21927	0.00358	0.03321	2.1829	0.02317	0.03333	2.19255	0.0269	0.03266	2.1695	0.00878
0.03322	2.22041	0.00357	0.03323	2.184	0.02318	0.03335	2.19356	0.027	0.03267	2.17057	0.00881
0.03324	2.22156	0.00356	0.03324	2.18509	0.0232	0.03337	2.19455	0.02712	0.03269	2.17164	0.00884
0.03325	2.2227	0.00355	0.03326	2.18617	0.02323	0.03339	2.19555	0.02723	0.03271	2.17269	0.00888
0.03327	2.22384	0.00354	0.03328	2.18724	0.02326	0.0334	2.19656	0.02733	0.03272	2.17375	0.00891
0.03329	2.22497	0.00354	0.0333	2.18833	0.02328	0.03342	2.19756	0.02743	0.03274	2.17481	0.00895
0.0333	2.2261	0.00354	0.03331	2.18941	0.02331	0.03344	2.19858	0.02752	0.03276	2.17586	0.009
0.03332	2.22723	0.00354	0.03333	2.19048	0.02334	0.03345	2.19959	0.02761	0.03277	2.17691	0.00904
0.03334	2.22834	0.00355	0.03335	2.19155	0.02338	0.03347	2.20063	0.02769	0.03279	2.17796	0.00908
0.03336	2.22947	0.00356	0.03336	2.19262	0.02342	0.03349	2.20167	0.02776	0.03281	2.17901	0.00913
0.03337	2.23059	0.00357	0.03338	2.19369	0.02345	0.0335	2.20273	0.02781	0.03282	2.18005	0.00918
0.03339	2.23171	0.00357	0.0334	2.19475	0.0235	0.03352	2.20383	0.02782	0.03284	2.1811	0.00923
0.03341	2.23282	0.00359	0.03341	2.19581	0.02354	0.03354	2.20496	0.02781	0.03286	2.18216	0.00927
0.03342	2.23393	0.00361	0.03343	2.19686	0.0236	0.03356	2.2061	0.02778	0.03287	2.18321	0.00931
0.03344	2.23505	0.00362	0.03345	2.1979	0.02366	0.03357	2.20728	0.02773	0.03289	2.18426	0.00935
0.03346	2.23615	0.00365	0.03347	2.19894	0.02372	0.03359	2.20845	0.02767	0.03291	2.1853	0.0094
0.03347	2.23726	0.00366	0.03348	2.19996	0.02381	0.03361	2.20965	0.0276	0.03292	2.18634	0.00946
0.03349	2.23836	0.00369	0.0335	2.201	0.02388	0.03362	2.21085	0.02751	0.03294	2.18738	0.00951
0.03351	2.23947	0.00371	0.03352	2.20202	0.02396	0.03364	2.21208	0.02741	0.03296	2.18842	0.00957
0.03353	2.24058	0.00373	0.03353	2.20306	0.02403	0.03366	2.21331	0.0273	0.03297	2.18945	0.00962
0.03354	2.24168	0.00375	0.03355	2.20407	0.02411	0.03367	2.21455	0.02718	0.03299	2.1905	0.00967
0.03356	2.24279	0.00377	0.03357	2.20508	0.0242	0.03369	2.21581	0.02705	0.03301	2.19153	0.00973
0.03358	2.2439	0.00379	0.03358	2.20608	0.02431	0.03371	2.21707	0.02691	0.03302	2.19257	0.00979
0.03359	2.245	0.00381	0.0336	2.20707	0.02441	0.03373	2.21835	0.02677	0.03304	2.19361	0.00984
0.03361	2.2461	0.00384	0.03362	2.20808	0.02451	0.03374	2.21961	0.02663	0.03306	2.19465	0.0099
0.03363	2.2472	0.00386	0.03363	2.20907	0.02462	0.03376	2.22088	0.02648	0.03307	2.19569	0.00994
0.03364	2.2483	0.00389	0.03365	2.21006	0.02472	0.03378	2.22215	0.02635	0.03309	2.19674	0.00999
0.03366	2.24939	0.00393	0.03367	2.21106	0.02483	0.03379	2.22342	0.02621	0.03311	2.19779	0.01003
0.03368	2.2505	0.00395	0.03369	2.21207	0.02492	0.03381	2.22467	0.02608	0.03312	2.19883	0.01008
0.03369	2.2516	0.00397	0.0337	2.21307	0.02502	0.03383	2.22593	0.02594	0.03314	2.19988	0.01013
0.03371	2.2527	0.004	0.03372	2.2141	0.02509	0.03384	2.22719	0.02581	0.03316	2.20095	0.01015
0.03373	2.25381	0.00401	0.03374	2.21515	0.02514	0.03386	2.22845	0.02568	0.03317	2.20203	0.01017
0.03375	2.25492	0.00403	0.03375	2.2162	0.02519	0.03388	2.2297	0.02556	0.03319	2.20311	0.01019
0.03376	2.25603	0.00405	0.03377	2.21725	0.02525	0.0339	2.23096	0.02543	0.03321	2.2042	0.01019
0.03378	2.25714	0.00407	0.03379	2.21832	0.02528	0.03391	2.23221	0.0253	0.03322	2.20529	0.01019
0.0338	2.25825	0.00408	0.0338	2.21937	0.02534	0.03393	2.23346	0.02518	0.03324	2.20639	0.01019
0.03381	2.25937	0.0041	0.03382	2.22043	0.02538	0.03395	2.23471	0.02506	0.03326	2.2075	0.01019
[truncated: 78,002 more rows]
