# Supplementary material for: Deformation and energy damage characteristics of granite-concrete composite under uniaxial compression
Source: PLoS One. 2025 Mar 10;20(3):e0316124. doi: 10.1371/journal.pone.0316124 (PMC11892862; doi:10.1371/journal.pone.0316124)
Supplement: S1 Minimal Data Set — (ZIP) [file pone.0316124.s003.zip › Table 6. Elastic energy consumption rate-stress-strain curve of precast crack inclination rock-concrete ccomposite with different relative areas/S=300.xlsx]

## Sheet: Sheet1
α=0			α=30			α=60			α=90
strains	stress	K	strains	stress	K	strains	stress	K	strains	stress	K
9.23068e-06	0.12196	0.98391	2.64e-06	0.0435	0.9276	3.61e-06	0.0621	0.95782	7.98132e-06	0.10818	0.98143
2.4735e-05	0.10742	0.95457	1.48e-05	0.124	0.97301	1.64e-05	0.127	0.97171	2.31168e-05	0.10446	0.95464
4.14123e-05	0.14628	0.9606	3.14e-05	0.125	0.95472	3.3e-05	0.136	0.95839	4.00535e-05	0.13833	0.95783
5.80895e-05	0.13788	0.9388	4.8e-05	0.137	0.94567	4.97e-05	0.143	0.94658	5.69903e-05	0.13448	0.9379
7.47668e-05	0.14739	0.93124	6.47e-05	0.141	0.93249	6.63e-05	0.146	0.93326	7.3927e-05	0.14195	0.92827
9.14441e-05	0.14698	0.91565	8.14e-05	0.146	0.92174	8.3e-05	0.148	0.91982	9.08637e-05	0.13978	0.90943
0.000108121	0.14563	0.89881	9.8e-05	0.146	0.90629	9.97e-05	0.149	0.90638	0.0001078	0.14384	0.89859
0.000124799	0.14277	0.87909	0.000115	0.142	0.88583	0.000116	0.145	0.88537	0.000124737	0.14338	0.88211
0.000141476	0.14077	0.85981	0.000131	0.141	0.86799	0.000133	0.145	0.8696	0.000141674	0.14151	0.86281
0.000158153	0.13868	0.83942	0.000148	0.141	0.85183	0.00015	0.145	0.85475	0.000158611	0.14136	0.84655
0.00017483	0.13769	0.82092	0.000165	0.14	0.83466	0.000166	0.145	0.83925	0.000175547	0.13786	0.82216
0.000191508	0.13553	0.79867	0.000181	0.134	0.80252	0.000183	0.14	0.81135	0.000192484	0.1361	0.80084
0.000208185	0.13449	0.77905	0.000198	0.133	0.78234	0.0002	0.138	0.7903	0.000209421	0.13435	0.77884
0.000224862	0.13136	0.75119	0.000215	0.133	0.76634	0.000216	0.137	0.77072	0.000226358	0.13069	0.74889
0.000241539	0.13281	0.73992	0.000231	0.13	0.73798	0.000233	0.134	0.7434	0.000243294	0.12894	0.72439
0.000258217	0.12945	0.7089	0.000248	0.128	0.712	0.00025	0.132	0.71945	0.000260231	0.12757	0.70046
0.000274894	0.12964	0.69253	0.000265	0.126	0.68584	0.000266	0.129	0.68865	0.000277168	0.12808	0.68499
0.000291571	0.12831	0.66869	0.000281	0.124	0.65711	0.000283	0.127	0.66182	0.000294105	0.12764	0.66511
0.000308249	0.12696	0.64407	0.000298	0.125	0.64435	0.000299	0.127	0.64403	0.000311041	0.12506	0.63297
0.000324926	0.12504	0.61525	0.000315	0.124	0.6213	0.000316	0.124	0.60823	0.000327978	0.12312	0.60295
0.000341603	0.12312	0.585	0.000331	0.123	0.59668	0.000333	0.123	0.58448	0.000344915	0.12038	0.56577
0.00035828	0.12166	0.55667	0.000348	0.121	0.56442	0.000349	0.121	0.55173	0.000361852	0.11957	0.54082
0.000374958	0.11968	0.5232	0.000365	0.12	0.53934	0.000366	0.121	0.53298	0.000378789	0.11841	0.51248
0.000391635	0.11859	0.49558	0.000381	0.118	0.50421	0.000383	0.119	0.49907	0.000395725	0.11801	0.48971
0.000408312	0.11748	0.46692	0.000398	0.118	0.48483	0.000399	0.119	0.47993	0.000412662	0.11855	0.47504
0.000424989	0.1167	0.44068	0.000415	0.118	0.46659	0.000416	0.118	0.45162	0.000429599	0.11916	0.46121
0.000441667	0.1155	0.40952	0.000431	0.118	0.44721	0.000433	0.119	0.44271	0.000446536	0.11889	0.43956
0.000458344	0.11603	0.3955	0.000448	0.118	0.42791	0.000449	0.119	0.42349	0.000463472	0.11828	0.41454
0.000475021	0.11585	0.37427	0.000465	0.117	0.39962	0.000466	0.119	0.40443	0.000480409	0.11731	0.38541
0.000491699	0.11644	0.36126	0.000481	0.118	0.39037	0.000483	0.117	0.36558	0.000497346	0.11679	0.36035
0.000508376	0.11628	0.34015	0.000498	0.118	0.37107	0.000499	0.116	0.33488	0.000514283	0.11567	0.32827
0.000525053	0.1168	0.32679	0.000515	0.117	0.34188	0.000516	0.116	0.31525	0.00053122	0.11467	0.29661
0.000541731	0.11689	0.30868	0.000531	0.117	0.32233	0.000533	0.115	0.28466	0.000548156	0.11381	0.26584
0.000558408	0.11658	0.28575	0.000548	0.117	0.30287	0.000549	0.114	0.25199	0.000565093	0.11347	0.24134
0.000575085	0.11566	0.25507	0.000565	0.116	0.27233	0.000566	0.114	0.23211	0.00058203	0.11292	0.21369
0.000591763	0.11456	0.22123	0.000581	0.115	0.2399	0.000583	0.112	0.18531	0.000598967	0.11292	0.19343
0.00060844	0.11312	0.18162	0.000598	0.113	0.1927	0.000599	0.111	0.15005	0.000615903	0.11329	0.17854
0.000625117	0.11181	0.14234	0.000615	0.111	0.14413	0.000616	0.11	0.11374	0.00063284	0.11339	0.15981
0.000641794	0.11077	0.10597	0.000631	0.109	0.09155	0.000633	0.11	0.09417	0.000649777	0.11332	0.13846
0.000658472	0.10968	0.06768	0.000648	0.108	0.05357	0.000649	0.11	0.07339	0.000666714	0.11343	0.11996
0.000675149	0.10812	0.0201	0.000665	0.107	0.01569	0.000666	0.11	0.0525	0.000683651	0.11365	0.10328
0.000691826	0.10578	0.04485	0.000681	0.107	0.00579	0.000683	0.111	0.05011	0.000700587	0.11372	0.08423
0.000708504	0.10513	0.07928	0.000698	0.108	0.00842	0.000699	0.111	0.02941	0.000717524	0.11362	0.06259
0.000725181	0.10521	0.09899	0.000715	0.108	0.02844	0.000716	0.112	0.02745	0.000734461	0.11341	0.03893
0.000741858	0.10583	0.10735	0.000731	0.109	0.03064	0.000732	0.112	0.00694	0.000751398	0.11334	0.01747
0.000758536	0.10623	0.12026	0.000748	0.109	0.05172	0.000749	0.113	0.0042	0.000768334	0.1136	0.00182
0.000775213	0.10683	0.12865	0.000765	0.11	0.05225	0.000766	0.113	0.01493	0.000785271	0.11381	0.01447
0.00079189	0.10714	0.14316	0.000781	0.11	0.07304	0.000782	0.114	0.01726	0.000802208	0.1138	0.03475
0.000808567	0.10747	0.15717	0.000798	0.11	0.09383	0.000799	0.114	0.03732	0.000819145	0.11365	0.05765
0.000825245	0.10763	0.1745	0.000815	0.11	0.11339	0.000816	0.114	0.0562	0.000836081	0.11355	0.07961
0.000841922	0.10765	0.19493	0.000831	0.11	0.13418	0.000832	0.114	0.07626	0.000853018	0.11323	0.10587
0.000858599	0.10751	0.21896	0.000848	0.11	0.15497	0.000849	0.114	0.09632	0.000869955	0.11299	0.13091
0.000875277	0.10755	0.23896	0.000865	0.11	0.17454	0.000866	0.114	0.11512	0.000886892	0.11256	0.15976
0.000891954	0.10764	0.25765	0.000881	0.11	0.19533	0.000882	0.113	0.15518	0.000903829	0.11218	0.18797
0.000908631	0.10781	0.27469	0.000898	0.11	0.21612	0.000899	0.113	0.17533	0.000920765	0.11205	0.21111
0.000925309	0.10797	0.2917	0.000915	0.11	0.23559	0.000916	0.112	0.21563	0.000937702	0.11208	0.23082
0.000941986	0.10804	0.3107	0.000931	0.109	0.27935	0.000932	0.112	0.23596	0.000954639	0.11197	0.25374
0.000958663	0.10788	0.33533	0.000948	0.109	0.30033	0.000949	0.111	0.27893	0.000971576	0.11163	0.28194
0.000975341	0.10756	0.36422	0.000965	0.109	0.32008	0.000966	0.111	0.29823	0.000988512	0.1111	0.31466
0.000992018	0.10708	0.39722	0.000981	0.109	0.34096	0.000982	0.11	0.34264	0.00101	0.11047	0.35025
0.00101	0.10645	0.43507	0.000998	0.108	0.38085	0.000999	0.109	0.3933	0.00102	0.10986	0.38622
0.00103	0.10602	0.4678	0.00101	0.108	0.40565	0.00102	0.109	0.40559	0.00104	0.10931	0.42087
0.00104	0.10544	0.50512	0.00103	0.107	0.45707	0.00103	0.108	0.45665	0.00106	0.10863	0.45982
0.00106	0.10482	0.54431	0.00105	0.106	0.49739	0.00105	0.108	0.48144	0.00107	0.1078	0.50354
0.00108	0.10405	0.58883	0.00106	0.106	0.52265	0.00107	0.107	0.52178	0.00109	0.10674	0.55483
0.00109	0.10304	0.64184	0.00108	0.105	0.57729	0.00108	0.106	0.57589	0.00111	0.10521	0.62172
0.00111	0.10174	0.7057	0.0011	0.104	0.62064	0.0011	0.105	0.63143	0.00112	0.10318	0.70811
0.00113	0.1001	0.78434	0.00111	0.103	0.67813	0.00112	0.103	0.70833	0.00114	0.1004	0.82643
0.00114	0.09806	0.88215	0.00113	0.101	0.77157	0.00113	0.101	0.80282	0.00116	0.0966	0.99576
0.00116	0.09552	1.00656	0.00115	0.0986	0.8723	0.00115	0.0974	0.96561	0.00117	0.09182	1.23328
0.00118	0.09234	1.17113	0.00116	0.0957	1.01508	0.00117	0.0934	1.15159	0.00119	0.0862	1.55992
0.00119	0.08867	1.37939	0.00118	0.0921	1.2042	0.00118	0.0884	1.4313	0.00121	0.08006	1.9948
0.00121	0.0849	1.62118	0.0012	0.0877	1.44583	0.0012	0.0826	1.8161	0.00123	0.07547	2.39983
0.00123	0.08186	1.84675	0.00121	0.0828	1.77541	0.00122	0.0765	2.30016	0.00124	0.07205	2.76185
0.00124	0.08003	2.00602	0.00123	0.0779	2.16929	0.00123	0.0719	2.77284	0.00126	0.07083	2.92522
0.00126	0.07843	2.1585	0.00125	0.0743	2.50177	0.00125	0.0699	3.0304	0.00128	0.07143	2.89184
0.00128	0.07707	2.3001	0.00126	0.0728	2.68451	0.00127	0.0702	3.01537	0.00129	0.07248	2.81128
0.00129	0.07641	2.38621	0.00128	0.0728	2.72152	0.00128	0.0715	2.9087	0.00131	0.07374	2.71338
0.00131	0.07611	2.44256	0.0013	0.073	2.71968	0.0013	0.073	2.78693	0.00133	0.07506	2.61507
0.00133	0.07622	2.46176	0.00131	0.0738	2.67625	0.00132	0.0744	2.66404	0.00134	0.07714	2.45284
0.00134	0.07667	2.45081	0.00133	0.0751	2.58622	0.00133	0.0761	2.53785	0.00136	0.07914	2.30956
0.00136	0.07726	2.4276	0.00135	0.0764	2.48297	0.00135	0.0775	2.44623	0.00138	0.08103	2.18539
0.00138	0.07792	2.39894	0.00136	0.0777	2.40238	0.00137	0.079	2.33382	0.00139	0.08271	2.08573
0.00139	0.07877	2.35496	0.00138	0.0793	2.3008	0.00138	0.0807	2.22846	0.00141	0.08422	2.00324
0.00141	0.08011	2.27203	0.0014	0.0812	2.16488	0.0014	0.0821	2.15235	0.00143	0.08547	1.9427
0.00143	0.08146	2.192	0.00141	0.0829	2.06913	0.00142	0.0835	2.06376	0.00145	0.08653	1.89815
0.00144	0.08284	2.11355	0.00143	0.0843	2.00016	0.00143	0.0848	2.00246	0.00146	0.08733	1.87119
0.00146	0.08462	2.01104	0.00145	0.0854	1.93922	0.00145	0.0858	1.96438	0.00148	0.08834	1.83199
0.00148	0.08687	1.88366	0.00146	0.0864	1.90302	0.00147	0.0866	1.92549	0.0015	0.09017	1.74434
0.00149	0.08986	1.71987	0.00148	0.0881	1.823	0.00148	0.0876	1.89012	0.00151	0.09287	1.61197
0.00151	0.09313	1.55726	0.0015	0.0904	1.69629	0.0015	0.0895	1.79916	0.00153	0.09583	1.4773
0.00153	0.09636	1.41211	0.00151	0.0932	1.56602	0.00152	0.0918	1.67551	0.00155	0.09874	1.35699
0.00154	0.09936	1.29159	0.00153	0.096	1.44695	0.00153	0.0943	1.56445	0.00156	0.10151	1.25301
0.00156	0.10233	1.18256	0.00155	0.0988	1.32406	0.00155	0.0969	1.45679	0.00158	0.10426	1.15772
0.00158	0.10525	1.08488	0.00156	0.102	1.20728	0.00157	0.0993	1.3532	0.0016	0.10704	1.06899
0.00159	0.10814	0.99618	0.00158	0.105	1.10894	0.00158	0.102	1.25703	0.00162	0.10983	0.98611
0.00161	0.11103	0.9138	0.0016	0.108	1.00604	0.0016	0.105	1.15577	0.00163	0.11264	0.90888
0.00163	0.11379	0.84209	0.00161	0.111	0.92363	0.00162	0.107	1.08868	0.00165	0.11532	0.84124
0.00164	0.11653	0.77597	0.00163	0.114	0.84753	0.00163	0.11	1.0011	0.00167	0.11804	0.77691
0.00166	0.11913	0.71849	0.00165	0.116	0.79612	0.00165	0.113	0.92027	0.00168	0.12172	0.69032
0.00168	0.12166	0.66632	0.00166	0.119	0.72959	0.00167	0.115	0.86591	0.0017	0.12613	0.59278
0.00169	0.12416	0.61821	0.00168	0.122	0.66781	0.00168	0.118	0.79533	0.00172	0.13089	0.49681
0.00171	0.12663	0.57345	0.0017	0.124	0.62538	0.0017	0.121	0.71876	0.00173	0.13573	0.40902
0.00173	0.12907	0.5323	0.00171	0.126	0.59579	0.00171	0.126	0.60683	0.00175	0.14041	0.3333
0.00174	0.13155	0.49228	0.00173	0.129	0.54353	0.00173	0.131	0.50736	0.00177	0.14478	0.27001
0.00176	0.13392	0.45673	0.00175	0.132	0.48451	0.00175	0.135	0.42951	0.00178	0.14887	0.21668
0.00178	0.1365	0.41884	0.00176	0.136	0.41848	0.00176	0.14	0.34872	0.0018	0.15267	0.17201
0.00179	0.13923	0.38011	0.00178	0.139	0.37754	0.00178	0.144	0.29377	0.00182	0.15622	0.13419
0.00181	0.14205	0.3418	0.0018	0.143	0.31109	0.0018	0.148	0.23396	0.00184	0.15949	0.10258
0.00183	0.14477	0.30739	0.00181	0.147	0.2592	0.00181	0.151	0.20347	0.00185	0.16258	0.07534
0.00184	0.14742	0.27622	0.00183	0.15	0.22745	0.00183	0.155	0.15969	0.00187	0.16538	0.05312
0.00186	0.15007	0.2466	0.00185	0.153	0.18867	0.00185	0.158	0.12466	0.00189	0.16798	0.03445
0.00188	0.15274	0.21829	0.00186	0.156	0.1608	0.00186	0.161	0.1	0.0019	0.17042	0.01862
0.00189	0.15522	0.1942	0.00188	0.159	0.13449	0.00188	0.164	0.07663	0.00192	0.17271	0.00514
0.00191	0.15764	0.17215	0.0019	0.162	0.10124	0.0019	0.166	0.05902	0.00194	0.17485	0.00622
0.00193	0.15995	0.15267	0.00191	0.165	0.07796	0.00191	0.169	0.03777	0.00195	0.17686	0.01569
0.00194	0.16221	0.13475	0.00193	0.167	0.06855	0.00193	0.171	0.02946	0.00197	0.17885	0.02456
0.00196	0.16438	0.11872	0.00195	0.17	0.03913	0.00195	0.173	0.01362	0.00199	0.18056	0.03023
0.00198	0.16634	0.10614	0.00196	0.172	0.03084	0.00196	0.175	0.00604	0.002	0.18209	0.03391
0.00199	0.16829	0.09403	0.00198	0.174	0.02283	0.00198	0.177	0.00132	0.00202	0.18349	0.03602
0.00201	0.17019	0.08296	0.002	0.176	0.0074	0.002	0.178	0.00491	0.00204	0.18486	0.0379
0.00203	0.17197	0.07377	0.00201	0.178	4.79777e-05	0.00201	0.18	0.01191	0.00206	0.18614	0.03871
0.00204	0.17373	0.0652	0.00203	0.179	0.00402	0.00203	0.181	0.00789	0.00207	0.18717	0.03699
0.00206	0.17535	0.05841	0.00205	0.181	0.01059	0.00205	0.182	0.01135	0.00209	0.18817	0.03508
0.00208	0.17692	0.05248	0.00206	0.182	0.00661	0.00206	0.183	0.00739	0.00211	0.18909	0.0323
0.00209	0.17834	0.04845	0.00208	0.183	0.0027	0.00208	0.184	0.00349	0.00212	0.18987	0.02814
0.00211	0.17963	0.04594	0.0021	0.184	0.00618	0.0021	0.185	0.00694	0.00214	0.19059	0.02349
0.00213	0.18084	0.04445	0.00211	0.185	0.00231	0.00211	0.186	0.00309	0.00216	0.19123	0.01803
0.00214	0.18187	0.04506	0.00213	0.186	0.00149	0.00213	0.187	0.00066775	0.00217	0.19184	0.01228
0.00216	0.18277	0.04709	0.00215	0.187	0.00198	0.00215	0.187	0.00788	0.00219	0.19232	0.00539
0.00218	0.18353	0.0506	0.00216	0.188	0.00178	0.00216	0.188	0.0115	0.00221	0.19266	0.003
0.00219	0.18418	0.05542	0.00218	0.189	0.00545	0.00218	0.188	0.02585	0.00222	0.19293	0.01209
0.00221	0.18474	0.06126	0.0022	0.189	0.01258	0.0022	0.189	0.02214	0.00224	0.19308	0.02233
0.00223	0.18522	0.06789	0.00221	0.19	0.01611	0.00221	0.189	0.03637	0.00226	0.19317	0.03327
0.00224	0.18565	0.07509	0.00223	0.19	0.03027	0.00223	0.189	0.05061	0.00228	0.19322	0.04453
0.00226	0.18595	0.08363	0.00225	0.19	0.03737	0.00225	0.189	0.05772	0.00229	0.19319	0.0567
0.00228	0.18626	0.09215	0.00226	0.191	0.04062	0.00226	0.189	0.07196	0.00231	0.193	0.07067
0.00229	0.1865	0.10138	0.00228	0.191	0.05471	0.00228	0.189	0.08619	0.00233	0.19266	0.08625
0.00231	0.1867	0.11102	0.0023	0.191	0.06175	0.0023	0.189	0.09331	0.00234	0.19221	0.10327
0.00233	0.18685	0.12122	0.00231	0.191	0.07584	0.00231	0.189	0.10751	0.00236	0.19167	0.12133
0.00234	0.18707	0.13066	0.00233	0.191	0.08988	0.00233	0.188	0.13363	0.00238	0.19106	0.1405
0.00236	0.18728	0.14012	0.00235	0.19	0.10847	0.00235	0.188	0.14079	0.00239	0.19046	0.15967
0.00238	0.18753	0.14907	0.00236	0.19	0.12263	0.00236	0.188	0.1551	0.00241	0.18996	0.17787
0.00239	0.18788	0.15675	0.00238	0.19	0.13679	0.00238	0.188	0.16941	0.00243	0.18943	0.19644
0.00241	0.18825	0.16412	0.0024	0.19	0.14385	0.0024	0.188	0.17655	0.00245	0.1889	0.21526
0.00243	0.18855	0.17232	0.00241	0.189	0.17022	0.00241	0.187	0.20355	0.00246	0.18833	0.23482
0.00244	0.1888	0.18115	0.00243	0.189	0.18445	0.00243	0.187	0.2179	0.00248	0.18772	0.25496
0.00246	0.1889	0.19178	0.00245	0.189	0.19157	0.00245	0.186	0.23826	0.0025	0.18716	0.27468
0.00248	0.18886	0.20414	0.00246	0.189	0.20577	0.00246	0.186	0.25269	0.00251	0.18654	0.2955
0.00249	0.18869	0.2182	0.00248	0.188	0.2329	0.00248	0.185	0.28081	0.00253	0.18594	0.31608
0.00251	0.18839	0.234	0.0025	0.187	0.25332	0.0025	0.185	0.28806	0.00255	0.18544	0.33556
0.00253	0.18796	0.25162	0.00251	0.187	0.26767	0.00251	0.184	0.31672	0.00256	0.1851	0.35276
0.00254	0.18741	0.27083	0.00253	0.186	0.29576	0.00253	0.184	0.3313	0.00258	0.18486	0.3687
0.00256	0.18676	0.29174	0.00255	0.185	0.31708	0.00255	0.183	0.35324	0.0026	0.18467	0.38391
0.00258	0.18606	0.3136	0.00256	0.185	0.33158	0.00256	0.183	0.36795	0.00261	0.18456	0.39789
0.00259	0.18533	0.33606	0.00258	0.184	0.36072	0.00258	0.183	0.38265	0.00263	0.18448	0.41153
0.00261	0.18461	0.3585	0.0026	0.184	0.36801	0.0026	0.183	0.39	0.00265	0.18435	0.42583
0.00263	0.18395	0.38055	0.00261	0.183	0.3977	0.00261	0.183	0.4047	0.00267	0.18419	0.44078
0.00264	0.18329	0.40263	0.00263	0.183	0.4124	0.00263	0.183	0.4194	0.00268	0.18395	0.45692
0.00266	0.18277	0.4229	0.00265	0.183	0.41975	0.00265	0.183	0.42673	0.0027	0.18362	0.47466
0.00268	0.18249	0.43965	0.00266	0.183	0.43441	0.00266	0.182	0.45724	0.00272	0.18322	0.4936
0.00269	0.18233	0.4544	0.00268	0.182	0.465	0.00268	0.182	0.47202	0.00273	0.18275	0.5137
0.00271	0.1822	0.46886	0.0027	0.182	0.47239	0.0027	0.182	0.47941	0.00275	0.1822	0.53548
0.00273	0.18208	0.48314	0.00271	0.182	0.48718	0.00271	0.182	0.49415	0.00277	0.1816	0.55816
0.00274	0.18193	0.49796	0.00273	0.182	0.50196	0.00273	0.181	0.52557	0.00278	0.18092	0.58252
0.00276	0.18175	0.51327	0.00275	0.182	0.50935	0.00275	0.181	0.53298	0.0028	0.18017	0.60841
0.00278	0.18152	0.5294	0.00276	0.182	0.52413	0.00276	0.18	0.56501	0.00282	0.17927	0.63735
0.00279	0.18131	0.54527	0.00278	0.182	0.53887	0.00278	0.18	0.57991	0.00283	0.17828	0.66825
0.00281	0.18117	0.56007	0.0028	0.181	0.56336	0.0028	0.179	0.60511	0.00285	0.17719	0.70178
0.00283	0.18099	0.57569	0.00281	0.181	0.57822	0.00281	0.178	0.63827	0.00287	0.17604	0.73706
0.00284	0.18072	0.5927	0.00283	0.181	0.59304	0.00283	0.177	0.67199	0.00289	0.17495	0.77191
0.00286	0.18048	0.60948	0.00285	0.18	0.61827	0.00285	0.176	0.69866	0.0029	0.17451	0.79392
0.00288	0.18023	0.62643	0.00286	0.18	0.63317	0.00286	0.175	0.73346	0.00292	0.17521	0.79264
0.00289	0.18008	0.64153	0.00288	0.179	0.6665	0.00288	0.174	0.76886	0.00294	0.17663	0.77695
0.00291	0.18025	0.65085	0.0029	0.179	0.674	0.0029	0.173	0.79715	0.00295	0.17844	0.75408
0.00293	0.1807	0.65505	0.00291	0.178	0.70797	0.00291	0.173	0.81274	0.00297	0.18064	0.72424
0.00294	0.18133	0.6561	0.00293	0.178	0.72313	0.00293	0.174	0.80747	0.00299	0.18314	0.6901
0.00296	0.18209	0.65461	0.00295	0.179	0.71147	0.00295	0.175	0.79461	0.003	0.18585	0.65359
0.00298	0.18315	0.64777	0.00296	0.18	0.70749	0.00296	0.177	0.76957	0.00302	0.18894	0.61227
0.00299	0.18448	0.63643	0.00298	0.181	0.70358	0.00298	0.179	0.7454	0.00304	0.19231	0.56815
0.00301	0.18596	0.62257	0.003	0.182	0.69234	0.003	0.182	0.69578	0.00305	0.19601	0.52132
0.00303	0.18764	0.60571	0.00301	0.184	0.67045	0.00301	0.185	0.65589	0.00307	0.19982	0.47544
0.00304	0.18953	0.58577	0.00303	0.186	0.64927	0.00303	0.188	0.61793	0.00309	0.20366	0.43162
0.00306	0.19167	0.56234	0.00305	0.188	0.62157	0.00305	0.192	0.5583	0.00311	0.20747	0.39072
0.00308	0.19411	0.53499	0.00306	0.191	0.58527	0.00306	0.196	0.50921	0.00312	0.21116	0.35338
0.00309	0.19683	0.50427	0.00308	0.195	0.5348	0.00308	0.2	0.46303	0.00314	0.21465	0.32047
0.00311	0.19991	0.46964	0.0031	0.198	0.49551	0.0031	0.204	0.41286	0.00316	0.21806	0.29003
0.00313	0.2032	0.4336	0.00311	0.202	0.45032	0.00311	0.207	0.38533	0.00317	0.22128	0.26328
0.00314	0.20658	0.39793	0.00313	0.206	0.40773	0.00313	0.211	0.34614	0.00319	0.22439	0.23874
0.00316	0.20997	0.36395	0.00315	0.21	0.36106	0.00315	0.214	0.31501	0.00321	0.22742	0.21608
0.00318	0.2133	0.33227	0.00316	0.213	0.33574	0.00316	0.218	0.27962	0.00322	0.23032	0.19561
0.00319	0.21655	0.30307	0.00318	0.217	0.29944	0.00318	0.221	0.25737	0.00324	0.23306	0.1775
0.00321	0.21963	0.27712	0.0032	0.22	0.27039	0.0032	0.224	0.22997	0.00326	0.23566	0.1614
0.00323	0.22263	0.25304	0.00321	0.223	0.24862	0.00321	0.227	0.20957	0.00327	0.23811	0.14728
0.00324	0.22557	0.23061	0.00323	0.227	0.21693	0.00323	0.229	0.20036	0.00329	0.24047	0.13448
0.00326	0.2284	0.21023	0.00325	0.23	0.19127	0.00325	0.232	0.17534	0.00331	0.24276	0.12267
0.00328	0.23115	0.19137	0.00326	0.232	0.18249	0.00326	0.234	0.16691	0.00333	0.24493	0.11223
0.00329	0.23373	0.1748	0.00328	0.235	0.16401	0.00328	0.237	0.14895	0.00334	0.24699	0.103
0.00331	0.23629	0.15904	0.0033	0.238	0.14053	0.0033	0.239	0.13546	0.00336	0.249	0.09454
0.00333	0.23871	0.14518	0.00331	0.24	0.13285	0.00331	0.241	0.1279	0.00338	0.25089	0.08721
0.00334	0.24109	0.13203	0.00333	0.242	0.12539	0.00333	0.243	0.12053	0.00339	0.2529	0.07911
0.00336	0.24339	0.12	0.00335	0.245	0.10351	0.00335	0.245	0.10782	0.00341	0.25497	0.07063
0.00338	0.24558	0.10922	0.00336	0.247	0.09665	0.00336	0.247	0.10089	0.00343	0.25701	0.06267
0.00339	0.24768	0.09967	0.00338	0.249	0.08995	0.00338	0.249	0.0941	0.00344	0.25901	0.05521
0.00341	0.24969	0.091	0.0034	0.251	0.07803	0.0034	0.25	0.09077	0.00346	0.26097	0.04814
0.00343	0.25167	0.08284	0.00341	0.253	0.07173	0.00341	0.252	0.08424	0.00348	0.26291	0.04153
0.00344	0.25358	0.0755	0.00343	0.255	0.06556	0.00343	0.254	0.07787	0.0035	0.26481	0.03528
0.00346	0.25541	0.069	0.00345	0.256	0.06252	0.00345	0.256	0.06636	0.00351	0.26664	0.02969
0.00348	0.25714	0.06342	0.00346	0.258	0.05658	0.00346	0.257	0.06858	0.00353	0.26842	0.02466
0.00349	0.25879	0.05855	0.00348	0.26	0.05076	0.00348	0.259	0.06257	0.00355	0.2701	0.02046
0.00351	0.26037	0.05444	0.0035	0.261	0.0479	0.0035	0.261	0.05151	0.00356	0.27171	0.01679
0.00353	0.26185	0.05112	0.00351	0.263	0.04227	0.00351	0.262	0.05381	0.00358	0.27323	0.01393
0.00354	0.26329	0.04819	0.00353	0.264	0.04462	0.00353	0.264	0.04813	0.0036	0.27468	0.01161
0.00356	0.26467	0.04583	0.00355	0.266	0.03403	0.00355	0.266	0.0375	0.00361	0.27605	0.00987
0.00358	0.26599	0.04395	0.00356	0.267	0.0364	0.00356	0.267	0.03986	0.00363	0.2774	0.00838
0.00359	0.2672	0.0429	0.00358	0.268	0.03875	0.00358	0.269	0.03447	0.00365	0.27868	0.00737
0.00361	0.26839	0.04204	0.0036	0.27	0.02841	0.0036	0.27	0.03182	0.00366	0.27987	0.00697
0.00363	0.26953	0.0416	0.00361	0.271	0.03078	0.00361	0.272	0.02661	0.00368	0.28102	0.00689
0.00364	0.27067	0.04115	0.00363	0.272	0.03313	0.00363	0.273	0.02898	0.0037	0.28216	0.0069
0.00366	0.27173	0.04138	0.00365	0.273	0.03052	0.00365	0.274	0.02641	0.00372	0.28318	0.00774
0.00368	0.27277	0.04169	0.00366	0.275	0.02538	0.00366	0.276	0.02135	0.00373	0.28413	0.0091
0.00369	0.27374	0.04254	0.00368	0.276	0.02773	0.00368	0.277	0.02372	0.00375	0.285	0.01098
0.00371	0.27471	0.04334	0.0037	0.277	0.02519	0.0037	0.278	0.02122	0.00377	0.2858	0.01334
0.00373	0.2757	0.04403	0.00371	0.278	0.02752	0.00371	0.279	0.02357	0.00378	0.28647	0.01659
0.00374	0.27666	0.04491	0.00373	0.279	0.02983	0.00373	0.28	0.0259	0.0038	0.28703	0.02063
0.00376	0.27758	0.0461	0.00375	0.28	0.02729	0.00375	0.281	0.02341	0.00382	0.28746	0.02554
0.00378	0.27844	0.04776	0.00376	0.28	0.03692	0.00376	0.282	0.0257	0.00383	0.28776	0.03133
0.00379	0.27922	0.04995	0.00378	0.281	0.03914	0.00378	0.282	0.03526	0.00385	0.28794	0.03797
0.00381	0.27994	0.05258	0.0038	0.282	0.03657	0.0038	0.283	0.03271	0.00387	0.28803	0.04524
0.00383	0.2806	0.05567	0.00381	0.283	0.03876	0.00381	0.283	0.04222	0.00388	0.28802	0.05326
0.00384	0.2812	0.05916	0.00383	0.283	0.04828	0.00383	0.283	0.05174	0.0039	0.28799	0.06142
0.00386	0.28178	0.06277	0.00385	0.284	0.04565	0.00385	0.284	0.04908	0.00392	0.28786	0.07033
0.00388	0.28234	0.06652	0.00386	0.284	0.05514	0.00386	0.284	0.05856	0.00394	0.28768	0.0796
0.00389	0.28283	0.07072	0.00388	0.285	0.05719	0.00388	0.284	0.06803	0.00395	0.28744	0.08941
0.00391	0.28329	0.07523	0.0039	0.285	0.06191	0.0039	0.284	0.07277	0.00397	0.2872	0.09918
0.00393	0.2837	0.08003	0.00391	0.285	0.07137	0.00391	0.284	0.08224	0.00399	0.28694	0.10915
0.00394	0.28409	0.08493	0.00393	0.286	0.07329	0.00393	0.284	0.09171	0.004	0.28664	0.11942
0.00396	0.28447	0.08999	0.00395	0.286	0.078	0.00395	0.284	0.09645	0.00402	0.2863	0.1301
0.00398	0.2848	0.09532	0.00396	0.286	0.08742	0.00396	0.284	0.1059	0.00404	0.28593	0.14098
0.00399	0.28511	0.10085	0.00398	0.287	0.08923	0.00398	0.283	0.12324	0.00405	0.28555	0.15201
0.00401	0.28539	0.10654	0.004	0.287	0.09392	0.004	0.283	0.12799	0.00407	0.28519	0.16295
0.00403	0.28567	0.11222	0.00401	0.287	0.10329	0.00401	0.283	0.1375	0.00409	0.28484	0.17387
0.00404	0.28593	0.11807	0.00403	0.287	0.11267	0.00403	0.283	0.14701	0.0041	0.28446	0.18502
0.00406	0.28614	0.12427	0.00405	0.287	0.11735	0.00405	0.283	0.15175	0.00412	0.28405	0.19646
0.00408	0.28633	0.13065	0.00406	0.287	0.12673	0.00406	0.282	0.16948	0.00414	0.2836	0.20838
0.00409	0.28647	0.13735	0.00408	0.287	0.1361	0.00408	0.282	0.17902	0.00416	0.28314	0.22035
0.00411	0.28657	0.14438	0.0041	0.287	0.14079	0.0041	0.282	0.18378	0.00417	0.28265	0.23269
0.00413	0.28664	0.15166	0.00411	0.287	0.15016	0.00411	0.281	0.20179	0.00419	0.28214	0.24526
0.00414	0.28666	0.15936	0.00413	0.287	0.15954	0.00413	0.281	0.21135	0.00421	0.2816	0.25815
0.00416	0.28664	0.16735	0.00415	0.287	0.16422	0.00415	0.28	0.22482	0.00422	0.2811	0.27076
0.00418	0.28661	0.17541	0.00416	0.286	0.18178	0.00416	0.28	0.23441	0.00424	0.28063	0.28314
0.00419	0.28662	0.18315	0.00418	0.286	0.19119	0.00418	0.279	0.25292	0.00426	0.28029	0.29437
0.00421	0.28666	0.19068	0.0042	0.286	0.19589	0.0042	0.279	0.25773	0.00427	0.28012	0.3041
0.00423	0.28666	0.19848	0.00421	0.286	0.20528	0.00421	0.278	0.27648	0.00429	0.28018	0.31174
0.00424	0.28664	0.20648	0.00423	0.285	0.22319	0.00423	0.278	0.28614	0.00431	0.28042	0.31766
0.00426	0.28659	0.21474	0.00425	0.285	0.22791	0.00425	0.277	0.3003	0.00433	0.28071	0.32308
0.00428	0.28651	0.22328	0.00426	0.285	0.23734	0.00426	0.277	0.30999	0.00434	0.28103	0.32825
0.00429	0.28643	0.23177	0.00428	0.284	0.25554	0.00428	0.276	0.32925	0.00436	0.28132	0.3336
0.00431	0.28638	0.24003	0.0043	0.284	0.26027	0.0043	0.276	0.33413	0.00438	0.28159	0.33919
0.00433	0.28637	0.24801	0.00431	0.284	0.26973	0.00431	0.277	0.33423	0.00439	0.2819	0.34441
0.00434	0.28634	0.25607	0.00433	0.283	0.28823	0.00433	0.277	0.34396	0.00441	0.28221	0.34955
0.00436	0.2863	0.26428	0.00435	0.283	0.29298	0.00435	0.278	0.33915	0.00443	0.28257	0.3542
0.00438	0.28623	0.2727	0.00436	0.283	0.30249	0.00436	0.278	0.34882	0.00444	0.28299	0.35827
0.00439	0.28622	0.28066	0.00438	0.283	0.31199	0.00438	0.278	0.35852	0.00446	0.28346	0.36186
0.00441	0.28625	0.28823	0.0044	0.283	0.31675	0.0044	0.279	0.35362	0.00448	0.28407	0.3641
0.00443	0.28628	0.29586	0.00441	0.283	0.32625	0.00441	0.279	0.36326	0.00449	0.28512	0.36209
0.00444	0.28631	0.30341	0.00443	0.283	0.33578	0.00443	0.279	0.37292	0.00451	0.28657	0.35638
0.00446	0.28638	0.31058	0.00445	0.284	0.33112	0.00445	0.28	0.36794	0.00453	0.28847	0.34646
0.00448	0.28656	0.3168	0.00446	0.284	0.3406	0.00446	0.28	0.37756	0.00455	0.29058	0.33494
0.00449	0.28688	0.32166	0.00448	0.284	0.35009	0.00448	0.281	0.37737	0.00456	0.29297	0.32104
0.00451	0.28739	0.32479	0.0045	0.285	0.34536	0.0045	0.282	0.3724	0.00458	0.29575	0.30413
0.00453	0.28818	0.3254	0.00451	0.286	0.34539	0.00451	0.283	0.37225	0.0046	0.29878	0.28548
0.00454	0.2893	0.32288	0.00453	0.287	0.34544	0.00453	0.285	0.36254	0.00461	0.30197	0.26608
0.00456	0.29084	0.31669	0.00455	0.289	0.33154	0.00455	0.287	0.34832	0.00463	0.30516	0.24733
0.00458	0.29265	0.30816	0.00456	0.29	0.33168	0.00456	0.289	0.33908	0.00465	0.30828	0.22964
0.00459	0.29474	0.29728	0.00458	0.292	0.32275	0.00458	0.292	0.32096	0.00466	0.31132	0.21315
0.00461	0.29696	0.28559	0.0046	0.294	0.30941	0.0046	0.295	0.29882	0.00468	0.31432	0.1974
0.00463	0.29931	0.27298	0.00461	0.297	0.29218	0.00461	0.298	0.28187	0.0047	0.31724	0.18268
0.00464	0.30175	0.25994	0.00463	0.299	0.284	0.00463	0.301	0.26543	0.00471	0.32015	0.16849
0.00466	0.3043	0.24637	0.00465	0.302	0.26309	0.00465	0.304	0.24502	0.00473	0.32298	0.15517
0.00468	0.30688	0.23279	0.00466	0.305	0.24721	0.00466	0.307	0.2296	0.00475	0.32579	0.14238
0.00469	0.30952	0.21915	0.00468	0.307	0.23982	0.00468	0.309	0.22248	0.00477	0.32847	0.13078
0.00471	0.31213	0.2061	0.0047	0.31	0.2203	0.0047	0.312	0.20342	0.00478	0.33111	0.11976
0.00473	0.3147	0.19363	0.00471	0.313	0.20565	0.00471	0.315	0.18919	0.0048	0.33367	0.10954
0.00474	0.31726	0.18157	0.00473	0.315	0.19897	0.00473	0.318	0.17536	0.00482	0.33617	0.09995
0.00476	0.31977	0.17012	0.00475	0.318	0.1807	0.00475	0.321	0.15769	0.00483	0.33856	0.09127
0.00478	0.32222	0.1594	0.00476	0.321	0.16714	0.00476	0.323	0.15177	0.00485	0.34088	0.08316
0.00479	0.32462	0.14927	0.00478	0.323	0.16109	0.00478	0.326	0.13896	0.00487	0.34311	0.07583
0.00481	0.32694	0.1399	0.0048	0.325	0.151	0.0048	0.329	0.12238	0.00488	0.34525	0.06919
0.00483	0.3292	0.13117	0.00481	0.328	0.13827	0.00481	0.331	0.11703	0.0049	0.34731	0.0631
0.00484	0.33143	0.12275	0.00483	0.33	0.1327	0.00483	0.334	0.10513	0.00492	0.3493	0.05762
0.00486	0.33362	0.11483	0.00485	0.333	0.11644	0.00485	0.336	0.09603	0.00493	0.3512	0.05271
0.00488	0.33574	0.10749	0.00486	0.335	0.1112	0.00486	0.338	0.09109	0.00495	0.35302	0.04838
0.00489	0.33779	0.10073	0.00488	0.337	0.10606	0.00488	0.341	0.07989	0.00497	0.35475	0.04467
0.00491	0.3398	0.09443	0.0049	0.339	0.09703	0.0049	0.343	0.07127	0.00499	0.35639	0.04149
0.00493	0.34173	0.08867	0.00491	0.342	0.08576	0.00491	0.345	0.06669	0.005	0.35796	0.0388
0.00494	0.3436	0.08341	0.00493	0.344	0.08102	0.00493	0.346	0.06833	0.00502	0.35945	0.03659
0.00496	0.34541	0.07859	0.00495	0.346	0.07245	0.00495	0.348	0.05997	0.00504	0.36087	0.03479
0.00498	0.34719	0.07404	0.00496	0.348	0.06792	0.00496	0.35	0.05559	0.00505	0.36222	0.03341
0.00499	0.34891	0.06767	0.00498	0.35	0.05959	0.00498	0.352	0.04746	0.00507	0.36353	0.03022
0.00501	0.35	0.06701	0.00499	0.351	0.06125	0.00499	0.353	0.04917	0.00508	0.36438	0.03103
0.00502	0.35151	0.0643	0.00501	0.353	0.05308	0.00501	0.354	0.04706	0.0051	0.36545	0.03125
0.00504	0.3531	0.06108	0.00502	0.354	0.05476	0.00502	0.356	0.04289	0.00511	0.36658	0.03114
0.00505	0.35466	0.05813	0.00504	0.356	0.05052	0.00504	0.357	0.04461	0.00513	0.36764	0.03145
0.00507	0.3562	0.05532	0.00506	0.358	0.04258	0.00506	0.358	0.04254	0.00515	0.3687	0.03175
0.00509	0.35773	0.05257	0.00507	0.36	0.03851	0.00507	0.359	0.04426	0.00516	0.36973	0.03222
0.0051	0.35922	0.05012	0.00509	0.361	0.04024	0.00509	0.361	0.04018	0.00518	0.37075	0.03269
0.00512	0.36068	0.04791	0.00511	0.363	0.03252	0.00511	0.362	0.03816	0.0052	0.37182	0.03294
0.00514	0.3621	0.04589	0.00512	0.364	0.03427	0.00512	0.363	0.03987	0.00522	0.37288	0.03322
0.00515	0.36351	0.04399	0.00514	0.366	0.03036	0.00514	0.364	0.04157	0.00523	0.37388	0.03381
0.00517	0.36485	0.04248	0.00516	0.367	0.02842	0.00516	0.365	0.03956	0.00525	0.37482	0.03476
0.00519	0.36617	0.04111	0.00517	0.368	0.03016	0.00517	0.366	0.04125	0.00527	0.37567	0.03615
0.0052	0.36751	0.03965	0.00519	0.369	0.03189	0.00519	0.367	0.04292	0.00528	0.37645	0.03796
0.00522	0.36885	0.03825	0.00521	0.371	0.02443	0.00521	0.368	0.04092	0.0053	0.37721	0.03985
0.00524	0.37017	0.03691	0.00522	0.372	0.02617	0.00522	0.369	0.04259	0.00532	0.37794	0.04187
0.00525	0.37147	0.03573	0.00524	0.373	0.0279	0.00524	0.37	0.04423	0.00533	0.37865	0.044
0.00527	0.37273	0.03475	0.00526	0.374	0.02601	0.00526	0.37	0.04787	0.00535	0.37941	0.0459
0.00529	0.37396	0.03396	0.00527	0.375	0.02773	0.00527	0.371	0.04949	0.00537	0.38016	0.04778
0.0053	0.37514	0.03349	0.00529	0.376	0.02943	0.00529	0.372	0.0511	0.00538	0.38087	0.04986
0.00532	0.37624	0.03341	0.00531	0.377	0.02755	0.00531	0.373	0.04908	0.0054	0.3816	0.05188
0.00534	0.37729	0.03367	0.00532	0.378	0.02925	0.00532	0.373	0.0563	0.00542	0.38232	0.0539
0.00535	0.37831	0.03403	0.00534	0.379	0.03092	0.00534	0.374	0.05786	0.00544	0.38301	0.0561
0.00537	0.37928	0.03467	0.00536	0.379	0.03448	0.00536	0.375	0.05582	0.00545	0.38364	0.05857
0.00539	0.38019	0.03564	0.00537	0.38	0.03613	0.00537	0.376	0.05737	0.00547	0.38423	0.06128
0.0054	0.38103	0.03694	0.00539	0.381	0.03777	0.00539	0.376	0.06095	0.00549	0.38475	0.06439
0.00542	0.38183	0.03848	0.00541	0.382	0.03586	0.0054	0.377	0.06247	0.0055	0.3852	0.06782
0.00544	0.38259	0.04024	0.00542	0.382	0.04292	0.00542	0.378	0.06398	0.00552	0.38561	0.07151
0.00545	0.38334	0.04204	0.00544	0.383	0.0445	0.00544	0.378	0.06754	0.00554	0.38594	0.07558
0.00547	0.38407	0.04394	0.00546	0.383	0.04802	0.00545	0.379	0.06901	0.00555	0.38623	0.07989
0.00549	0.38474	0.04614	0.00547	0.384	0.04957	0.00547	0.379	0.07612	0.00557	0.38651	0.08425
0.0055	0.38538	0.04849	0.00549	0.384	0.05659	0.00549	0.38	0.07401	0.00559	0.38676	0.08879
0.00552	0.38601	0.05094	0.00551	0.385	0.0546	0.0055	0.38	0.0811	0.0056	0.38697	0.09349
0.00554	0.38658	0.05362	0.00552	0.385	0.0616	0.00552	0.381	0.08249	0.00562	0.38714	0.09847
0.00555	0.38709	0.05666	0.00554	0.386	0.06308	0.00554	0.381	0.08602	0.00564	0.38724	0.1038
0.00557	0.38756	0.05987	0.00556	0.386	0.06656	0.00555	0.381	0.09309	0.00566	0.38727	0.10951
0.00559	0.38797	0.06347	0.00557	0.386	0.07353	0.00557	0.382	0.09442	0.00567	0.38723	0.11567
0.0056	0.38831	0.06736	0.00559	0.386	0.08051	0.00559	0.382	0.09794	0.00569	0.38709	0.12235
0.00562	0.38859	0.07158	0.00561	0.387	0.07841	0.0056	0.382	0.10498	0.00571	0.38691	0.12935
0.00564	0.38885	0.07597	0.00562	0.387	0.08536	0.00562	0.382	0.11203	0.00572	0.38667	0.13665
0.00565	0.38907	0.08053	0.00564	0.387	0.09231	0.00564	0.382	0.11555	0.00574	0.38638	0.14426
0.00567	0.38927	0.08519	0.00566	0.387	0.09579	0.00565	0.382	0.12259	0.00576	0.38608	0.15198
0.00569	0.38946	0.08985	0.00567	0.387	0.10274	0.00567	0.382	0.12963	0.00577	0.38578	0.1597
0.0057	0.38968	0.09441	0.00569	0.387	0.10969	0.00569	0.382	0.13315	0.00579	0.38549	0.16736
0.00572	0.38986	0.09915	0.00571	0.387	0.11317	0.0057	0.382	0.1402	0.00581	0.38521	0.17502
0.00574	0.38999	0.10418	0.00572	0.387	0.12012	0.00572	0.382	0.14724	0.00583	0.38493	0.18262
0.00575	0.3901	0.10931	0.00574	0.387	0.12707	0.00574	0.382	0.15076	0.00584	0.38469	0.19006
0.00577	0.39021	0.11446	0.00576	0.387	0.13055	0.00575	0.382	0.15779	0.00586	0.38457	0.19674
0.00579	0.3903	0.11967	0.00577	0.387	0.1375	0.00577	0.381	0.17094	0.00588	0.38459	0.20261
0.0058	0.39038	0.12496	0.00579	0.387	0.14445	0.00579	0.381	0.17447	0.00589	0.3847	0.20785
0.00582	0.39048	0.13015	0.00581	0.387	0.14793	0.0058	0.381	0.18153	0.00591	0.3849	0.21251
0.00584	0.39054	0.13553	0.00582	0.388	0.14896	0.00582	0.381	0.1886	0.00593	0.38539	0.21541
0.00585	0.39061	0.14088	0.00584	0.388	0.15589	0.00584	0.381	0.19212	0.00594	0.38623	0.21605
0.00587	0.39068	0.14621	0.00586	0.388	0.15936	0.00585	0.38	0.20548	0.00596	0.38723	0.21565
0.00589	0.39079	0.15132	0.00587	0.388	0.16629	0.00587	0.38	0.21256	0.00598	0.38829	0.21497
0.0059	0.3909	0.15645	0.00589	0.388	0.17323	0.00589	0.38	0.21611	0.00599	0.38937	0.21412
0.00592	0.39098	0.16171	0.00591	0.388	0.17669	0.0059	0.381	0.21679	0.00601	0.39044	0.21333
0.00594	0.39108	0.16683	0.00592	0.388	0.18363	0.00592	0.381	0.22386	0.00603	0.39152	0.21251
0.00595	0.39125	0.17155	0.00594	0.388	0.19057	0.00594	0.381	0.22739	0.00605	0.39267	0.21126
0.00597	0.39149	0.17588	0.00596	0.389	0.18791	0.00595	0.382	0.22803	0.00606	0.39402	0.20876
0.00599	0.39179	0.17983	0.00597	0.389	0.19483	0.00597	0.383	0.22866	0.00608	0.39568	0.20444
0.006	0.3921	0.18365	0.00599	0.389	0.20175	0.00599	0.384	0.22577	0.0061	0.39757	0.19878
0.00602	0.3925	0.18699	0.00601	0.389	0.20521	0.006	0.385	0.22641	0.00611	0.39957	0.19256
0.00604	0.39291	0.19022	0.00602	0.39	0.20594	0.00602	0.386	0.22704	0.00613	0.40163	0.18604
0.00605	0.39333	0.19338	0.00604	0.39	0.21284	0.00604	0.387	0.22419	0.00615	0.40373	0.17941
0.00607	0.39384	0.19602	0.00606	0.391	0.21009	0.00605	0.388	0.22483	0.00616	0.40589	0.17257
0.00609	0.39449	0.19775	0.00607	0.392	0.2108	0.00607	0.389	0.22548	0.00618	0.40812	0.16538
0.00611	0.39544	0.19773	0.00609	0.393	0.2115	0.00609	0.391	0.21642	0.0062	0.41037	0.15826
0.00612	0.3967	0.1958	0.00611	0.394	0.20877	0.0061	0.393	0.21093	0.00621	0.41262	0.15121
0.00614	0.39816	0.19268	0.00612	0.395	0.20949	0.00612	0.395	0.20553	0.00623	0.41485	0.14441
0.00616	0.39981	0.18848	0.00614	0.397	0.20412	0.00614	0.397	0.19682	0.00625	0.41705	0.13782
0.00617	0.40163	0.18332	0.00616	0.398	0.20147	0.00615	0.4	0.18567	0.00627	0.41927	0.13132
0.00619	0.40361	0.17736	0.00617	0.4	0.19623	0.00617	0.402	0.18061	0.00628	0.42147	0.12497
0.00621	0.40569	0.17085	0.00619	0.403	0.18518	0.00619	0.404	0.17229	0.0063	0.42365	0.11882
0.00622	0.40782	0.16416	0.00621	0.405	0.17684	0.0062	0.406	0.16742	0.00632	0.42586	0.11264
0.00624	0.41001	0.15726	0.00622	0.408	0.16621	0.00622	0.409	0.15695	0.00633	0.42804	0.1067
0.00626	0.41222	0.15036	0.00624	0.41	0.16144	0.00624	0.411	0.149	0.00635	0.4302	0.10091
0.00627	0.41442	0.1436	0.00626	0.413	0.14789	0.00625	0.413	0.14443	0.00637	0.43235	0.09528
0.00629	0.41661	0.13698	0.00627	0.415	0.14336	0.00627	0.415	0.13992	0.00638	0.43447	0.0899
0.00631	0.41881	0.13045	0.00629	0.417	0.13889	0.00629	0.417	0.13225	0.0064	0.43658	0.08468
0.00632	0.42098	0.12416	0.00631	0.42	0.12589	0.0063	0.419	0.1279	0.00642	0.4386	0.07991
0.00634	0.42311	0.1182	0.00632	0.422	0.12163	0.00632	0.421	0.12362	0.00643	0.44061	0.0753
0.00636	0.42522	0.11241	0.00634	0.424	0.11744	0.00634	0.423	0.11621	0.00645	0.44256	0.07103
0.00637	0.4273	0.1069	0.00636	0.427	0.10495	0.00635	0.425	0.11207	0.00647	0.44448	0.06696
0.00639	0.42933	0.10168	0.00637	0.429	0.10096	0.00637	0.427	0.10799	0.00649	0.44633	0.06325
0.00641	0.43134	0.09668	0.00639	0.431	0.09702	0.00639	0.429	0.10083	0.0065	0.44813	0.05983
0.00642	0.4333	0.09196	0.00641	0.433	0.09003	0.0064	0.431	0.09689	0.00652	0.44989	0.05666
0.00644	0.43525	0.08737	0.00642	0.435	0.08623	0.00642	0.433	0.09301	0.00654	0.45156	0.05393
0.00646	0.43717	0.083	0.00644	0.437	0.08248	0.00644	0.435	0.08608	0.00655	0.45319	0.05141
0.00647	0.43903	0.07897	0.00646	0.439	0.07571	0.00645	0.437	0.08233	0.00657	0.45477	0.04914
0.00649	0.44084	0.07522	0.00647	0.441	0.07208	0.00647	0.439	0.07864	0.00659	0.45633	0.047
0.00651	0.44261	0.0717	0.00649	0.442	0.07334	0.00649	0.441	0.07193	0.0066	0.45786	0.04501
0.00652	0.44437	0.06829	0.00651	0.444	0.06672	0.0065	0.442	0.07319	0.00662	0.45933	0.04332
0.00654	0.44609	0.06514	0.00652	0.446	0.06322	0.00652	0.444	0.06961	0.00664	0.46079	0.04169
0.00656	0.44777	0.06216	0.00654	0.448	0.05976	0.00654	0.446	0.06306	0.00665	0.46219	0.04035
0.00657	0.44942	0.0594	0.00656	0.449	0.05805	0.00655	0.447	0.06434	0.00667	0.46362	0.03891
0.00659	0.45103	0.05684	0.00657	0.451	0.05467	0.00657	0.449	0.06088	0.00669	0.46508	0.03732
0.00661	0.45259	0.05454	0.00659	0.453	0.05132	0.00659	0.45	0.05917	0.00671	0.46653	0.0358
0.00662	0.4541	0.05248	0.00661	0.454	0.04966	0.0066	0.452	0.05577	0.00672	0.46799	0.03423
0.00664	0.45559	0.05054	0.00662	0.456	0.04638	0.00662	0.453	0.05707	0.00674	0.46941	0.03287
0.00666	0.45702	0.04889	0.00664	0.457	0.0477	0.00664	0.455	0.05076	0.00676	0.47075	0.03187
0.00667	0.45846	0.04724	0.00666	0.458	0.04608	0.00665	0.456	0.05206	0.00677	0.47201	0.0312
0.00669	0.45986	0.04572	0.00667	0.46	0.04285	0.00667	0.457	0.05336	0.00679	0.47316	0.03101
0.00671	0.46127	0.04422	0.00669	0.461	0.04418	0.00669	0.459	0.04713	0.00681	0.47428	0.031
0.00672	0.46267	0.04279	0.00671	0.463	0.03809	0.0067	0.46	0.04845	0.00682	0.47531	0.03135
0.00674	0.46407	0.04133	0.00672	0.464	0.03943	0.00672	0.462	0.04522	0.00684	0.47631	0.03184
0.00676	0.46546	0.03997	0.00674	0.465	0.04076	0.00674	0.463	0.04362	0.00686	0.47724	0.03261
0.00677	0.46685	0.03858	0.00676	0.467	0.03475	0.00675	0.464	0.04493	0.00688	0.4781	0.03367
0.00679	0.46822	0.03733	0.00677	0.468	0.03608	0.00677	0.465	0.04624	0.00689	0.47893	0.03487
0.00681	0.46957	0.03616	0.00679	0.469	0.03742	0.00679	0.467	0.04018	0.00691	0.4797	0.03633
0.00682	0.47093	0.03496	0.00681	0.471	0.03149	0.0068	0.468	0.04149	0.00693	0.4804	0.0381
0.00684	0.47228	0.03383	0.00682	0.472	0.03283	0.00682	0.469	0.0428	0.00694	0.48104	0.04007
0.00686	0.47362	0.03272	0.00684	0.473	0.03416	0.00684	0.47	0.04123	0.00696	0.48165	0.04222
0.00687	0.47496	0.03165	0.00686	0.474	0.03264	0.00685	0.471	0.04253	0.00698	0.48219	0.0446
0.00689	0.47625	0.03077	0.00687	0.475	0.03397	0.00687	0.472	0.04383	0.00699	0.48272	0.04707
0.00691	0.47746	0.03028	0.00689	0.476	0.03528	0.00689	0.473	0.04226	0.00701	0.48321	0.04967
0.00692	0.47859	0.03012	0.00691	0.477	0.03377	0.0069	0.474	0.04355	0.00703	0.48367	0.0524
0.00694	0.47968	0.03012	0.00692	0.478	0.03508	0.00692	0.474	0.04923	0.00704	0.4841	0.05528
0.00696	0.48069	0.03046	0.00694	0.479	0.03639	0.00694	0.475	0.04765	0.00706	0.48449	0.05829
0.00697	0.48165	0.03101	0.00696	0.48	0.03488	0.00695	0.476	0.04891	0.00708	0.48483	0.06151
0.00699	0.48255	0.03183	0.00697	0.48	0.04049	0.00697	0.476	0.05456	0.0071	0.48515	0.06485
0.00701	0.48342	0.03278	0.00699	0.481	0.04177	0.00699	0.477	0.05297	0.00711	0.48543	0.06831
0.00702	0.48426	0.03382	0.00701	0.482	0.04024	0.007	0.478	0.0542	0.00713	0.48571	0.0718
0.00704	0.4851	0.0349	0.00702	0.483	0.04152	0.00702	0.478	0.05983	0.00715	0.48599	0.07526
0.00706	0.4859	0.0361	0.00704	0.484	0.04277	0.00704	0.479	0.05822	0.00716	0.48627	0.07875
0.00707	0.4867	0.03733	0.00706	0.484	0.04556	0.00705	0.479	0.06384	0.00718	0.48652	0.08232
0.00709	0.48745	0.03876	0.00707	0.485	0.0468	0.00707	0.479	0.06946	0.0072	0.48677	0.08594
0.00711	0.48819	0.04022	0.00709	0.486	0.04804	0.00709	0.48	0.06781	0.00721	0.48698	0.08968
0.00712	0.48886	0.04197	0.00711	0.486	0.05081	0.0071	0.48	0.07341	0.00723	0.48717	0.09354
0.00714	0.48948	0.04388	0.00712	0.487	0.05202	0.00712	0.48	0.07902	0.00725	0.4873	0.09764
0.00716	0.49006	0.046	0.00714	0.487	0.05755	0.00714	0.48	0.08182	0.00726	0.48741	0.10182
0.00717	0.49058	0.04838	0.00716	0.488	0.05598	0.00715	0.481	0.08292	0.00728	0.48751	0.1061
0.00719	0.49104	0.05099	0.00717	0.488	0.06149	0.00717	0.481	0.08852	0.0073	0.48761	0.11031
0.00721	0.49144	0.05384	0.00719	0.488	0.06701	0.00719	0.481	0.09131	0.00732	0.48772	0.11451
0.00722	0.49181	0.05681	0.00721	0.489	0.0654	0.0072	0.481	0.09691	0.00733	0.48785	0.11859
0.00724	0.49212	0.06005	0.00722	0.489	0.0709	0.00722	0.481	0.1025	0.00735	0.48803	0.12248
0.00726	0.49239	0.06344	0.00724	0.489	0.07641	0.00724	0.481	0.1053	0.00737	0.48823	0.12621
0.00727	0.49263	0.06698	0.00726	0.49	0.07476	0.00725	0.481	0.1109	0.00738	0.48844	0.12995
0.00729	0.49287	0.07051	0.00727	0.49	0.08026	0.00727	0.482	0.11187	0.0074	0.48866	0.13362
0.00731	0.49308	0.07413	0.00729	0.49	0.08575	0.00729	0.482	0.11467	0.00742	0.48887	0.1373
0.00732	0.49327	0.07786	0.00731	0.49	0.08849	0.0073	0.482	0.12025	0.00743	0.48908	0.14104
0.00734	0.49345	0.08163	0.00732	0.49	0.09398	0.00732	0.482	0.12583	0.00745	0.48927	0.14479
0.00736	0.49361	0.08547	0.00734	0.49	0.09948	0.00734	0.482	0.12862	0.00747	0.48947	0.14857
0.00737	0.49377	0.08931	0.00736	0.491	0.09774	0.00735	0.482	0.1342	0.00748	0.48975	0.15188
0.00739	0.49391	0.09323	0.00737	0.491	0.10322	0.00737	0.482	0.13978	0.0075	0.49025	0.15421
0.00741	0.49404	0.0972	0.00739	0.491	0.1087	0.00739	0.482	0.14258	0.00752	0.49099	0.15541
0.00742	0.49418	0.10114	0.00741	0.491	0.11144	0.0074	0.483	0.14342	0.00754	0.49193	0.15565
0.00744	0.49435	0.10492	0.00742	0.491	0.11692	0.00742	0.483	0.14899	0.00755	0.49305	0.15505
0.00746	0.49458	0.10843	0.00744	0.491	0.1224	0.00744	0.483	0.15178	0.00757	0.49434	0.15366
0.00747	0.49484	0.11182	0.00746	0.491	0.12514	0.00745	0.483	0.15735	0.00759	0.49575	0.15175
0.00749	0.49515	0.11496	0.00747	0.491	0.13063	0.00747	0.484	0.15813	0.0076	0.49724	0.14945
0.00751	0.49548	0.11801	0.00749	0.492	0.1315	0.00749	0.484	0.16092	0.00762	0.49876	0.14704
0.00752	0.49584	0.12093	0.00751	0.492	0.13424	0.0075	0.485	0.16168	0.00764	0.50037	0.14427
0.00754	0.4962	0.1238	0.00752	0.492	0.13971	0.00752	0.485	0.16723	0.00765	0.50216	0.14067
0.00756	0.49657	0.12664	0.00754	0.493	0.14055	0.00754	0.486	0.16521	0.00767	0.50413	0.13631
0.00757	0.49697	0.12935	0.00756	0.493	0.14328	0.00755	0.487	0.16596	0.00769	0.50618	0.13168
0.00759	0.49746	0.13165	0.00757	0.494	0.1441	0.00757	0.488	0.16671	0.00771	0.50826	0.12694
0.00761	0.49812	0.13318	0.00759	0.494	0.14955	0.00759	0.49	0.15995	0.00772	0.51034	0.12225
0.00762	0.49893	0.13399	0.00761	0.495	0.14764	0.0076	0.491	0.16071	0.00774	0.51245	0.11751
0.00764	0.49992	0.13401	0.00762	0.496	0.14844	0.00762	0.492	0.16148	0.00776	0.51457	0.11279
0.00766	0.50101	0.13359	0.00764	0.497	0.14924	0.00764	0.494	0.15482	0.00777	0.51666	0.10821
0.00767	0.50216	0.13287	0.00766	0.498	0.14734	0.00765	0.495	0.15561	0.00779	0.51875	0.10373
0.00769	0.50337	0.1319	0.00767	0.5	0.14357	0.00767	0.497	0.15175	0.00781	0.52083	0.09935
0.00771	0.50461	0.13079	0.00769	0.501	0.14438	0.00769	0.499	0.14523	0.00782	0.52284	0.09526
0.00772	0.50587	0.12959	0.00771	0.502	0.14251	0.0077	0.501	0.14149	0.00784	0.52484	0.09133
0.00774	0.5072	0.1281	0.00772	0.504	0.13881	0.00772	0.503	0.13779	0.00786	0.52679	0.08758
0.00776	0.50864	0.12614	0.00774	0.506	0.13515	0.00774	0.505	0.13147	0.00787	0.52874	0.08394
0.00777	0.51021	0.12365	0.00776	0.507	0.13333	0.00775	0.508	0.12345	0.00789	0.53064	0.08048
0.00779	0.51191	0.1206	0.00777	0.509	0.12974	0.00777	0.51	0.11994	0.00791	0.5325	0.07725
0.00781	0.51369	0.1172	0.00779	0.511	0.12619	0.00779	0.512	0.11384	0.00793	0.53435	0.07412
0.00782	0.51552	0.11368	0.00781	0.513	0.12005	0.0078	0.514	0.11043	0.00794	0.53615	0.07118
0.00784	0.51741	0.1099	0.00782	0.515	0.1166	0.00782	0.516	0.10707	0.00796	0.53794	0.06833
0.00786	0.51933	0.10605	0.00784	0.517	0.1132	0.00784	0.518	0.10114	0.00798	0.5397	0.06562
0.00787	0.52128	0.10208	0.00786	0.519	0.10723	0.00785	0.52	0.09787	0.00799	0.54144	0.06301
0.00789	0.52325	0.0981	0.00787	0.521	0.10392	0.00787	0.522	0.09463	0.00801	0.54315	0.06055
0.00791	0.52523	0.09413	0.00789	0.524	0.09646	0.00789	0.524	0.08886	0.00803	0.54481	0.05827
0.00792	0.5272	0.09022	0.00791	0.526	0.0907	0.0079	0.525	0.08985	0.00804	0.54649	0.05598
0.00794	0.52915	0.08644	0.00792	0.528	0.08756	0.00792	0.527	0.08671	0.00806	0.54812	0.0539
0.00796	0.53107	0.08286	0.00794	0.529	0.08854	0.00794	0.529	0.08106	0.00808	0.54971	0.05197
0.00797	0.53295	0.07944	0.00796	0.531	0.0829	0.00795	0.531	0.07801	0.00809	0.55125	0.05023
0.00799	0.53479	0.07622	0.00797	0.533	0.07984	0.00797	0.533	0.07498	0.00811	0.55276	0.04865
0.00801	0.53663	0.07306	0.00799	0.535	0.07682	0.00799	0.534	0.07348	0.00813	0.55424	0.0472
0.00802	0.53842	0.07011	0.00801	0.537	0.07133	0.008	0.536	0.07052	0.00815	0.55569	0.04587
0.00804	0.54019	0.06726	0.00802	0.539	0.06839	0.00802	0.538	0.06758	0.00816	0.55711	0.04464
0.00806	0.54195	0.06448	0.00804	0.541	0.06548	0.00804	0.539	0.06612	0.00818	0.55853	0.04346
0.00807	0.54373	0.06167	0.00806	0.542	0.06404	0.00805	0.541	0.06323	0.0082	0.55992	0.04235
0.00809	0.5455	0.05891	0.00807	0.544	0.06119	0.00807	0.542	0.06428	0.00821	0.56127	0.04144
0.00811	0.54725	0.05626	0.00809	0.546	0.05836	0.00809	0.544	0.05895	0.00823	0.56264	0.04045
0.00812	0.54896	0.0538	0.00811	0.548	0.05311	0.0081	0.545	0.06001	0.00825	0.56401	0.03946
0.00814	0.55064	0.05146	0.00812	0.549	0.05419	0.00812	0.547	0.0572	0.00826	0.56538	0.03846
0.00816	0.55229	0.04926	0.00814	0.551	0.05144	0.00814	0.548	0.0558	0.00828	0.56675	0.03748
0.00817	0.55393	0.04713	0.00816	0.553	0.04628	0.00815	0.55	0.05303	0.0083	0.5681	0.03662
0.00819	0.55554	0.04508	0.00817	0.554	0.04737	0.00817	0.551	0.0541	0.00831	0.5694	0.03588
0.00821	0.55711	0.04326	0.00819	0.556	0.0447	0.00819	0.552	0.05273	0.00833	0.57063	0.03545
0.00822	0.55864	0.04158	0.00821	0.557	0.04337	0.0082	0.554	0.05	0.00835	0.57179	0.03526
0.00824	0.56012	0.04008	0.00822	0.559	0.04073	0.00822	0.555	0.05107	0.00837	0.57291	0.03522
0.00826	0.56159	0.03867	0.00824	0.56	0.04183	0.00824	0.556	0.04972	0.00838	0.57397	0.03538
0.00827	0.56301	0.03739	0.00826	0.562	0.03682	0.00825	0.558	0.04703	0.0084	0.57503	0.03553
0.00829	0.5644	0.03628	0.00827	0.563	0.03793	0.00827	0.559	0.04811	0.00842	0.57604	0.03587
0.00831	0.56578	0.03522	0.00829	0.564	0.03903	0.00829	0.56	0.04677	0.00843	0.57702	0.03635
0.00832	0.56713	0.03427	0.00831	0.566	0.03408	0.0083	0.561	0.04785	0.00845	0.57795	0.03697
0.00834	0.56848	0.03331	0.00832	0.567	0.03518	0.00832	0.563	0.0452	0.00847	0.57886	0.03768
0.00836	0.56985	0.03227	0.00834	0.568	0.03629	0.00834	0.564	0.04388	0.00848	0.57974	0.03847
0.00837	0.57124	0.03119	0.00836	0.57	0.03139	0.00835	0.565	0.04496	0.0085	0.58054	0.03953
0.00839	0.57261	0.0302	0.00837	0.571	0.03249	0.00837	0.566	0.04603	0.00852	0.58132	0.0407
0.00841	0.57394	0.02935	0.00839	0.572	0.0336	0.00839	0.567	0.04471	0.00853	0.58207	0.04193
0.00842	0.57523	0.02864	0.00841	0.574	0.02875	0.0084	0.568	0.04578	0.00855	0.58282	0.04317
0.00844	0.57652	0.02795	0.00842	0.575	0.02986	0.00842	0.569	0.04684	0.00857	0.58352	0.0446
0.00846	0.57779	0.02733	0.00844	0.576	0.03096	0.00844	0.57	0.04553	0.00859	0.58418	0.04618
0.00847	0.57898	0.02697	0.00846	0.577	0.02973	0.00845	0.571	0.04659	0.0086	0.58479	0.0479
0.00849	0.58011	0.02684	0.00847	0.578	0.03083	0.00847	0.572	0.04764	0.00862	0.58535	0.04981
0.00851	0.5812	0.02688	0.00849	0.579	0.03192	0.00849	0.573	0.04633	0.00864	0.5859	0.05174
0.00852	0.58222	0.02712	0.00851	0.58	0.03068	0.0085	0.573	0.05103	0.00865	0.58639	0.05389
0.00854	0.58322	0.02746	0.00852	0.58	0.03533	0.00852	0.574	0.05206	0.00867	0.58685	0.05613
0.00856	0.58418	0.02795	0.00854	0.581	0.0364	0.00854	0.575	0.05075	0.00869	0.58729	0.05845
0.00857	0.58508	0.02862	0.00856	0.582	0.03515	0.00855	0.576	0.05178	0.0087	0.58769	0.06089
0.00859	0.58597	0.02934	0.00857	0.583	0.03623	0.00857	0.576	0.05645	0.00872	0.58807	0.06343
0.00861	0.58683	0.03014	0.00859	0.584	0.03729	0.00859	0.577	0.05513	0.00874	0.5884	0.06612
0.00862	0.58769	0.03095	0.00861	0.585	0.03605	0.0086	0.578	0.05613	0.00876	0.58869	0.06894
0.00864	0.58852	0.03188	0.00862	0.585	0.04065	0.00862	0.578	0.06079	0.00877	0.58895	0.07191
0.00866	0.58932	0.03288	0.00864	0.586	0.0417	0.00864	0.579	0.05945	0.00879	0.58916	0.07501
0.00867	0.59009	0.03399	0.00866	0.587	0.04044	0.00865	0.579	0.0641	0.00881	0.58936	0.07816
0.00869	0.59083	0.03522	0.00867	0.588	0.04148	0.00867	0.58	0.06508	0.00882	0.58956	0.0813
0.00871	0.59153	0.03657	0.00869	0.588	0.04606	0.00869	0.58	0.0674	0.00884	0.58976	0.08444
0.00872	0.59218	0.03807	0.00871	0.589	0.0448	0.0087	0.581	0.06836	0.00886	0.58998	0.08751
0.00874	0.59279	0.03972	0.00872	0.589	0.04937	0.00872	0.581	0.07299	0.00887	0.59022	0.09051
0.00876	0.59335	0.04155	0.00874	0.59	0.05037	0.00874	0.581	0.07531	0.00889	0.59047	0.09345
0.00877	0.59387	0.04351	0.00876	0.59	0.05266	0.00875	0.582	0.07624	0.00891	0.59074	0.09633
0.00879	0.59435	0.04562	0.00877	0.591	0.05365	0.00877	0.582	0.08086	0.00892	0.59103	0.09914
0.00881	0.59478	0.04789	0.00879	0.591	0.05821	0.00879	0.582	0.08317	0.00894	0.59135	0.10183
0.00882	0.59517	0.05026	0.00881	0.592	0.05691	0.0088	0.582	0.0878	0.00896	0.59172	0.1043
0.00884	0.59555	0.05269	0.00882	0.592	0.06145	0.00882	0.583	0.08868	0.00898	0.59213	0.10665
0.00886	0.59589	0.05527	0.00884	0.592	0.066	0.00884	0.583	0.09099	0.00899	0.59255	0.10893
0.00887	0.59621	0.05791	0.00886	0.593	0.06468	0.00885	0.583	0.0956	0.00901	0.59303	0.11101
0.00889	0.59655	0.06047	0.00887	0.593	0.06921	0.00887	0.583	0.10022	0.00903	0.59357	0.11284
0.00891	0.59688	0.06306	0.00889	0.593	0.07375	0.00889	0.583	0.10253	0.00904	0.59417	0.11442
0.00892	0.59721	0.06565	0.00891	0.593	0.07602	0.0089	0.584	0.10336	0.00906	0.59489	0.11558
0.00894	0.59751	0.06833	0.00892	0.594	0.07693	0.00892	0.584	0.10797	0.00908	0.59576	0.11617
0.00896	0.59781	0.07101	0.00894	0.594	0.08146	0.00894	0.584	0.11027	0.00909	0.5968	0.11614
0.00897	0.59812	0.07365	0.00896	0.594	0.08372	0.00895	0.584	0.11488	0.00911	0.59799	0.11552
0.00899	0.59843	0.0763	0.00897	0.594	0.08826	0.00897	0.585	0.11567	0.00913	0.59927	0.11459
0.00901	0.59875	0.07891	0.00899	0.595	0.08912	0.00899	0.585	0.11798	0.00914	0.60061	0.11342
0.00902	0.59907	0.0815	0.00901	0.595	0.09138	0.009	0.586	0.11876	0.00916	0.60201	0.11207
0.00904	0.59941	0.08403	0.00902	0.595	0.09591	0.00902	0.586	0.12335	0.00918	0.60348	0.11045
0.00906	0.59979	0.08639	0.00904	0.596	0.09675	0.00904	0.587	0.12182	0.0092	0.60503	0.10854
0.00907	0.60022	0.08856	0.00906	0.596	0.09901	0.00905	0.588	0.12259	0.00921	0.60662	0.10651
0.00909	0.60072	0.09049	0.00907	0.596	0.10352	0.00907	0.589	0.12335	0.00923	0.60823	0.10443
0.00911	0.60127	0.09226	0.00909	0.597	0.10434	0.00909	0.589	0.12563	0.00925	0.60984	0.10235
0.00912	0.60187	0.09382	0.00911	0.597	0.10659	0.0091	0.59	0.12638	0.00926	0.61148	0.10021
0.00914	0.60251	0.0952	0.00912	0.598	0.1074	0.00912	0.591	0.12713	0.00928	0.61314	0.09797
0.00916	0.60321	0.09641	0.00914	0.599	0.10819	0.00914	0.593	0.12181	0.0093	0.61485	0.0956
0.00917	0.60391	0.09757	0.00916	0.599	0.11044	0.00915	0.594	0.12257	0.00931	0.61665	0.09294
0.00919	0.60464	0.09863	0.00917	0.6	0.11123	0.00917	0.595	0.12333	0.00933	0.61853	0.08999
0.00921	0.60542	0.09952	0.00919	0.6	0.11571	0.00919	0.597	0.11807	0.00935	0.62045	0.08698
0.00922	0.60625	0.10022	0.00921	0.601	0.11424	0.0092	0.598	0.11884	0.00936	0.62236	0.08397
0.00924	0.60714	0.10069	0.00922	0.602	0.11502	0.00922	0.599	0.11961	0.00938	0.62427	0.08104
0.00926	0.6081	0.10093	0.00924	0.603	0.11579	0.00924	0.601	0.11441	0.0094	0.62615	0.07822
0.00927	0.60914	0.10084	0.00926	0.605	0.11065	0.00925	0.602	0.11519	0.00942	0.62799	0.07555
0.00929	0.61023	0.10061	0.00927	0.606	0.11143	0.00927	0.604	0.11227	0.00943	0.62981	0.07297
0.00931	0.61137	0.1002	0.00929	0.607	0.11221	0.00929	0.606	0.10717	0.00945	0.63163	0.07043
0.00932	0.61261	0.09941	0.00931	0.609	0.10713	0.0093	0.608	0.10432	0.00947	0.63342	0.06798
0.00934	0.61394	0.09829	0.00932	0.61	0.10792	0.00932	0.609	0.10513	0.00948	0.63519	0.06565
0.00936	0.61536	0.09688	0.00934	0.612	0.1051	0.00934	0.611	0.10011	0.0095	0.63694	0.0634
0.00937	0.6169	0.09508	0.00936	0.614	0.1001	0.00935	0.613	0.09734	0.00952	0.63866	0.06126
0.00939	0.61854	0.09292	0.00937	0.616	0.09735	0.00937	0.615	0.09459	0.00953	0.64036	0.05924
0.00941	0.62028	0.09041	0.00939	0.618	0.09462	0.00939	0.617	0.08969	0.00955	0.64205	0.05724
0.00942	0.62209	0.08769	0.00941	0.62	0.08974	0.0094	0.619	0.08702	0.00957	0.64369	0.05538
0.00944	0.62394	0.08483	0.00942	0.622	0.08707	0.00942	0.621	0.08436	0.00959	0.64533	0.05359
0.00946	0.62584	0.08188	0.00944	0.624	0.08443	0.00944	0.622	0.08304	0.0096	0.64694	0.05189
0.00947	0.62773	0.07893	0.00946	0.626	0.07967	0.00945	0.624	0.08043	0.00962	0.64851	0.05033
0.00949	0.62964	0.07598	0.00947	0.628	0.07709	0.00947	0.626	0.07569	0.00964	0.65007	0.04882
0.00951	0.63156	0.073	0.00949	0.629	0.07795	0.00948	0.628	0.07314	0.00965	0.65161	0.04737
0.00952	0.63348	0.07005	0.00951	0.631	0.07327	0.0095	0.629	0.07401	0.00967	0.65312	0.04605
0.00954	0.63541	0.0671	0.00952	0.633	0.07075	0.00952	0.631	0.06935	0.00969	0.65462	0.04477
0.00956	0.63734	0.06419	0.00954	0.635	0.06826	0.00953	0.632	0.07023	0.0097	0.65608	0.04361
0.00957	0.63925	0.06133	0.00956	0.637	0.06368	0.00955	0.634	0.06774	0.00972	0.65753	0.04249
0.00959	0.64115	0.05857	0.00957	0.639	0.06124	0.00957	0.636	0.06315	0.00974	0.65894	0.0415
0.00961	0.64303	0.0559	0.00959	0.64	0.06214	0.00958	0.637	0.06404	0.00975	0.6603	0.04069
0.00962	0.64487	0.05337	0.00961	0.642	0.05763	0.0096	0.639	0.06161	0.00977	0.66166	0.03988
0.00964	0.64668	0.05096	0.00962	0.644	0.05525	0.00962	0.64	0.0604	0.00979	0.66297	0.03922
0.00966	0.64845	0.0487	0.00964	0.645	0.05616	0.00963	0.642	0.058	0.00981	0.66434	0.0384
0.00967	0.65017	0.04661	0.00966	0.647	0.05172	0.00965	0.643	0.0589	0.00982	0.6657	0.03759
0.00969	0.65185	0.04465	0.00967	0.649	0.0494	0.00967	0.645	0.05443	0.00984	0.66705	0.03684
0.00971	0.65349	0.04287	0.00969	0.65	0.05032	0.00968	0.646	0.05534	0.00986	0.66837	0.03617
0.00972	0.65508	0.04123	0.00971	0.652	0.04595	0.0097	0.648	0.05299	0.00987	0.66966	0.03561
0.00974	0.65665	0.0397	0.00972	0.653	0.04688	0.00972	0.649	0.05182	0.00989	0.67096	0.03499
0.00976	0.65816	0.03833	0.00974	0.655	0.0446	0.00973	0.651	0.04951	0.00991	0.67219	0.03462
0.00977	0.65965	0.03706	0.00976	0.656	0.04347	0.00975	0.652	0.05042	0.00992	0.67338	0.03437
0.00979	0.66108	0.03596	0.00977	0.658	0.04123	0.00977	0.653	0.04927	0.00994	0.67453	0.03424
0.00981	0.6625	0.03494	0.00979	0.659	0.04216	0.00978	0.655	0.04698	0.00996	0.67562	0.03428
0.00982	0.66387	0.03404	0.00981	0.661	0.0379	0.0098	0.656	0.04789	0.00997	0.67668	0.03442
0.00984	0.66522	0.03323	0.00982	0.662	0.03884	0.00982	0.657	0.04676	0.00999	0.67769	0.03472
0.00986	0.66654	0.03252	0.00984	0.664	0.03665	0.00983	0.659	0.0445	0.01001	0.67864	0.03521
0.00987	0.66785	0.03185	0.00986	0.665	0.03556	0.00985	0.66	0.04542	0.01003	0.67956	0.03579
0.00989	0.66915	0.03119	0.00987	0.666	0.03649	0.00987	0.661	0.04429	0.01004	0.68047	0.03637
0.00991	0.6705	0.0304	0.00989	0.668	0.03433	0.00988	0.663	0.04206	0.01006	0.68138	0.03697
0.00992	0.67187	0.02955	0.00991	0.669	0.03325	0.0099	0.664	0.04298	0.01008	0.68226	0.03765
0.00994	0.67322	0.02875	0.00992	0.671	0.03111	0.00992	0.665	0.04187	0.01009	0.6831	0.03844
0.00996	0.67457	0.02797	0.00994	0.672	0.03205	0.00993	0.666	0.04279	0.01011	0.68391	0.03934
0.00997	0.67588	0.02731	0.00996	0.673	0.03099	0.00995	0.667	0.0437	0.01013	0.68469	0.04031
0.00999	0.67718	0.0267	0.00997	0.675	0.02888	0.00997	0.668	0.04259	0.01014	0.68541	0.04146
0.01001	0.67845	0.02617	0.00999	0.676	0.02783	0.00998	0.669	0.0435	0.01016	0.68608	0.04277
0.01002	0.67964	0.02587	0.01	0.677	0.02479	0.01	0.67	0.04039	0.01018	0.68671	0.04419
0.01004	0.68081	0.02566	0.01	0.678	0.02177	0.01	0.671	0.03729	0.01019	0.6873	0.04572
0.01006	0.68194	0.02557	0.01	0.679	0.03859	0.01	0.672	0.05424	0.01021	0.68787	0.04732
0.01007	0.68306	0.0255	0.0101	0.68	0.03554	0.0101	0.673	0.05111	0.01023	0.68842	0.04895
0.01009	0.68414	0.02555	0.0101	0.681	0.0325	0.0101	0.674	0.04799	0.01025	0.68898	0.05059
0.01011	0.68518	0.02571	0.0101	0.682	0.02947	0.0101	0.675	0.04489	0.01026	0.68953	0.05221
0.01012	0.68616	0.02606	0.0101	0.683	0.02646	0.0101	0.676	0.0418	0.01028	0.69007	0.05389
0.01014	0.6871	0.02651	0.0101	0.684	0.02346	0.0101	0.677	0.03872	0.0103	0.69059	0.05562
0.01016	0.68802	0.02705	0.0101	0.685	0.04013	0.0101	0.677	0.05861	0.01031	0.69108	0.05743
0.01017	0.68891	0.02765	0.0102	0.686	0.0371	0.0102	0.678	0.05549	0.01033	0.69156	0.05928
0.01019	0.68976	0.02838	0.0102	0.687	0.03408	0.0102	0.679	0.05238	0.01035	0.69205	0.06109
0.01021	0.6906	0.02912	0.0102	0.688	0.03108	0.0102	0.679	0.05238	0.01036	0.69252	0.06294
0.01022	0.69143	0.0299	0.0102	0.688	0.03108	0.0102	0.68	0.04929	0.01038	0.69299	0.06481
0.01024	0.69223	0.03077	0.0102	0.689	0.02809	0.0102	0.68	0.04929	0.0104	0.69346	0.06666
0.01026	0.693	0.03172	0.0102	0.69	0.04462	0.0102	0.681	0.06596	0.01041	0.69392	0.06854
0.01027	0.69376	0.03272	0.0103	0.691	0.0416	0.0103	0.681	0.06596	0.01043	0.69437	0.07044
0.01029	0.69449	0.03378	0.0103	0.691	0.0416	0.0103	0.682	0.06284	0.01045	0.69482	0.07235
0.01031	0.69519	0.03491	0.0103	0.692	0.03859	0.0103	0.682	0.06284	0.01047	0.69526	0.07431
0.01032	0.69587	0.03613	0.0103	0.692	0.03859	0.0103	0.683	0.05973	0.01048	0.69569	0.07625
0.01034	0.69649	0.03751	0.0103	0.693	0.03559	0.0103	0.683	0.05973	0.0105	0.69613	0.07819
0.01036	0.69706	0.03902	0.0103	0.693	0.05502	0.0103	0.684	0.0763	0.01052	0.69659	0.08004
0.01037	0.69761	0.04063	0.0104	0.694	0.05198	0.0104	0.684	0.0763	0.01053	0.69707	0.08185
0.01039	0.69812	0.04231	0.0104	0.694	0.05198	0.0104	0.684	0.0763	0.01055	0.69754	0.08365
0.01041	0.69862	0.04404	0.0104	0.695	0.04896	0.0104	0.685	0.07316	0.01057	0.69805	0.08536
0.01042	0.69912	0.04576	0.0104	0.695	0.04896	0.0104	0.685	0.07316	0.01058	0.69857	0.08701
0.01044	0.69962	0.04748	0.0104	0.696	0.04594	0.0104	0.686	0.07003	0.0106	0.6991	0.08863
0.01046	0.70011	0.0492	0.0104	0.696	0.06529	0.0104	0.686	0.08964	0.01062	0.69969	0.09009
0.01047	0.70061	0.05092	0.0105	0.697	0.06223	0.0105	0.686	0.08964	0.01064	0.70038	0.09118
0.01049	0.70111	0.05262	0.0105	0.697	0.06223	0.0105	0.687	0.08647	0.01065	0.7012	0.09191
0.01051	0.70161	0.05433	0.0105	0.697	0.06223	0.0105	0.687	0.08647	0.01067	0.70213	0.09227
0.01052	0.7021	0.05605	0.0105	0.698	0.05919	0.0105	0.688	0.08332	0.01069	0.70315	0.09237
0.01054	0.70258	0.05781	0.0105	0.698	0.05919	0.0105	0.688	0.08332	0.0107	0.70429	0.09208
0.01056	0.70306	0.05957	0.0105	0.698	0.07848	0.0105	0.688	0.10288	0.01072	0.70553	0.09148
0.01057	0.70352	0.06135	0.0106	0.699	0.07539	0.0106	0.689	0.09968	0.01074	0.70687	0.09059
0.01059	0.70399	0.06313	0.0106	0.699	0.07539	0.0106	0.69	0.0965	0.01075	0.70831	0.0894
0.01061	0.70445	0.06494	0.0106	0.7	0.07232	0.0106	0.69	0.0965	0.01077	0.70983	0.08796
0.01062	0.70493	0.06667	0.0106	0.7	0.07232	0.0106	0.691	0.09333	0.01079	0.71139	0.08643
0.01064	0.70548	0.0682	0.0106	0.7	0.07232	0.0106	0.691	0.09333	0.0108	0.71299	0.08476
0.01066	0.70606	0.06963	0.0106	0.701	0.08845	0.0106	0.692	0.10962	0.01082	0.71462	0.08301
0.01067	0.70665	0.07102	0.0107	0.701	0.08845	0.0107	0.693	0.10642	0.01084	0.71628	0.08121
0.01069	0.70726	0.07234	0.0107	0.702	0.08536	0.0107	0.694	0.10324	0.01086	0.71794	0.07939
0.01071	0.70789	0.0736	0.0107	0.703	0.08227	0.0107	0.694	0.10324	0.01087	0.71961	0.07757
0.01072	0.70853	0.07483	0.0107	0.703	0.08227	0.0107	0.695	0.10006	0.01089	0.72128	0.07578
0.01074	0.70919	0.07601	0.0107	0.704	0.0792	0.0107	0.696	0.09691	0.01091	0.72292	0.07405
0.01076	0.70986	0.07715	0.0107	0.705	0.09522	0.0107	0.698	0.10991	0.01092	0.72456	0.07235
0.01077	0.71058	0.07811	0.0108	0.705	0.09522	0.0108	0.699	0.10674	0.01094	0.72619	0.07071
0.01079	0.71136	0.07891	0.0108	0.706	0.09212	0.0108	0.7	0.10358	0.01096	0.7278	0.06911
0.01081	0.7122	0.07954	0.0108	0.707	0.08903	0.0108	0.702	0.0973	0.01097	0.72943	0.0675
0.01082	0.71305	0.0801	0.0108	0.708	0.08596	0.0108	0.703	0.09418	0.01099	0.73105	0.0659
0.01084	0.71397	0.08048	0.0108	0.709	0.0829	0.0108	0.705	0.08798	0.01101	0.73268	0.06427
0.01086	0.71497	0.0806	0.0108	0.71	0.09881	0.0108	0.707	0.10088	0.01102	0.73432	0.06264
0.01087	0.71605	0.08047	0.0109	0.711	0.09572	0.0109	0.708	0.09777	0.01104	0.73597	0.06101
0.01089	0.71723	0.08004	0.0109	0.713	0.08958	0.0109	0.71	0.09159	0.01106	0.73762	0.05937
0.01091	0.71851	0.07934	0.0109	0.714	0.08653	0.0109	0.712	0.08547	0.01108	0.73926	0.05777
0.01092	0.71987	0.07838	0.0109	0.716	0.08047	0.0109	0.713	0.08243	0.01109	0.74092	0.05613
0.01094	0.72135	0.07708	0.0109	0.718	0.07446	0.0109	0.715	0.07638	0.01111	0.74258	0.05449
0.01096	0.72292	0.07553	0.0109	0.719	0.09021	0.0109	0.717	0.08916	0.01113	0.74422	0.05293
0.01097	0.72456	0.07377	0.011	0.721	0.08417	0.011	0.718	0.08613	0.01114	0.74585	0.0514
0.01099	0.72626	0.07184	0.011	0.723	0.07818	0.011	0.72	0.0801	0.01116	0.74745	0.04995
0.01101	0.728	0.06979	0.011	0.725	0.07224	0.011	0.722	0.07412	0.01118	0.74905	0.04855
0.01102	0.72975	0.06775	0.011	0.726	0.06928	0.011	0.723	0.07115	0.01119	0.75061	0.04724
0.01104	0.73151	0.0657	0.011	0.728	0.06342	0.011	0.725	0.06525	0.01121	0.75216	0.04598
0.01106	0.73324	0.06374	0.011	0.73	0.07605	0.011	0.726	0.08088	0.01123	0.75369	0.04476
0.01107	0.73495	0.06185	0.0111	0.732	0.07018	0.0111	0.728	0.07494	0.01124	0.7552	0.04361
0.01109	0.73665	0.06002	0.0111	0.733	0.06726	0.0111	0.73	0.06906	0.01126	0.75672	0.04245
0.01111	0.73832	0.05827	0.0111	0.735	0.06146	0.0111	0.732	0.06323	0.01128	0.75823	0.04132
0.01112	0.73999	0.05654	0.0111	0.737	0.05571	0.0111	0.733	0.06033	0.0113	0.7597	0.04031
0.01114	0.7417	0.05471	0.0111	0.738	0.05285	0.0111	0.735	0.05457	0.01131	0.76115	0.03936
0.01116	0.74345	0.05277	0.0111	0.74	0.06537	0.0111	0.736	0.07	0.01133	0.76261	0.03838
0.01117	0.74522	0.05078	0.0112	0.742	0.05963	0.0112	0.738	0.06421	0.01135	0.7641	0.03735
0.01119	0.747	0.0488	0.0112	0.743	0.05678	0.0112	0.74	0.05847	0.01136	0.76558	0.03632
0.01121	0.74876	0.04688	0.0112	0.745	0.05112	0.0112	0.741	0.05561	0.01138	0.76704	0.03536
0.01123	0.75049	0.04504	0.0112	0.747	0.0455	0.0112	0.743	0.04994	0.0114	0.76847	0.03449
0.01124	0.75219	0.04332	0.0112	0.748	0.0427	0.0112	0.744	0.04712	0.01141	0.76989	0.03367
0.01126	0.75385	0.04171	0.0112	0.75	0.05511	0.0112	0.746	0.05956	0.01143	0.77128	0.03291
0.01128	0.75545	0.04027	0.0113	0.752	0.0495	0.0113	0.747	0.05672	0.01145	0.77261	0.0323
0.01129	0.75702	0.03894	0.0113	0.753	0.04672	0.0113	0.748	0.0539	0.01147	0.7739	0.03183
0.01131	0.75853	0.03775	0.0113	0.755	0.04118	0.0113	0.75	0.04828	0.01148	0.77516	0.03145
0.01133	0.76002	0.03665	0.0113	0.756	0.03843	0.0113	0.751	0.04549	0.0115	0.77638	0.03115
0.01134	0.76146	0.03568	0.0113	0.758	0.03295	0.0113	0.753	0.03995	0.01152	0.77756	0.03095
0.01136	0.76288	0.03479	0.0113	0.759	0.04798	0.0113	0.754	0.05504	0.01153	0.77873	0.0308
0.01138	0.76426	0.03397	0.0114	0.761	0.04248	0.0114	0.755	0.05225	0.01155	0.77985	0.03077
0.01139	0.76564	0.0332	0.0114	0.762	0.03975	0.0114	0.757	0.0467	0.01157	0.78094	0.03083
0.01141	0.76699	0.0325	0.0114	0.764	0.03431	0.0114	0.758	0.04394	0.01158	0.78198	0.03102
0.01143	0.7683	0.03189	0.0114	0.765	0.03161	0.0114	0.76	0.03845	0.0116	0.78297	0.03135
0.01144	0.76962	0.03129	0.0114	0.767	0.02623	0.0114	0.761	0.03572	0.01162	0.7839	0.0318
0.01146	0.77096	0.03061	0.0114	0.768	0.04109	0.0114	0.762	0.05067	0.01163	0.7848	0.03237
0.01148	0.77238	0.02974	0.0115	0.769	0.03838	0.0115	0.763	0.04792	0.01165	0.78566	0.03302
0.01149	0.77377	0.02895	0.0115	0.771	0.033	0.0115	0.765	0.04245	0.01167	0.78648	0.03376
0.01151	0.77516	0.02816	0.0115	0.772	0.03033	0.0115	0.766	0.03973	0.01169	0.78726	0.03465
0.01153	0.77651	0.02748	0.0115	0.774	0.02501	0.0115	0.767	0.03702	0.0117	0.788	0.0356
0.01154	0.77786	0.02681	0.0115	0.775	0.02237	0.0115	0.768	0.03432	0.01172	0.7887	0.03666
0.01156	0.77915	0.02628	0.0115	0.776	0.03709	0.0115	0.769	0.03163	0.01174	0.78938	0.03778
0.01158	0.78043	0.02581	0.0116	0.778	0.03177	0.0115	0.77	0.04643	0.01175	0.79002	0.039
0.01159	0.78166	0.02547	0.0116	0.779	0.02912	0.0116	0.771	0.04372	0.01177	0.79064	0.04025
0.01161	0.78284	0.02523	0.0116	0.78	0.02648	0.0116	0.772	0.04102	0.01179	0.79124	0.04156
0.01163	0.78401	0.02506	0.0116	0.781	0.02386	0.0116	0.773	0.03833	0.0118	0.79183	0.04292
0.01164	0.78513	0.02499	0.0116	0.782	0.02124	0.0116	0.774	0.03565	0.01182	0.7924	0.0443
0.01166	0.7862	0.02505	0.0116	0.783	0.03582	0.0116	0.775	0.03298	0.01184	0.79296	0.0457
0.01168	0.78723	0.02522	0.0117	0.784	0.03318	0.0116	0.776	0.04766	0.01185	0.79351	0.04714
0.01169	0.78821	0.02552	0.0117	0.785	0.03055	0.0117	0.777	0.04497	0.01187	0.79403	0.04865
0.01171	0.7892	0.02582	0.0117	0.786	0.02793	0.0117	0.778	0.04228	0.01189	0.79452	0.05024
0.01173	0.79018	0.02611	0.0117	0.787	0.02532	0.0117	0.779	0.03961	0.01191	0.79499	0.05188
0.01174	0.79114	0.02646	0.0117	0.788	0.02272	0.0117	0.779	0.03961	0.01192	0.79545	0.05354
0.01176	0.79208	0.02685	0.0117	0.789	0.03719	0.0117	0.78	0.03694	0.01194	0.79591	0.05518
0.01178	0.79301	0.02729	0.0118	0.79	0.03456	0.0117	0.781	0.05151	0.01196	0.7964	0.05676
0.01179	0.79391	0.02778	0.0118	0.791	0.03195	0.0118	0.781	0.05151	0.01197	0.79691	0.05829
0.01181	0.79477	0.02838	0.0118	0.791	0.03195	0.0118	0.782	0.04883	0.01199	0.79743	0.05978
0.01183	0.79563	0.02899	0.0118	0.792	0.02935	0.0118	0.782	0.04883	0.01201	0.79796	0.06124
0.01184	0.79646	0.02966	0.0118	0.793	0.02675	0.0118	0.783	0.04615	0.01202	0.79848	0.06271
0.01186	0.79728	0.03038	0.0118	0.794	0.04111	0.0118	0.784	0.04348	0.01204	0.79901	0.06418
0.01188	0.79806	0.03116	0.0119	0.794	0.04111	0.0118	0.784	0.06065	0.01206	0.79954	0.06562
0.01189	0.79881	0.03204	0.0119	0.795	0.03849	0.0119	0.785	0.05795	0.01207	0.80009	0.06701
0.01191	0.79953	0.033	0.0119	0.796	0.03588	0.0119	0.785	0.05795	0.01209	0.80066	0.06834
0.01193	0.80021	0.03404	0.0119	0.796	0.03588	0.0119	0.786	0.05526	0.01211	0.80127	0.06958
0.01194	0.80089	0.0351	0.0119	0.797	0.03329	0.0119	0.786	0.05526	0.01213	0.80191	0.07074
0.01196	0.80154	0.03623	0.0119	0.797	0.05018	0.0119	0.787	0.05258	0.01214	0.80257	0.07181
0.01198	0.80217	0.0374	0.012	0.798	0.04754	0.0119	0.787	0.06967	0.01216	0.80326	0.07282
0.01199	0.80279	0.03859	0.012	0.798	0.04754	0.012	0.787	0.06967	0.01218	0.80405	0.07356
0.01201	0.80341	0.03978	0.012	0.799	0.04492	0.012	0.788	0.06696	0.01219	0.80494	0.07404
0.01203	0.80405	0.04091	0.012	0.799	0.04492	0.012	0.788	0.06696	0.01221	0.80586	0.07442
0.01204	0.8047	0.04203	0.012	0.8	0.04231	0.012	0.789	0.06426	0.01223	0.80683	0.07467
0.01206	0.80534	0.04315	0.012	0.8	0.05914	0.012	0.789	0.06426	0.01224	0.80785	0.07481
0.01208	0.80597	0.04432	0.0121	0.801	0.0565	0.012	0.79	0.07859	0.01226	0.80893	0.07475
0.01209	0.80658	0.04552	0.0121	0.801	0.0565	0.0121	0.79	0.07859	0.01228	0.81006	0.07458
0.01211	0.80716	0.04682	0.0121	0.802	0.05386	0.0121	0.791	0.07587	0.01229	0.81123	0.07431
0.01213	0.80773	0.04811	0.0121	0.802	0.05386	0.0121	0.791	0.07587	0.01231	0.81244	0.07395
0.01214	0.80829	0.04944	0.0121	0.803	0.05124	0.0121	0.792	0.07315	0.01233	0.81369	0.07345
0.01216	0.80883	0.05082	0.0121	0.803	0.068	0.0121	0.793	0.07045	0.01235	0.81503	0.07273
0.01218	0.80936	0.05222	0.0122	0.804	0.06535	0.0121	0.793	0.08742	0.01236	0.81646	0.07178
0.01219	0.80989	0.05361	0.0122	0.804	0.06535	0.0122	0.794	0.08468	0.01238	0.81795	0.07068
0.01221	0.81045	0.05493	0.0122	0.805	0.0627	0.0122	0.795	0.08196	0.0124	0.81948	0.06949
0.01223	0.81101	0.05625	0.0122	0.805	0.0627	0.0122	0.796	0.07924	0.01241	0.82101	0.06828
0.01224	0.81158	0.05753	0.0122	0.806	0.06007	0.0122	0.796	0.07924	0.01243	0.82258	0.06701
0.01226	0.81218	0.05873	0.0122	0.806	0.07677	0.0122	0.797	0.07653	0.01245	0.82417	0.06565
0.01228	0.81278	0.05991	0.0123	0.807	0.0741	0.0122	0.798	0.09071	0.01246	0.82578	0.06428
0.01229	0.81342	0.06101	0.0123	0.808	0.07144	0.0123	0.8	0.08527	0.01248	0.8274	0.06288
0.01231	0.81409	0.06203	0.0123	0.808	0.07144	0.0123	0.801	0.08256	0.0125	0.829	0.06154
0.01233	0.81477	0.06301	0.0123	0.809	0.0688	0.0123	0.802	0.07986	0.01252	0.8306	0.06023
0.01234	0.81548	0.06391	0.0123	0.81	0.06616	0.0123	0.803	0.07717	0.01253	0.83217	0.05897
0.01236	0.81622	0.06474	0.0123	0.81	0.08278	0.0123	0.804	0.0745	0.01255	0.83373	0.05775
0.01238	0.81699	0.06548	0.0124	0.811	0.08011	0.0123	0.805	0.08856	0.01257	0.83529	0.05654
0.01239	0.81781	0.0661	0.0124	0.812	0.07745	0.0124	0.807	0.08317	0.01258	0.83684	0.05538
0.01241	0.81868	0.06659	0.0124	0.813	0.0748	0.0124	0.808	0.08049	0.0126	0.83839	0.05422
0.01243	0.81958	0.06697	0.0124	0.814	0.07216	0.0124	0.81	0.07516	0.01262	0.8399	0.05314
0.01244	0.82055	0.0672	0.0124	0.815	0.06953	0.0124	0.811	0.07251	0.01263	0.84141	0.0521
0.01246	0.82158	0.06726	0.0124	0.817	0.08078	0.0124	0.813	0.06724	0.01265	0.84291	0.05106
0.01248	0.82268	0.06713	0.0125	0.818	0.07814	0.0124	0.814	0.08117	0.01267	0.84441	0.05004
0.01249	0.82388	0.06675	0.0125	0.819	0.0755	0.0125	0.816	0.07587	0.01268	0.84591	0.04902
0.01251	0.8252	0.06607	0.0125	0.821	0.07027	0.0125	0.817	0.07324	0.0127	0.84742	0.04799
0.01253	0.82666	0.06503	0.0125	0.822	0.06767	0.0125	0.819	0.06801	0.01272	0.84893	0.04697
0.01254	0.82824	0.06368	0.0125	0.824	0.06249	0.0125	0.82	0.0654	0.01274	0.85043	0.04597
0.01256	0.82989	0.06216	0.0125	0.826	0.07365	0.0125	0.822	0.06023	0.01275	0.85193	0.04498
0.01258	0.83157	0.06059	0.0126	0.827	0.07105	0.0125	0.823	0.07402	0.01277	0.85341	0.04403
0.01259	0.83326	0.05899	0.0126	0.829	0.06589	0.0126	0.825	0.06881	0.01279	0.85488	0.04314
0.01261	0.83494	0.05742	0.0126	0.831	0.06077	0.0126	0.827	0.06365	0.0128	0.85633	0.04228
0.01263	0.83662	0.05587	0.0126	0.832	0.05822	0.0126	0.828	0.06108	0.01282	0.85777	0.04144
0.01264	0.83829	0.05433	0.0126	0.834	0.05315	0.0126	0.83	0.05598	0.01284	0.8592	0.04065
0.01266	0.83997	0.05279	0.0126	0.836	0.06423	0.0126	0.831	0.05344	0.01285	0.86061	0.03991
0.01268	0.84165	0.05127	0.0127	0.838	0.05915	0.0126	0.833	0.06454	0.01287	0.86202	0.03916
0.01269	0.84333	0.04975	0.0127	0.839	0.05663	0.0127	0.834	0.06199	0.01289	0.86346	0.03835
0.01271	0.845	0.04826	0.0127	0.841	0.05161	0.0127	0.835	0.05945	0.0129	0.86489	0.03756
0.01273	0.84664	0.04687	0.0127	0.842	0.04911	0.0127	0.837	0.05439	0.01292	0.86631	0.0368
0.01274	0.84825	0.04553	0.0127	0.844	0.04415	0.0127	0.839	0.04937	0.01294	0.8677	0.03613
0.01276	0.84986	0.04422	0.0127	0.846	0.05513	0.0127	0.84	0.04687	0.01296	0.86906	0.03552
0.01278	0.85144	0.04298	0.0128	0.847	0.05264	0.0127	0.842	0.05789	0.01297	0.87039	0.03498
0.01279	0.85301	0.0418	0.0128	0.849	0.04768	0.0128	0.843	0.05538	0.01299	0.87167	0.03457
0.01281	0.85453	0.04071	0.0128	0.85	0.04522	0.0128	0.844	0.05288	0.01301	0.87293	0.0342
0.01283	0.85603	0.03969	0.0128	0.852	0.04032	0.0128	0.846	0.04791	0.01302	0.87417	0.0339
0.01284	0.85752	0.03871	0.0128	0.854	0.03545	0.0128	0.847	0.04544	0.01304	0.87537	0.03369
0.01286	0.85898	0.0378	0.0128	0.855	0.04878	0.0128	0.849	0.04052	0.01306	0.87652	0.03357
0.01288	0.86042	0.03693	0.0129	0.857	0.04389	0.0128	0.85	0.05391	0.01307	0.87763	0.03356
0.01289	0.86186	0.03609	0.0129	0.858	0.04146	0.0129	0.851	0.05143	0.01309	0.87872	0.03361
0.01291	0.86326	0.03532	0.0129	0.86	0.03662	0.0129	0.853	0.04651	0.01311	0.8798	0.03368
0.01293	0.86465	0.0346	0.0129	0.861	0.03422	0.0129	0.854	0.04406	0.01312	0.88085	0.03381
0.01294	0.86602	0.03391	0.0129	0.862	0.03182	0.0129	0.856	0.03918	0.01314	0.88188	0.03399
0.01296	0.86737	0.03329	0.0129	0.864	0.04262	0.0129	0.857	0.03676	0.01316	0.8829	0.03421
0.01298	0.8687	0.03273	0.013	0.865	0.04022	0.0129	0.858	0.05004	0.01318	0.88388	0.03449
0.01299	0.87002	0.03216	0.013	0.867	0.03542	0.013	0.86	0.04516	0.01319	0.88485	0.03481
0.01301	0.87135	0.03162	0.013	0.868	0.03304	0.013	0.861	0.04274	0.01321	0.88581	0.03515
0.01303	0.87263	0.03115	0.013	0.87	0.02829	0.013	0.862	0.04032	0.01323	0.88675	0.03556
0.01304	0.87395	0.03062	0.013	0.871	0.02593	0.013	0.863	0.03791	0.01324	0.88763	0.03606
0.01306	0.87527	0.03007	0.013	0.872	0.03903	0.013	0.864	0.03551	0.01326	0.88848	0.03666
0.01308	0.87661	0.02948	0.0131	0.874	0.03428	0.013	0.866	0.04627	0.01328	0.88931	0.03731
0.01309	0.87795	0.02892	0.0131	0.875	0.03191	0.0131	0.867	0.04386	0.01329	0.89011	0.03802
0.01311	0.87927	0.02838	0.0131	0.876	0.02956	0.0131	0.868	0.04146	0.01331	0.89088	0.03879
0.01313	0.88056	0.02791	0.0131	0.878	0.02487	0.0131	0.869	0.03906	0.01333	0.89164	0.03957
0.01314	0.88186	0.02743	0.0131	0.879	0.02254	0.0131	0.87	0.03668	0.01335	0.8924	0.04038
0.01316	0.88314	0.02701	0.0131	0.88	0.03552	0.0131	0.871	0.0343	0.01336	0.89314	0.04122
0.01318	0.8844	0.02662	0.0132	0.882	0.03083	0.0131	0.872	0.04736	0.01338	0.89387	0.04207
0.01319	0.88565	0.02627	0.0132	0.883	0.0285	0.0132	0.873	0.04496	0.0134	0.89458	0.04297
0.01321	0.88687	0.02599	0.0132	0.884	0.02617	0.0132	0.874	0.04257	0.01341	0.89528	0.0439
0.01323	0.88806	0.02577	0.0132	0.885	0.02386	0.0132	0.875	0.04019	0.01343	0.89597	0.04485
0.01324	0.8892	0.02565	0.0132	0.886	0.02155	0.0132	0.876	0.03782	0.01345	0.89664	0.04583
0.01326	0.89031	0.02562	0.0132	0.887	0.03442	0.0132	0.877	0.03545	0.01346	0.89731	0.04683
0.01328	0.89136	0.02574	0.0133	0.888	0.03209	0.0132	0.877	0.0508	0.01348	0.89798	0.04781
0.01329	0.8924	0.02586	0.0133	0.889	0.02977	0.0133	0.878	0.04841	0.0135	0.89866	0.04877
0.01331	0.89339	0.0261	0.0133	0.89	0.02746	0.0133	0.879	0.04602	0.01351	0.89934	0.04973
0.01333	0.89438	0.02634	0.0133	0.891	0.02515	0.0133	0.88	0.04365	0.01353	0.90002	0.0507
0.01334	0.89537	0.02659	0.0133	0.892	0.02285	0.0133	0.881	0.04128	0.01355	0.9007	0.05164
0.01336	0.89634	0.02686	0.0133	0.893	0.03564	0.0133	0.881	0.04128	0.01357	0.90139	0.05257
0.01338	0.89731	0.02715	0.0134	0.894	0.03332	0.0133	0.882	0.05418	0.01358	0.9021	0.05346
0.01339	0.89823	0.02755	0.0134	0.895	0.03101	0.0134	0.883	0.05179	0.0136	0.90281	0.05434
0.01341	0.89913	0.02798	0.0134	0.895	0.03101	0.0134	0.884	0.04942	0.01362	0.90352	0.05521
0.01343	0.90001	0.02847	0.0134	0.896	0.02871	0.0134	0.884	0.04942	0.01363	0.90425	0.05603
0.01344	0.90087	0.02901	0.0134	0.897	0.02642	0.0134	0.885	0.04705	0.01365	0.90503	0.05674
0.01346	0.9017	0.0296	0.0134	0.897	0.04143	0.0134	0.885	0.04705	0.01367	0.90583	0.05741
0.01348	0.90252	0.03022	0.0135	0.898	0.03911	0.0134	0.886	0.05987	0.01368	0.90663	0.05806
0.01349	0.90333	0.03087	0.0135	0.899	0.0368	0.0135	0.887	0.05749	0.0137	0.90745	0.05867
0.01351	0.90411	0.03156	0.0135	0.899	0.0368	0.0135	0.887	0.05749	0.01372	0.90829	0.05924
0.01353	0.90489	0.03227	0.0135	0.9	0.0345	0.0135	0.888	0.05511	0.01373	0.90912	0.05982
0.01354	0.90564	0.03305	0.0135	0.901	0.0322	0.0135	0.889	0.05273	0.01375	0.90995	0.06039
0.01356	0.90636	0.03389	0.0135	0.901	0.04714	0.0135	0.889	0.05273	0.01377	0.91078	0.06099
0.01358	0.90705	0.03479	0.0136	0.902	0.04482	0.0135	0.89	0.06549	0.01379	0.91159	0.06161
0.01359	0.90774	0.03569	0.0136	0.902	0.04482	0.0136	0.891	0.0631	0.0138	0.91244	0.06214
0.01361	0.90843	0.0366	0.0136	0.903	0.04251	0.0136	0.891	0.0631	0.01382	0.91341	0.0624
0.01363	0.90911	0.03752	0.0136	0.903	0.04251	0.0136	0.892	0.06072	0.01384	0.91448	0.06241
0.01364	0.9098	0.03841	0.0136	0.904	0.0402	0.0136	0.893	0.05834	0.01385	0.91558	0.06236
0.01366	0.91048	0.03931	0.0136	0.905	0.05277	0.0136	0.893	0.05834	0.01387	0.91671	0.06223
0.01368	0.91118	0.04019	0.0137	0.905	0.05277	0.0136	0.894	0.07103	0.01389	0.91789	0.06201
0.01369	0.91185	0.04112	0.0137	0.906	0.05044	0.0137	0.895	0.06864	0.0139	0.91909	0.06172
0.01371	0.91252	0.04205	0.0137	0.906	0.05044	0.0137	0.896	0.06626	0.01392	0.92031	0.06138
0.01373	0.91317	0.04302	0.0137	0.907	0.04813	0.0137	0.896	0.06626	0.01394	0.92156	0.06099
0.01374	0.91381	0.04402	0.0137	0.908	0.04582	0.0137	0.897	0.06388	0.01395	0.92283	0.06055
0.01376	0.91446	0.04501	0.0137	0.908	0.06064	0.0137	0.898	0.06151	0.01397	0.92416	0.05999
0.01378	0.9151	0.046	0.0138	0.909	0.05831	0.0137	0.899	0.07413	0.01399	0.92553	0.05933
0.01379	0.91576	0.04695	0.0138	0.909	0.05831	0.0138	0.9	0.07174	0.01401	0.92694	0.05857
0.01381	0.9164	0.04792	0.0138	0.91	0.05599	0.0138	0.9	0.07174	0.01402	0.9284	0.0577
0.01383	0.91707	0.04884	0.0138	0.911	0.05367	0.0138	0.901	0.06936	0.01404	0.92991	0.05675
0.01384	0.91776	0.04973	0.0138	0.911	0.05367	0.0138	0.902	0.06699	0.01406	0.93144	0.05573
0.01386	0.91848	0.05053	0.0138	0.912	0.06612	0.0138	0.903	0.06463	0.01407	0.93296	0.05474
0.01388	0.91924	0.05122	0.0139	0.913	0.06379	0.0138	0.904	0.07716	0.01409	0.93448	0.05376
0.01389	0.92005	0.05182	0.0139	0.914	0.06146	0.0139	0.905	0.07479	0.01411	0.93599	0.05281
0.01391	0.92086	0.0524	0.0139	0.915	0.05914	0.0139	0.906	0.07241	0.01412	0.93749	0.05189
0.01393	0.92168	0.05298	0.0139	0.915	0.05914	0.0139	0.907	0.07005	0.01414	0.939	0.05094
0.01394	0.92251	0.05352	0.0139	0.916	0.05683	0.0139	0.908	0.0677	0.01416	0.9405	0.05004
0.01396	0.92336	0.05402	0.0139	0.917	0.0692	0.0139	0.909	0.06535	0.01417	0.942	0.04911
0.01398	0.92421	0.05449	0.014	0.918	0.06687	0.0139	0.91	0.07781	0.01419	0.94349	0.04823
0.01399	0.92509	0.05492	0.014	0.919	0.06455	0.014	0.912	0.07308	0.01421	0.94498	0.04735
0.01401	0.92599	0.05531	0.014	0.92	0.06224	0.014	0.913	0.07073	0.01423	0.94648	0.04646
0.01403	0.92691	0.05563	0.014	0.921	0.05994	0.014	0.915	0.06606	0.01424	0.94797	0.04558
0.01404	0.92788	0.05585	0.014	0.922	0.05764	0.014	0.916	0.06373	0.01426	0.94947	0.0447
0.01406	0.92889	0.05596	0.014	0.923	0.06993	0.014	0.918	0.0591	0.01428	0.95093	0.04389
0.01408	0.92996	0.05595	0.0141	0.924	0.06761	0.014	0.919	0.07145	0.01429	0.95239	0.0431
0.01409	0.93107	0.05585	0.0141	0.926	0.06301	0.0141	0.921	0.0668	0.01431	0.95383	0.04235
0.01411	0.93227	0.05554	0.0141	0.927	0.06072	0.0141	0.922	0.06449	0.01433	0.95526	0.04163
0.01413	0.93359	0.05498	0.0141	0.929	0.05615	0.0141	0.924	0.05989	0.01434	0.95669	0.04091
0.01414	0.93501	0.05418	0.0141	0.93	0.05388	0.0141	0.926	0.05531	0.01436	0.9581	0.04023
0.01416	0.93651	0.0532	0.0141	0.932	0.06381	0.0141	0.927	0.05304	0.01438	0.95952	0.03954
0.01418	0.93808	0.05207	0.0142	0.934	0.05926	0.0141	0.929	0.063	0.0144	0.96092	0.0389
0.01419	0.93968	0.05087	0.0142	0.935	0.057	0.0142	0.93	0.06071	0.01441	0.96232	0.03826
0.01421	0.94132	0.04961	0.0142	0.937	0.05249	0.0142	0.931	0.05844	0.01443	0.96369	0.03769
0.01423	0.94297	0.04832	0.0142	0.939	0.04801	0.0142	0.933	0.0539	0.01445	0.96507	0.0371
0.01424	0.94461	0.04707	0.0142	0.94	0.04578	0.0142	0.934	0.05165	0.01446	0.96642	0.03657
0.01426	0.94624	0.04584	0.0142	0.942	0.05564	0.0142	0.936	0.04716	0.01448	0.9678	0.03598
0.01428	0.94785	0.04464	0.0143	0.944	0.05117	0.0142	0.937	0.0593	0.0145	0.96921	0.03533
0.01429	0.94944	0.04352	0.0143	0.945	0.04895	0.0143	0.939	0.05479	0.01451	0.97062	0.03469
0.01431	0.95101	0.04244	0.0143	0.947	0.04453	0.0143	0.94	0.05254	0.01453	0.97199	0.03411
0.01433	0.95256	0.04141	0.0143	0.948	0.04232	0.0143	0.941	0.05031	0.01455	0.97334	0.0336
0.01434	0.95409	0.04043	0.0143	0.95	0.03794	0.0143	0.943	0.04586	0.01456	0.97466	0.03316
0.01436	0.9556	0.03949	0.0143	0.952	0.04772	0.0143	0.944	0.04364	0.01458	0.97596	0.03275
0.01438	0.9571	0.0386	0.0144	0.953	0.04552	0.0143	0.946	0.05346	0.0146	0.9772	0.03247
0.01439	0.95859	0.03772	0.0144	0.955	0.04115	0.0144	0.947	0.05124	0.01462	0.97842	0.03223
0.01441	0.96006	0.03687	0.0144	0.956	0.03897	0.0144	0.949	0.04681	0.01463	0.97962	0.03204
0.01443	0.96153	0.03604	0.0144	0.957	0.0368	0.0144	0.95	0.04461	0.01465	0.98081	0.03188
0.01444	0.96299	0.03523	0.0144	0.959	0.03248	0.0144	0.951	0.04241	0.01467	0.98196	0.03179
0.01446	0.96443	0.03448	0.0144	0.96	0.04436	0.0144	0.953	0.03804	0.01468	0.98306	0.0318
0.01448	0.96584	0.03378	0.0145	0.962	0.04002	0.0144	0.954	0.04998	0.0147	0.98414	0.03187
0.01449	0.96723	0.03313	0.0145	0.963	0.03786	0.0145	0.955	0.04778	0.01472	0.9852	0.03197
0.01451	0.96861	0.03253	0.0145	0.964	0.03571	0.0145	0.957	0.0434	0.01473	0.98624	0.03212
0.01453	0.96996	0.03195	0.0145	0.966	0.03142	0.0145	0.958	0.04123	0.01475	0.98726	0.03231
0.01454	0.9713	0.03142	0.0145	0.967	0.02929	0.0145	0.959	0.03906	0.01477	0.98824	0.03258
0.01456	0.97265	0.03088	0.0145	0.969	0.03894	0.0145	0.961	0.03474	0.01478	0.98919	0.03291
0.01458	0.97399	0.03036	0.0146	0.97	0.0368	0.0145	0.962	0.04658	0.0148	0.99011	0.0333
0.01459	0.9753	0.02988	0.0146	0.971	0.03466	0.0146	0.963	0.0444	0.01482	0.99099	0.03377
0.01461	0.9766	0.02945	0.0146	0.973	0.03041	0.0146	0.965	0.04008	0.01484	0.99185	0.03429
0.01463	0.9779	0.02902	0.0146	0.974	0.0283	0.0146	0.966	0.03793	0.01485	0.99267	0.03489
0.01464	0.97921	0.02854	0.0146	0.976	0.02409	0.0146	0.967	0.03578	0.01487	0.99347	0.03553
0.01466	0.98056	0.02802	0.0146	0.977	0.03577	0.0146	0.968	0.03364	0.01489	0.99424	0.03622
0.01468	0.9819	0.02749	0.0147	0.978	0.03365	0.0146	0.97	0.04326	0.0149	0.99501	0.03691
0.01469	0.98325	0.02695	0.0147	0.98	0.02944	0.0147	0.971	0.04111	0.01492	0.99579	0.03759
0.01471	0.98456	0.02651	0.0147	0.981	0.02734	0.0147	0.972	0.03897	0.01494	0.99654	0.03832
0.01473	0.98581	0.02618	0.0147	0.982	0.02525	0.0147	0.973	0.03684	0.01495	0.99731	0.03901
0.01474	0.98705	0.02589	0.0147	0.983	0.02316	0.0147	0.974	0.03471	0.01497	0.99807	0.03972
0.01476	0.98825	0.02566	0.0147	0.985	0.03268	0.0147	0.975	0.03259	0.01499	0.99884	0.04042
0.01478	0.98944	0.02547	0.0148	0.986	0.03058	0.0147	0.976	0.04426	0.015	0.99962	0.04108
0.01479	0.99063	0.02528	0.0148	0.987	0.02849	0.0148	0.977	0.04213	0.01502	1.0004	0.04175
0.01481	0.99182	0.02509	0.0148	0.988	0.02641	0.0148	0.978	0.04	0.01504	1.00117	0.04244
0.01483	0.99298	0.02496	0.0148	0.989	0.02434	0.0148	0.979	0.03787	0.01506	1.00191	0.04318
0.01484	0.9941	0.0249	0.0148	0.99	0.02227	0.0148	0.98	0.03576	0.01507	1.00266	0.04389
0.01486	0.99519	0.02492	0.0148	0.991	0.03379	0.0148	0.981	0.03364	0.01509	1.00342	0.0446
0.01488	0.99625	0.02499	0.0149	0.992	0.03171	0.0148	0.981	0.04736	0.01511	1.00417	0.04532
0.01489	0.99729	0.02511	0.0149	0.993	0.02963	0.0149	0.982	0.04523	0.01512	1.00493	0.04601
0.01491	0.99831	0.02527	0.0149	0.994	0.02756	0.0149	0.983	0.04311	0.01514	1.00569	0.04671
0.01493	0.9993	0.02549	0.0149	0.995	0.02549	0.0149	0.984	0.04099	0.01516	1.00645	0.04739
0.01494	1.00028	0.02572	0.0149	0.996	0.02344	0.0149	0.984	0.04099	0.01517	1.00723	0.04805
0.01496	1.00124	0.026	0.0149	0.997	0.03488	0.0149	0.985	0.03888	0.01519	1.00801	0.0487
0.01498	1.0022	0.02627	0.015	0.998	0.03281	0.0149	0.986	0.05042	0.01521	1.0088	0.04932
0.01499	1.00314	0.02659	0.015	0.999	0.03074	0.015	0.987	0.04829	0.01523	1.00961	0.0499
0.01501	1.00408	0.02691	0.015	0.999	0.03074	0.015	0.987	0.04829	0.01524	1.01043	0.05047
0.01503	1.00498	0.0273	0.015	1	0.02868	0.015	0.988	0.04617	0.01526	1.01126	0.05101
0.01504	1.00587	0.02772	0.015	1	0.02868	0.015	0.989	0.04406	0.01528	1.0121	0.05153
0.01506	1.00674	0.02818	0.015	1	0.04214	0.015	0.989	0.04406	0.01529	1.01293	0.05207
0.01508	1.00758	0.02868	0.0151	1	0.04214	0.015	0.99	0.05554	0.01531	1.01376	0.0526
0.01509	1.0084	0.02924	0.0151	1	0.04214	0.0151	0.991	0.05341	0.01533	1.01457	0.05317
0.01511	1.00922	0.0298	0.0151	1	0.04214	0.0151	0.991	0.05341	0.01534	1.01539	0.05371
0.01513	1.01002	0.0304	0.0151	1	0.04214	0.0151	0.992	0.05129	0.01536	1.01623	0.05424
0.01514	1.01082	0.03099	0.0151	1	0.04214	0.0151	0.993	0.04917	0.01538	1.01708	0.05473
0.01516	1.01161	0.0316	0.0151	1.01	0.03492	0.0151	0.993	0.04917	0.01539	1.01796	0.05515
0.01518	1.0124	0.03221	0.0152	1.01	0.03492	0.0151	0.994	0.0606	0.01541	1.01887	0.0555
0.01519	1.01316	0.03287	0.0152	1.01	0.03492	0.0152	0.995	0.05847	0.01543	1.01988	0.05565
0.01521	1.01393	0.03352	0.0152	1.01	0.03492	0.0152	0.996	0.05635	0.01545	1.021	0.05559
0.01523	1.01468	0.0342	0.0152	1.01	0.03492	0.0152	0.996	0.05635	0.01546	1.02217	0.0554
0.01524	1.01544	0.03488	0.0152	1.01	0.03492	0.0152	0.997	0.05423	0.01548	1.0234	0.05512
0.01526	1.01618	0.03558	0.0152	1.01	0.04824	0.0152	0.998	0.05212	0.0155	1.02466	0.05476
0.01528	1.0169	0.03632	0.0153	1.01	0.04824	0.0152	0.998	0.06561	0.01551	1.02596	0.05432
0.01529	1.01762	0.03706	0.0153	1.01	0.04824	0.0153	0.999	0.06347	0.01553	1.0273	0.0538
0.01531	1.01833	0.03782	0.0153	1.01	0.04824	0.0153	1	0.06135	0.01555	1.02864	0.05327
0.01533	1.01902	0.03862	0.0153	1.01	0.04824	0.0153	1	0.06135	0.01556	1.02999	0.05273
0.01534	1.01972	0.0394	0.0153	1.01	0.04824	0.0153	1	0.06135	0.01558	1.03136	0.05215
0.01536	1.02043	0.04016	0.0153	1.01	0.06156	0.0153	1	0.06135	0.0156	1.03278	0.05149
0.01538	1.02115	0.04088	0.0154	1.01	0.06156	0.0153	1	0.0748	0.01561	1.03421	0.05079
0.01539	1.02189	0.04157	0.0154	1.02	0.04085	0.0154	1	0.0748	0.01563	1.03565	0.05008
0.01541	1.02266	0.04221	0.0154	1.02	0.04085	0.0154	1	0.0748	0.01565	1.0371	0.04935
0.01543	1.02344	0.04282	0.0154	1.02	0.04085	0.0154	1.01	0.05362	0.01567	1.03856	0.04862
0.01544	1.02421	0.04344	0.0154	1.02	0.04085	0.0154	1.01	0.05362	0.01568	1.04002	0.04787
0.01546	1.02499	0.04405	0.0154	1.02	0.05403	0.0154	1.01	0.05362	0.0157	1.04149	0.04712
0.01548	1.02576	0.04467	0.0155	1.02	0.05403	0.0154	1.01	0.06694	0.01572	1.04297	0.04635
0.01549	1.02654	0.04527	0.0155	1.02	0.05403	0.0155	1.01	0.06694	0.01573	1.04442	0.04563
0.01551	1.02731	0.04589	0.0155	1.02	0.05403	0.0155	1.01	0.06694	0.01575	1.04588	0.04489
0.01553	1.02809	0.04647	0.0155	1.02	0.05403	0.0155	1.01	0.06694	0.01577	1.04733	0.04418
0.01554	1.02889	0.04703	0.0155	1.02	0.05403	0.0155	1.01	0.06694	0.01578	1.04878	0.04349
0.01556	1.0297	0.04757	0.0155	1.02	0.06722	0.0155	1.01	0.06694	0.0158	1.05021	0.04282
0.01558	1.03053	0.04807	0.0156	1.02	0.06722	0.0155	1.02	0.05931	0.01582	1.05162	0.0422
0.01559	1.03139	0.04849	0.0156	1.02	0.06722	0.0156	1.02	0.05931	0.01583	1.05302	0.04162
0.01561	1.03228	0.04886	0.0156	1.03	0.0466	0.0156	1.02	0.05931	0.01585	1.0544	0.04106
0.01563	1.03322	0.04913	0.0156	1.03	0.0466	0.0156	1.02	0.05931	0.01587	1.05578	0.0405
0.01564	1.03421	0.0493	0.0156	1.03	0.0466	0.0156	1.02	0.05931	0.01589	1.05717	0.03994
0.01566	1.03529	0.04929	0.0156	1.03	0.05966	0.0156	1.02	0.05931	0.0159	1.05857	0.03936
0.01568	1.03647	0.04905	0.0157	1.03	0.05966	0.0156	1.02	0.07256	0.01592	1.05994	0.03883
0.01569	1.03774	0.04866	0.0157	1.03	0.05966	0.0157	1.03	0.05184	0.01594	1.06129	0.03834
0.01571	1.03905	0.04818	0.0157	1.03	0.05966	0.0157	1.03	0.05184	0.01595	1.06263	0.03787
0.01573	1.04041	0.04759	0.0157	1.04	0.03938	0.0157	1.03	0.05184	0.01597	1.06396	0.03743
0.01574	1.04185	0.04686	0.0157	1.04	0.03938	0.0157	1.03	0.05184	0.01599	1.06528	0.037
0.01576	1.04331	0.04608	0.0157	1.04	0.05231	0.0157	1.03	0.05184	0.016	1.0666	0.03659
0.01578	1.04482	0.04522	0.0158	1.04	0.05231	0.0157	1.03	0.0649	0.01602	1.06793	0.03615
0.01579	1.04633	0.04435	0.0158	1.04	0.05231	0.0158	1.03	0.0649	0.01604	1.06927	0.0357
0.01581	1.04784	0.04349	0.0158	1.04	0.05231	0.0158	1.04	0.04452	0.01605	1.07062	0.03523
0.01583	1.04936	0.0426	0.0158	1.04	0.05231	0.0158	1.04	0.04452	0.01607	1.07198	0.03474
0.01584	1.05088	0.04173	0.0158	1.05	0.03237	0.0158	1.04	0.04452	0.01609	1.07333	0.03427
0.01586	1.0524	0.04085	0.0158	1.05	0.04518	0.0158	1.04	0.04452	0.01611	1.07463	0.0339
0.01588	1.05393	0.03998	0.0159	1.05	0.04518	0.0158	1.04	0.05745	0.01612	1.07591	0.03356
0.01589	1.05543	0.03914	0.0159	1.05	0.04518	0.0159	1.04	0.05745	0.01614	1.07717	0.03328
0.01591	1.05693	0.03831	0.0159	1.05	0.04518	0.0159	1.04	0.05745	0.01616	1.07842	0.033
0.01593	1.05844	0.03749	0.0159	1.05	0.04518	0.0159	1.05	0.03741	0.01617	1.07963	0.03281
0.01594	1.05995	0.03665	0.0159	1.06	0.02555	0.0159	1.05	0.03741	0.01619	1.08085	0.0326
0.01596	1.06145	0.03584	0.0159	1.06	0.03824	0.0159	1.05	0.03741	0.01621	1.08204	0.03245
0.01598	1.06294	0.03505	0.016	1.06	0.03824	0.0159	1.05	0.05022	0.01622	1.08321	0.03233
0.01599	1.06442	0.03428	0.016	1.06	0.03824	0.016	1.05	0.05022	0.01624	1.08433	0.0323
0.01601	1.06589	0.03354	0.016	1.06	0.03824	0.016	1.05	0.05022	0.01626	1.08544	0.0323
0.01603	1.06734	0.03284	0.016	1.06	0.03824	0.016	1.05	0.05022	0.01628	1.08651	0.03238
0.01604	1.06878	0.03217	0.016	1.06	0.03824	0.016	1.06	0.0305	0.01629	1.08756	0.03248
0.01606	1.07018	0.03156	0.016	1.07	0.0315	0.016	1.06	0.0305	0.01631	1.0886	0.03261
0.01608	1.07156	0.031	0.0161	1.07	0.0315	0.016	1.06	0.04319	0.01633	1.08962	0.03278
0.01609	1.07292	0.03048	0.0161	1.07	0.0315	0.0161	1.06	0.04319	0.01634	1.09063	0.03297
0.01611	1.07426	0.03	0.0161	1.07	0.0315	0.0161	1.06	0.04319	0.01636	1.09161	0.03321
0.01613	1.07558	0.02956	0.0161	1.07	0.0315	0.0161	1.06	0.04319	0.01638	1.09259	0.03345
0.01614	1.07688	0.02917	0.0161	1.07	0.0315	0.0161	1.06	0.04319	0.01639	1.09355	0.03374
0.01616	1.07816	0.02881	0.0161	1.07	0.04407	0.0161	1.06	0.04319	0.01641	1.09448	0.03406
0.01618	1.07943	0.02847	0.0162	1.07	0.04407	0.0161	1.07	0.03635	0.01643	1.09539	0.03444
0.01619	1.08069	0.02816	0.0162	1.08	0.02482	0.0162	1.07	0.03635	0.01644	1.09628	0.03485
0.01621	1.08195	0.02783	0.0162	1.08	0.02482	0.0162	1.07	0.03635	0.01646	1.09715	0.0353
0.01623	1.08325	0.02744	0.0162	1.08	0.02482	0.0162	1.07	0.03635	0.01648	1.09802	0.03573
0.01624	1.08456	0.02704	0.0162	1.08	0.02482	0.0162	1.07	0.03635	0.0165	1.09891	0.03614
0.01626	1.08586	0.02665	0.0162	1.08	0.03728	0.0162	1.07	0.03635	0.01651	1.09979	0.03656
0.01628	1.08715	0.02628	0.0163	1.08	0.03728	0.0162	1.07	0.04892	0.01653	1.10068	0.03696
0.0163	1.08843	0.02593	0.0163	1.08	0.03728	0.0163	1.07	0.04892	0.01655	1.10158	0.03735
0.01631	1.08971	0.02558	0.0163	1.09	0.01833	0.0163	1.07	0.04892	0.01656	1.10246	0.03777
0.01633	1.09096	0.0253	0.0163	1.09	0.01833	0.0163	1.08	0.02959	0.01658	1.10336	0.03815
0.01635	1.09217	0.02508	0.0163	1.09	0.01833	0.0163	1.08	0.02959	0.0166	1.10423	0.03859
0.01636	1.09334	0.02493	0.0163	1.09	0.03068	0.0163	1.08	0.02959	0.01661	1.1051	0.03903
0.01638	1.09448	0.02485	0.0164	1.09	0.03068	0.0163	1.08	0.04204	0.01663	1.10596	0.03947
0.0164	1.09564	0.02475	0.0164	1.09	0.03068	0.0164	1.08	0.04204	0.01665	1.10681	0.03995
0.01641	1.09678	0.02467	0.0164	1.09	0.03068	0.0164	1.08	0.04204	0.01666	1.10766	0.04042
0.01643	1.09789	0.02464	0.0164	1.09	0.03068	0.0164	1.08	0.04204	0.01668	1.10851	0.04088
0.01645	1.09898	0.02465	0.0164	1.09	0.03068	0.0164	1.08	0.04204	0.0167	1.10937	0.04133
0.01646	1.10004	0.02471	0.0164	1.1	0.02425	0.0164	1.08	0.04204	0.01672	1.11023	0.04178
0.01648	1.10111	0.02477	0.0165	1.1	0.02425	0.0164	1.08	0.05456	0.01673	1.11107	0.04228
0.0165	1.10215	0.02486	0.0165	1.1	0.02425	0.0165	1.09	0.0353	0.01675	1.11192	0.04273
0.01651	1.10319	0.02498	0.0165	1.1	0.02425	0.0165	1.09	0.0353	0.01677	1.11277	0.04319
0.01653	1.10421	0.02511	0.0165	1.1	0.02425	0.0165	1.09	0.0353	0.01678	1.11363	0.04364
0.01655	1.10522	0.02528	0.0165	1.1	0.02425	0.0165	1.09	0.0353	0.0168	1.11448	0.0441
0.01656	1.1062	0.02549	0.0165	1.1	0.03648	0.0165	1.09	0.0353	0.01682	1.11536	0.04451
0.01658	1.10718	0.02571	0.0166	1.1	0.03648	0.0165	1.09	0.04764	0.01683	1.11621	0.04497
0.0166	1.10816	0.02593	0.0166	1.1	0.03648	0.0166	1.09	0.04764	0.01685	1.11709	0.04536
0.01661	1.10912	0.02617	0.0166	1.1	0.03648	0.0166	1.09	0.04764	0.01687	1.11797	0.04577
0.01663	1.11008	0.02641	0.0166	1.1	0.03648	0.0166	1.09	0.04764	0.01688	1.11886	0.04615
0.01665	1.11101	0.02671	0.0166	1.11	0.01789	0.0166	1.09	0.04764	0.0169	1.11976	0.04652
0.01666	1.11193	0.02704	0.0166	1.11	0.03001	0.0166	1.09	0.04764	0.01692	1.12065	0.04689
0.01668	1.11282	0.02742	0.0167	1.11	0.03001	0.0166	1.09	0.05998	0.01694	1.12158	0.0472
0.0167	1.1137	0.02781	0.0167	1.11	0.03001	0.0167	1.09	0.05998	0.01695	1.12258	0.04737
0.01671	1.11456	0.02824	0.0167	1.11	0.03001	0.0167	1.1	0.04079	0.01697	1.12361	0.0475
0.01673	1.1154	0.0287	0.0167	1.11	0.03001	0.0167	1.1	0.04079	0.01699	1.12467	0.04755
0.01675	1.11624	0.02918	0.0167	1.11	0.03001	0.0167	1.1	0.04079	0.017	1.12577	0.04755
0.01676	1.11705	0.02968	0.0167	1.11	0.04213	0.0167	1.1	0.04079	0.01702	1.1269	0.04747
0.01678	1.11787	0.0302	0.0168	1.11	0.04213	0.0167	1.1	0.05302	0.01704	1.12807	0.04733
0.0168	1.11867	0.03073	0.0168	1.11	0.04213	0.0168	1.1	0.05302	0.01705	1.12925	0.04717
0.01681	1.11947	0.03126	0.0168	1.11	0.04213	0.0168	1.1	0.05302	0.01707	1.13043	0.04701
0.01683	1.12026	0.03181	0.0168	1.11	0.04213	0.0168	1.1	0.05302	0.01709	1.13164	0.0468
0.01685	1.12104	0.03238	0.0168	1.11	0.04213	0.0168	1.1	0.05302	0.01711	1.13285	0.04657
0.01686	1.12181	0.03296	0.0168	1.11	0.0543	0.0168	1.1	0.05302	0.01712	1.13407	0.04634
0.01688	1.12256	0.03358	0.0169	1.12	0.03556	0.0168	1.1	0.06525	0.01714	1.13529	0.04611
0.0169	1.12331	0.03421	0.0169	1.12	0.03556	0.0169	1.1	0.06525	0.01716	1.13651	0.04588
0.01691	1.12403	0.03487	0.0169	1.12	0.03556	0.0169	1.1	0.06525	0.01717	1.13771	0.04568
0.01693	1.12476	0.03552	0.0169	1.12	0.03556	0.0169	1.11	0.04614	0.01719	1.13892	0.04547
0.01695	1.12549	0.03618	0.0169	1.12	0.03556	0.0169	1.11	0.04614	0.01721	1.14013	0.04526
0.01696	1.12625	0.03677	0.0169	1.12	0.04757	0.0169	1.11	0.04614	0.01722	1.14136	0.04502
0.01698	1.127	0.03739	0.017	1.12	0.04757	0.0169	1.11	0.05826	0.01724	1.14262	0.04472
0.017	1.12776	0.03799	0.017	1.12	0.04757	0.017	1.11	0.05826	0.01726	1.1439	0.04437
0.01701	1.12852	0.03857	0.017	1.12	0.04757	0.017	1.11	0.05826	0.01727	1.14522	0.04398
0.01703	1.12932	0.0391	0.017	1.12	0.04757	0.017	1.11	0.05826	0.01729	1.14654	0.04356
0.01705	1.13013	0.0396	0.017	1.12	0.04757	0.017	1.11	0.05826	0.01731	1.14786	0.04315
0.01706	1.13094	0.0401	0.017	1.12	0.05958	0.017	1.11	0.05826	0.01733	1.14917	0.04277
0.01708	1.13175	0.04059	0.0171	1.12	0.05958	0.017	1.11	0.07044	0.01734	1.1505	0.04236
0.0171	1.13255	0.04111	0.0171	1.13	0.04091	0.0171	1.12	0.05141	0.01736	1.15183	0.04194
0.01711	1.13337	0.04158	0.0171	1.13	0.04091	0.0171	1.12	0.05141	0.01738	1.15319	0.04147
0.01713	1.13423	0.04197	0.0171	1.13	0.04091	0.0171	1.12	0.05141	0.01739	1.15456	0.04097
0.01715	1.13513	0.0423	0.0171	1.13	0.04091	0.0171	1.12	0.05141	0.01741	1.15595	0.04046
0.01716	1.13607	0.04256	0.0171	1.13	0.05281	0.0171	1.12	0.05141	0.01743	1.15732	0.03997
0.01718	1.13706	0.04273	0.0172	1.13	0.05281	0.0171	1.12	0.06342	0.01744	1.15868	0.03949
0.0172	1.13808	0.04283	0.0172	1.13	0.05281	0.0172	1.12	0.06342	0.01746	1.16005	0.03902
0.01721	1.13915	0.04283	0.0172	1.13	0.05281	0.0172	1.12	0.06342	0.01748	1.1614	0.03857
0.01723	1.14027	0.04276	0.0172	1.13	0.05281	0.0172	1.13	0.04468	0.01749	1.16275	0.03813
0.01725	1.14143	0.04262	0.0172	1.13	0.05281	0.0172	1.13	0.04468	0.01751	1.16411	0.03768
0.01726	1.14262	0.0424	0.0172	1.14	0.04622	0.0172	1.13	0.04468	0.01753	1.16546	0.03725
0.01728	1.14385	0.04212	0.0173	1.14	0.04622	0.0172	1.13	0.05658	0.01755	1.1668	0.03682
0.0173	1.14513	0.04177	0.0173	1.14	0.04622	0.0173	1.13	0.05658	0.01756	1.16814	0.0364
0.01731	1.14644	0.04134	0.0173	1.14	0.04622	0.0173	1.13	0.05658	0.01758	1.16949	0.03597
0.01733	1.1478	0.04084	0.0173	1.14	0.04622	0.0173	1.13	0.05658	0.0176	1.17084	0.03554
0.01735	1.14917	0.04031	0.0173	1.14	0.04622	0.0173	1.13	0.05658	0.01761	1.17218	0.03511
0.01736	1.15059	0.0397	0.0173	1.14	0.05807	0.0173	1.14	0.03813	0.01763	1.17352	0.0347
0.01738	1.15201	0.03908	0.0174	1.15	0.03975	0.0173	1.14	0.04993	0.01765	1.17484	0.03433
0.0174	1.15344	0.03845	0.0174	1.15	0.03975	0.0174	1.14	0.04993	0.01766	1.17614	0.03398
0.01741	1.15487	0.03783	0.0174	1.15	0.03975	0.0174	1.14	0.04993	0.01768	1.17743	0.03367
0.01743	1.1563	0.03722	0.0174	1.15	0.03975	0.0174	1.14	0.04993	0.0177	1.17871	0.03337
0.01745	1.15771	0.03662	0.0174	1.15	0.03975	0.0174	1.14	0.04993	0.01771	1.17998	0.03309
0.01746	1.15911	0.03607	0.0174	1.15	0.05145	0.0174	1.14	0.04993	0.01773	1.18123	0.03284
0.01748	1.16049	0.03553	0.0175	1.15	0.05145	0.0174	1.15	0.04345	0.01775	1.18246	0.03262
0.0175	1.16186	0.03503	0.0175	1.16	0.0334	0.0175	1.15	0.04345	0.01777	1.18369	0.03242
0.01751	1.16321	0.03455	0.0175	1.16	0.0334	0.0175	1.15	0.04345	0.01778	1.18488	0.03227
0.01753	1.16455	0.03411	0.0175	1.16	0.0334	0.0175	1.15	0.04345	0.0178	1.18607	0.03214
0.01755	1.16587	0.0337	0.0175	1.16	0.0334	0.0175	1.15	0.04345	0.01782	1.18723	0.03204
0.01756	1.16719	0.03327	0.0175	1.16	0.045	0.0175	1.15	0.04345	0.01783	1.18839	0.03195
0.01758	1.16853	0.03284	0.0176	1.16	0.045	0.0175	1.15	0.05514	0.01785	1.18953	0.0319
0.0176	1.16986	0.03241	0.0176	1.16	0.045	0.0176	1.15	0.05514	0.01787	1.19066	0.03187
0.01761	1.1712	0.03197	0.0176	1.17	0.02721	0.0176	1.16	0.03703	0.01788	1.19177	0.03187
0.01763	1.17255	0.0315	0.0176	1.17	0.02721	0.0176	1.16	0.03703	0.0179	1.19286	0.0319
0.01765	1.17389	0.03106	0.0176	1.17	0.02721	0.0176	1.16	0.03703	0.01792	1.19394	0.03195
0.01766	1.17524	0.03061	0.0176	1.17	0.03871	0.0176	1.16	0.03703	0.01793	1.19501	0.03202
0.01768	1.17656	0.03021	0.0177	1.17	0.03871	0.0176	1.16	0.04863	0.01795	1.19605	0.03214
0.0177	1.17787	0.02983	0.0177	1.17	0.03871	0.0177	1.16	0.04863	0.01797	1.19707	0.03228
0.01771	1.17916	0.02948	0.0177	1.17	0.03871	0.0177	1.16	0.04863	0.01799	1.19809	0.03244
0.01773	1.18043	0.02917	0.0177	1.18	0.02118	0.0177	1.17	0.03078	0.018	1.1991	0.03262
0.01775	1.18168	0.0289	0.0177	1.18	0.02118	0.0177	1.17	0.03078	0.01802	1.20009	0.03282
0.01776	1.18292	0.02864	0.0177	1.18	0.03258	0.0177	1.17	0.03078	0.01804	1.20108	0.03301
0.01778	1.18416	0.02837	0.0178	1.18	0.03258	0.0177	1.17	0.04228	0.01805	1.20206	0.03324
0.0178	1.18541	0.0281	0.0178	1.18	0.03258	0.0178	1.17	0.04228	0.01807	1.20302	0.03349
0.01781	1.18666	0.02783	0.0178	1.18	0.03258	0.0178	1.17	0.04228	0.01809	1.20398	0.03374
0.01783	1.18793	0.02753	0.0178	1.18	0.03258	0.0178	1.17	0.04228	0.0181	1.20493	0.03401
0.01785	1.18919	0.02723	0.0178	1.18	0.03258	0.0178	1.17	0.04228	0.01812	1.20586	0.03432
0.01786	1.19047	0.02693	0.0178	1.19	0.0266	0.0178	1.17	0.04228	0.01814	1.20679	0.03462
0.01788	1.19172	0.02665	0.0179	1.19	0.0266	0.0178	1.18	0.03608	0.01816	1.20771	0.03494
0.0179	1.19298	0.02636	0.0179	1.19	0.0266	0.0179	1.18	0.03608	0.01817	1.20863	0.03526
0.01791	1.19423	0.02611	0.0179	1.19	0.0266	0.0179	1.18	0.03608	0.01819	1.20954	0.03558
0.01793	1.19546	0.02587	0.0179	1.19	0.0266	0.0179	1.18	0.03608	0.01821	1.21044	0.03594
0.01795	1.19668	0.02566	0.0179	1.19	0.0266	0.0179	1.18	0.03608	0.01822	1.21135	0.03626
0.01796	1.19789	0.02547	0.0179	1.19	0.0379	0.0179	1.18	0.03608	0.01824	1.21223	0.03666
0.01798	1.19907	0.02531	0.018	1.19	0.0379	0.0179	1.18	0.04748	0.01826	1.2131	0.03706
0.018	1.20023	0.02521	0.018	1.2	0.02068	0.018	1.18	0.04748	0.01827	1.21396	0.03748
0.01801	1.20137	0.02514	0.018	1.2	0.02068	0.018	1.18	0.04748	0.01829	1.21482	0.03789
0.01803	1.20248	0.02511	0.018	1.2	0.02068	0.018	1.19	0.02995	0.01831	1.21568	0.0383
0.01805	1.20357	0.02512	0.018	1.2	0.02068	0.018	1.19	0.02995	0.01832	1.21654	0.03872
0.01806	1.20464	0.02517	0.018	1.2	0.03189	0.018	1.19	0.02995	0.01834	1.21741	0.03912
0.01808	1.2057	0.02523	0.0181	1.2	0.03189	0.018	1.19	0.04126	0.01836	1.21827	0.03953
0.0181	1.20675	0.02531	0.0181	1.2	0.03189	0.0181	1.19	0.04126	0.01838	1.21913	0.03993
0.01811	1.2078	0.02539	0.0181	1.2	0.03189	0.0181	1.19	0.04126	0.01839	1.22	0.04032
0.01813	1.20884	0.02547	0.0181	1.2	0.03189	0.0181	1.19	0.04126	0.01841	1.22087	0.04071
0.01815	1.20985	0.02561	0.0181	1.2	0.03189	0.0181	1.19	0.04126	0.01843	1.22174	0.0411
0.01816	1.21087	0.02575	0.0181	1.21	0.02602	0.0181	1.19	0.04126	0.01844	1.22263	0.04147
0.01818	1.21186	0.02592	0.0182	1.21	0.02602	0.0181	1.19	0.05256	0.01846	1.2235	0.04186
0.0182	1.21285	0.0261	0.0182	1.21	0.02602	0.0182	1.19	0.05256	0.01848	1.22437	0.04225
0.01821	1.21384	0.02629	0.0182	1.21	0.02602	0.0182	1.19	0.05256	0.01849	1.22524	0.04262
0.01823	1.21482	0.02648	0.0182	1.21	0.02602	0.0182	1.2	0.03509	0.01851	1.22613	0.04298
0.01825	1.21578	0.0267	0.0182	1.21	0.02602	0.0182	1.2	0.03509	0.01853	1.22704	0.04329
0.01826	1.21672	0.02697	0.0182	1.21	0.03714	0.0182	1.2	0.03509	0.01854	1.22798	0.04356
0.01828	1.21764	0.02726	0.0183	1.21	0.03714	0.0182	1.2	0.0463	0.01856	1.22895	0.04378
0.0183	1.21854	0.02758	0.0183	1.21	0.03714	0.0183	1.2	0.0463	0.01858	1.22995	0.04395
0.01831	1.21943	0.02793	0.0183	1.21	0.03714	0.0183	1.2	0.0463	0.0186	1.23097	0.04408
0.01833	1.22029	0.02831	0.0183	1.21	0.03714	0.0183	1.2	0.0463	0.01861	1.23201	0.04417
0.01835	1.22116	0.0287	0.0183	1.21	0.03714	0.0183	1.2	0.0463	0.01863	1.23309	0.04419
0.01836	1.22199	0.02912	0.0183	1.22	0.03123	0.0183	1.2	0.0463	0.01865	1.2342	0.04418
0.01838	1.22285	0.02953	0.0184	1.22	0.03123	0.0183	1.2	0.05751	0.01866	1.23535	0.04408
0.0184	1.2237	0.02993	0.0184	1.22	0.03123	0.0184	1.2	0.05751	0.01868	1.23654	0.04392
0.01841	1.22457	0.0303	0.0184	1.22	0.03123	0.0184	1.2	0.05751	0.0187	1.23777	0.0437
0.01843	1.22543	0.03068	0.0184	1.22	0.03123	0.0184	1.21	0.04011	0.01871	1.23902	0.04344
0.01845	1.2263	0.03106	0.0184	1.22	0.03123	0.0184	1.21	0.04011	0.01873	1.2403	0.04314
0.01846	1.22717	0.03143	0.0184	1.22	0.04226	0.0184	1.21	0.04011	0.01875	1.24159	0.0428
0.01848	1.22802	0.03183	0.0185	1.22	0.04226	0.0184	1.21	0.05122	0.01876	1.2429	0.04246
0.0185	1.22887	0.03223	0.0185	1.22	0.04226	0.0185	1.21	0.05122	0.01878	1.24421	0.04209
0.01851	1.22971	0.03265	0.0185	1.22	0.04226	0.0185	1.21	0.05122	0.0188	1.24554	0.04172
0.01853	1.23052	0.0331	0.0185	1.22	0.04226	0.0185	1.21	0.05122	0.01882	1.24687	0.04132
0.01855	1.23135	0.03354	0.0185	1.22	0.04226	0.0185	1.21	0.05122	0.01883	1.24822	0.04091
0.01856	1.23218	0.03397	0.0185	1.22	0.05333	0.0185	1.21	0.05122	0.01885	1.24957	0.04049
0.01858	1.23303	0.03437	0.0186	1.23	0.03627	0.0185	1.21	0.06234	0.01887	1.25092	0.04007
0.0186	1.2339	0.03473	0.0186	1.23	0.03627	0.0186	1.21	0.06234	0.01888	1.25227	0.03966
0.01861	1.23481	0.03502	0.0186	1.23	0.03627	0.0186	1.21	0.06234	0.0189	1.25363	0.03924
0.01863	1.23574	0.03528	0.0186	1.23	0.03627	0.0186	1.22	0.045	0.01892	1.25498	0.03882
0.01865	1.2367	0.0355	0.0186	1.23	0.03627	0.0186	1.22	0.045	0.01893	1.25634	0.0384
0.01866	1.23764	0.03573	0.0186	1.23	0.04721	0.0186	1.22	0.045	0.01895	1.25768	0.038
0.01868	1.23858	0.03597	0.0187	1.23	0.04721	0.0186	1.22	0.05602	0.01897	1.25902	0.03761
0.0187	1.23953	0.0362	0.0187	1.23	0.04721	0.0187	1.22	0.05602	0.01899	1.26036	0.03722
0.01871	1.24047	0.03644	0.0187	1.23	0.04721	0.0187	1.22	0.05602	0.019	1.2617	0.03684
0.01873	1.24142	0.03667	0.0187	1.23	0.04721	0.0187	1.22	0.05602	0.01902	1.26303	0.03647
0.01875	1.24235	0.03692	0.0187	1.23	0.04721	0.0187	1.22	0.05602	0.01904	1.26435	0.03611
0.01876	1.24329	0.03717	0.0187	1.24	0.04123	0.0187	1.22	0.05602	0.01905	1.26568	0.03574
0.01878	1.24422	0.03742	0.0188	1.24	0.04123	0.0187	1.23	0.04986	0.01907	1.267	0.0354
0.0188	1.24515	0.03767	0.0188	1.24	0.04123	0.0188	1.23	0.04986	0.01909	1.26832	0.03504
0.01881	1.24609	0.03792	0.0188	1.24	0.04123	0.0188	1.23	0.04986	0.0191	1.26962	0.03473
0.01883	1.24705	0.03811	0.0188	1.24	0.04123	0.0188	1.23	0.04986	0.01912	1.27093	0.0344
0.01885	1.24804	0.03826	0.0188	1.24	0.04123	0.0188	1.23	0.04986	0.01914	1.27222	0.0341
0.01886	1.24905	0.03839	0.0188	1.24	0.05208	0.0188	1.23	0.04986	0.01915	1.27352	0.03379
0.01888	1.25009	0.03846	0.0189	1.24	0.05208	0.0188	1.23	0.06084	0.01917	1.2748	0.0335
0.0189	1.25122	0.03838	0.0189	1.24	0.05208	0.0189	1.24	0.0438	0.01919	1.27609	0.03321
0.01891	1.25245	0.03813	0.0189	1.25	0.03531	0.0189	1.24	0.0438	0.01921	1.27738	0.03291
0.01893	1.25376	0.03775	0.0189	1.25	0.03531	0.0189	1.24	0.0438	0.01922	1.27866	0.03264
0.01895	1.25512	0.0373	0.0189	1.25	0.03531	0.0189	1.24	0.0438	0.01924	1.27992	0.03239
0.01896	1.25651	0.0368	0.0189	1.25	0.04608	0.0189	1.24	0.0438	0.01926	1.28117	0.03217
0.01898	1.25789	0.0363	0.019	1.25	0.04608	0.0189	1.24	0.05465	0.01927	1.28239	0.03199
0.019	1.25929	0.03578	0.019	1.25	0.04608	0.019	1.24	0.05465	0.01929	1.2836	0.03182
0.01901	1.26071	0.03524	0.019	1.25	0.04608	0.019	1.24	0.05465	0.01931	1.2848	0.03168
0.01903	1.2621	0.03473	0.019	1.26	0.02954	0.019	1.25	0.03784	0.01932	1.28598	0.03156
0.01905	1.2635	0.03423	0.019	1.26	0.02954	0.019	1.25	0.03784	0.01934	1.28714	0.03148
0.01906	1.26489	0.03373	0.019	1.26	0.04021	0.019	1.25	0.03784	0.01936	1.28829	0.03142
0.01908	1.26627	0.03324	0.0191	1.26	0.04021	0.019	1.25	0.0486	0.01937	1.28941	0.0314
0.0191	1.26765	0.03277	0.0191	1.26	0.04021	0.0191	1.25	0.0486	0.01939	1.29052	0.0314
0.01911	1.26901	0.03232	0.0191	1.26	0.04021	0.0191	1.25	0.0486	0.01941	1.29162	0.03143
0.01913	1.27038	0.03187	0.0191	1.26	0.04021	0.0191	1.25	0.0486	0.01943	1.2927	0.03146
0.01915	1.27173	0.03145	0.0191	1.27	0.0239	0.0191	1.26	0.03202	0.01944	1.29377	0.03153
0.01916	1.27308	0.03102	0.0191	1.27	0.03449	0.0191	1.26	0.03202	0.01946	1.29482	0.03163
0.01918	1.27443	0.0306	0.0192	1.27	0.03449	0.0191	1.26	0.0427	0.01948	1.29587	0.03172
0.0192	1.27577	0.03021	0.0192	1.27	0.03449	0.0192	1.26	0.0427	0.01949	1.29691	0.03183
0.01921	1.2771	0.02982	0.0192	1.27	0.03449	0.0192	1.26	0.0427	0.01951	1.29794	0.03196
0.01923	1.2784	0.02948	0.0192	1.27	0.03449	0.0192	1.26	0.0427	0.01953	1.29895	0.03211
0.01925	1.2797	0.02914	0.0192	1.27	0.03449	0.0192	1.26	0.0427	0.01954	1.29995	0.03228
0.01926	1.28098	0.02884	0.0192	1.28	0.0289	0.0192	1.26	0.0427	0.01956	1.30095	0.03245
0.01928	1.28225	0.02855	0.0193	1.28	0.0289	0.0192	1.27	0.03693	0.01958	1.30195	0.03263
0.0193	1.28352	0.02828	0.0193	1.28	0.0289	0.0193	1.27	0.03693	0.01959	1.30296	0.03279
0.01931	1.28479	0.02799	0.0193	1.28	0.0289	0.0193	1.27	0.03693	0.01961	1.30397	0.03295
0.01933	1.28604	0.02774	0.0193	1.28	0.0289	0.0193	1.27	0.03693	0.01963	1.30497	0.03311
0.01935	1.2873	0.02748	0.0193	1.28	0.0289	0.0193	1.27	0.03693	0.01965	1.30598	0.03327
0.01936	1.28853	0.02725	0.0193	1.28	0.03941	0.0193	1.27	0.03693	0.01966	1.30698	0.03344
0.01938	1.28975	0.02705	0.0194	1.28	0.03941	0.0193	1.27	0.04753	0.01968	1.30798	0.03361
0.0194	1.29097	0.02686	0.0194	1.29	0.02336	0.0194	1.27	0.04753	0.0197	1.30897	0.03379
0.01941	1.29219	0.02666	0.0194	1.29	0.02336	0.0194	1.28	0.03122	0.01971	1.30997	0.03396
0.01943	1.29343	0.02642	0.0194	1.29	0.02336	0.0194	1.28	0.03122	0.01973	1.31095	0.03415
0.01945	1.29467	0.02619	0.0194	1.29	0.02336	0.0194	1.28	0.03122	0.01975	1.31194	0.03435
0.01946	1.29593	0.02593	0.0194	1.29	0.03378	0.0194	1.28	0.03122	0.01976	1.31292	0.03454
0.01948	1.2972	0.02565	0.0195	1.29	0.03378	0.0194	1.28	0.04173	0.01978	1.3139	0.03474
0.0195	1.29845	0.02541	0.0195	1.29	0.03378	0.0195	1.28	0.04173	0.0198	1.31487	0.03495
0.01951	1.29971	0.02516	0.0195	1.29	0.03378	0.0195	1.28	0.04173	0.01981	1.31583	0.03518
0.01953	1.30093	0.02496	0.0195	1.3	0.01794	0.0195	1.28	0.04173	0.01983	1.31677	0.03545
0.01955	1.30214	0.02478	0.0195	1.3	0.01794	0.0195	1.28	0.04173	0.01985	1.3177	0.03572
0.01956	1.30334	0.02461	0.0195	1.3	0.02829	0.0195	1.28	0.04173	0.01987	1.31864	0.03599
0.01958	1.30452	0.02449	0.0196	1.3	0.02829	0.0195	1.29	0.03607	0.01988	1.31958	0.03624
0.0196	1.30569	0.02438	0.0196	1.3	0.02829	0.0196	1.29	0.03607	0.0199	1.32053	0.03648
0.01961	1.30682	0.02432	0.0196	1.3	0.02829	0.0196	1.29	0.03607	0.01992	1.32148	0.03673
0.01963	1.30793	0.02429	0.0196	1.3	0.02829	0.0196	1.29	0.03607	0.01993	1.32245	0.03694
0.01965	1.30904	0.02428	0.0196	1.3	0.02829	0.0196	1.29	0.03607	0.01995	1.32341	0.03716
0.01966	1.31012	0.0243	0.0196	1.3	0.03868	0.0196	1.29	0.03607	0.01997	1.32438	0.03737
0.01968	1.31119	0.02434	0.0197	1.31	0.02288	0.0196	1.29	0.0465	0.01998	1.32534	0.03759
0.0197	1.31226	0.02438	0.0197	1.31	0.02288	0.0197	1.29	0.0465	0.02	1.3263	0.03782
0.01971	1.31334	0.02441	0.0197	1.31	0.02288	0.0197	1.29	0.0465	0.02002	1.32726	0.03804
0.01973	1.31441	0.02445	0.0197	1.31	0.02288	0.0197	1.29	0.0465	0.02004	1.32823	0.03824
0.01975	1.31546	0.02453	0.0197	1.31	0.02288	0.0197	1.29	0.0465	0.02005	1.3292	0.03845
0.01976	1.31651	0.0246	0.0197	1.31	0.03315	0.0197	1.3	0.03046	0.02007	1.33019	0.03863
0.01978	1.31754	0.0247	0.0198	1.31	0.03315	0.0197	1.3	0.04081	0.02009	1.33117	0.03881
0.0198	1.31855	0.02485	0.0198	1.31	0.03315	0.0198	1.3	0.04081	0.0201	1.33215	0.039
0.01981	1.31955	0.02499	0.0198	1.31	0.03315	0.0198	1.3	0.04081	0.02012	1.33316	0.03915
0.01983	1.32053	0.02517	0.0198	1.31	0.03315	0.0198	1.3	0.04081	0.02014	1.33418	0.03927
0.01985	1.32149	0.02538	0.0198	1.31	0.03315	0.0198	1.3	0.04081	0.02015	1.33522	0.03937
0.01986	1.32244	0.02561	0.0198	1.32	0.02774	0.0198	1.3	0.04081	0.02017	1.33626	0.03946
0.01988	1.32337	0.02587	0.0199	1.32	0.02774	0.0198	1.3	0.05116	0.02019	1.3373	0.03956
0.0199	1.32428	0.02614	0.0199	1.32	0.02774	0.0199	1.3	0.05116	0.0202	1.33834	0.03965
0.01991	1.32519	0.02643	0.0199	1.32	0.02774	0.0199	1.3	0.05116	0.02022	1.33942	0.03969
0.01993	1.32609	0.02673	0.0199	1.32	0.02774	0.0199	1.3	0.05116	0.02024	1.34053	0.03968
0.01995	1.32699	0.02704	0.0199	1.32	0.02774	0.0199	1.31	0.03517	0.02026	1.34167	0.03962
0.01996	1.32789	0.02734	0.0199	1.32	0.03793	0.0199	1.31	0.03517	0.02027	1.34282	0.03954
0.01998	1.32878	0.02765	0.02	1.32	0.03793	0.0199	1.31	0.04544	0.02029	1.34398	0.03944
0.02	1.32967	0.02796	0.02	1.32	0.03793	0.02	1.31	0.04544	0.02031	1.34516	0.03933
0.02001	1.33056	0.02828	0.02	1.32	0.03793	0.02	1.31	0.04544	0.02032	1.34636	0.03917
0.02003	1.33145	0.0286	0.02	1.32	0.03793	0.02	1.31	0.04544	0.02034	1.3476	0.03897
0.02005	1.33232	0.02893	0.02	1.32	0.03793	0.02	1.31	0.04544	0.02036	1.34885	0.03873
0.02006	1.3332	0.02925	0.02	1.33	0.0325	0.02	1.31	0.04544	0.02037	1.35011	0.03848
0.02008	1.33407	0.02959	0.0201	1.33	0.0325	0.02	1.31	0.05571	0.02039	1.35137	0.03824
0.0201	1.33495	0.02993	0.0201	1.33	0.0325	0.0201	1.31	0.05571	0.02041	1.35264	0.03799
0.02011	1.33583	0.03026	0.0201	1.33	0.0325	0.0201	1.31	0.05571	0.02042	1.35389	0.03775
0.02013	1.33672	0.03056	0.0201	1.33	0.0325	0.0201	1.32	0.03977	0.02044	1.35515	0.03752
0.02015	1.33762	0.03085	0.0201	1.33	0.0325	0.0201	1.32	0.03977	0.02046	1.35641	0.03728
0.02016	1.33852	0.03115	0.0201	1.33	0.04261	0.0201	1.32	0.03977	0.02048	1.35767	0.03704
0.02018	1.33943	0.03141	0.0202	1.33	0.04261	0.0201	1.32	0.04996	0.02049	1.35893	0.0368
0.0202	1.34036	0.03166	0.0202	1.33	0.04261	0.0202	1.32	0.04996	0.02051	1.3602	0.03655
0.02021	1.34128	0.03192	0.0202	1.33	0.04261	0.0202	1.32	0.04996	0.02053	1.36146	0.03631
0.02023	1.34222	0.03216	0.0202	1.33	0.04261	0.0202	1.32	0.04996	0.02054	1.36271	0.03609
0.02025	1.34314	0.03241	0.0202	1.33	0.04261	0.0202	1.32	0.04996	0.02056	1.36396	0.03588
0.02026	1.34405	0.03268	0.0202	1.34	0.03715	0.0202	1.32	0.04996	0.02058	1.36521	0.03566
0.02028	1.34496	0.03295	0.0203	1.34	0.03715	0.0202	1.32	0.06019	0.02059	1.36647	0.03542
0.0203	1.34588	0.03322	0.0203	1.34	0.03715	0.0203	1.33	0.04431	0.02061	1.36774	0.03517
0.02031	1.34681	0.03346	0.0203	1.34	0.03715	0.0203	1.33	0.04431	0.02063	1.36902	0.0349
0.02033	1.34775	0.03368	0.0203	1.34	0.03715	0.0203	1.33	0.04431	0.02064	1.37031	0.03463
0.02035	1.34869	0.0339	0.0203	1.34	0.03715	0.0203	1.33	0.04431	0.02066	1.37158	0.03437
0.02036	1.34965	0.03409	0.0203	1.34	0.04719	0.0203	1.33	0.04431	0.02068	1.37284	0.03415
0.02038	1.35062	0.03427	0.0204	1.34	0.04719	0.0203	1.33	0.05442	0.0207	1.3741	0.03393
0.0204	1.35162	0.03441	0.0204	1.34	0.04719	0.0204	1.33	0.05442	0.02071	1.37535	0.03371
0.02041	1.35263	0.03453	0.0204	1.34	0.04719	0.0204	1.33	0.05442	0.02073	1.37661	0.03348
0.02043	1.35364	0.03465	0.0204	1.35	0.03173	0.0204	1.34	0.03875	0.02075	1.37787	0.03325
0.02045	1.35466	0.03474	0.0204	1.35	0.03173	0.0204	1.34	0.03875	0.02076	1.37913	0.03302
0.02046	1.3557	0.03481	0.0204	1.35	0.0417	0.0204	1.34	0.03875	0.02078	1.38038	0.03281
0.02048	1.35677	0.03483	0.0205	1.35	0.0417	0.0204	1.34	0.04878	0.0208	1.38164	0.03258
0.0205	1.35786	0.03483	0.0205	1.35	0.0417	0.0205	1.34	0.04878	0.02081	1.38291	0.03233
0.02051	1.35896	0.03481	0.0205	1.35	0.0417	0.0205	1.34	0.04878	0.02083	1.38418	0.0321
0.02053	1.3601	0.03473	0.0205	1.35	0.0417	0.0205	1.34	0.04878	0.02085	1.38545	0.03185
0.02055	1.36131	0.03454	0.0205	1.35	0.0417	0.0205	1.34	0.04878	0.02087	1.38672	0.03162
0.02056	1.36258	0.03425	0.0205	1.36	0.03632	0.0205	1.35	0.0333	0.02088	1.38798	0.0314
0.02058	1.3639	0.0339	0.0206	1.36	0.03632	0.0205	1.35	0.04327	0.0209	1.38921	0.03121
0.0206	1.36524	0.03352	0.0206	1.36	0.03632	0.0206	1.35	0.04327	0.02092	1.39042	0.03107
0.02061	1.36661	0.0331	0.0206	1.36	0.03632	0.0206	1.35	0.04327	0.02093	1.39163	0.03092
0.02063	1.36799	0.03265	0.0206	1.36	0.03632	0.0206	1.35	0.04327	0.02095	1.39281	0.03081
0.02065	1.3694	0.03217	0.0206	1.36	0.03632	0.0206	1.35	0.04327	0.02097	1.394	0.0307
0.02066	1.3708	0.03169	0.0206	1.36	0.04625	0.0206	1.35	0.04327	0.02098	1.39517	0.03062
0.02068	1.37221	0.03122	0.0207	1.37	0.03103	0.0206	1.35	0.05327	0.021	1.39634	0.03052
0.0207	1.3736	0.03077	0.0207	1.37	0.03103	0.0207	1.36	0.03784	0.02102	1.39749	0.03046
0.02071	1.37499	0.03032	0.0207	1.37	0.03103	0.0207	1.36	0.03784	0.02103	1.39864	0.0304
0.02073	1.37636	0.02989	0.0207	1.37	0.03103	0.0207	1.36	0.03784	0.02105	1.39979	0.03035
0.02075	1.37774	0.02947	0.0207	1.37	0.03103	0.0207	1.36	0.03784	0.02107	1.40092	0.03032
0.02076	1.37909	0.02908	0.0207	1.37	0.04085	0.0207	1.36	0.03784	0.02109	1.40204	0.03032
0.02078	1.38044	0.0287	0.0208	1.37	0.04085	0.0207	1.36	0.04773	0.0211	1.40314	0.03032
0.0208	1.38177	0.02835	0.0208	1.38	0.02582	0.0208	1.36	0.04773	0.02112	1.40424	0.03034
0.02081	1.38307	0.02803	0.0208	1.38	0.02582	0.0208	1.36	0.04773	0.02114	1.40533	0.03037
0.02083	1.38437	0.02772	0.0208	1.38	0.02582	0.0208	1.37	0.03249	0.02115	1.4064	0.03042
0.02085	1.38567	0.02742	0.0208	1.38	0.02582	0.0208	1.37	0.03249	0.02117	1.40746	0.0305
0.02086	1.38696	0.02713	0.0208	1.38	0.03557	0.0208	1.37	0.03249	0.02119	1.4085	0.0306
0.02088	1.38824	0.02686	0.0209	1.38	0.03557	0.0208	1.37	0.04231	0.0212	1.40953	0.03073
0.0209	1.38948	0.02664	0.0209	1.38	0.03557	0.0209	1.37	0.04231	0.02122	1.41055	0.03086
0.02091	1.39073	0.02641	0.0209	1.38	0.03557	0.0209	1.37	0.04231	0.02124	1.41155	0.03102
0.02093	1.39196	0.02621	0.0209	1.39	0.02072	0.0209	1.37	0.04231	0.02125	1.41255	0.03118
0.02095	1.39319	0.02601	0.0209	1.39	0.02072	0.0209	1.37	0.04231	0.02127	1.41354	0.03135
0.02096	1.39442	0.02581	0.0209	1.39	0.0304	0.0209	1.38	0.02726	0.02129	1.41453	0.03153
0.02098	1.39565	0.02561	0.021	1.39	0.0304	0.0209	1.38	0.037	0.02131	1.41549	0.03174
0.021	1.39688	0.02542	0.021	1.39	0.0304	0.021	1.38	0.037	0.02132	1.41646	0.03195
0.02101	1.3981	0.02523	0.021	1.39	0.0304	0.021	1.38	0.037	0.02134	1.41741	0.03217
0.02103	1.39934	0.02502	0.021	1.39	0.0304	0.021	1.38	0.037	0.02136	1.41838	0.03238
0.02105	1.40056	0.02484	0.021	1.39	0.0304	0.021	1.38	0.037	0.02137	1.41934	0.03259
0.02106	1.40179	0.02465	0.021	1.4	0.02534	0.021	1.38	0.037	0.02139	1.4203	0.03281
0.02108	1.403	0.02448	0.0211	1.4	0.02534	0.021	1.38	0.04675	0.02141	1.42126	0.03303
0.0211	1.40419	0.02434	0.0211	1.4	0.02534	0.0211	1.38	0.04675	0.02142	1.42221	0.03326
0.02111	1.40536	0.02424	0.0211	1.4	0.02534	0.0211	1.39	0.03175	0.02144	1.42316	0.03348
0.02113	1.4065	0.02417	0.0211	1.4	0.02534	0.0211	1.39	0.03175	0.02146	1.42411	0.03371
0.02115	1.40764	0.02411	0.0211	1.4	0.02534	0.0211	1.39	0.03175	0.02147	1.42507	0.03393
0.02116	1.40877	0.02407	0.0211	1.4	0.03495	0.0211	1.39	0.03175	0.02149	1.42603	0.03414
0.02118	1.40988	0.02404	0.0212	1.4	0.03495	0.0211	1.39	0.04142	0.02151	1.427	0.03434
0.0212	1.41099	0.02403	0.0212	1.4	0.03495	0.0212	1.39	0.04142	0.02153	1.42795	0.03457
0.02121	1.41207	0.02405	0.0212	1.41	0.02032	0.0212	1.39	0.04142	0.02154	1.42889	0.0348
0.02123	1.41315	0.02407	0.0212	1.41	0.02032	0.0212	1.39	0.04142	0.02156	1.42983	0.03505
0.02125	1.41425	0.02408	0.0212	1.41	0.02032	0.0212	1.39	0.04142	0.02158	1.43078	0.03527
0.02126	1.41534	0.02409	0.0212	1.41	0.02986	0.0212	1.39	0.04142	0.02159	1.43173	0.0355
0.02128	1.41642	0.02411	0.0213	1.41	0.02986	0.0212	1.4	0.03621	0.02161	1.43267	0.03573
0.0213	1.41749	0.02414	0.0213	1.41	0.02986	0.0213	1.4	0.03621	0.02163	1.43362	0.03595
0.02132	1.41856	0.02419	0.0213	1.41	0.02986	0.0213	1.4	0.03621	0.02164	1.43456	0.03619
0.02133	1.41963	0.02423	0.0213	1.41	0.02986	0.0213	1.4	0.03621	0.02166	1.43551	0.03642
0.02135	1.42068	0.02429	0.0213	1.41	0.02986	0.0213	1.4	0.03621	0.02168	1.43645	0.03665
0.02137	1.42173	0.02436	0.0213	1.41	0.03944	0.0213	1.4	0.03621	0.02169	1.4374	0.03687
0.02138	1.42276	0.02445	0.0214	1.42	0.02485	0.0213	1.4	0.04582	0.02171	1.43836	0.03709
0.0214	1.42381	0.02452	0.0214	1.42	0.02485	0.0214	1.4	0.04582	0.02173	1.43931	0.0373
0.02142	1.42484	0.02462	0.0214	1.42	0.02485	0.0214	1.4	0.04582	0.02175	1.44029	0.03748
0.02143	1.42585	0.02474	0.0214	1.42	0.02485	0.0214	1.4	0.04582	0.02176	1.4413	0.03762
0.02145	1.42686	0.02486	0.0214	1.42	0.02485	0.0214	1.4	0.04582	0.02178	1.44233	0.03773
0.02147	1.42787	0.02499	0.0214	1.42	0.03432	0.0214	1.41	0.03103	0.0218	1.44338	0.03779
0.02148	1.42887	0.02513	0.0215	1.42	0.03432	0.0214	1.41	0.04058	0.02181	1.44447	0.03782
0.0215	1.42986	0.02528	0.0215	1.42	0.03432	0.0215	1.41	0.04058	0.02183	1.44559	0.03779
0.02152	1.43084	0.02545	0.0215	1.42	0.03432	0.0215	1.41	0.04058	0.02185	1.44674	0.03773
0.02153	1.43181	0.02562	0.0215	1.42	0.03432	0.0215	1.41	0.04058	0.02186	1.4479	0.03763
0.02155	1.43276	0.02583	0.0215	1.42	0.03432	0.0215	1.41	0.04058	0.02188	1.44909	0.03752
0.02157	1.43371	0.02604	0.0215	1.43	0.02931	0.0215	1.41	0.04058	0.0219	1.4503	0.03736
0.02158	1.43464	0.02628	0.0216	1.43	0.02931	0.0215	1.41	0.05012	0.02192	1.45152	0.0372
0.0216	1.43555	0.02654	0.0216	1.43	0.02931	0.0216	1.41	0.05012	0.02193	1.45274	0.03702
0.02162	1.43646	0.0268	0.0216	1.43	0.02931	0.0216	1.41	0.05012	0.02195	1.454	0.03681
0.02163	1.43736	0.02708	0.0216	1.43	0.02931	0.0216	1.41	0.05012	0.02197	1.45525	0.0366
0.02165	1.43826	0.02735	0.0216	1.43	0.02931	0.0216	1.42	0.03538	0.02198	1.45652	0.03636
0.02167	1.43915	0.02764	0.0216	1.43	0.03872	0.0216	1.42	0.03538	0.022	1.4578	0.03611
0.02168	1.44006	0.02791	0.0217	1.43	0.03872	0.0216	1.42	0.04485	0.02202	1.45907	0.03588
0.0217	1.44097	0.02817	0.0217	1.43	0.03872	0.0217	1.42	0.04485	0.02203	1.46034	0.03565
0.02172	1.44188	0.02843	0.0217	1.43	0.03872	0.0217	1.42	0.04485	0.02205	1.4616	0.03542
0.02173	1.44279	0.02868	0.0217	1.43	0.03872	0.0217	1.42	0.04485	0.02207	1.46287	0.03519
0.02175	1.44371	0.02893	0.0217	1.44	0.02434	0.0217	1.42	0.04485	0.02208	1.46413	0.03497
0.02177	1.44465	0.02915	0.0217	1.44	0.03369	0.0217	1.42	0.04485	0.0221	1.4654	0.03474
0.02178	1.44558	0.02938	0.0218	1.44	0.03369	0.0217	1.42	0.05432	0.02212	1.46668	0.03449
0.0218	1.44652	0.0296	0.0218	1.44	0.03369	0.0218	1.42	0.05432	0.02214	1.46796	0.03426
0.02182	1.44744	0.02983	0.0218	1.44	0.03369	0.0218	1.42	0.05432	0.02215	1.46923	0.03402
0.02183	1.44838	0.03005	0.0218	1.44	0.03369	0.0218	1.43	0.03963	0.02217	1.47052	0.03377
0.02185	1.44931	0.03027	0.0218	1.44	0.03369	0.0218	1.43	0.03963	0.02219	1.4718	0.03353
0.02187	1.45024	0.0305	0.0218	1.44	0.04303	0.0218	1.43	0.03963	0.0222	1.47307	0.03329
0.02188	1.45118	0.03072	0.0219	1.44	0.04303	0.0218	1.43	0.04904	0.02222	1.47434	0.03306
0.0219	1.45214	0.03091	0.0219	1.44	0.04303	0.0219	1.43	0.04904	0.02224	1.47561	0.03284
0.02192	1.4531	0.03109	0.0219	1.44	0.04303	0.0219	1.43	0.04904	0.02225	1.47687	0.03263
0.02193	1.45407	0.03125	0.0219	1.45	0.02869	0.0219	1.43	0.04904	0.02227	1.47813	0.03242
0.02195	1.45506	0.0314	0.0219	1.45	0.02869	0.0219	1.43	0.04904	0.02229	1.47938	0.03222
0.02197	1.45606	0.03152	0.0219	1.45	0.03797	0.0219	1.43	0.04904	0.0223	1.48062	0.03203
0.02198	1.45707	0.03164	0.022	1.45	0.03797	0.0219	1.44	0.04386	0.02232	1.48186	0.03185
0.022	1.45809	0.03174	0.022	1.45	0.03797	0.022	1.44	0.04386	0.02234	1.4831	0.03168
0.02202	1.45914	0.0318	0.022	1.45	0.03797	0.022	1.44	0.04386	0.02236	1.48433	0.0315
0.02203	1.4602	0.03183	0.022	1.45	0.03797	0.022	1.44	0.04386	0.02237	1.48556	0.03133
0.02205	1.46127	0.03186	0.022	1.45	0.03797	0.022	1.44	0.04386	0.02239	1.4868	0.03115
0.02207	1.46235	0.03186	0.022	1.45	0.04728	0.022	1.44	0.04386	0.02241	1.48805	0.03096
0.02208	1.46346	0.03184	0.0221	1.46	0.03298	0.022	1.44	0.0532	0.02242	1.48928	0.03079
0.0221	1.46457	0.03181	0.0221	1.46	0.03298	0.0221	1.44	0.0532	0.02244	1.49052	0.03062
0.02212	1.46571	0.03174	0.0221	1.46	0.03298	0.0221	1.45	0.03872	0.02246	1.49173	0.03047
0.02213	1.46687	0.03164	0.0221	1.46	0.03298	0.0221	1.45	0.03872	0.02247	1.49294	0.03034
0.02215	1.46808	0.03147	0.0221	1.46	0.03298	0.0221	1.45	0.03872	0.02249	1.49413	0.03023
0.02217	1.46933	0.03124	0.0221	1.46	0.04219	0.0221	1.45	0.03872	0.02251	1.49531	0.03014
0.02218	1.47062	0.03096	0.0222	1.46	0.04219	0.0221	1.45	0.048	0.02252	1.49648	0.03006
0.0222	1.47192	0.03066	0.0222	1.46	0.04219	0.0222	1.45	0.048	0.02254	1.49765	0.02997
0.02222	1.47323	0.03036	0.0222	1.47	0.02806	0.0222	1.45	0.048	0.02256	1.49881	0.02991
0.02223	1.47454	0.03006	0.0222	1.47	0.02806	0.0222	1.46	0.03369	0.02258	1.49997	0.02985
0.02225	1.47584	0.02977	0.0222	1.47	0.02806	0.0222	1.46	0.03369	0.02259	1.50113	0.02978
0.02227	1.47712	0.02949	0.0222	1.47	0.03721	0.0222	1.46	0.03369	0.02261	1.50227	0.02974
0.02228	1.47842	0.02921	0.0223	1.47	0.03721	0.0222	1.46	0.04291	0.02263	1.50339	0.02972
0.0223	1.47971	0.02894	0.0223	1.47	0.03721	0.0223	1.46	0.04291	0.02264	1.50452	0.0297
0.02232	1.48098	0.02868	0.0223	1.47	0.03721	0.0223	1.46	0.04291	0.02266	1.50565	0.02967
0.02233	1.48225	0.02843	0.0223	1.48	0.02324	0.0223	1.46	0.04291	0.02268	1.50678	0.02965
0.02235	1.48352	0.02819	0.0223	1.48	0.02324	0.0223	1.46	0.04291	0.02269	1.50789	0.02965
0.02237	1.48479	0.02795	0.0223	1.48	0.03233	0.0223	1.47	0.02877	0.02271	1.50899	0.02966
0.02238	1.48606	0.02771	0.0224	1.48	0.03233	0.0223	1.47	0.03792	0.02273	1.5101	0.02967
0.0224	1.48732	0.02747	0.0224	1.48	0.03233	0.0224	1.47	0.03792	0.02275	1.51119	0.0297
0.02242	1.48859	0.02723	0.0224	1.48	0.03233	0.0224	1.47	0.03792	0.02276	1.51227	0.02974
0.02243	1.48984	0.02702	0.0224	1.48	0.03233	0.0224	1.47	0.03792	0.02278	1.51334	0.0298
0.02245	1.49109	0.0268	0.0224	1.48	0.03233	0.0224	1.47	0.03792	0.0228	1.5144	0.02987
0.02247	1.49234	0.02659	0.0224	1.49	0.02755	0.0224	1.47	0.03792	0.02281	1.51544	0.02996
0.02248	1.49359	0.02637	0.0225	1.49	0.02755	0.0224	1.47	0.04707	0.02283	1.51648	0.03006
0.0225	1.49483	0.02616	0.0225	1.49	0.02755	0.0225	1.47	0.04707	0.02285	1.51751	0.03017
0.02252	1.49607	0.02597	0.0225	1.49	0.02755	0.0225	1.48	0.03297	0.02286	1.51852	0.0303
0.02253	1.4973	0.02578	0.0225	1.49	0.02755	0.0225	1.48	0.03297	0.02288	1.51953	0.03045
0.02255	1.49854	0.02559	0.0225	1.49	0.02755	0.0225	1.48	0.03297	0.0229	1.52053	0.03059
0.02257	1.49977	0.02541	0.0225	1.49	0.03658	0.0225	1.48	0.03297	0.02291	1.52153	0.03074
0.02258	1.50101	0.02521	0.0226	1.49	0.03658	0.0225	1.48	0.04206	0.02293	1.52253	0.0309
0.0226	1.50224	0.02502	0.0226	1.5	0.0228	0.0226	1.48	0.04206	0.02295	1.52352	0.03106
0.02262	1.50349	0.02482	0.0226	1.5	0.0228	0.0226	1.48	0.04206	0.02297	1.52451	0.03122
0.02263	1.50472	0.02463	0.0226	1.5	0.0228	0.0226	1.48	0.04206	0.02298	1.52548	0.0314
0.02265	1.50596	0.02444	0.0226	1.5	0.0228	0.0226	1.49	0.02812	0.023	1.52646	0.03158
0.02267	1.50719	0.02426	0.0226	1.5	0.03177	0.0226	1.49	0.02812	0.02302	1.52742	0.03178
0.02268	1.50841	0.02409	0.0227	1.5	0.03177	0.0226	1.49	0.03714	0.02303	1.52837	0.03199
0.0227	1.5096	0.02396	0.0227	1.5	0.03177	0.0227	1.49	0.03714	0.02305	1.52933	0.0322
0.02272	1.5108	0.02383	0.0227	1.5	0.03177	0.0227	1.49	0.03714	0.02307	1.53029	0.03239
0.02273	1.51198	0.02371	0.0227	1.51	0.01815	0.0227	1.49	0.03714	0.02308	1.53124	0.03261
0.02275	1.51317	0.02359	0.0227	1.51	0.01815	0.0227	1.49	0.03714	0.0231	1.53221	0.0328
0.02277	1.51433	0.0235	0.0227	1.51	0.02706	0.0227	1.49	0.03714	0.02312	1.53328	0.03285
0.02278	1.51548	0.02343	0.0228	1.51	0.02706	0.0227	1.49	0.04617	0.02313	1.53473	0.03239
0.0228	1.5166	0.0234	0.0228	1.51	0.02706	0.0228	1.49	0.04617	0.02315	1.53644	0.03158
0.02282	1.51771	0.02338	0.0228	1.51	0.02706	0.0228	1.5	0.03227	0.02317	1.53818	0.03073
0.02283	1.51882	0.02336	0.0228	1.51	0.02706	0.0228	1.5	0.03227	0.02319	1.53988	0.02994
0.02285	1.51992	0.02336	0.0228	1.51	0.02706	0.0228	1.5	0.03227	0.0232	1.54152	0.02924
0.02287	1.52103	0.02335	0.0228	1.51	0.03597	0.0228	1.5	0.03227	0.02322	1.5431	0.02862
0.02288	1.52213	0.02334	0.0229	1.51	0.03597	0.0228	1.5	0.04124	0.02324	1.54461	0.02809
0.0229	1.52322	0.02335	0.0229	1.52	0.02238	0.0229	1.5	0.04124	0.02325	1.54609	0.0276
0.02292	1.52431	0.02337	0.0229	1.52	0.02238	0.0229	1.5	0.04124	0.02327	1.54753	0.02716
0.02293	1.52539	0.02339	0.0229	1.52	0.02238	0.0229	1.5	0.04124	0.02329	1.54898	0.02672
0.02295	1.52646	0.02342	0.0229	1.52	0.02238	0.0229	1.5	0.04124	0.0233	1.55041	0.02631
0.02297	1.52753	0.02346	0.0229	1.52	0.03123	0.0229	1.5	0.04124	0.02332	1.55184	0.02589
0.02298	1.52858	0.02352	0.023	1.52	0.03123	0.0229	1.51	0.0364	0.02334	1.55327	0.02547
0.023	1.52962	0.0236	0.023	1.52	0.03123	0.023	1.51	0.0364	0.02335	1.55466	0.02511
0.02302	1.53065	0.02369	0.023	1.52	0.03123	0.023	1.51	0.0364	0.02337	1.556	0.02481
0.02303	1.53168	0.02378	0.023	1.52	0.03123	0.023	1.51	0.0364	0.02339	1.5573	0.02458
0.02305	1.5327	0.02388	0.023	1.52	0.03123	0.023	1.51	0.0364	0.02341	1.55858	0.02436
0.02307	1.53371	0.024	0.023	1.53	0.02659	0.023	1.51	0.0364	0.02342	1.55983	0.02419
0.02308	1.5347	0.02414	0.0231	1.53	0.02659	0.023	1.51	0.04531	0.02344	1.56104	0.02406
0.0231	1.53569	0.02428	0.0231	1.53	0.02659	0.0231	1.51	0.04531	0.02346	1.56219	0.02403
0.02312	1.53667	0.02445	0.0231	1.53	0.02659	0.0231	1.51	0.04531	0.02347	1.56325	0.0241
0.02313	1.53765	0.0246	0.0231	1.53	0.02659	0.0231	1.51	0.04531	0.02349	1.56426	0.02424
0.02315	1.53861	0.02478	0.0231	1.53	0.02659	0.0231	1.51	0.04531	0.02351	1.56519	0.02449
0.02317	1.53959	0.02494	0.0231	1.53	0.03538	0.0231	1.52	0.0316	0.02352	1.5661	0.02476
0.02318	1.54056	0.0251	0.0232	1.53	0.03538	0.0231	1.52	0.04045	0.02354	1.56698	0.02506
0.0232	1.54153	0.02527	0.0232	1.53	0.03538	0.0232	1.52	0.04045	0.02356	1.56786	0.02537
0.02322	1.54249	0.02545	0.0232	1.53	0.03538	0.0232	1.52	0.04045	0.02357	1.56877	0.02564
0.02323	1.54346	0.02562	0.0232	1.53	0.03538	0.0232	1.52	0.04045	0.02359	1.56967	0.02592
0.02325	1.5444	0.02582	0.0232	1.54	0.02198	0.0232	1.52	0.04045	0.02361	1.5706	0.02617
0.02327	1.54534	0.02602	0.0232	1.54	0.03071	0.0232	1.52	0.04045	0.02363	1.57153	0.02642
0.02328	1.54627	0.02624	0.0233	1.54	0.03071	0.0232	1.52	0.0493	0.02364	1.57244	0.02668
0.0233	1.54721	0.02646	0.0233	1.54	0.03071	0.0233	1.52	0.0493	0.02366	1.57339	0.0269
0.02332	1.54813	0.02669	0.0233	1.54	0.03071	0.0233	1.52	0.0493	0.02368	1.57434	0.0271
0.02333	1.54906	0.0269	0.0233	1.54	0.03071	0.0233	1.52	0.0493	0.02369	1.57534	0.02726
0.02335	1.54999	0.02712	0.0233	1.54	0.03071	0.0233	1.53	0.03563	0.02371	1.57636	0.02738
0.02337	1.55092	0.02733	0.0233	1.54	0.03945	0.0233	1.53	0.03563	0.02373	1.57743	0.02743
0.02338	1.55186	0.02754	0.0234	1.54	0.03945	0.0233	1.53	0.04442	0.02374	1.57855	0.02743
0.0234	1.55279	0.02775	0.0234	1.54	0.03945	0.0234	1.53	0.04442	0.02376	1.57963	0.02747
0.02342	1.55372	0.02796	0.0234	1.54	0.03945	0.0234	1.53	0.04442	0.02378	1.58073	0.02749
0.02343	1.55466	0.02817	0.0234	1.55	0.02608	0.0234	1.53	0.04442	0.0238	1.58179	0.02756
0.02345	1.55559	0.02838	0.0234	1.55	0.02608	0.0234	1.53	0.04442	0.02381	1.58286	0.02762
0.02347	1.55654	0.02858	0.0234	1.55	0.03476	0.0234	1.53	0.04442	0.02383	1.58395	0.02765
0.02348	1.55748	0.02878	0.0235	1.55	0.03476	0.0234	1.53	0.05324	0.02385	1.58502	0.0277
0.0235	1.55842	0.02898	0.0235	1.55	0.03476	0.0235	1.54	0.03961	0.02386	1.58609	0.02775
0.02352	1.55936	0.02917	0.0235	1.55	0.03476	0.0235	1.54	0.03961	0.02388	1.58721	0.02775
0.02353	1.56031	0.02936	0.0235	1.55	0.03476	0.0235	1.54	0.03961	0.0239	1.58832	0.02775
0.02355	1.56127	0.02954	0.0235	1.55	0.03476	0.0235	1.54	0.03961	0.02391	1.58946	0.02772
0.02357	1.56225	0.02969	0.0235	1.55	0.04344	0.0235	1.54	0.03961	0.02393	1.5906	0.02769
0.02358	1.56324	0.02981	0.0236	1.55	0.04344	0.0235	1.54	0.04834	0.02395	1.59174	0.02765
0.0236	1.56425	0.02992	0.0236	1.56	0.0301	0.0236	1.54	0.04834	0.02396	1.59285	0.02766
0.02362	1.56527	0.03001	0.0236	1.56	0.0301	0.0236	1.54	0.04834	0.02398	1.59395	0.02768
0.02363	1.56632	0.03007	0.0236	1.56	0.0301	0.0236	1.54	0.04834	0.024	1.59502	0.02773
0.02365	1.5674	0.03008	0.0236	1.56	0.0301	0.0236	1.55	0.03486	0.02402	1.59612	0.02775
0.02367	1.56852	0.03005	0.0236	1.56	0.03873	0.0236	1.55	0.03486	0.02403	1.59722	0.02777
0.02368	1.5697	0.02993	0.0237	1.56	0.03873	0.0236	1.55	0.04354	0.02405	1.5983	0.0278
0.0237	1.57091	0.02976	0.0237	1.56	0.03873	0.0237	1.55	0.04354	0.02407	1.59938	0.02785
0.02372	1.57215	0.02957	0.0237	1.56	0.03873	0.0237	1.55	0.04354	0.02408	1.60046	0.02789
0.02373	1.57339	0.02938	0.0237	1.57	0.02554	0.0237	1.55	0.04354	0.0241	1.60154	0.02794
0.02375	1.57464	0.02918	0.0237	1.57	0.02554	0.0237	1.55	0.04354	0.02412	1.6026	0.02801
0.02377	1.57589	0.02896	0.0237	1.57	0.0341	0.0237	1.55	0.04354	0.02413	1.60366	0.02807
0.02378	1.57715	0.02875	0.0238	1.57	0.0341	0.0237	1.56	0.03883	0.02415	1.60469	0.02818
0.0238	1.57842	0.02852	0.0238	1.57	0.0341	0.0238	1.56	0.03883	0.02417	1.60571	0.0283
0.02382	1.57969	0.02829	0.0238	1.57	0.0341	0.0238	1.56	0.03883	0.02418	1.60673	0.02842
0.02383	1.58097	0.02804	0.0238	1.57	0.0341	0.0238	1.56	0.03883	0.0242	1.60772	0.02857
0.02385	1.58224	0.02781	0.0238	1.57	0.0341	0.0238	1.56	0.03883	0.02422	1.6087	0.02874
0.02387	1.58351	0.02758	0.0238	1.58	0.02957	0.0238	1.56	0.03883	0.02424	1.60969	0.0289
0.02388	1.58477	0.02736	0.0239	1.58	0.02957	0.0238	1.56	0.04745	0.02425	1.61066	0.02908
0.0239	1.58603	0.02715	0.0239	1.58	0.02957	0.0239	1.56	0.04745	0.02427	1.6116	0.0293
0.02392	1.58728	0.02694	0.0239	1.58	0.02957	0.0239	1.57	0.03415	0.02429	1.61253	0.02953
0.02393	1.58854	0.02674	0.0239	1.58	0.02957	0.0239	1.57	0.03415	0.0243	1.61341	0.02982
0.02395	1.58977	0.02655	0.0239	1.58	0.02957	0.0239	1.57	0.03415	0.02432	1.61427	0.03015
0.02397	1.591	0.02637	0.0239	1.58	0.03808	0.0239	1.57	0.03415	0.02434	1.61515	0.03044
0.02398	1.59224	0.0262	0.024	1.58	0.03808	0.0239	1.57	0.04272	0.02435	1.61617	0.03055
0.024	1.59346	0.02604	0.024	1.59	0.02507	0.024	1.57	0.04272	0.02437	1.61728	0.03056
0.02402	1.59468	0.02587	0.024	1.59	0.02507	0.024	1.57	0.04272	0.02439	1.61838	0.03057
0.02403	1.5959	0.02571	0.024	1.59	0.02507	0.024	1.57	0.04272	0.0244	1.61946	0.03061
0.02405	1.59711	0.02557	0.024	1.59	0.02507	0.024	1.58	0.02956	0.02442	1.62058	0.0306
0.02407	1.59831	0.02543	0.024	1.59	0.03353	0.024	1.58	0.02956	0.02444	1.6217	0.03058
0.02408	1.59951	0.0253	0.0241	1.59	0.03353	0.024	1.58	0.03807	0.02446	1.62281	0.03058
0.0241	1.60071	0.02516	0.0241	1.59	0.03353	0.0241	1.58	0.03807	0.02447	1.62394	0.03056
0.02412	1.6019	0.02504	0.0241	1.59	0.03353	0.0241	1.58	0.03807	0.02449	1.62503	0.03058
0.02413	1.60308	0.02493	0.0241	1.6	0.02065	0.0241	1.58	0.03807	0.02451	1.62613	0.03061
0.02415	1.60427	0.02482	0.0241	1.6	0.02065	0.0241	1.58	0.03807	0.02452	1.62719	0.03066
0.02417	1.60546	0.0247	0.0241	1.6	0.02906	0.0241	1.58	0.03807	0.02454	1.62824	0.03074
0.02418	1.60666	0.02456	0.0242	1.6	0.02906	0.0241	1.58	0.04661	0.02456	1.62927	0.03084
0.0242	1.60786	0.02442	0.0242	1.6	0.02906	0.0242	1.59	0.03349	0.02457	1.63031	0.03094
0.02422	1.60905	0.02431	0.0242	1.6	0.02906	0.0242	1.59	0.03349	0.02459	1.63132	0.03106
0.02423	1.61025	0.02417	0.0242	1.6	0.02906	0.0242	1.59	0.03349	0.02461	1.63232	0.0312
0.02425	1.61146	0.02404	0.0242	1.6	0.02906	0.0242	1.59	0.03349	0.02463	1.6333	0.03136
0.02427	1.61266	0.02391	0.0242	1.61	0.02467	0.0242	1.59	0.03349	0.02464	1.63433	0.03146
0.02428	1.61385	0.02378	0.0243	1.61	0.02467	0.0242	1.59	0.04195	0.02466	1.6354	0.03151
0.0243	1.61504	0.02367	0.0243	1.61	0.02467	0.0243	1.59	0.04195	0.02468	1.63647	0.03156
0.02432	1.61621	0.02358	0.0243	1.61	0.02467	0.0243	1.59	0.04195	0.02469	1.63752	0.03163
0.02433	1.61737	0.0235	0.0243	1.61	0.02467	0.0243	1.59	0.04195	0.02471	1.63857	0.03171
0.02435	1.61853	0.02342	0.0243	1.61	0.02467	0.0243	1.6	0.02897	0.02473	1.63961	0.03179
0.02437	1.61967	0.02337	0.0243	1.61	0.03302	0.0243	1.6	0.02897	0.02474	1.64067	0.03186
0.02438	1.62081	0.02331	0.0244	1.61	0.03302	0.0243	1.6	0.03737	0.02476	1.64174	0.0319
0.0244	1.62195	0.02327	0.0244	1.61	0.03302	0.0244	1.6	0.03737	0.02478	1.64284	0.03191
0.02442	1.62305	0.02325	0.0244	1.62	0.02031	0.0244	1.6	0.03737	0.02479	1.64399	0.03187
0.02443	1.62417	0.02323	0.0244	1.62	0.02031	0.0244	1.6	0.03737	0.02481	1.64516	0.03179
0.02445	1.62528	0.02322	0.0244	1.62	0.02031	0.0244	1.6	0.03737	0.02483	1.64635	0.03169
0.02447	1.62637	0.02322	0.0244	1.62	0.02861	0.0244	1.6	0.03737	0.02485	1.64757	0.03155
0.02448	1.62747	0.02322	0.0245	1.62	0.02861	0.0244	1.6	0.04578	0.02486	1.64882	0.03137
0.0245	1.62857	0.02322	0.0245	1.62	0.02861	0.0245	1.6	0.04578	0.02488	1.65009	0.03117
0.02452	1.62968	0.02321	0.0245	1.62	0.02861	0.0245	1.61	0.03283	0.0249	1.65136	0.03098
0.02453	1.63078	0.0232	0.0245	1.62	0.02861	0.0245	1.61	0.03283	0.02491	1.65264	0.03077
0.02455	1.63189	0.02319	0.0245	1.62	0.02861	0.0245	1.61	0.03283	0.02493	1.65395	0.03051
0.02457	1.63297	0.02321	0.0245	1.62	0.03694	0.0245	1.61	0.03283	0.02495	1.65526	0.03026
0.02458	1.63405	0.02323	0.0246	1.63	0.02426	0.0245	1.61	0.04119	0.02496	1.65659	0.03
0.0246	1.63511	0.02328	0.0246	1.63	0.02426	0.0246	1.61	0.04119	0.02498	1.6579	0.02974
0.02462	1.63617	0.02332	0.0246	1.63	0.02426	0.0246	1.61	0.04119	0.025	1.65921	0.0295
0.02463	1.63723	0.02338	0.0246	1.63	0.02426	0.0246	1.61	0.04119	0.02501	1.66052	0.02925
0.02465	1.63827	0.02344	0.0246	1.63	0.02426	0.0246	1.61	0.04119	0.02503	1.66181	0.02903
0.02467	1.63929	0.02354	0.0246	1.63	0.03251	0.0246	1.61	0.04119	0.02505	1.66308	0.02884
0.02468	1.64031	0.02364	0.0247	1.63	0.03251	0.0246	1.62	0.03668	0.02507	1.66435	0.02864
0.0247	1.64132	0.02375	0.0247	1.63	0.03251	0.0247	1.62	0.03668	0.02508	1.66562	0.02846
0.02472	1.64232	0.02386	0.0247	1.63	0.03251	0.0247	1.62	0.03668	0.0251	1.66689	0.02826
0.02473	1.64332	0.02399	0.0247	1.63	0.03251	0.0247	1.62	0.03668	0.02512	1.66816	0.02806
0.02475	1.64432	0.02411	0.0247	1.64	0.01996	0.0247	1.62	0.03668	0.02513	1.66944	0.02786
0.02477	1.64531	0.02424	0.0247	1.64	0.02816	0.0247	1.62	0.03668	0.02515	1.67069	0.02769
0.02478	1.64629	0.02438	0.0248	1.64	0.02816	0.0247	1.62	0.04498	0.02517	1.67192	0.02754
0.0248	1.64729	0.02451	0.0248	1.64	0.02816	0.0248	1.62	0.04498	0.02518	1.67314	0.02741
0.02482	1.64827	0.02465	0.0248	1.64	0.02816	0.0248	1.62	0.04498	0.0252	1.67437	0.02728
0.02483	1.64924	0.0248	0.0248	1.64	0.02816	0.0248	1.62	0.04498	0.02522	1.67556	0.02718
0.02485	1.65022	0.02495	0.0248	1.64	0.02816	0.0248	1.62	0.04498	0.02523	1.67674	0.0271
0.02487	1.65119	0.0251	0.0248	1.64	0.03636	0.0248	1.63	0.0322	0.02525	1.67791	0.02703
0.02488	1.65216	0.02526	0.0249	1.64	0.03636	0.0248	1.63	0.04045	0.02527	1.67906	0.02699
0.0249	1.65313	0.02542	0.0249	1.64	0.03636	0.0249	1.63	0.04045	0.02529	1.68021	0.02694
0.02492	1.65409	0.02558	0.0249	1.64	0.03636	0.0249	1.63	0.04045	0.0253	1.68137	0.02689
0.02493	1.65507	0.02574	0.0249	1.65	0.02384	0.0249	1.63	0.04045	0.02532	1.68253	0.02683
0.02495	1.65604	0.02588	0.0249	1.65	0.02384	0.0249	1.63	0.04045	0.02534	1.68367	0.0268
0.02497	1.65704	0.02601	0.0249	1.65	0.03199	0.0249	1.63	0.04045	0.02535	1.68482	0.02676
0.02498	1.65804	0.02612	0.025	1.65	0.03199	0.0249	1.63	0.0487	0.02537	1.68597	0.02671
0.025	1.65903	0.02625	0.025	1.65	0.03199	0.025	1.63	0.0487	0.02539	1.68713	0.02666
0.02502	1.66004	0.02636	0.025	1.65	0.03199	0.025	1.63	0.0487	0.0254	1.68829	0.02661
0.02503	1.66106	0.02645	0.025	1.65	0.03199	0.025	1.64	0.03595	0.02542	1.68943	0.02658
0.02505	1.66208	0.02654	0.025	1.65	0.03199	0.025	1.64	0.03595	0.02544	1.69052	0.0266
0.02507	1.66311	0.02662	0.025	1.65	0.04014	0.025	1.64	0.03595	0.02545	1.69163	0.02661
0.02508	1.66413	0.0267	0.0251	1.65	0.04014	0.025	1.64	0.04415	0.02547	1.69271	0.02665
0.0251	1.66515	0.0268	0.0251	1.66	0.02765	0.0251	1.64	0.04415	0.02549	1.69381	0.02667
0.02512	1.66619	0.02687	0.0251	1.66	0.02765	0.0251	1.64	0.04415	0.02551	1.69488	0.02672
0.02513	1.66722	0.02695	0.0251	1.66	0.02765	0.0251	1.64	0.04415	0.02552	1.69594	0.02679
0.02515	1.66824	0.02703	0.0251	1.66	0.02765	0.0251	1.64	0.04415	0.02554	1.69701	0.02684
0.02517	1.66926	0.02712	0.0251	1.66	0.03575	0.0251	1.64	0.04415	0.02556	1.69807	0.02691
0.02518	1.67029	0.02721	0.0252	1.66	0.03575	0.0251	1.65	0.03969	0.02557	1.69911	0.027
0.0252	1.67131	0.02729	0.0252	1.66	0.03575	0.0252	1.65	0.03969	0.02559	1.70014	0.0271
0.02522	1.67235	0.02737	0.0252	1.66	0.03575	0.0252	1.65	0.03969	0.02561	1.70117	0.02721
0.02523	1.67338	0.02744	0.0252	1.66	0.03575	0.0252	1.65	0.03969	0.02562	1.70218	0.02732
0.02525	1.67442	0.02751	0.0252	1.66	0.03575	0.0252	1.65	0.03969	0.02564	1.70318	0.02746
0.02527	1.67546	0.02757	0.0252	1.67	0.03144	0.0252	1.65	0.03969	0.02566	1.70418	0.0276
0.02528	1.6765	0.02763	0.0253	1.67	0.03144	0.0252	1.65	0.04784	0.02568	1.70517	0.02775
0.0253	1.67755	0.02769	0.0253	1.67	0.03144	0.0253	1.65	0.04784	0.02569	1.70615	0.02791
0.02532	1.6786	0.02774	0.0253	1.67	0.03144	0.0253	1.66	0.03526	0.02571	1.70711	0.02809
0.02533	1.67969	0.02775	0.0253	1.67	0.03144	0.0253	1.66	0.03526	0.02573	1.70808	0.02826
0.02535	1.68081	0.02771	0.0253	1.67	0.03144	0.0253	1.66	0.03526	0.02574	1.70904	0.02845
0.02537	1.68197	0.02763	0.0253	1.67	0.0395	0.0253	1.66	0.03526	0.02576	1.71001	0.02862
0.02538	1.68318	0.02749	0.0254	1.67	0.0395	0.0253	1.66	0.04336	0.02578	1.71099	0.02879
0.0254	1.6844	0.02734	0.0254	1.68	0.02716	0.0254	1.66	0.04336	0.02579	1.71195	0.02897
0.02542	1.68563	0.02716	0.0254	1.68	0.02716	0.0254	1.66	0.04336	0.02581	1.7129	0.02916
0.02543	1.68687	0.02699	0.0254	1.68	0.02716	0.0254	1.66	0.04336	0.02583	1.71385	0.02935
0.02545	1.68812	0.0268	0.0254	1.68	0.02716	0.0254	1.67	0.0309	0.02584	1.7148	0.02955
0.02547	1.68936	0.02662	0.0254	1.68	0.03516	0.0254	1.67	0.0309	0.02586	1.71576	0.02973
0.02548	1.6906	0.02644	0.0255	1.68	0.03516	0.0254	1.67	0.03896	0.02588	1.7167	0.02993
0.0255	1.69184	0.02626	0.0255	1.68	0.03516	0.0255	1.67	0.03896	0.0259	1.71767	0.0301
0.02552	1.69308	0.02609	0.0255	1.69	0.02295	0.0255	1.67	0.03896	0.02591	1.71864	0.03027
0.02553	1.69433	0.0259	0.0255	1.69	0.02295	0.0255	1.67	0.03896	0.02593	1.71958	0.03047
0.02555	1.69557	0.02573	0.0255	1.69	0.02295	0.0255	1.67	0.03896	0.02595	1.72054	0.03065
0.02557	1.69681	0.02556	0.0255	1.69	0.03091	0.0255	1.67	0.03896	0.02596	1.7215	0.03084
0.02558	1.69804	0.02539	0.0256	1.69	0.03091	0.0255	1.68	0.03463	0.02598	1.72249	0.03098
0.0256	1.69928	0.02522	0.0256	1.69	0.03091	0.0256	1.68	0.03463	0.026	1.72347	0.03114
0.02562	1.70051	0.02506	0.0256	1.69	0.03091	0.0256	1.68	0.03463	0.02601	1.72447	0.03127
0.02563	1.70174	0.0249	0.0256	1.69	0.03091	0.0256	1.68	0.03463	0.02603	1.72549	0.03137
0.02565	1.70295	0.02475	0.0256	1.69	0.03091	0.0256	1.68	0.03463	0.02605	1.72653	0.03146
0.02567	1.70417	0.02461	0.0256	1.7	0.02673	0.0256	1.68	0.03463	0.02606	1.72758	0.03153
0.02568	1.70537	0.02448	0.0257	1.7	0.02673	0.0256	1.68	0.04264	0.02608	1.72866	0.03156
0.0257	1.70658	0.02435	0.0257	1.7	0.02673	0.0257	1.68	0.04264	0.0261	1.72974	0.0316
0.02572	1.70779	0.02421	0.0257	1.7	0.02673	0.0257	1.68	0.04264	0.02612	1.73084	0.03161
0.02573	1.70899	0.02408	0.0257	1.7	0.02673	0.0257	1.69	0.03034	0.02613	1.73195	0.03161
0.02575	1.71019	0.02396	0.0257	1.7	0.02673	0.0257	1.69	0.03034	0.02615	1.73306	0.0316
0.02577	1.7114	0.02383	0.0257	1.7	0.03464	0.0257	1.69	0.03034	0.02617	1.73418	0.03159
0.02578	1.71259	0.02372	0.0258	1.7	0.03464	0.0257	1.69	0.0383	0.02618	1.73532	0.03155
0.0258	1.71378	0.02361	0.0258	1.71	0.02258	0.0258	1.69	0.0383	0.0262	1.73647	0.0315
0.02582	1.71498	0.02348	0.0258	1.71	0.02258	0.0258	1.69	0.0383	0.02622	1.73763	0.03145
0.02583	1.71618	0.02336	0.0258	1.71	0.02258	0.0258	1.69	0.0383	0.02623	1.7388	0.03138
0.02585	1.71737	0.02326	0.0258	1.71	0.02258	0.0258	1.69	0.0383	0.02625	1.73997	0.0313
0.02587	1.71856	0.02315	0.0258	1.71	0.03044	0.0258	1.69	0.0383	0.02627	1.74114	0.03124
0.02588	1.71975	0.02303	0.0259	1.71	0.03044	0.0258	1.7	0.03403	0.02628	1.74231	0.03116
0.0259	1.72095	0.02292	0.0259	1.71	0.03044	0.0259	1.7	0.03403	0.0263	1.74351	0.03106
0.02592	1.72214	0.0228	0.0259	1.71	0.03044	0.0259	1.7	0.03403	0.02632	1.74469	0.03097
0.02593	1.72333	0.02269	0.0259	1.72	0.0185	0.0259	1.7	0.03403	0.02634	1.74589	0.03086
0.02595	1.72452	0.02259	0.0259	1.72	0.0185	0.0259	1.7	0.03403	0.02635	1.74709	0.03075
0.02597	1.72568	0.02251	0.0259	1.72	0.02632	0.0259	1.7	0.03403	0.02637	1.74831	0.03064
0.02598	1.72686	0.02242	0.026	1.72	0.02632	0.0259	1.7	0.04194	0.02639	1.74952	0.03051
0.026	1.72802	0.02235	0.026	1.72	0.02632	0.026	1.7	0.04194	0.0264	1.75075	0.03038
0.02602	1.72917	0.02228	0.026	1.72	0.02632	0.026	1.7	0.04194	0.02642	1.75198	0.03024
0.02603	1.73032	0.02222	0.026	1.72	0.02632	0.026	1.7	0.04194	0.02644	1.75321	0.0301
0.02605	1.73146	0.02217	0.026	1.72	0.02632	0.026	1.71	0.02979	0.02645	1.75445	0.02994
0.02607	1.73259	0.02214	0.026	1.72	0.03416	0.026	1.71	0.02979	0.02647	1.75568	0.0298
0.02608	1.7337	0.02212	0.0261	1.73	0.02224	0.026	1.71	0.03766	0.02649	1.75689	0.02969
0.0261	1.73482	0.02211	0.0261	1.73	0.02224	0.0261	1.71	0.03766	0.02651	1.75809	0.02958
0.02612	1.73592	0.0221	0.0261	1.73	0.02224	0.0261	1.71	0.03766	0.02652	1.75928	0.02949
0.02613	1.73701	0.02211	0.0261	1.73	0.02224	0.0261	1.71	0.03766	0.02654	1.76047	0.02939
0.02615	1.7381	0.02212	0.0261	1.73	0.02224	0.0261	1.71	0.03766	0.02656	1.76165	0.02932
0.02617	1.73918	0.02214	0.0261	1.73	0.03002	0.0261	1.71	0.03766	0.02657	1.76283	0.02924
0.02618	1.74026	0.02216	0.0262	1.73	0.03002	0.0261	1.71	0.04553	0.02659	1.764	0.02917
0.0262	1.74134	0.02219	0.0262	1.73	0.03002	0.0262	1.71	0.04553	0.02661	1.76519	0.02908
0.02622	1.74241	0.02223	0.0262	1.73	0.03002	0.0262	1.72	0.0334	0.02662	1.76638	0.02899
0.02624	1.74347	0.02226	0.0262	1.73	0.03002	0.0262	1.72	0.0334	0.02664	1.76759	0.02888
0.02625	1.74452	0.02233	0.0262	1.74	0.01821	0.0262	1.72	0.0334	0.02666	1.76879	0.02877
0.02627	1.74556	0.02239	0.0262	1.74	0.02594	0.0262	1.72	0.0334	0.02667	1.77	0.02866
0.02629	1.74658	0.02248	0.0263	1.74	0.02594	0.0262	1.72	0.04122	0.02669	1.7712	0.02855
0.0263	1.7476	0.02258	0.0263	1.74	0.02594	0.0263	1.72	0.04122	0.02671	1.77241	0.02845
0.02632	1.7486	0.02269	0.0263	1.74	0.02594	0.0263	1.72	0.04122	0.02673	1.77361	0.02834
0.02634	1.7496	0.02281	0.0263	1.74	0.02594	0.0263	1.72	0.04122	0.02674	1.77482	0.02824
0.02635	1.7506	0.02292	0.0263	1.74	0.02594	0.0263	1.72	0.04122	0.02676	1.77602	0.02813
0.02637	1.75159	0.02305	0.0263	1.74	0.03367	0.0263	1.72	0.04122	0.02678	1.77723	0.02802
0.02639	1.75258	0.02318	0.0264	1.74	0.03367	0.0263	1.73	0.037	0.02679	1.77844	0.02791
0.0264	1.75355	0.02332	0.0264	1.74	0.03367	0.0264	1.73	0.037	0.02681	1.77962	0.02782
0.02642	1.75453	0.02346	0.0264	1.74	0.03367	0.0264	1.73	0.037	0.02683	1.7808	0.02775
0.02644	1.7555	0.02361	0.0264	1.75	0.02189	0.0264	1.73	0.037	0.02684	1.78197	0.02768
0.02645	1.75648	0.02375	0.0264	1.75	0.02189	0.0264	1.73	0.037	0.02686	1.78315	0.02761
0.02647	1.75745	0.0239	0.0264	1.75	0.02958	0.0264	1.73	0.037	0.02688	1.78432	0.02754
0.02649	1.75841	0.02405	0.0265	1.75	0.02958	0.0264	1.73	0.04477	0.02689	1.78549	0.02748
0.0265	1.75938	0.0242	0.0265	1.75	0.02958	0.0265	1.73	0.04477	0.02691	1.78664	0.02744
0.02652	1.76034	0.02436	0.0265	1.75	0.02958	0.0265	1.73	0.04477	0.02693	1.78781	0.02738
0.02654	1.76133	0.02449	0.0265	1.75	0.02958	0.0265	1.73	0.04477	0.02695	1.78897	0.02733
0.02655	1.76231	0.02462	0.0265	1.75	0.02958	0.0265	1.74	0.0328	0.02696	1.79013	0.02727
0.02657	1.7633	0.02475	0.0265	1.75	0.03727	0.0265	1.74	0.0328	0.02698	1.79127	0.02724
0.02659	1.76429	0.02487	0.0266	1.75	0.03727	0.0265	1.74	0.04053	0.027	1.79241	0.02721
0.0266	1.76528	0.02499	0.0266	1.75	0.03727	0.0266	1.74	0.04053	0.02701	1.79355	0.02718
0.02662	1.76627	0.02512	0.0266	1.76	0.02551	0.0266	1.74	0.04053	0.02703	1.79469	0.02715
0.02664	1.76726	0.02523	0.0266	1.76	0.02551	0.0266	1.74	0.04053	0.02705	1.79583	0.02712
0.02665	1.76826	0.02534	0.0266	1.76	0.02551	0.0266	1.74	0.04053	0.02706	1.79695	0.02712
0.02667	1.76925	0.02547	0.0266	1.76	0.03316	0.0266	1.74	0.04053	0.02708	1.79806	0.02711
0.02669	1.77024	0.02558	0.0267	1.76	0.03316	0.0266	1.74	0.04826	0.0271	1.79917	0.02712
0.0267	1.77125	0.02569	0.0267	1.76	0.03316	0.0267	1.74	0.04826	0.02711	1.80027	0.02714
0.02672	1.77225	0.02579	0.0267	1.76	0.03316	0.0267	1.75	0.03631	0.02713	1.80137	0.02716
0.02674	1.77327	0.02589	0.0267	1.76	0.03316	0.0267	1.75	0.03631	0.02715	1.80245	0.0272
0.02675	1.77428	0.02598	0.0267	1.76	0.03316	0.0267	1.75	0.03631	0.02717	1.80354	0.02722
0.02677	1.77532	0.02605	0.0267	1.76	0.04082	0.0267	1.75	0.03631	0.02718	1.80461	0.02727
0.02679	1.77636	0.02611	0.0268	1.77	0.02909	0.0267	1.75	0.044	0.0272	1.80571	0.02729
0.0268	1.77741	0.02616	0.0268	1.77	0.02909	0.0268	1.75	0.044	0.02722	1.80679	0.02732
0.02682	1.77847	0.0262	0.0268	1.77	0.02909	0.0268	1.75	0.044	0.02723	1.80788	0.02736
0.02684	1.77953	0.02624	0.0268	1.77	0.02909	0.0268	1.75	0.044	0.02725	1.80894	0.02741
0.02685	1.7806	0.02627	0.0268	1.77	0.02909	0.0268	1.76	0.03217	0.02727	1.81001	0.02746
0.02687	1.78168	0.02629	0.0268	1.77	0.03669	0.0268	1.76	0.03217	0.02728	1.81107	0.02753
0.02689	1.78276	0.0263	0.0269	1.77	0.03669	0.0268	1.76	0.03982	0.0273	1.8121	0.02762
0.0269	1.78387	0.02629	0.0269	1.77	0.03669	0.0269	1.76	0.03982	0.02732	1.81313	0.02772
0.02692	1.78498	0.02627	0.0269	1.78	0.02508	0.0269	1.76	0.03982	0.02733	1.81416	0.02781
0.02694	1.7861	0.02624	0.0269	1.78	0.02508	0.0269	1.76	0.03982	0.02735	1.81518	0.02791
0.02695	1.78723	0.0262	0.0269	1.78	0.02508	0.0269	1.76	0.03982	0.02737	1.81622	0.02799
0.02697	1.78836	0.02616	0.0269	1.78	0.03264	0.0269	1.76	0.03982	0.02739	1.81726	0.02808
0.02699	1.7895	0.0261	0.027	1.78	0.03264	0.0269	1.77	0.0357	0.0274	1.8183	0.02816
0.027	1.79066	0.02603	0.027	1.78	0.03264	0.027	1.77	0.0357	0.02742	1.81934	0.02824
0.02702	1.79183	0.02595	0.027	1.78	0.03264	0.027	1.77	0.0357	0.02744	1.82038	0.02833
0.02704	1.79301	0.02585	0.027	1.78	0.03264	0.027	1.77	0.0357	0.02745	1.82141	0.02841
0.02705	1.79421	0.02573	0.027	1.79	0.02113	0.027	1.77	0.0357	0.02747	1.82244	0.02852
0.02707	1.79543	0.02559	0.027	1.79	0.02865	0.027	1.77	0.0357	0.02749	1.82347	0.02861
0.02709	1.79666	0.02543	0.0271	1.79	0.02865	0.027	1.77	0.0433	0.0275	1.82449	0.0287
0.0271	1.7979	0.02526	0.0271	1.79	0.02865	0.0271	1.77	0.0433	0.02752	1.82552	0.02881
0.02712	1.79915	0.02509	0.0271	1.79	0.02865	0.0271	1.77	0.0433	0.02754	1.82655	0.0289
0.02714	1.80042	0.02489	0.0271	1.79	0.02865	0.0271	1.78	0.03161	0.02756	1.82759	0.02897
0.02715	1.80168	0.0247	0.0271	1.79	0.02865	0.0271	1.78	0.03161	0.02757	1.82863	0.02906
0.02717	1.80294	0.02452	0.0271	1.79	0.03618	0.0271	1.78	0.03161	0.02759	1.82966	0.02915
0.02719	1.8042	0.02433	0.0272	1.8	0.0247	0.0271	1.78	0.03917	0.02761	1.83071	0.02922
0.0272	1.80546	0.02415	0.0272	1.8	0.0247	0.0272	1.78	0.03917	0.02762	1.83175	0.0293
0.02722	1.80672	0.02397	0.0272	1.8	0.0247	0.0272	1.78	0.03917	0.02764	1.8328	0.02937
0.02724	1.80796	0.0238	0.0272	1.8	0.0247	0.0272	1.78	0.03917	0.02766	1.83385	0.02944
0.02725	1.8092	0.02364	0.0272	1.8	0.0247	0.0272	1.78	0.03917	0.02767	1.8349	0.02951
0.02727	1.81043	0.02348	0.0272	1.8	0.03217	0.0272	1.79	0.02759	0.02769	1.83595	0.02958
0.02729	1.81165	0.02336	0.0273	1.8	0.03217	0.0272	1.79	0.0351	0.02771	1.837	0.02964
0.0273	1.81286	0.02322	0.0273	1.8	0.03217	0.0273	1.79	0.0351	0.02772	1.83805	0.02971
0.02732	1.81407	0.0231	0.0273	1.81	0.0208	0.0273	1.79	0.0351	0.02774	1.8391	0.02978
0.02734	1.81528	0.02298	0.0273	1.81	0.0208	0.0273	1.79	0.0351	0.02776	1.84017	0.02983
0.02735	1.81649	0.02285	0.0273	1.81	0.0208	0.0273	1.79	0.0351	0.02778	1.84123	0.02989
0.02737	1.81768	0.02274	0.0273	1.81	0.02823	0.0273	1.79	0.0351	0.02779	1.8423	0.02993
0.02739	1.81887	0.02264	0.0274	1.81	0.02823	0.0273	1.79	0.04262	0.02781	1.84337	0.02997
0.0274	1.82005	0.02255	0.0274	1.81	0.02823	0.0274	1.79	0.04262	0.02783	1.84444	0.03002
0.02742	1.82123	0.02246	0.0274	1.81	0.02823	0.0274	1.8	0.03107	0.02784	1.84552	0.03006
0.02744	1.82242	0.02236	0.0274	1.81	0.02823	0.0274	1.8	0.03107	0.02786	1.84658	0.03011
0.02745	1.82359	0.02228	0.0274	1.81	0.02823	0.0274	1.8	0.03107	0.02788	1.84765	0.03015
0.02747	1.82476	0.02219	0.0274	1.82	0.02436	0.0274	1.8	0.03107	0.02789	1.84871	0.03022
0.02749	1.82593	0.02211	0.0275	1.82	0.02436	0.0274	1.8	0.03854	0.02791	1.84978	0.03026
0.0275	1.82708	0.02206	0.0275	1.82	0.02436	0.0275	1.8	0.03854	0.02793	1.85089	0.03026
0.02752	1.82824	0.02199	0.0275	1.82	0.02436	0.0275	1.8	0.03854	0.02794	1.85202	0.03024
0.02754	1.82939	0.02194	0.0275	1.82	0.02436	0.0275	1.8	0.03854	0.02796	1.85316	0.03021
0.02755	1.83054	0.02188	0.0275	1.82	0.02436	0.0275	1.8	0.03854	0.02798	1.8543	0.03017
0.02757	1.83168	0.02184	0.0275	1.82	0.03175	0.0275	1.81	0.0271	0.028	1.85547	0.03011
0.02759	1.83281	0.0218	0.0276	1.82	0.03175	0.0275	1.81	0.03453	0.02801	1.85663	0.03005
0.0276	1.83393	0.02177	0.0276	1.82	0.03175	0.0276	1.81	0.03453	0.02803	1.85781	0.02998
0.02762	1.83505	0.02176	0.0276	1.83	0.0205	0.0276	1.81	0.03453	0.02805	1.85898	0.02992
0.02764	1.83616	0.02174	0.0276	1.83	0.0205	0.0276	1.81	0.03453	0.02806	1.86015	0.02984
0.02765	1.83726	0.02174	0.0276	1.83	0.0205	0.0276	1.81	0.03453	0.02808	1.86134	0.02976
0.02767	1.83835	0.02174	0.0276	1.83	0.02785	0.0276	1.81	0.03453	0.0281	1.86253	0.02967
0.02769	1.83945	0.02175	0.0277	1.83	0.02785	0.0276	1.81	0.04196	0.02811	1.86374	0.02956
0.0277	1.84053	0.02177	0.0277	1.83	0.02785	0.0277	1.81	0.04196	0.02813	1.86496	0.02945
0.02772	1.84162	0.02178	0.0277	1.83	0.02785	0.0277	1.81	0.04196	0.02815	1.86618	0.02933
0.02774	1.84271	0.02179	0.0277	1.83	0.02785	0.0277	1.82	0.03054	0.02816	1.86739	0.02921
0.02775	1.84379	0.02182	0.0277	1.83	0.02785	0.0277	1.82	0.03054	0.02818	1.86863	0.02907
0.02777	1.84487	0.02184	0.0277	1.84	0.02402	0.0277	1.82	0.03054	0.0282	1.86988	0.02893
0.02779	1.84595	0.02186	0.0278	1.84	0.02402	0.0277	1.82	0.03793	0.02822	1.87112	0.02878
0.0278	1.84702	0.02189	0.0278	1.84	0.02402	0.0278	1.82	0.03793	0.02823	1.87236	0.02864
0.02782	1.84809	0.02192	0.0278	1.84	0.02402	0.0278	1.82	0.03793	0.02825	1.8736	0.0285
0.02784	1.84916	0.02195	0.0278	1.84	0.02402	0.0278	1.82	0.03793	0.02827	1.87485	0.02836
0.02785	1.85022	0.02199	0.0278	1.84	0.02402	0.0278	1.82	0.03793	0.02828	1.87611	0.02819
0.02787	1.85129	0.02203	0.0278	1.84	0.03133	0.0278	1.82	0.03793	0.0283	1.87737	0.02803
0.02789	1.85234	0.02209	0.0279	1.84	0.03133	0.0278	1.82	0.04534	0.02832	1.87864	0.02785
0.0279	1.85338	0.02215	0.0279	1.84	0.03133	0.0279	1.83	0.03395	0.02833	1.87992	0.02768
0.02792	1.85443	0.0222	0.0279	1.84	0.03133	0.0279	1.83	0.03395	0.02835	1.88119	0.02751
0.02794	1.85546	0.02227	0.0279	1.85	0.02021	0.0279	1.83	0.03395	0.02837	1.88245	0.02735
0.02795	1.85649	0.02235	0.0279	1.85	0.02021	0.0279	1.83	0.03395	0.02839	1.8837	0.0272
0.02797	1.85752	0.02243	0.0279	1.85	0.02748	0.0279	1.83	0.03395	0.0284	1.88495	0.02705
0.02799	1.85853	0.02252	0.028	1.85	0.02748	0.0279	1.83	0.0413	0.02842	1.88619	0.02691
0.028	1.85955	0.02261	0.028	1.85	0.02748	0.028	1.83	0.0413	0.02844	1.88742	0.02679
0.02802	1.86055	0.02272	0.028	1.85	0.02748	0.028	1.83	0.0413	0.02845	1.88865	0.02666
0.02804	1.86156	0.02281	0.028	1.85	0.02748	0.028	1.83	0.0413	0.02847	1.88988	0.02653
0.02805	1.86256	0.02293	0.028	1.85	0.02748	0.028	1.83	0.0413	0.02849	1.89109	0.02643
0.02807	1.86355	0.02304	0.028	1.85	0.03476	0.028	1.84	0.03001	0.0285	1.89229	0.02633
0.02809	1.86455	0.02315	0.0281	1.85	0.03476	0.028	1.84	0.03732	0.02852	1.8935	0.02624
0.0281	1.86555	0.02326	0.0281	1.85	0.03476	0.0281	1.84	0.03732	0.02854	1.89469	0.02615
0.02812	1.86655	0.02336	0.0281	1.86	0.02366	0.0281	1.84	0.03732	0.02855	1.89588	0.02607
0.02814	1.86755	0.02347	0.0281	1.86	0.02366	0.0281	1.84	0.03732	0.02857	1.89706	0.02601
0.02815	1.86855	0.02358	0.0281	1.86	0.02366	0.0281	1.84	0.03732	0.02859	1.89822	0.02596
0.02817	1.86956	0.02367	0.0281	1.86	0.03089	0.0281	1.84	0.03732	0.02861	1.89938	0.02591
0.02819	1.87056	0.02378	0.0282	1.86	0.03089	0.0281	1.84	0.04464	0.02862	1.90052	0.02588
0.0282	1.87156	0.02388	0.0282	1.86	0.03089	0.0282	1.84	0.04464	0.02864	1.90166	0.02585
0.02822	1.87257	0.02398	0.0282	1.86	0.03089	0.0282	1.84	0.04464	0.02866	1.90279	0.02584
0.02824	1.87358	0.02408	0.0282	1.86	0.03089	0.0282	1.84	0.04464	0.02867	1.9039	0.02584
0.02825	1.87459	0.02417	0.0282	1.86	0.03089	0.0282	1.85	0.03337	0.02869	1.90501	0.02585
0.02827	1.8756	0.02427	0.0282	1.86	0.03814	0.0282	1.85	0.03337	0.02871	1.90609	0.02589
0.02829	1.8766	0.02437	0.0283	1.87	0.02707	0.0282	1.85	0.04064	0.02872	1.90718	0.02592
0.0283	1.87762	0.02446	0.0283	1.87	0.02707	0.0283	1.85	0.04064	0.02874	1.90825	0.02597
0.02832	1.87863	0.02455	0.0283	1.87	0.02707	0.0283	1.85	0.04064	0.02876	1.90931	0.02603
0.02834	1.87965	0.02463	0.0283	1.87	0.02707	0.0283	1.85	0.04064	0.02877	1.91036	0.0261
0.02835	1.88067	0.02471	0.0283	1.87	0.02707	0.0283	1.85	0.04064	0.02879	1.9114	0.02617
0.02837	1.8817	0.02479	0.0283	1.87	0.03426	0.0283	1.85	0.04064	0.02881	1.91245	0.02625
0.02839	1.88274	0.02484	0.0284	1.87	0.03426	0.0283	1.86	0.03672	0.02883	1.91348	0.02634
0.0284	1.88382	0.02487	0.0284	1.87	0.03426	0.0284	1.86	0.03672	0.02884	1.91449	0.02645
0.02842	1.8849	0.02489	0.0284	1.87	0.03426	0.0284	1.86	0.03672	0.02886	1.91551	0.02655
0.02844	1.88599	0.02489	0.0284	1.88	0.02329	0.0284	1.86	0.03672	0.02888	1.91653	0.02665
0.02845	1.88709	0.02488	0.0284	1.88	0.02329	0.0284	1.86	0.03672	0.02889	1.91754	0.02677
0.02847	1.88822	0.02485	0.0284	1.88	0.03044	0.0284	1.86	0.03672	0.02891	1.91854	0.02688
0.02849	1.88934	0.02482	0.0285	1.88	0.03044	0.0284	1.86	0.04395	0.02893	1.91954	0.02701
0.0285	1.89048	0.02478	0.0285	1.88	0.03044	0.0285	1.86	0.04395	0.02894	1.92055	0.02712
0.02852	1.89162	0.02473	0.0285	1.88	0.03044	0.0285	1.86	0.04395	0.02896	1.92156	0.02723
0.02854	1.89275	0.02469	0.0285	1.88	0.03044	0.0285	1.87	0.03281	0.02898	1.92256	0.02736
0.02855	1.89389	0.02464	0.0285	1.88	0.03044	0.0285	1.87	0.03281	0.02899	1.92357	0.02747
0.02857	1.89502	0.0246	0.0285	1.89	0.02669	0.0285	1.87	0.03281	0.02901	1.92457	0.02758
0.02859	1.89616	0.02455	0.0286	1.89	0.02669	0.0285	1.87	0.04001	0.02903	1.92558	0.0277
0.0286	1.8973	0.02451	0.0286	1.89	0.02669	0.0286	1.87	0.04001	0.02905	1.92658	0.02781
0.02862	1.89844	0.02447	0.0286	1.89	0.02669	0.0286	1.87	0.04001	0.02906	1.92759	0.02793
0.02864	1.89959	0.0244	0.0286	1.89	0.02669	0.0286	1.87	0.04001	0.02908	1.92861	0.02803
0.02865	1.90076	0.02433	0.0286	1.89	0.02669	0.0286	1.87	0.04001	0.0291	1.92962	0.02813
0.02867	1.90194	0.02424	0.0286	1.89	0.0338	0.0286	1.88	0.02897	0.02911	1.93063	0.02824
0.02869	1.90312	0.02415	0.0287	1.89	0.0338	0.0286	1.88	0.03613	0.02913	1.93165	0.02834
0.0287	1.9043	0.02406	0.0287	1.89	0.0338	0.0287	1.88	0.03613	0.02915	1.93267	0.02844
0.02872	1.90549	0.02396	0.0287	1.9	0.02295	0.0287	1.88	0.03613	0.02916	1.9337	0.02853
0.02874	1.90668	0.02386	0.0287	1.9	0.02295	0.0287	1.88	0.03613	0.02918	1.93474	0.02861
0.02875	1.90787	0.02376	0.0287	1.9	0.02295	0.0287	1.88	0.03613	0.0292	1.9358	0.02867
0.02877	1.90905	0.02367	0.0287	1.9	0.03003	0.0287	1.88	0.03613	0.02921	1.93684	0.02874
0.02879	1.91023	0.02358	0.0288	1.9	0.03003	0.0287	1.88	0.0433	0.02923	1.93789	0.0288
0.0288	1.91141	0.02349	0.0288	1.9	0.03003	0.0288	1.89	0.03229	0.02925	1.93896	0.02884
0.02882	1.91261	0.02339	0.0288	1.9	0.03003	0.0288	1.89	0.03229	0.02927	1.94004	0.02889
0.02884	1.91379	0.0233	0.0288	1.9	0.03003	0.0288	1.89	0.03229	0.02928	1.94111	0.02893
0.02885	1.91498	0.0232	0.0288	1.91	0.01927	0.0288	1.89	0.03229	0.0293	1.94219	0.02896
0.02887	1.91617	0.0231	0.0288	1.91	0.02632	0.0288	1.89	0.03229	0.02932	1.94329	0.02898
0.02889	1.91736	0.023	0.0289	1.91	0.02632	0.0288	1.89	0.03941	0.02933	1.9444	0.02898
0.0289	1.91855	0.0229	0.0289	1.91	0.02632	0.0289	1.89	0.03941	0.02935	1.94553	0.02896
0.02892	1.91974	0.0228	0.0289	1.91	0.02632	0.0289	1.89	0.03941	0.02937	1.94667	0.02893
0.02894	1.92094	0.02269	0.0289	1.91	0.02632	0.0289	1.89	0.03941	0.02938	1.94782	0.02889
0.02895	1.92214	0.02258	0.0289	1.91	0.02632	0.0289	1.9	0.0285	0.0294	1.94902	0.0288
0.02897	1.92334	0.02248	0.0289	1.91	0.03338	0.0289	1.9	0.0285	0.02942	1.95027	0.02865
0.02899	1.92454	0.02237	0.029	1.92	0.02264	0.0289	1.9	0.03558	0.02944	1.95155	0.02848
0.029	1.92574	0.02227	0.029	1.92	0.02264	0.029	1.9	0.03558	0.02945	1.95285	0.02827
0.02902	1.92692	0.02218	0.029	1.92	0.02264	0.029	1.9	0.03558	0.02947	1.95418	0.02805
0.02904	1.92813	0.02207	0.029	1.92	0.02264	0.029	1.9	0.03558	0.02949	1.9555	0.02783
0.02905	1.92932	0.02196	0.029	1.92	0.02264	0.029	1.9	0.03558	0.0295	1.95683	0.0276
0.02907	1.93052	0.02186	0.029	1.92	0.02965	0.029	1.9	0.03558	0.02952	1.95813	0.02741
0.02909	1.9317	0.02177	0.0291	1.92	0.02965	0.029	1.9	0.04267	0.02954	1.95944	0.0272
0.0291	1.93288	0.02169	0.0291	1.92	0.02965	0.0291	1.91	0.03179	0.02955	1.96075	0.027
0.02912	1.93405	0.02161	0.0291	1.92	0.02965	0.0291	1.91	0.03179	0.02957	1.96204	0.02682
0.02914	1.93521	0.02155	0.0291	1.93	0.01901	0.0291	1.91	0.03179	0.02959	1.96331	0.02665
0.02915	1.93637	0.02149	0.0291	1.93	0.01901	0.0291	1.91	0.03179	0.0296	1.96456	0.0265
0.02917	1.93753	0.02142	0.0291	1.93	0.02598	0.0291	1.91	0.03179	0.02962	1.96581	0.02636
0.02919	1.93867	0.02137	0.0292	1.93	0.02598	0.0291	1.91	0.03883	0.02964	1.96706	0.02623
0.0292	1.93982	0.02132	0.0292	1.93	0.02598	0.0292	1.91	0.03883	0.02966	1.96829	0.0261
0.02922	1.94095	0.02129	0.0292	1.93	0.02598	0.0292	1.91	0.03883	0.02967	1.96952	0.02598
0.02924	1.94208	0.02126	0.0292	1.93	0.02598	0.0292	1.91	0.03883	0.02969	1.97077	0.02585
0.02925	1.94319	0.02125	0.0292	1.93	0.02598	0.0292	1.91	0.03883	0.02971	1.97201	0.02572
0.02927	1.94431	0.02123	0.0292	1.93	0.03296	0.0292	1.92	0.02804	0.02972	1.97321	0.02563
0.02929	1.94543	0.02121	0.0293	1.94	0.02234	0.0292	1.92	0.03504	0.02974	1.97443	0.02552
0.0293	1.94655	0.02119	0.0293	1.94	0.02234	0.0293	1.92	0.03504	0.02976	1.97562	0.02544
0.02932	1.94766	0.02118	0.0293	1.94	0.02234	0.0293	1.92	0.03504	0.02977	1.97681	0.02537
0.02934	1.94876	0.02118	0.0293	1.94	0.02234	0.0293	1.92	0.03504	0.02979	1.97799	0.0253
0.02935	1.94986	0.02118	0.0293	1.94	0.02234	0.0293	1.92	0.03504	0.02981	1.97917	0.02523
0.02937	1.95095	0.02119	0.0293	1.94	0.02928	0.0293	1.92	0.03504	0.02982	1.98033	0.02519
0.02939	1.95203	0.0212	0.0294	1.94	0.02928	0.0293	1.92	0.04205	0.02984	1.98147	0.02516
0.0294	1.95311	0.02123	0.0294	1.94	0.02928	0.0294	1.92	0.04205	0.02986	1.98259	0.02516
0.02942	1.95418	0.02126	0.0294	1.94	0.02928	0.0294	1.92	0.04205	0.02988	1.98368	0.02519
0.02944	1.95525	0.02129	0.0294	1.94	0.02928	0.0294	1.93	0.03128	0.02989	1.98473	0.02525
0.02945	1.95631	0.02134	0.0294	1.95	0.01875	0.0294	1.93	0.03128	0.02991	1.98577	0.02533
0.02947	1.95735	0.0214	0.0294	1.95	0.02564	0.0294	1.93	0.03128	0.02993	1.98679	0.02543
0.02949	1.95841	0.02144	0.0295	1.95	0.02564	0.0294	1.93	0.03825	0.02994	1.98781	0.02553
0.0295	1.95946	0.02149	0.0295	1.95	0.02564	0.0295	1.93	0.03825	0.02996	1.98885	0.02561
0.02952	1.96049	0.02156	0.0295	1.95	0.02564	0.0295	1.93	0.03825	0.02998	1.9899	0.02568
0.02954	1.96152	0.02163	0.0295	1.95	0.02564	0.0295	1.93	0.03825	0.02999	1.99096	0.02573
0.02955	1.96256	0.0217	0.0295	1.95	0.02564	0.0295	1.93	0.03825	0.03001	1.99201	0.0258
0.02957	1.96358	0.02178	0.0295	1.95	0.03254	0.0295	1.93	0.03825	0.03003	1.99305	0.02588
0.02959	1.9646	0.02186	0.0296	1.95	0.03254	0.0295	1.93	0.04524	0.03004	1.99406	0.02599
0.0296	1.96563	0.02193	0.0296	1.95	0.03254	0.0296	1.94	0.03449	0.03006	1.99505	0.02612
0.02962	1.96664	0.02202	0.0296	1.96	0.02203	0.0296	1.94	0.03449	0.03008	1.99602	0.02626
0.02964	1.96767	0.02209	0.0296	1.96	0.02203	0.0296	1.94	0.03449	0.0301	1.99702	0.02638
0.02965	1.96869	0.02217	0.0296	1.96	0.02203	0.0296	1.94	0.03449	0.03011	1.99803	0.02649
0.02967	1.96972	0.02225	0.0296	1.96	0.0289	0.0296	1.94	0.03449	0.03013	1.99908	0.02656
0.02969	1.97074	0.02233	0.0297	1.96	0.0289	0.0296	1.94	0.04142	0.03015	2.00016	0.0266
0.0297	1.97177	0.02241	0.0297	1.96	0.0289	0.0297	1.94	0.04142	0.03016	2.00124	0.02663
0.02972	1.97279	0.02248	0.0297	1.96	0.0289	0.0297	1.94	0.04142	0.03018	2.00232	0.02666
0.02974	1.97381	0.02256	0.0297	1.96	0.0289	0.0297	1.94	0.04142	0.0302	2.00341	0.02669
0.02975	1.97483	0.02264	0.0297	1.96	0.0289	0.0297	1.94	0.04142	0.03021	2.00447	0.02674
0.02977	1.97585	0.02273	0.0297	1.96	0.03578	0.0297	1.95	0.03077	0.03023	2.00556	0.02677
0.02979	1.97688	0.0228	0.0298	1.97	0.02529	0.0297	1.95	0.03767	0.03025	2.00664	0.02681
0.0298	1.9779	0.02288	0.0298	1.97	0.02529	0.0298	1.95	0.03767	0.03027	2.00772	0.02684
0.02982	1.97893	0.02295	0.0298	1.97	0.02529	0.0298	1.95	0.03767	0.03028	2.0088	0.02687
0.02984	1.97996	0.02302	0.0298	1.97	0.02529	0.0298	1.95	0.03767	0.0303	2.0099	0.02689
0.02985	1.98097	0.02311	0.0298	1.97	0.02529	0.0298	1.95	0.03767	0.03032	2.01101	0.02689
0.02987	1.98198	0.0232	0.0298	1.97	0.03212	0.0298	1.95	0.03767	0.03033	2.01212	0.0269
0.02989	1.983	0.02328	0.0299	1.97	0.03212	0.0298	1.95	0.04456	0.03035	2.01322	0.02691
0.0299	1.98403	0.02336	0.0299	1.97	0.03212	0.0299	1.95	0.04456	0.03037	2.01431	0.02694
0.02992	1.98505	0.02343	0.0299	1.97	0.03212	0.0299	1.96	0.03393	0.03038	2.01538	0.02698
0.02994	1.98607	0.02351	0.0299	1.97	0.03212	0.0299	1.96	0.03393	0.0304	2.01645	0.02703
0.02995	1.98711	0.02357	0.0299	1.98	0.02172	0.0299	1.96	0.03393	0.03042	2.01751	0.02708
0.02997	1.98812	0.02366	0.0299	1.98	0.02851	0.0299	1.96	0.03393	0.03043	2.01859	0.02712
0.02999	1.98916	0.02372	0.03	1.98	0.02851	0.0299	1.96	0.0408	0.03045	2.01965	0.02717
0.03	1.99018	0.0238	0.03	1.98	0.02851	0.03	1.96	0.0408	0.03047	2.02074	0.0272
0.03002	1.99121	0.02387	0.03	1.98	0.02851	0.03	1.96	0.0408	0.03049	2.02183	0.02722
0.03004	1.99224	0.02393	0.03	1.98	0.02851	0.03	1.96	0.0408	0.0305	2.0229	0.02726
0.03005	1.99329	0.02398	0.03	1.98	0.02851	0.03	1.96	0.0408	0.03052	2.02397	0.02731
0.03007	1.99434	0.02403	0.03	1.98	0.03531	0.03	1.97	0.03026	0.03054	2.02504	0.02736
0.03009	1.99539	0.02408	0.0301	1.98	0.03531	0.03	1.97	0.03708	0.03055	2.0261	0.02741
0.0301	1.99645	0.02411	0.0301	1.99	0.02493	0.0301	1.97	0.03708	0.03057	2.0272	0.02743
0.03012	1.99754	0.02413	0.0301	1.99	0.02493	0.0301	1.97	0.03708	0.03059	2.02829	0.02745
0.03014	1.99864	0.02412	0.0301	1.99	0.02493	0.0301	1.97	0.03708	0.0306	2.02937	0.02748
0.03015	1.99977	0.02408	0.0301	1.99	0.02493	0.0301	1.97	0.03708	0.03062	2.03044	0.02753
0.03017	2.00092	0.02404	0.0301	1.99	0.03169	0.0301	1.97	0.03708	0.03064	2.03151	0.02757
0.03019	2.00207	0.02397	0.0302	1.99	0.03169	0.0301	1.97	0.04393	0.03065	2.03257	0.02762
0.0302	2.00326	0.02388	0.0302	1.99	0.03169	0.0302	1.98	0.03341	0.03067	2.03362	0.02768
0.03022	2.00445	0.02379	0.0302	1.99	0.03169	0.0302	1.98	0.03341	0.03069	2.03468	0.02775
0.03024	2.00565	0.02368	0.0302	2	0.0214	0.0302	1.98	0.03341	0.03071	2.03572	0.02781
0.03025	2.00685	0.02358	0.0302	2	0.0214	0.0302	1.98	0.03341	0.03072	2.03679	0.02786
0.03027	2.00807	0.02346	0.0302	2	0.02812	0.0302	1.98	0.03341	0.03074	2.03788	0.02788
0.03029	2.00928	0.02334	0.0303	2	0.02812	0.0302	1.98	0.04021	0.03076	2.03899	0.02788
0.0303	2.01048	0.02323	0.0303	2	0.02812	0.0303	1.98	0.04021	0.03077	2.04013	0.02786
0.03032	2.0117	0.02311	0.0303	2	0.02812	0.0303	1.98	0.04021	0.03079	2.04126	0.02784
0.03034	2.01291	0.023	0.0303	2	0.02812	0.0303	1.98	0.04021	0.03081	2.04245	0.02776
0.03035	2.01411	0.02289	0.0303	2	0.02812	0.0303	1.99	0.02978	0.03082	2.04366	0.02767
0.03037	2.01532	0.02278	0.0303	2.01	0.02461	0.0303	1.99	0.02978	0.03084	2.04487	0.02757
0.03039	2.01652	0.02267	0.0304	2.01	0.02461	0.0303	1.99	0.03654	0.03086	2.04606	0.02749
0.0304	2.01773	0.02257	0.0304	2.01	0.02461	0.0304	1.99	0.03654	0.03087	2.04726	0.0274
0.03042	2.01892	0.02247	0.0304	2.01	0.02461	0.0304	1.99	0.03654	0.03089	2.04846	0.02732
0.03044	2.02012	0.02237	0.0304	2.01	0.02461	0.0304	1.99	0.03654	0.03091	2.04964	0.02725
0.03045	2.02129	0.02229	0.0304	2.01	0.02461	0.0304	1.99	0.03654	0.03093	2.05082	0.02718
0.03047	2.02247	0.02221	0.0304	2.01	0.0313	0.0304	1.99	0.03654	0.03094	2.05198	0.02714
0.03049	2.02365	0.02213	0.0305	2.01	0.0313	0.0304	2	0.03292	0.03096	2.05313	0.02711
0.0305	2.02481	0.02207	0.0305	2.01	0.0313	0.0305	2	0.03292	0.03098	2.05427	0.02708
0.03052	2.02598	0.022	0.0305	2.02	0.02112	0.0305	2	0.03292	0.03099	2.05541	0.02705
0.03054	2.02714	0.02194	0.0305	2.02	0.02112	0.0305	2	0.03292	0.03101	2.05656	0.02702
0.03055	2.0283	0.02188	0.0305	2.02	0.02112	0.0305	2	0.03292	0.03103	2.0577	0.027
0.03057	2.02946	0.02181	0.0305	2.02	0.02778	0.0305	2	0.03292	0.03104	2.05883	0.02697
0.03059	2.03063	0.02175	0.0306	2.02	0.02778	0.0305	2	0.03965	0.03106	2.05995	0.02697
0.0306	2.03179	0.02169	0.0306	2.02	0.02778	0.0306	2	0.03965	0.03108	2.06106	0.02697
0.03062	2.03294	0.02163	0.0306	2.02	0.02778	0.0306	2	0.03965	0.03109	2.06216	0.02699
0.03064	2.03411	0.02156	0.0306	2.02	0.02778	0.0306	2.01	0.02933	0.03111	2.06327	0.02699
0.03065	2.03526	0.02151	0.0306	2.03	0.01768	0.0306	2.01	0.02933	0.03113	2.06438	0.027
0.03067	2.03644	0.02143	0.0306	2.03	0.0243	0.0306	2.01	0.02933	0.03115	2.06549	0.027
0.03069	2.0376	0.02137	0.0307	2.03	0.0243	0.0306	2.01	0.03602	0.03116	2.06661	0.027
0.0307	2.03875	0.02132	0.0307	2.03	0.0243	0.0307	2.01	0.03602	0.03118	2.06772	0.027
0.03072	2.03991	0.02126	0.0307	2.03	0.0243	0.0307	2.01	0.03602	0.0312	2.06885	0.02698
0.03074	2.04107	0.0212	0.0307	2.03	0.0243	0.0307	2.01	0.03602	0.03121	2.06997	0.02698
0.03075	2.04223	0.02114	0.0307	2.03	0.0243	0.0307	2.01	0.03602	0.03123	2.07107	0.02699
0.03077	2.04339	0.02108	0.0307	2.03	0.03093	0.0307	2.01	0.03602	0.03125	2.07218	0.027
0.03079	2.04453	0.02104	0.0308	2.03	0.03093	0.0307	2.01	0.04273	0.03126	2.07327	0.02702
0.0308	2.04567	0.021	0.0308	2.04	0.02085	0.0308	2.02	0.03243	0.03128	2.07439	0.02702
0.03082	2.04679	0.02098	0.0308	2.04	0.02085	0.0308	2.02	0.03243	0.0313	2.07551	0.02701
0.03084	2.04791	0.02096	0.0308	2.04	0.02085	0.0308	2.02	0.03243	0.03132	2.07663	0.027
0.03085	2.04902	0.02095	0.0308	2.04	0.02085	0.0308	2.02	0.03243	0.03133	2.07777	0.02698
0.03087	2.05013	0.02094	0.0308	2.04	0.02744	0.0308	2.02	0.03243	0.03135	2.07893	0.02693
0.03089	2.05125	0.02092	0.0309	2.04	0.02744	0.0308	2.02	0.03909	0.03137	2.08009	0.02689
0.0309	2.05235	0.02092	0.0309	2.04	0.02744	0.0309	2.02	0.03909	0.03138	2.08125	0.02684
0.03092	2.05345	0.02092	0.0309	2.04	0.02744	0.0309	2.02	0.03909	0.0314	2.0824	0.02681
0.03094	2.05456	0.02091	0.0309	2.04	0.02744	0.0309	2.02	0.03909	0.03142	2.08356	0.02676
0.03095	2.05566	0.02091	0.0309	2.04	0.02744	0.0309	2.03	0.02888	0.03143	2.08472	0.02671
0.03097	2.05676	0.02091	0.0309	2.05	0.024	0.0309	2.03	0.02888	0.03145	2.08587	0.02668
0.03099	2.05785	0.02092	0.031	2.05	0.024	0.0309	2.03	0.03551	0.03147	2.08703	0.02664
0.031	2.05895	0.02092	0.031	2.05	0.024	0.031	2.03	0.03551	0.03148	2.08818	0.0266
0.03102	2.06005	0.02093	0.031	2.05	0.024	0.031	2.03	0.03551	0.0315	2.08933	0.02657
0.03104	2.06113	0.02094	0.031	2.05	0.024	0.031	2.03	0.03551	0.03152	2.09048	0.02653
0.03105	2.06222	0.02095	0.031	2.05	0.024	0.031	2.03	0.03551	0.03154	2.09162	0.0265
0.03107	2.06329	0.02098	0.031	2.05	0.03056	0.031	2.03	0.03551	0.03155	2.09276	0.02648
0.03109	2.06436	0.02101	0.0311	2.05	0.03056	0.031	2.03	0.04214	0.03157	2.09389	0.02646
0.0311	2.06543	0.02104	0.0311	2.05	0.03056	0.0311	2.03	0.04214	0.03159	2.09501	0.02646
0.03112	2.0665	0.02107	0.0311	2.06	0.02058	0.0311	2.04	0.03194	0.0316	2.09612	0.02647
0.03114	2.06757	0.0211	0.0311	2.06	0.02058	0.0311	2.04	0.03194	0.03162	2.09724	0.02646
0.03116	2.06863	0.02114	0.0311	2.06	0.02058	0.0311	2.04	0.03194	0.03164	2.09836	0.02646
0.03117	2.06969	0.02118	0.0311	2.06	0.02711	0.0311	2.04	0.03194	0.03165	2.09949	0.02644
0.03119	2.07075	0.02122	0.0312	2.06	0.02711	0.0311	2.04	0.03854	0.03167	2.10063	0.02642
0.03121	2.07179	0.02127	0.0312	2.06	0.02711	0.0312	2.04	0.03854	0.03169	2.10177	0.02639
0.03122	2.07283	0.02133	0.0312	2.06	0.02711	0.0312	2.04	0.03854	0.0317	2.10291	0.02637
0.03124	2.07388	0.02139	0.0312	2.06	0.02711	0.0312	2.04	0.03854	0.03172	2.10406	0.02634
0.03126	2.07491	0.02145	0.0312	2.06	0.02711	0.0312	2.04	0.03854	0.03174	2.10519	0.02632
0.03127	2.07594	0.02152	0.0312	2.06	0.03366	0.0312	2.04	0.03854	0.03176	2.10632	0.0263
0.03129	2.07697	0.02159	0.0313	2.07	0.0237	0.0312	2.05	0.03499	0.03177	2.10746	0.02628
0.03131	2.07799	0.02167	0.0313	2.07	0.0237	0.0313	2.05	0.03499	0.03179	2.10859	0.02627
0.03132	2.07902	0.02174	0.0313	2.07	0.0237	0.0313	2.05	0.03499	0.03181	2.10972	0.02625
0.03134	2.08004	0.02181	0.0313	2.07	0.0237	0.0313	2.05	0.03499	0.03182	2.11085	0.02623
0.03136	2.08107	0.02188	0.0313	2.07	0.0237	0.0313	2.05	0.03499	0.03184	2.11199	0.02621
0.03137	2.08211	0.02194	0.0313	2.07	0.0302	0.0313	2.05	0.03499	0.03186	2.11311	0.02621
0.03139	2.08314	0.02201	0.0314	2.07	0.0302	0.0313	2.05	0.04155	0.03187	2.11424	0.0262
0.03141	2.08419	0.02206	0.0314	2.07	0.0302	0.0314	2.05	0.04155	0.03189	2.11535	0.02619
0.03142	2.08522	0.02212	0.0314	2.07	0.0302	0.0314	2.05	0.04155	0.03191	2.11647	0.02619
0.03144	2.08627	0.02218	0.0314	2.07	0.0302	0.0314	2.05	0.04155	0.03192	2.11759	0.02619
0.03146	2.08731	0.02223	0.0314	2.08	0.02031	0.0314	2.06	0.03147	0.03194	2.11869	0.0262
0.03147	2.08836	0.02228	0.0314	2.08	0.02678	0.0314	2.06	0.03147	0.03196	2.1198	0.02621
0.03149	2.08941	0.02232	0.0315	2.08	0.02678	0.0314	2.06	0.038	0.03198	2.12091	0.02621
0.03151	2.09047	0.02236	0.0315	2.08	0.02678	0.0315	2.06	0.038	0.03199	2.12201	0.02622
0.03152	2.09151	0.02242	0.0315	2.08	0.02678	0.0315	2.06	0.038	0.03201	2.12312	0.02623
0.03154	2.09257	0.02246	0.0315	2.08	0.02678	0.0315	2.06	0.038	0.03203	2.12422	0.02625
0.03156	2.09364	0.02249	0.0315	2.08	0.02678	0.0315	2.06	0.038	0.03204	2.12531	0.02627
0.03157	2.09469	0.02253	0.0315	2.08	0.03325	0.0315	2.06	0.038	0.03206	2.12641	0.02628
0.03159	2.09575	0.02257	0.0316	2.08	0.03325	0.0315	2.06	0.04454	0.03208	2.12749	0.02631
0.03161	2.09682	0.0226	0.0316	2.08	0.03325	0.0316	2.07	0.03447	0.03209	2.12855	0.02637
0.03162	2.09788	0.02264	0.0316	2.09	0.02338	0.0316	2.07	0.03447	0.03211	2.12961	0.02642
0.03164	2.09893	0.02268	0.0316	2.09	0.02338	0.0316	2.07	0.03447	0.03213	2.13065	0.0265
0.03166	2.09999	0.02271	0.0316	2.09	0.02338	0.0316	2.07	0.03447	0.03215	2.13168	0.02657
0.03167	2.10106	0.02274	0.0316	2.09	0.02982	0.0316	2.07	0.03447	0.03216	2.13273	0.02664
0.03169	2.10213	0.02277	0.0317	2.09	0.02982	0.0316	2.07	0.04097	0.03218	2.13376	0.02672
0.03171	2.10321	0.02279	0.0317	2.09	0.02982	0.0317	2.07	0.04097	0.0322	2.13478	0.02681
0.03172	2.10429	0.02281	0.0317	2.09	0.02982	0.0317	2.07	0.04097	0.03221	2.13582	0.02688
0.03174	2.10538	0.02282	0.0317	2.09	0.02982	0.0317	2.08	0.03099	0.03223	2.13684	0.02697
0.03176	2.10647	0.02283	0.0317	2.1	0.02004	0.0317	2.08	0.03099	0.03225	2.13786	0.02706
0.03177	2.10756	0.02284	0.0317	2.1	0.02644	0.0317	2.08	0.03099	0.03226	2.13886	0.02717
0.03179	2.10866	0.02283	0.0318	2.1	0.02644	0.0317	2.08	0.03746	0.03228	2.13987	0.02727
0.03181	2.10976	0.02283	0.0318	2.1	0.02644	0.0318	2.08	0.03746	0.0323	2.14087	0.02738
0.03182	2.11088	0.02281	0.0318	2.1	0.02644	0.0318	2.08	0.03746	0.03231	2.14186	0.0275
0.03184	2.11202	0.02277	0.0318	2.1	0.02644	0.0318	2.08	0.03746	0.03233	2.14288	0.02759
0.03186	2.11315	0.02274	0.0318	2.1	0.02644	0.0318	2.08	0.03746	0.03235	2.14392	0.02766
0.03187	2.11429	0.02269	0.0318	2.1	0.03285	0.0318	2.08	0.03746	0.03237	2.145	0.02769
0.03189	2.11545	0.02264	0.0319	2.1	0.03285	0.0318	2.09	0.03399	0.03238	2.1461	0.02771
0.03191	2.11661	0.02257	0.0319	2.11	0.02308	0.0319	2.09	0.03399	0.0324	2.14719	0.02773
0.03192	2.11779	0.0225	0.0319	2.11	0.02308	0.0319	2.09	0.03399	0.03242	2.14829	0.02774
0.03194	2.11897	0.02242	0.0319	2.11	0.02308	0.0319	2.09	0.03399	0.03243	2.1494	0.02774
0.03196	2.12014	0.02235	0.0319	2.11	0.02308	0.0319	2.09	0.03399	0.03245	2.15054	0.02772
0.03197	2.12131	0.02228	0.0319	2.11	0.02946	0.0319	2.09	0.03399	0.03247	2.15167	0.0277
0.03199	2.12248	0.02221	0.032	2.11	0.02946	0.0319	2.09	0.04042	0.03248	2.15284	0.02765
0.03201	2.12366	0.02214	0.032	2.11	0.02946	0.032	2.09	0.04042	0.0325	2.15402	0.02758
0.03202	2.12484	0.02205	0.032	2.11	0.02946	0.032	2.1	0.03054	0.03252	2.15519	0.02753
0.03204	2.12602	0.02198	0.032	2.12	0.01977	0.032	2.1	0.03054	0.03253	2.15638	0.02746
0.03206	2.12721	0.02189	0.032	2.12	0.01977	0.032	2.1	0.03054	0.03255	2.15756	0.02739
0.03207	2.1284	0.02181	0.032	2.12	0.02611	0.032	2.1	0.03054	0.03257	2.15874	0.02733
0.03209	2.12957	0.02174	0.0321	2.12	0.02611	0.032	2.1	0.03694	0.03259	2.15991	0.02727
0.03211	2.13075	0.02166	0.0321	2.12	0.02611	0.0321	2.1	0.03694	0.0326	2.16107	0.02723
0.03212	2.13192	0.0216	0.0321	2.12	0.02611	0.0321	2.1	0.03694	0.03262	2.16224	0.02718
0.03214	2.1331	0.02152	0.0321	2.12	0.02611	0.0321	2.1	0.03694	0.03264	2.1634	0.02714
0.03216	2.13428	0.02144	0.0321	2.12	0.02611	0.0321	2.1	0.03694	0.03265	2.16455	0.0271
0.03217	2.13546	0.02136	0.0321	2.12	0.03247	0.0321	2.11	0.02714	0.03267	2.1657	0.02707
0.03219	2.13664	0.02129	0.0322	2.13	0.0228	0.0321	2.11	0.03351	0.03269	2.16683	0.02705
0.03221	2.13781	0.02122	0.0322	2.13	0.0228	0.0322	2.11	0.03351	0.0327	2.16797	0.02702
0.03222	2.13897	0.02116	0.0322	2.13	0.0228	0.0322	2.11	0.03351	0.03272	2.16911	0.02701
0.03224	2.14014	0.02109	0.0322	2.13	0.0228	0.0322	2.11	0.03351	0.03274	2.17024	0.02699
0.03226	2.14131	0.02103	0.0322	2.13	0.0228	0.0322	2.11	0.03351	0.03275	2.17138	0.02696
0.03227	2.14246	0.02098	0.0322	2.13	0.02912	0.0322	2.11	0.03351	0.03277	2.17253	0.02693
0.03229	2.14363	0.02091	0.0323	2.13	0.02912	0.0322	2.11	0.03989	0.03279	2.17369	0.02689
0.03231	2.1448	0.02085	0.0323	2.13	0.02912	0.0323	2.11	0.03989	0.03281	2.17485	0.02684
0.03232	2.14596	0.02078	0.0323	2.14	0.01952	0.0323	2.12	0.0301	0.03282	2.17602	0.02679
0.03234	2.14711	0.02074	0.0323	2.14	0.01952	0.0323	2.12	0.0301	0.03284	2.17718	0.02674
0.03236	2.14826	0.02069	0.0323	2.14	0.01952	0.0323	2.12	0.0301	0.03286	2.17834	0.02671
0.03237	2.14941	0.02065	0.0323	2.14	0.02581	0.0323	2.12	0.0301	0.03287	2.1795	0.02667
0.03239	2.15056	0.02061	0.0324	2.14	0.02581	0.0323	2.12	0.03645	0.03289	2.18067	0.0266
0.03241	2.1517	0.02056	0.0324	2.14	0.02581	0.0324	2.12	0.03645	0.03291	2.18186	0.02654
0.03242	2.15285	0.02051	0.0324	2.14	0.02581	0.0324	2.12	0.03645	0.03292	2.18305	0.02646
0.03244	2.15398	0.02049	0.0324	2.14	0.02581	0.0324	2.12	0.03645	0.03294	2.18426	0.02637
0.03246	2.15511	0.02046	0.0324	2.14	0.02581	0.0324	2.12	0.03645	0.03296	2.18547	0.02629
0.03247	2.15624	0.02043	0.0324	2.15	0.02254	0.0324	2.12	0.03645	0.03297	2.18668	0.0262
0.03249	2.15739	0.02039	0.0325	2.15	0.02254	0.0324	2.13	0.02674	0.03299	2.18788	0.02612
0.03251	2.15852	0.02036	0.0325	2.15	0.02254	0.0324	2.13	0.03305	0.03301	2.18907	0.02605
0.03252	2.15966	0.02032	0.0325	2.15	0.02254	0.0325	2.13	0.03305	0.03303	2.19027	0.02597
0.03254	2.16079	0.0203	0.0325	2.15	0.02254	0.0325	2.13	0.03305	0.03304	2.19145	0.02591
0.03256	2.1619	0.02028	0.0325	2.15	0.02254	0.0325	2.13	0.03305	0.03306	2.19264	0.02584
0.03257	2.16301	0.02028	0.0325	2.15	0.0288	0.0325	2.13	0.03305	0.03308	2.19382	0.02578
0.03259	2.16411	0.02028	0.0326	2.15	0.0288	0.0325	2.13	0.03305	0.03309	2.195	0.02572
0.03261	2.16522	0.02027	0.0326	2.15	0.0288	0.0325	2.13	0.03937	0.03311	2.19616	0.02567
0.03262	2.16632	0.02027	0.0326	2.15	0.0288	0.0326	2.13	0.03937	0.03313	2.19733	0.02563
0.03264	2.16741	0.02028	0.0326	2.16	0.0193	0.0326	2.13	0.03937	0.03314	2.19847	0.0256
0.03266	2.1685	0.02029	0.0326	2.16	0.0193	0.0326	2.14	0.02968	0.03316	2.1996	0.02559
0.03267	2.16958	0.02031	0.0326	2.16	0.02552	0.0326	2.14	0.02968	0.03318	2.20074	0.02557
0.03269	2.17065	0.02034	0.0327	2.16	0.02552	0.0326	2.14	0.02968	0.0332	2.20188	0.02555
0.03271	2.17173	0.02036	0.0327	2.16	0.02552	0.0326	2.14	0.03596	0.03321	2.203	0.02554
0.03272	2.1728	0.02039	0.0327	2.16	0.02552	0.0327	2.14	0.03596	0.03323	2.20413	0.02553
0.03274	2.17386	0.02043	0.0327	2.16	0.02552	0.0327	2.14	0.03596	0.03325	2.20524	0.02553
0.03276	2.17493	0.02046	0.0327	2.16	0.02552	0.0327	2.14	0.03596	0.03326	2.20635	0.02553
0.03277	2.17598	0.0205	0.0327	2.16	0.03175	0.0327	2.14	0.03596	0.03328	2.20747	0.02553
0.03279	2.17702	0.02056	0.0328	2.16	0.03175	0.0327	2.14	0.03596	0.0333	2.20858	0.02554
0.03281	2.17807	0.0206	0.0328	2.17	0.02226	0.0327	2.14	0.04227	0.03331	2.20968	0.02555
0.03282	2.17912	0.02065	0.0328	2.17	0.02226	0.0328	2.15	0.03259	0.03333	2.21077	0.02558
0.03284	2.18017	0.0207	0.0328	2.17	0.02226	0.0328	2.15	0.03259	0.03335	2.21186	0.0256
0.03286	2.1812	0.02076	0.0328	2.17	0.02226	0.0328	2.15	0.03259	0.03336	2.21296	0.02562
0.03287	2.18225	0.02082	0.0328	2.17	0.02846	0.0328	2.15	0.03259	0.03338	2.21405	0.02564
0.03289	2.18329	0.02087	0.0329	2.17	0.02846	0.0328	2.15	0.03259	0.0334	2.21514	0.02566
0.03291	2.18433	0.02093	0.0329	2.17	0.02846	0.0328	2.15	0.03885	0.03342	2.21622	0.0257
0.03292	2.18537	0.02098	0.0329	2.17	0.02846	0.0329	2.15	0.03885	0.03343	2.21731	0.02572
0.03294	2.18641	0.02104	0.0329	2.17	0.02846	0.0329	2.15	0.03885	0.03345	2.21839	0.02575
0.03296	2.18745	0.0211	0.0329	2.17	0.02846	0.0329	2.15	0.03885	0.03347	2.21947	0.02578
0.03297	2.18849	0.02115	0.0329	2.18	0.02522	0.0329	2.16	0.02925	0.03348	2.22055	0.02581
0.03299	2.18952	0.02121	0.033	2.18	0.02522	0.0329	2.16	0.02925	0.0335	2.22164	0.02584
0.03301	2.19056	0.02127	0.033	2.18	0.02522	0.0329	2.16	0.03548	0.03352	2.22272	0.02588
0.03302	2.1916	0.02133	0.033	2.18	0.02522	0.033	2.16	0.03548	0.03353	2.2238	0.02591
0.03304	2.19264	0.02139	0.033	2.18	0.02522	0.033	2.16	0.03548	0.03355	2.22488	0.02594
0.03306	2.19367	0.02145	0.033	2.18	0.02522	0.033	2.16	0.03548	0.03357	2.22597	0.02596
0.03307	2.1947	0.02151	0.033	2.18	0.03139	0.033	2.16	0.03548	0.03358	2.22705	0.02599
0.03309	2.19575	0.02156	0.0331	2.18	0.03139	0.033	2.16	0.03548	0.0336	2.22813	0.02602
0.03311	2.19679	0.02162	0.0331	2.18	0.03139	0.033	2.16	0.04171	0.03362	2.22921	0.02606
0.03312	2.19783	0.02167	0.0331	2.19	0.02199	0.0331	2.16	0.04171	0.03364	2.23026	0.02611
0.03314	2.19886	0.02173	0.0331	2.19	0.02199	0.0331	2.17	0.03213	0.03365	2.23132	0.02617
0.03316	2.1999	0.02179	0.0331	2.19	0.02199	0.0331	2.17	0.03213	0.03367	2.23237	0.02623
0.03317	2.20094	0.02184	0.0331	2.19	0.02814	0.0331	2.17	0.03213	0.03369	2.23343	0.02628
0.03319	2.20199	0.02189	0.0332	2.19	0.02814	0.0331	2.17	0.03213	0.0337	2.23449	0.02633
0.03321	2.20303	0.02195	0.0332	2.19	0.02814	0.0331	2.17	0.03833	0.03372	2.23556	0.02637
0.03322	2.20408	0.02199	0.0332	2.19	0.02814	0.0332	2.17	0.03833	0.03374	2.23663	0.02642
0.03324	2.20513	0.02203	0.0332	2.19	0.02814	0.0332	2.17	0.03833	0.03375	2.2377	0.02645
0.03326	2.20619	0.02207	0.0332	2.19	0.02814	0.0332	2.17	0.03833	0.03377	2.23877	0.0265
0.03327	2.20725	0.02211	0.0332	2.2	0.02492	0.0332	2.18	0.02882	0.03379	2.23984	0.02654
0.03329	2.20832	0.02213	0.0333	2.2	0.02492	0.0332	2.18	0.02882	0.0338	2.24092	0.02657
0.03331	2.2094	0.02215	0.0333	2.2	0.02492	0.0332	2.18	0.03499	0.03382	2.242	0.0266
[truncated: 78,002 more rows]
