# Supplementary material for: Deformation and energy damage characteristics of granite-concrete composite under uniaxial compression
Source: PLoS One. 2025 Mar 10;20(3):e0316124. doi: 10.1371/journal.pone.0316124 (PMC11892862; doi:10.1371/journal.pone.0316124)
Supplement: S1 Minimal Data Set — (ZIP) [file pone.0316124.s003.zip › Table 6. Elastic energy consumption rate-stress-strain curve of precast crack inclination rock-concrete ccomposite with different relative areas/S=900.xlsx]

## Sheet: Sheet1
α=0			α=30			α=60			α=90
strains	stress	K	strains	stress	K	strains	stress	K	strains	stress	K
5.69982e-06	0.0897	0.9804	6.82367e-06	0.10359	0.98138	7.99196e-06	0.11148	0.98339	1.0512e-05	0.12842	0.98447
1.9749e-05	0.11199	0.96882	2.14318e-05	0.11267	0.96301	2.30521e-05	0.10647	0.95903	2.65042e-05	0.11323	0.95739
3.64168e-05	0.13954	0.9667	3.81676e-05	0.14211	0.96209	3.9693e-05	0.13995	0.96166	4.34441e-05	0.14528	0.95892
5.30846e-05	0.13796	0.95215	5.49035e-05	0.13758	0.94366	5.63339e-05	0.13371	0.94175	6.0384e-05	0.14047	0.93962
6.97524e-05	0.1449	0.94361	7.16393e-05	0.14656	0.93595	7.29748e-05	0.14378	0.93497	7.73238e-05	0.14838	0.93097
8.64202e-05	0.14956	0.93484	8.83751e-05	0.14555	0.92046	8.96157e-05	0.14566	0.92219	9.42637e-05	0.14413	0.91119
0.000103088	0.14532	0.91827	0.000105111	0.14671	0.90758	0.000106257	0.14697	0.90975	0.000111204	0.1454	0.89732
0.000119756	0.14415	0.90406	0.000121847	0.14049	0.88395	0.000122898	0.13823	0.8828	0.000128143	0.14511	0.88147
0.000136424	0.14429	0.89151	0.000138583	0.14407	0.87506	0.000139538	0.13892	0.86882	0.000145083	0.14433	0.8646
0.000153091	0.14172	0.87461	0.000155319	0.142	0.85649	0.000156179	0.14015	0.85623	0.000162023	0.14479	0.85022
0.000169759	0.13811	0.85478	0.000172054	0.14158	0.84098	0.00017282	0.13887	0.83871	0.000178963	0.13974	0.82326
0.000186427	0.13315	0.82991	0.00018879	0.13591	0.81191	0.000189461	0.13501	0.8139	0.000195903	0.13794	0.80242
0.000203095	0.13162	0.81189	0.000205526	0.13508	0.79412	0.000206102	0.13402	0.7956	0.000212843	0.13632	0.78145
0.000219763	0.13055	0.7946	0.000222262	0.13153	0.76679	0.000222743	0.13269	0.77585	0.000229783	0.13274	0.75268
0.00023643	0.13062	0.78072	0.000238998	0.13132	0.75018	0.000239384	0.1301	0.75098	0.000246722	0.1314	0.7306
0.000253098	0.12841	0.7586	0.000255734	0.12672	0.71482	0.000256025	0.12648	0.71988	0.000263662	0.13028	0.70876
0.000269766	0.12953	0.74851	0.000272469	0.12972	0.71165	0.000272666	0.12749	0.70796	0.000280602	0.12898	0.68558
0.000286434	0.12807	0.72826	0.000289205	0.12745	0.68473	0.000289307	0.126	0.68448	0.000297542	0.12782	0.66243
0.000303102	0.12784	0.71294	0.000305941	0.12726	0.66733	0.000305948	0.12532	0.6644	0.000314482	0.12541	0.63152
0.000319769	0.12491	0.68456	0.000322677	0.1244	0.63481	0.000322588	0.12413	0.6411	0.000331422	0.1238	0.60394
0.000336437	0.12368	0.66338	0.000339413	0.12413	0.6164	0.000339229	0.12387	0.62288	0.000348362	0.12127	0.56874
0.000353105	0.12129	0.63474	0.000356149	0.12153	0.58243	0.00035587	0.12101	0.58775	0.000365301	0.12068	0.54605
0.000369773	0.12088	0.61709	0.000372884	0.12045	0.5575	0.000372511	0.11825	0.55072	0.000382241	0.11909	0.51511
0.000386441	0.11801	0.58249	0.00038962	0.11857	0.52547	0.000389152	0.11604	0.51545	0.000399181	0.11815	0.48842
0.000403108	0.11846	0.57014	0.000406356	0.11856	0.50755	0.000405793	0.11506	0.48904	0.000416121	0.11753	0.46383
0.000419776	0.11653	0.53987	0.000423092	0.11785	0.48366	0.000422434	0.11477	0.46824	0.000433061	0.11767	0.44604
0.000436444	0.11659	0.52442	0.000439828	0.1173	0.46083	0.000439075	0.1142	0.4446	0.000450001	0.11761	0.4264
0.000453112	0.11571	0.50112	0.000456564	0.11723	0.44212	0.000455716	0.11373	0.4217	0.000466941	0.11751	0.40636
0.00046978	0.1161	0.48856	0.0004733	0.11669	0.41895	0.000472357	0.11281	0.39374	0.00048388	0.11686	0.3806
0.000486448	0.11517	0.46416	0.000490036	0.11551	0.38877	0.000488998	0.11185	0.36462	0.00050082	0.11592	0.35126
0.000503115	0.11488	0.44536	0.000506771	0.11431	0.35747	0.000505639	0.111	0.33607	0.00051776	0.1149	0.32022
0.000519783	0.1139	0.41951	0.000523507	0.11306	0.32451	0.00052228	0.1105	0.31112	0.0005347	0.11388	0.28835
0.000536451	0.11364	0.40062	0.000540243	0.11139	0.28529	0.000538921	0.10955	0.28015	0.00055164	0.11333	0.26161
0.000553119	0.1133	0.38065	0.000556979	0.10926	0.23804	0.000555562	0.10876	0.25042	0.00056858	0.11246	0.23031
0.000569787	0.11247	0.35516	0.000573715	0.10641	0.17699	0.000572202	0.1083	0.22467	0.00058552	0.11196	0.20329
0.000586455	0.11103	0.32174	0.000590451	0.10405	0.11911	0.000588843	0.10812	0.20274	0.00060246	0.11204	0.1844
0.000603122	0.10915	0.28125	0.000607187	0.10125	0.04907	0.000605484	0.10789	0.17997	0.000619399	0.1128	0.17544
0.00061979	0.10737	0.24012	0.000623923	0.09993	0.00264	0.000622125	0.10759	0.15595	0.000636339	0.11311	0.15998
0.000636458	0.10483	0.18536	0.000640659	0.09807	0.05695	0.000638766	0.10769	0.13804	0.000653279	0.11365	0.14822
0.000653126	0.10267	0.1329	0.000657394	0.09637	0.11626	0.000655407	0.10747	0.11509	0.000670219	0.11406	0.13463
0.000669794	0.09956	0.05957	0.00067413	0.094	0.19547	0.000672048	0.10724	0.09182	0.000687159	0.1142	0.11698
0.000686462	0.09624	0.0252	0.000690866	0.09233	0.26188	0.000688689	0.10716	0.07097	0.000704099	0.11407	0.0954
0.000703129	0.09126	0.15999	0.000707602	0.09041	0.33903	0.00070533	0.10687	0.04624	0.000721039	0.11389	0.07276
0.000719797	0.08649	0.31201	0.000724338	0.08848	0.42204	0.000721971	0.10618	0.01421	0.000737978	0.11383	0.05212
0.000736465	0.0813	0.50741	0.000741074	0.08643	0.51442	0.000738612	0.10558	0.01683	0.000754918	0.11376	0.03124
0.000753133	0.07755	0.68019	0.00075781	0.08488	0.59493	0.000755253	0.10515	0.04505	0.000771858	0.11375	0.01136
0.000769801	0.07518	0.81212	0.000774546	0.08361	0.66899	0.000771894	0.10465	0.0749	0.000788798	0.11358	0.01141
0.000786469	0.07456	0.86723	0.000791282	0.08313	0.71387	0.000788535	0.10409	0.10671	0.000805738	0.11331	0.03591
0.000803136	0.0741	0.91599	0.000808017	0.08258	0.76209	0.000805176	0.10344	0.14069	0.000822678	0.11295	0.06245
0.000819804	0.07471	0.90932	0.000824753	0.08235	0.79794	0.000821817	0.10284	0.17445	0.000839618	0.11246	0.09171
0.000836472	0.07484	0.92781	0.000841489	0.08268	0.80943	0.000838458	0.10229	0.20755	0.000856557	0.11195	0.12155
0.00085314	0.07554	0.91674	0.000858225	0.08333	0.80693	0.000855099	0.102	0.23483	0.000873497	0.11147	0.15146
0.000869808	0.07613	0.91198	0.000874961	0.08471	0.77373	0.00087174	0.10194	0.25698	0.000890437	0.11096	0.18231
0.000886476	0.07736	0.87566	0.000891697	0.08624	0.73584	0.00088838	0.10187	0.27908	0.000907377	0.11053	0.21179
0.000903143	0.07815	0.86183	0.000908433	0.08728	0.71908	0.000905021	0.10173	0.30338	0.000924317	0.11024	0.23851
0.000919811	0.07904	0.84342	0.000925169	0.08799	0.71572	0.000921662	0.10168	0.32517	0.000941257	0.11013	0.26123
0.000936479	0.07954	0.84379	0.000941905	0.08859	0.71643	0.000938303	0.10161	0.34748	0.000958197	0.10998	0.28506
0.000953147	0.08006	0.84351	0.00095864	0.08882	0.73144	0.000954944	0.10133	0.37548	0.000975136	0.10984	0.3089
0.000969815	0.08042	0.84981	0.000975376	0.0889	0.75225	0.000971585	0.10093	0.40726	0.000992076	0.10964	0.334
0.000986483	0.0809	0.85122	0.000992112	0.08861	0.78752	0.000988226	0.1003	0.44561	0.00101	0.10935	0.36157
0.001	0.08135	0.85352	0.00101	0.08863	0.81072	0.001	0.09952	0.4894	0.00103	0.10891	0.39313
0.00102	0.08188	0.8525	0.00103	0.08877	0.82863	0.00102	0.09887	0.53016	0.00104	0.10846	0.42554
0.00104	0.08267	0.83948	0.00104	0.08893	0.84598	0.00104	0.09821	0.57224	0.00106	0.1079	0.46117
0.00105	0.08352	0.82497	0.00106	0.08897	0.86804	0.00105	0.09755	0.61467	0.00108	0.10721	0.50075
0.00107	0.08442	0.80833	0.00108	0.08891	0.89431	0.00107	0.0968	0.66154	0.00109	0.10643	0.54397
0.00109	0.08508	0.80219	0.00109	0.08857	0.93267	0.00109	0.09586	0.71599	0.00111	0.10515	0.60282
0.0011	0.08579	0.79421	0.00111	0.08808	0.9783	0.0011	0.09476	0.77811	0.00113	0.10333	0.68109
0.00112	0.08625	0.79639	0.00113	0.08738	1.03449	0.00112	0.09331	0.85576	0.00114	0.10073	0.79105
0.00114	0.08648	0.80861	0.00114	0.08671	1.09018	0.00114	0.09161	0.94802	0.00116	0.0973	0.94222
0.00115	0.08644	0.83172	0.00116	0.08577	1.16089	0.00115	0.08943	1.06702	0.00118	0.09298	1.15028
0.00117	0.08621	0.86299	0.00118	0.08471	1.24011	0.00117	0.08687	1.21467	0.0012	0.08791	1.4303
0.00119	0.08606	0.89104	0.00119	0.08408	1.29885	0.00119	0.08392	1.39708	0.00121	0.08332	1.73234
0.0012	0.08636	0.89917	0.00121	0.08372	1.34372	0.0012	0.08067	1.61987	0.00123	0.08147	1.88514
0.00122	0.08715	0.88632	0.00123	0.08332	1.39173	0.00122	0.07791	1.83529	0.00125	0.08197	1.87798
0.00124	0.08834	0.85711	0.00124	0.08282	1.44614	0.00124	0.07579	2.02345	0.00126	0.08299	1.83449
0.00125	0.08969	0.82251	0.00126	0.08254	1.48849	0.00125	0.07498	2.11737	0.00128	0.08451	1.76047
0.00127	0.09107	0.78836	0.00128	0.08354	1.45526	0.00127	0.07608	2.05548	0.0013	0.08626	1.676
0.00129	0.09227	0.76216	0.00129	0.08485	1.40522	0.00129	0.07754	1.96869	0.00131	0.08802	1.59554
0.0013	0.09325	0.74543	0.00131	0.08599	1.36657	0.0013	0.07915	1.87631	0.00133	0.08979	1.51956
0.00132	0.09421	0.72996	0.00133	0.08699	1.33682	0.00132	0.08049	1.80713	0.00135	0.09127	1.46339
0.00134	0.0952	0.71368	0.00134	0.08791	1.31227	0.00134	0.08188	1.739	0.00136	0.09284	1.40534
0.00135	0.09593	0.70693	0.00136	0.08864	1.2982	0.00135	0.08309	1.68502	0.00138	0.09416	1.36223
0.00137	0.09633	0.71224	0.00138	0.08921	1.29311	0.00137	0.08432	1.63236	0.0014	0.09608	1.29266
0.00139	0.09642	0.72805	0.00139	0.0896	1.29674	0.00139	0.08539	1.59115	0.00142	0.09846	1.2063
0.0014	0.09648	0.74512	0.00141	0.08991	1.30437	0.0014	0.08649	1.55006	0.00143	0.10151	1.09785
0.00142	0.09639	0.76769	0.00143	0.09015	1.31587	0.00142	0.08734	1.52453	0.00145	0.10493	0.98525
0.00144	0.09617	0.79515	0.00144	0.09018	1.33763	0.00144	0.08803	1.50914	0.00147	0.10863	0.87333
0.00145	0.0957	0.83193	0.00146	0.09005	1.36783	0.00145	0.0885	1.50608	0.00148	0.11221	0.77592
0.00147	0.095	0.87849	0.00148	0.08965	1.41259	0.00147	0.0887	1.51857	0.0015	0.11582	0.68673
0.00149	0.09366	0.95208	0.00149	0.089	1.47157	0.00149	0.08954	1.4954	0.00152	0.1194	0.60626
0.0015	0.09205	1.04107	0.00151	0.08846	1.52578	0.0015	0.09117	1.43024	0.00153	0.12288	0.53511
0.00152	0.09108	1.10534	0.00153	0.08964	1.48356	0.00152	0.09344	1.3364	0.00155	0.12626	0.47196
0.00154	0.09062	1.14735	0.00154	0.0914	1.41271	0.00154	0.09597	1.23671	0.00157	0.12946	0.41755
0.00155	0.09157	1.12341	0.00156	0.0939	1.30847	0.00155	0.09861	1.14026	0.00158	0.13248	0.3708
0.00157	0.09294	1.08119	0.00158	0.09636	1.21423	0.00157	0.10122	1.05217	0.0016	0.13539	0.3294
0.00159	0.09461	1.02847	0.00159	0.09867	1.13358	0.00159	0.10384	0.97028	0.00162	0.13823	0.29158
0.0016	0.09618	0.98219	0.00161	0.10108	1.05419	0.0016	0.10647	0.89407	0.00164	0.14102	0.25705
0.00162	0.098	0.9282	0.00163	0.10355	0.97834	0.00162	0.109	0.82663	0.00165	0.14372	0.22605
0.00164	0.09985	0.87623	0.00164	0.10568	0.91956	0.00164	0.11133	0.77005	0.00167	0.14652	0.19524
0.00165	0.10151	0.83386	0.00166	0.10778	0.86528	0.00165	0.11357	0.71937	0.00169	0.14919	0.16794
0.00167	0.10312	0.79498	0.00168	0.10971	0.8198	0.00167	0.11588	0.66968	0.0017	0.15187	0.14206
0.00169	0.10457	0.76359	0.0017	0.11153	0.78002	0.00169	0.11821	0.62243	0.00172	0.15501	0.1109
0.0017	0.10589	0.73751	0.00171	0.11319	0.74691	0.0017	0.12056	0.57732	0.00174	0.15848	0.07715
0.00172	0.10716	0.71392	0.00173	0.11471	0.71931	0.00172	0.12334	0.52417	0.00175	0.16213	0.0431
0.00174	0.1084	0.69203	0.00175	0.11604	0.69853	0.00174	0.12637	0.46885	0.00177	0.16579	0.01134
0.00175	0.10968	0.66998	0.00176	0.11738	0.67833	0.00175	0.12941	0.41698	0.00179	0.16929	0.01674
0.00177	0.11081	0.6527	0.00178	0.11872	0.65844	0.00177	0.13234	0.371	0.00181	0.17247	0.03953
0.00179	0.11195	0.63587	0.0018	0.12	0.64093	0.00179	0.13513	0.33065	0.00182	0.17548	0.05925
0.0018	0.113	0.62208	0.00181	0.12131	0.62326	0.0018	0.13774	0.29597	0.00184	0.1784	0.07716
0.00182	0.1139	0.61294	0.00183	0.12263	0.60595	0.00182	0.14003	0.26896	0.00186	0.18113	0.09227
0.00184	0.11476	0.60498	0.00185	0.12382	0.59238	0.00184	0.1422	0.2453	0.00187	0.18365	0.1047
0.00185	0.11566	0.59628	0.00186	0.12488	0.58245	0.00185	0.14417	0.22613	0.00189	0.18607	0.11568
0.00187	0.11665	0.58529	0.00188	0.12596	0.57245	0.00187	0.14606	0.20901	0.00191	0.18834	0.12488
0.00189	0.11774	0.57196	0.0019	0.12707	0.56162	0.00189	0.14787	0.19383	0.00192	0.19055	0.1332
0.0019	0.11884	0.55861	0.00191	0.12808	0.55382	0.0019	0.14963	0.18013	0.00194	0.19266	0.14039
0.00192	0.11995	0.54554	0.00193	0.12908	0.54623	0.00192	0.15139	0.16667	0.00196	0.1946	0.14582
0.00194	0.12095	0.53532	0.00195	0.13001	0.54058	0.00194	0.15316	0.15359	0.00197	0.19639	0.14987
0.00195	0.12196	0.52528	0.00196	0.13088	0.53626	0.00195	0.15487	0.14182	0.00199	0.19803	0.15251
0.00197	0.1229	0.51741	0.00198	0.13172	0.53293	0.00197	0.1566	0.1303	0.00201	0.19958	0.15432
0.00199	0.1238	0.51025	0.002	0.13247	0.5316	0.00199	0.15812	0.12188	0.00203	0.201	0.15504
0.002	0.12466	0.50447	0.00201	0.13316	0.53189	0.002	0.15958	0.11464	0.00204	0.2023	0.15472
0.00202	0.12553	0.4985	0.00203	0.1338	0.53294	0.00202	0.16092	0.10917	0.00206	0.20357	0.15416
0.00204	0.12646	0.4914	0.00205	0.1345	0.53291	0.00204	0.16213	0.10566	0.00208	0.20471	0.15257
0.00205	0.12739	0.48421	0.00206	0.1352	0.5328	0.00205	0.16324	0.10363	0.00209	0.20577	0.15037
0.00207	0.12825	0.47897	0.00208	0.13586	0.53359	0.00207	0.16429	0.10227	0.00211	0.20667	0.14688
0.00209	0.12911	0.47371	0.0021	0.13648	0.53527	0.00209	0.1652	0.10294	0.00213	0.20747	0.14257
0.0021	0.13002	0.46747	0.00211	0.13706	0.53772	0.0021	0.16598	0.1052	0.00214	0.20818	0.13762
0.00212	0.13103	0.45919	0.00213	0.13761	0.54078	0.00212	0.16666	0.10877	0.00216	0.20878	0.13179
0.00214	0.13206	0.45063	0.00215	0.13816	0.54407	0.00214	0.16727	0.11326	0.00218	0.20925	0.12494
0.00215	0.1332	0.43984	0.00216	0.13877	0.54567	0.00215	0.16778	0.11894	0.00219	0.2095	0.11631
0.00217	0.13439	0.42822	0.00218	0.13944	0.54608	0.00217	0.16832	0.12425	0.00221	0.20957	0.10618
0.00219	0.1356	0.41669	0.0022	0.14024	0.54366	0.00219	0.16878	0.13051	0.00223	0.20942	0.0942
0.0022	0.13692	0.40317	0.00221	0.14119	0.53814	0.0022	0.16916	0.13788	0.00225	0.2091	0.08073
0.00222	0.13843	0.38626	0.00223	0.14233	0.52852	0.00222	0.16955	0.14495	0.00226	0.20862	0.06573
0.00224	0.13996	0.36944	0.00225	0.14358	0.51668	0.00224	0.16995	0.15202	0.00228	0.20805	0.04987
0.00225	0.14163	0.35047	0.00226	0.14499	0.50218	0.00225	0.17038	0.15852	0.0023	0.20742	0.03325
0.00227	0.14329	0.33233	0.00228	0.14647	0.48636	0.00227	0.17082	0.16482	0.00231	0.20668	0.01546
0.00229	0.14495	0.31491	0.0023	0.148	0.47025	0.00229	0.17132	0.17018	0.00233	0.20581	0.00373
0.0023	0.14652	0.29949	0.00231	0.14959	0.45344	0.0023	0.17182	0.17569	0.00235	0.20495	0.02312
0.00232	0.14803	0.28582	0.00233	0.15121	0.43641	0.00232	0.17229	0.18139	0.00236	0.20425	0.04118
0.00234	0.14942	0.27453	0.00235	0.15277	0.42116	0.00234	0.17268	0.1882	0.00238	0.20368	0.05801
0.00235	0.15076	0.26417	0.00236	0.1543	0.40703	0.00235	0.17308	0.19478	0.0024	0.20323	0.07369
0.00237	0.15207	0.25489	0.00238	0.15566	0.39616	0.00237	0.17353	0.20073	0.00242	0.20275	0.08986
0.00239	0.15336	0.24599	0.0024	0.15695	0.38679	0.00239	0.17395	0.20694	0.00243	0.20221	0.10674
0.0024	0.15461	0.23792	0.00241	0.15817	0.37901	0.0024	0.17431	0.21404	0.00245	0.20165	0.12401
0.00242	0.15578	0.23129	0.00243	0.15929	0.37292	0.00242	0.17466	0.22111	0.00247	0.20102	0.14224
0.00244	0.15689	0.22584	0.00245	0.16045	0.36647	0.00244	0.17492	0.22949	0.00248	0.20035	0.16106
0.00245	0.158	0.2204	0.00246	0.16168	0.35882	0.00245	0.1751	0.23893	0.0025	0.19964	0.18056
0.00247	0.15908	0.21567	0.00248	0.16285	0.35248	0.00247	0.17528	0.24839	0.00252	0.1989	0.20069
0.00249	0.16015	0.2111	0.0025	0.16397	0.34697	0.00249	0.17538	0.25888	0.00253	0.19822	0.22021
0.0025	0.16129	0.20555	0.00252	0.16509	0.34158	0.0025	0.1755	0.26914	0.00255	0.19765	0.23866
0.00252	0.16243	0.2002	0.00253	0.16624	0.33589	0.00252	0.17575	0.27746	0.00257	0.19715	0.25626
0.00254	0.16359	0.19461	0.00255	0.16736	0.33082	0.00254	0.17608	0.28458	0.00258	0.19669	0.27357
0.00255	0.16475	0.18912	0.00257	0.16842	0.32678	0.00255	0.17645	0.29102	0.0026	0.1965	0.2875
0.00257	0.16586	0.18451	0.00258	0.16944	0.32331	0.00257	0.17682	0.29748	0.00262	0.19649	0.29897
0.00259	0.16689	0.18103	0.0026	0.1704	0.32084	0.00259	0.17721	0.30364	0.00264	0.19656	0.30951
0.0026	0.16786	0.17852	0.00262	0.17132	0.31912	0.0026	0.17755	0.31046	0.00265	0.1967	0.31911
0.00262	0.16878	0.17673	0.00263	0.17208	0.31986	0.00262	0.17784	0.31785	0.00267	0.19693	0.32743
0.00264	0.16961	0.17617	0.00265	0.17283	0.3207	0.00264	0.17816	0.32502	0.00269	0.19717	0.33553
0.00265	0.17032	0.17732	0.00267	0.17352	0.32241	0.00265	0.17849	0.33177	0.0027	0.19741	0.34373
0.00267	0.17091	0.18007	0.00268	0.17417	0.32481	0.00267	0.1788	0.33894	0.00272	0.19762	0.35228
0.00269	0.17139	0.18428	0.0027	0.17475	0.3282	0.00269	0.17915	0.34543	0.00274	0.1978	0.36109
0.0027	0.17177	0.18995	0.00272	0.17524	0.3328	0.0027	0.17946	0.35234	0.00275	0.19799	0.36984
0.00272	0.17206	0.19672	0.00273	0.17566	0.33855	0.00272	0.17976	0.35955	0.00277	0.1982	0.37828
0.00274	0.17226	0.20462	0.00275	0.17597	0.34587	0.00274	0.18019	0.36469	0.00279	0.19862	0.38382
0.00275	0.17239	0.21361	0.00277	0.17626	0.35347	0.00275	0.18074	0.36805	0.0028	0.19929	0.38584
0.00277	0.17246	0.22345	0.00278	0.1765	0.36179	0.00277	0.18124	0.37199	0.00282	0.20032	0.3829
0.00279	0.17251	0.23343	0.0028	0.17663	0.37177	0.00279	0.18172	0.37642	0.00284	0.20185	0.37319
0.0028	0.17251	0.24415	0.00282	0.17672	0.38232	0.0028	0.18211	0.38196	0.00286	0.20379	0.35816
0.00282	0.17253	0.25465	0.00283	0.17683	0.39264	0.00282	0.18245	0.38835	0.00287	0.20613	0.33855
0.00284	0.17248	0.26611	0.00285	0.17697	0.40234	0.00284	0.18272	0.3957	0.00289	0.20886	0.3145
0.00285	0.1724	0.27803	0.00287	0.1771	0.4122	0.00285	0.183	0.40291	0.00291	0.21184	0.28855
0.00287	0.17228	0.29058	0.00288	0.17723	0.42214	0.00287	0.18321	0.41112	0.00292	0.21491	0.2625
0.00289	0.17213	0.30362	0.0029	0.17736	0.43204	0.00289	0.18345	0.41883	0.00294	0.21803	0.23693
0.0029	0.17196	0.31704	0.00292	0.17747	0.44213	0.0029	0.18363	0.42743	0.00296	0.22128	0.21115
0.00292	0.1718	0.3303	0.00293	0.17762	0.45158	0.00292	0.18376	0.43675	0.00297	0.22464	0.18529
0.00294	0.17168	0.34297	0.00295	0.17779	0.46077	0.00294	0.18392	0.44575	0.00299	0.22825	0.15795
0.00295	0.17149	0.35675	0.00297	0.17796	0.46988	0.00295	0.18428	0.45151	0.00301	0.23201	0.13051
0.00297	0.17125	0.37125	0.00298	0.17815	0.47874	0.00297	0.18494	0.45249	0.00302	0.23583	0.10381
0.00299	0.17099	0.38632	0.003	0.17838	0.48671	0.00299	0.18587	0.44928	0.00304	0.23967	0.07811
0.003	0.1707	0.40191	0.00302	0.17856	0.49554	0.003	0.18692	0.4443	0.00306	0.24347	0.05401
0.00302	0.17044	0.41703	0.00303	0.17872	0.50477	0.00302	0.18803	0.43836	0.00308	0.24719	0.03166
0.00304	0.17017	0.43242	0.00305	0.17885	0.51447	0.00304	0.18917	0.43221	0.00309	0.2508	0.01124
0.00305	0.16993	0.44746	0.00307	0.17897	0.5243	0.00305	0.1904	0.4248	0.00311	0.25424	0.00705
0.00307	0.16976	0.46128	0.00308	0.17927	0.53106	0.00307	0.19175	0.41576	0.00313	0.25751	0.02333
0.00309	0.1697	0.47323	0.0031	0.1797	0.53544	0.00308	0.19325	0.40483	0.00314	0.26065	0.0381
0.0031	0.16981	0.48226	0.00312	0.18017	0.53916	0.0031	0.19475	0.39408	0.00316	0.26364	0.05123
0.00312	0.17022	0.48597	0.00313	0.18077	0.54084	0.00312	0.1963	0.38287	0.00318	0.26642	0.06243
0.00314	0.17096	0.484	0.00315	0.18145	0.54093	0.00313	0.19791	0.37108	0.00319	0.26912	0.07276
0.00315	0.17202	0.47675	0.00317	0.18224	0.53929	0.00315	0.19961	0.35825	0.00321	0.27169	0.08195
0.00317	0.17331	0.4655	0.00318	0.18306	0.53703	0.00317	0.20133	0.34563	0.00323	0.2741	0.0898
0.00319	0.17471	0.45273	0.0032	0.18388	0.53502	0.00318	0.20306	0.33315	0.00325	0.27642	0.09686
0.0032	0.17613	0.43996	0.00322	0.18474	0.53224	0.0032	0.20475	0.32155	0.00326	0.27862	0.10294
0.00322	0.17756	0.42738	0.00323	0.18563	0.529	0.00322	0.20643	0.31031	0.00328	0.28071	0.10823
0.00324	0.17903	0.41453	0.00325	0.18653	0.52563	0.00323	0.20812	0.29918	0.0033	0.28273	0.11295
0.00325	0.18049	0.40196	0.00327	0.18743	0.52231	0.00325	0.20985	0.28782	0.00331	0.28466	0.11703
0.00327	0.18198	0.38945	0.00328	0.18833	0.51912	0.00327	0.21162	0.27634	0.00333	0.28651	0.12056
0.00329	0.18344	0.37755	0.0033	0.18933	0.51436	0.00328	0.21344	0.26448	0.00335	0.28826	0.12337
0.0033	0.18491	0.36582	0.00332	0.19038	0.50884	0.0033	0.21528	0.25275	0.00336	0.28995	0.12579
0.00332	0.18635	0.35468	0.00334	0.19146	0.50297	0.00332	0.2171	0.24156	0.00338	0.29158	0.12786
0.00334	0.18778	0.34407	0.00335	0.19254	0.49717	0.00333	0.21886	0.23129	0.0034	0.29309	0.12909
0.00335	0.18927	0.3329	0.00337	0.1936	0.49177	0.00335	0.22052	0.22227	0.00341	0.29452	0.12989
0.00337	0.19072	0.32246	0.00339	0.19468	0.4861	0.00337	0.22212	0.21427	0.00343	0.29583	0.12998
0.00339	0.19224	0.31126	0.0034	0.1958	0.48	0.00338	0.22362	0.20739	0.00345	0.29704	0.12949
0.0034	0.19378	0.30018	0.00342	0.19696	0.47339	0.0034	0.22511	0.20074	0.00347	0.2982	0.12873
0.00342	0.1953	0.28948	0.00344	0.19815	0.46653	0.00342	0.22661	0.19419	0.00348	0.29941	0.12825
0.00344	0.19682	0.27918	0.00345	0.19932	0.46004	0.00343	0.22809	0.18794	0.0035	0.30058	0.12754
0.00345	0.19833	0.26907	0.00347	0.20045	0.45414	0.00345	0.22962	0.18138	0.00352	0.3017	0.12655
0.00347	0.19984	0.25935	0.00349	0.20157	0.44853	0.00347	0.23108	0.17551	0.00353	0.30278	0.12532
0.00349	0.20128	0.25061	0.0035	0.20273	0.44247	0.00348	0.23249	0.17035	0.00355	0.30379	0.12371
0.0035	0.20266	0.24283	0.00352	0.2039	0.43646	0.0035	0.23385	0.16577	0.00357	0.30477	0.12199
0.00352	0.204	0.23564	0.00354	0.20514	0.42948	0.00352	0.23519	0.16144	0.00358	0.30566	0.11974
0.00354	0.20531	0.22906	0.00355	0.20646	0.42151	0.00353	0.23656	0.15691	0.0036	0.30653	0.11739
0.00355	0.20656	0.2232	0.00357	0.2079	0.4122	0.00355	0.23791	0.15263	0.00362	0.30731	0.11455
0.00357	0.20779	0.21767	0.00359	0.20946	0.40134	0.00357	0.2392	0.14899	0.00363	0.308	0.11122
0.00359	0.20899	0.21267	0.0036	0.21109	0.38992	0.00358	0.24047	0.14566	0.00365	0.30862	0.1075
0.0036	0.21014	0.20833	0.00362	0.21281	0.37742	0.0036	0.24175	0.14227	0.00367	0.30919	0.10351
0.00362	0.21126	0.20429	0.00364	0.21456	0.36496	0.00362	0.243	0.13914	0.00369	0.30972	0.09934
0.00364	0.21235	0.20073	0.00365	0.21636	0.3522	0.00363	0.24421	0.13649	0.0037	0.31022	0.09498
0.00365	0.21342	0.19744	0.00367	0.21818	0.33945	0.00365	0.24538	0.13422	0.00372	0.31068	0.09042
0.00367	0.21444	0.19473	0.00369	0.22002	0.32689	0.00367	0.24657	0.13179	0.00374	0.31112	0.08577
0.00369	0.21549	0.19174	0.0037	0.22188	0.31431	0.00368	0.24776	0.12947	0.00375	0.31145	0.08047
0.0037	0.21656	0.18864	0.00372	0.22371	0.30239	0.0037	0.24894	0.12721	0.00377	0.3117	0.07478
0.00372	0.21778	0.1839	0.00374	0.2255	0.29124	0.00372	0.25018	0.12446	0.00379	0.31187	0.0686
0.00374	0.21922	0.17683	0.00375	0.22721	0.28121	0.00373	0.2514	0.12188	0.0038	0.31198	0.06203
0.00375	0.22074	0.1692	0.00377	0.2289	0.27163	0.00375	0.25263	0.11931	0.00382	0.31204	0.0552
0.00377	0.2223	0.16121	0.00379	0.23054	0.26281	0.00377	0.25387	0.11671	0.00384	0.31209	0.04833
0.00379	0.22382	0.15376	0.0038	0.23219	0.2541	0.00378	0.25505	0.11462	0.00385	0.31213	0.04136
0.0038	0.22536	0.14635	0.00382	0.23379	0.24607	0.0038	0.25622	0.11259	0.00387	0.31213	0.03419
0.00382	0.22679	0.14007	0.00384	0.23539	0.23818	0.00382	0.25742	0.11046	0.00389	0.31212	0.0269
0.00384	0.22819	0.1343	0.00385	0.23695	0.23095	0.00383	0.25861	0.10831	0.00391	0.31206	0.01934
0.00385	0.22958	0.12877	0.00387	0.2384	0.22493	0.00385	0.25977	0.10656	0.00392	0.31196	0.01151
0.00387	0.23091	0.12383	0.00389	0.23982	0.21932	0.00387	0.26092	0.10489	0.00394	0.31185	0.00363
0.00389	0.23221	0.11927	0.0039	0.24124	0.21376	0.00388	0.26207	0.10316	0.00396	0.3117	0.00456
0.0039	0.23347	0.11519	0.00392	0.24267	0.2083	0.0039	0.26321	0.10165	0.00397	0.31151	0.01298
0.00392	0.23469	0.11154	0.00394	0.24401	0.20377	0.00392	0.26435	0.10009	0.00399	0.31129	0.0216
0.00394	0.23584	0.10863	0.00395	0.24533	0.19945	0.00393	0.26542	0.09915	0.00401	0.31103	0.03054
0.00395	0.23696	0.10606	0.00397	0.24662	0.19555	0.00395	0.26645	0.09849	0.00402	0.31075	0.03964
0.00397	0.23802	0.10397	0.00399	0.24786	0.1922	0.00397	0.26744	0.09827	0.00404	0.31042	0.04903
0.00399	0.23903	0.1025	0.004	0.24907	0.18914	0.00398	0.26839	0.09832	0.00406	0.31007	0.05865
0.004	0.23998	0.10153	0.00402	0.25023	0.18667	0.004	0.2693	0.09871	0.00408	0.30971	0.06834
0.00402	0.24084	0.10135	0.00404	0.25131	0.18487	0.00402	0.27021	0.09906	0.00409	0.30953	0.07684
0.00404	0.2416	0.10214	0.00405	0.25235	0.18355	0.00403	0.27113	0.09932	0.00411	0.30958	0.08375
0.00405	0.24231	0.10335	0.00407	0.25336	0.18249	0.00405	0.27197	0.10026	0.00413	0.30978	0.08963
0.00407	0.24295	0.10523	0.00409	0.25433	0.18189	0.00407	0.27275	0.10169	0.00414	0.31009	0.09472
0.00409	0.2435	0.10785	0.0041	0.25524	0.18174	0.00408	0.27347	0.10352	0.00416	0.31045	0.09936
0.0041	0.24397	0.11122	0.00412	0.25613	0.18188	0.0041	0.27421	0.10525	0.00418	0.3109	0.10343
0.00412	0.24437	0.11516	0.00414	0.25698	0.18233	0.00412	0.27492	0.10715	0.00419	0.31143	0.10693
0.00414	0.24472	0.11958	0.00416	0.25781	0.18295	0.00413	0.27561	0.1092	0.00421	0.31203	0.10988
0.00415	0.24507	0.12391	0.00417	0.25864	0.18352	0.00415	0.27632	0.11115	0.00423	0.31272	0.11214
0.00417	0.24542	0.12833	0.00419	0.25942	0.18456	0.00417	0.27699	0.11336	0.00424	0.31352	0.11362
0.00419	0.24577	0.13267	0.00421	0.26014	0.18619	0.00418	0.27765	0.11562	0.00426	0.31454	0.11362
0.0042	0.24614	0.1368	0.00422	0.2608	0.18832	0.0042	0.27827	0.11815	0.00428	0.31573	0.11235
0.00422	0.24649	0.14106	0.00424	0.26139	0.19105	0.00422	0.27889	0.12075	0.0043	0.31713	0.10966
0.00424	0.24682	0.14558	0.00426	0.26191	0.19441	0.00423	0.27947	0.12359	0.00431	0.31873	0.10558
0.00425	0.24715	0.14997	0.00427	0.26241	0.19802	0.00425	0.28006	0.12633	0.00433	0.32058	0.09987
0.00427	0.24753	0.15394	0.00429	0.26287	0.2019	0.00427	0.28061	0.12935	0.00435	0.3226	0.09315
0.00429	0.24793	0.1577	0.00431	0.26331	0.20588	0.00428	0.28113	0.1327	0.00436	0.32476	0.08561
0.0043	0.2484	0.16087	0.00432	0.26376	0.20985	0.0043	0.28161	0.13622	0.00438	0.32712	0.07689
0.00432	0.24887	0.16395	0.00434	0.26416	0.2142	0.00432	0.28208	0.13992	0.0044	0.32957	0.06776
0.00434	0.24939	0.16653	0.00436	0.26452	0.21886	0.00433	0.2825	0.14394	0.00441	0.33214	0.05807
0.00435	0.24992	0.16898	0.00437	0.26488	0.22359	0.00435	0.28289	0.14818	0.00443	0.33486	0.04769
0.00437	0.25047	0.17129	0.00439	0.26519	0.22865	0.00437	0.28327	0.15247	0.00445	0.33776	0.03645
0.00439	0.251	0.17379	0.00441	0.26549	0.2339	0.00438	0.28365	0.15676	0.00446	0.34075	0.02499
0.0044	0.2515	0.17649	0.00442	0.26578	0.23918	0.0044	0.284	0.16132	0.00448	0.34374	0.0138
0.00442	0.25198	0.17932	0.00444	0.26609	0.24422	0.00442	0.28435	0.16583	0.0045	0.34677	0.00263
0.00444	0.25248	0.18208	0.00446	0.26642	0.24915	0.00443	0.28472	0.17014	0.00452	0.34974	0.00786
0.00445	0.25296	0.18491	0.00447	0.26676	0.25394	0.00445	0.28515	0.17394	0.00453	0.35267	0.01788
0.00447	0.25345	0.18762	0.00449	0.26705	0.25915	0.00447	0.28563	0.17737	0.00455	0.35552	0.02723
0.00449	0.25399	0.1899	0.00451	0.26736	0.26412	0.00448	0.28617	0.18026	0.00457	0.35835	0.03623
0.0045	0.25457	0.19182	0.00452	0.26771	0.2687	0.0045	0.28672	0.18306	0.00458	0.36108	0.04452
0.00452	0.25516	0.19356	0.00454	0.26809	0.27303	0.00452	0.28725	0.18599	0.0046	0.36379	0.0525
0.00454	0.25584	0.19449	0.00456	0.26849	0.27718	0.00453	0.2878	0.18874	0.00462	0.36642	0.05992
0.00455	0.25665	0.19424	0.00457	0.26893	0.28086	0.00455	0.28835	0.1915	0.00463	0.36906	0.0672
0.00457	0.25762	0.19251	0.00459	0.26942	0.28404	0.00457	0.28888	0.19436	0.00465	0.37165	0.0741
0.00459	0.25881	0.1887	0.00461	0.26998	0.28661	0.00458	0.28938	0.19747	0.00467	0.37425	0.08088
0.0046	0.26007	0.18439	0.00462	0.27062	0.28838	0.0046	0.28991	0.20032	0.00468	0.37676	0.08713
0.00462	0.26134	0.18	0.00464	0.27127	0.29002	0.00462	0.29049	0.20278	0.0047	0.3792	0.09291
0.00464	0.2626	0.17581	0.00466	0.27195	0.29136	0.00463	0.29108	0.20508	0.00472	0.38156	0.0982
0.00465	0.26384	0.17183	0.00467	0.27265	0.29252	0.00465	0.29171	0.20711	0.00474	0.38389	0.10323
0.00467	0.26504	0.16822	0.00469	0.27338	0.29336	0.00467	0.29233	0.20916	0.00475	0.38616	0.10794
0.00469	0.26621	0.16501	0.00471	0.27414	0.29389	0.00468	0.29294	0.21125	0.00477	0.38831	0.11198
0.0047	0.26735	0.16203	0.00472	0.27489	0.29458	0.0047	0.29366	0.21244	0.00479	0.39041	0.11575
0.00472	0.26844	0.1595	0.00474	0.27562	0.29546	0.00472	0.29448	0.2128	0.0048	0.39236	0.11876
0.00474	0.2695	0.15731	0.00476	0.27635	0.29625	0.00473	0.29544	0.21206	0.00482	0.39431	0.12176
0.00475	0.27052	0.1555	0.00477	0.27705	0.29737	0.00475	0.29653	0.21023	0.00484	0.39626	0.12468
0.00477	0.27152	0.15379	0.00479	0.27775	0.29848	0.00477	0.29776	0.20731	0.00485	0.39817	0.12742
0.00479	0.27248	0.15255	0.00481	0.27843	0.2998	0.00478	0.29908	0.20372	0.00487	0.39998	0.12966
0.0048	0.27339	0.15163	0.00482	0.27909	0.30125	0.0048	0.30039	0.20019	0.00489	0.40174	0.13166
0.00482	0.27431	0.15074	0.00484	0.27974	0.3028	0.00482	0.30172	0.1966	0.00491	0.4034	0.13322
0.00484	0.27521	0.14997	0.00486	0.28036	0.30452	0.00483	0.30306	0.19297	0.00492	0.405	0.13451
0.00485	0.27612	0.14913	0.00487	0.28099	0.30631	0.00485	0.30443	0.18915	0.00494	0.4065	0.13536
0.00487	0.27707	0.14799	0.00489	0.28161	0.30802	0.00487	0.30586	0.18495	0.00496	0.40792	0.13585
0.00489	0.27801	0.14687	0.00491	0.28224	0.30974	0.00488	0.30731	0.18056	0.00497	0.40923	0.1359
0.0049	0.27894	0.14594	0.00493	0.28293	0.31088	0.0049	0.30877	0.17624	0.00499	0.41046	0.13559
0.00492	0.27983	0.14528	0.00494	0.28367	0.31153	0.00492	0.31023	0.17195	0.00501	0.41162	0.13496
0.00494	0.28069	0.14487	0.00496	0.28443	0.31191	0.00493	0.31169	0.16778	0.00502	0.41269	0.13402
0.00495	0.28154	0.14464	0.00498	0.28522	0.31215	0.00495	0.31316	0.16352	0.00504	0.41371	0.13286
0.00497	0.28242	0.14406	0.00499	0.28601	0.31225	0.00497	0.31465	0.15923	0.00506	0.41466	0.1314
0.00499	0.28328	0.14195	0.00501	0.28695	0.30894	0.00498	0.31617	0.15262	0.00507	0.41557	0.13183
0.005	0.28394	0.14223	0.00502	0.28766	0.30888	0.00499	0.31724	0.15083	0.00509	0.41611	0.129
0.00501	0.28466	0.14295	0.00504	0.28863	0.30747	0.00501	0.31867	0.14711	0.0051	0.41691	0.12693
0.00503	0.28553	0.1425	0.00505	0.28983	0.30398	0.00503	0.32025	0.14233	0.00512	0.41771	0.12489
0.00505	0.28647	0.14149	0.00507	0.29113	0.29969	0.00504	0.32191	0.13713	0.00513	0.4184	0.12244
0.00506	0.28751	0.13975	0.00509	0.29248	0.29498	0.00506	0.3236	0.1318	0.00515	0.41906	0.1198
0.00508	0.28859	0.13765	0.0051	0.29388	0.2899	0.00508	0.32527	0.12666	0.00517	0.41956	0.11654
0.0051	0.28968	0.1355	0.00512	0.29535	0.28428	0.00509	0.32694	0.1216	0.00519	0.42001	0.1131
0.00511	0.29077	0.13343	0.00514	0.29689	0.27809	0.00511	0.3286	0.11667	0.0052	0.42041	0.10945
0.00513	0.29181	0.13173	0.00515	0.2985	0.27148	0.00512	0.33022	0.11211	0.00522	0.42072	0.10542
0.00515	0.29284	0.13012	0.00517	0.30015	0.26463	0.00514	0.33183	0.10762	0.00524	0.42093	0.10098
0.00516	0.29384	0.1288	0.00519	0.30183	0.25759	0.00516	0.33338	0.10367	0.00525	0.42111	0.09641
0.00518	0.29483	0.12752	0.0052	0.30351	0.25075	0.00517	0.33488	0.10004	0.00527	0.42127	0.09176
0.0052	0.29578	0.12652	0.00522	0.30516	0.24423	0.00519	0.33635	0.09673	0.00529	0.42138	0.0869
0.00521	0.29673	0.1256	0.00524	0.30678	0.23804	0.00521	0.33783	0.09336	0.0053	0.42151	0.08215
0.00523	0.29769	0.12463	0.00525	0.30837	0.23212	0.00522	0.33927	0.09025	0.00532	0.42162	0.07732
0.00525	0.29866	0.12351	0.00527	0.30992	0.22673	0.00524	0.3407	0.08725	0.00534	0.42172	0.07244
0.00526	0.29961	0.12261	0.00529	0.31144	0.2216	0.00526	0.34214	0.08428	0.00536	0.42181	0.06748
0.00528	0.30055	0.12181	0.0053	0.31293	0.21677	0.00527	0.34354	0.08155	0.00537	0.42187	0.06244
0.0053	0.30146	0.12118	0.00532	0.31441	0.21212	0.00529	0.34491	0.07907	0.00539	0.42194	0.0574
0.00531	0.30237	0.12061	0.00534	0.31583	0.20793	0.00531	0.3463	0.07651	0.00541	0.422	0.05235
0.00533	0.30329	0.11992	0.00535	0.31722	0.20406	0.00532	0.34767	0.07404	0.00542	0.42205	0.04726
0.00535	0.30421	0.11929	0.00537	0.31858	0.20043	0.00534	0.34903	0.07169	0.00544	0.4221	0.04219
0.00536	0.30514	0.11857	0.00539	0.31994	0.19693	0.00536	0.35042	0.06922	0.00546	0.42214	0.03703
0.00538	0.30611	0.11758	0.0054	0.32127	0.19363	0.00537	0.35181	0.06672	0.00547	0.42217	0.03185
0.0054	0.30711	0.11634	0.00542	0.32255	0.19072	0.00539	0.35322	0.06417	0.00549	0.4222	0.02669
0.00541	0.30814	0.11492	0.00544	0.32385	0.18776	0.00541	0.35463	0.06163	0.00551	0.42224	0.02155
0.00543	0.30918	0.11347	0.00545	0.32511	0.18509	0.00542	0.35599	0.05944	0.00552	0.42227	0.01639
0.00545	0.31024	0.1118	0.00547	0.32634	0.18269	0.00544	0.35735	0.05726	0.00554	0.42231	0.01125
0.00546	0.31131	0.11018	0.00549	0.32756	0.18037	0.00546	0.35869	0.05526	0.00556	0.42244	0.00654
0.00548	0.31238	0.10853	0.0055	0.32873	0.17839	0.00547	0.35999	0.05348	0.00558	0.42265	0.0022
0.0055	0.31346	0.10682	0.00552	0.32992	0.17635	0.00549	0.36121	0.05217	0.00559	0.42293	0.0018
0.00551	0.31454	0.10514	0.00554	0.33108	0.17453	0.00551	0.36238	0.05117	0.00561	0.42325	0.00557
0.00553	0.31565	0.10328	0.00555	0.33223	0.17284	0.00552	0.36353	0.0503	0.00563	0.42368	0.00886
0.00555	0.31677	0.10137	0.00557	0.33333	0.17145	0.00554	0.36468	0.04945	0.00564	0.4242	0.01168
0.00556	0.31791	0.09934	0.00559	0.33441	0.17022	0.00556	0.36577	0.04893	0.00566	0.42476	0.01431
0.00558	0.31907	0.09717	0.0056	0.33549	0.16903	0.00557	0.36682	0.04864	0.00568	0.42537	0.01668
0.0056	0.32025	0.09488	0.00562	0.33655	0.16801	0.00559	0.36781	0.04869	0.00569	0.42604	0.01872
0.00561	0.32147	0.09238	0.00564	0.33757	0.16719	0.00561	0.36876	0.04897	0.00571	0.4268	0.02037
0.00563	0.32269	0.08991	0.00565	0.33861	0.16633	0.00562	0.36969	0.0494	0.00573	0.42767	0.02148
0.00565	0.32393	0.08734	0.00567	0.3396	0.16576	0.00564	0.3706	0.04991	0.00574	0.42873	0.0217
0.00566	0.32515	0.0849	0.00569	0.34057	0.16538	0.00566	0.37146	0.05066	0.00576	0.43002	0.0208
0.00568	0.32634	0.08267	0.0057	0.34155	0.16492	0.00567	0.3723	0.05156	0.00578	0.43156	0.01875
0.0057	0.32751	0.08061	0.00572	0.34252	0.16449	0.00569	0.3731	0.05267	0.0058	0.43327	0.01592
0.00571	0.32868	0.0786	0.00574	0.34347	0.16424	0.00571	0.37387	0.05399	0.00581	0.43514	0.01237
0.00573	0.32984	0.07664	0.00575	0.34444	0.16383	0.00572	0.37462	0.05536	0.00583	0.43717	0.00812
0.00575	0.331	0.07475	0.00577	0.34539	0.1636	0.00574	0.37535	0.05681	0.00585	0.43936	0.00322
0.00576	0.33213	0.07303	0.00579	0.34635	0.16329	0.00576	0.376	0.05872	0.00586	0.44167	0.00212
0.00578	0.33325	0.0714	0.00581	0.34728	0.16318	0.00577	0.37661	0.06087	0.00588	0.4441	0.00793
0.0058	0.33437	0.06983	0.00582	0.3482	0.1631	0.00579	0.3772	0.0631	0.0059	0.44663	0.01412
0.00581	0.33546	0.06843	0.00584	0.34911	0.1631	0.00581	0.37777	0.06547	0.00591	0.44924	0.02055
0.00583	0.33652	0.06722	0.00586	0.35002	0.16313	0.00582	0.3783	0.06801	0.00593	0.4519	0.02704
0.00585	0.33754	0.0663	0.00587	0.35092	0.1632	0.00584	0.37884	0.07052	0.00595	0.45458	0.03353
0.00586	0.33852	0.06557	0.00589	0.3518	0.16341	0.00586	0.37936	0.07309	0.00597	0.45726	0.03989
0.00588	0.33951	0.06485	0.00591	0.35268	0.16363	0.00587	0.37989	0.0756	0.00598	0.45989	0.04596
0.0059	0.3405	0.06415	0.00592	0.35355	0.16395	0.00589	0.38039	0.07828	0.006	0.46251	0.05186
0.00591	0.34148	0.06351	0.00594	0.35439	0.16439	0.00591	0.38088	0.08101	0.00602	0.4651	0.05755
0.00593	0.34244	0.06295	0.00596	0.35522	0.16492	0.00592	0.3814	0.08358	0.00603	0.46764	0.06294
0.00595	0.34339	0.06252	0.00597	0.35608	0.16528	0.00594	0.38191	0.08617	0.00605	0.47013	0.06806
0.00596	0.34428	0.0624	0.00599	0.35695	0.16554	0.00596	0.3824	0.08884	0.00607	0.47253	0.07275
0.00598	0.34515	0.06242	0.00601	0.35784	0.16568	0.00597	0.38288	0.09161	0.00608	0.47492	0.07732
0.006	0.34602	0.06247	0.00602	0.35872	0.16588	0.00599	0.38333	0.09451	0.0061	0.47727	0.08165
0.00601	0.3469	0.0624	0.00604	0.3596	0.16606	0.00601	0.3838	0.0973	0.00612	0.47961	0.08591
0.00603	0.34779	0.06233	0.00606	0.36046	0.16638	0.00602	0.38427	0.10006	0.00613	0.48192	0.08996
0.00605	0.3487	0.06215	0.00607	0.36131	0.16676	0.00604	0.38474	0.10281	0.00615	0.48417	0.09377
0.00606	0.34959	0.06205	0.00609	0.36212	0.16741	0.00606	0.38524	0.10538	0.00617	0.4864	0.09744
0.00608	0.35048	0.06197	0.00611	0.36293	0.16806	0.00607	0.38577	0.10782	0.00619	0.48854	0.10073
0.0061	0.35134	0.06205	0.00612	0.36371	0.16889	0.00609	0.38632	0.11006	0.0062	0.49066	0.10388
0.00611	0.35218	0.06225	0.00614	0.36447	0.16981	0.00611	0.38688	0.11227	0.00622	0.49274	0.10685
0.00613	0.35302	0.06247	0.00616	0.36521	0.17091	0.00612	0.38744	0.11446	0.00624	0.49477	0.10962
0.00615	0.35385	0.06275	0.00617	0.36592	0.1721	0.00614	0.38802	0.11656	0.00625	0.49674	0.11214
0.00616	0.35466	0.06316	0.00619	0.3666	0.17354	0.00616	0.38864	0.11839	0.00627	0.49867	0.11449
0.00618	0.35542	0.0638	0.00621	0.36728	0.175	0.00617	0.38929	0.12003	0.00629	0.50053	0.11658
0.0062	0.35618	0.06451	0.00622	0.36795	0.17648	0.00619	0.38996	0.12158	0.0063	0.50233	0.11843
0.00621	0.35691	0.06538	0.00624	0.36861	0.17804	0.00621	0.39064	0.12303	0.00632	0.50408	0.12008
0.00623	0.35761	0.0664	0.00626	0.36926	0.17962	0.00622	0.39133	0.12443	0.00634	0.50579	0.12155
0.00625	0.3583	0.06747	0.00627	0.3699	0.18127	0.00624	0.392	0.12594	0.00635	0.50748	0.12298
0.00626	0.35896	0.0687	0.00629	0.37053	0.18297	0.00626	0.39269	0.12728	0.00637	0.5091	0.12413
0.00628	0.35961	0.06998	0.00631	0.37113	0.18484	0.00627	0.39343	0.1284	0.00639	0.51067	0.1251
0.0063	0.36024	0.07142	0.00632	0.37176	0.18653	0.00629	0.39421	0.12925	0.00641	0.51222	0.12601
0.00631	0.36086	0.07292	0.00634	0.37238	0.1883	0.00631	0.39499	0.13009	0.00642	0.51371	0.12669
0.00633	0.36144	0.0746	0.00636	0.37298	0.19019	0.00632	0.39579	0.13082	0.00644	0.51513	0.12714
0.00635	0.36202	0.07626	0.00637	0.37355	0.19217	0.00634	0.39656	0.13171	0.00646	0.51656	0.1276
0.00636	0.3626	0.07797	0.00639	0.37414	0.19414	0.00636	0.39736	0.13243	0.00647	0.51792	0.12785
0.00638	0.36318	0.07965	0.00641	0.37471	0.19616	0.00637	0.39823	0.13278	0.00649	0.51924	0.12793
0.0064	0.36373	0.08145	0.00642	0.37529	0.19811	0.00639	0.39914	0.13286	0.00651	0.52048	0.12778
0.00641	0.36427	0.08334	0.00644	0.37585	0.20014	0.00641	0.40011	0.13264	0.00652	0.52164	0.12733
0.00643	0.3648	0.08528	0.00646	0.3764	0.20225	0.00642	0.40121	0.13163	0.00654	0.52275	0.12674
0.00645	0.36533	0.08724	0.00647	0.37695	0.2044	0.00644	0.40246	0.12985	0.00656	0.5238	0.12595
0.00646	0.36584	0.08926	0.00649	0.37747	0.20669	0.00646	0.4038	0.12752	0.00657	0.52479	0.12496
0.00648	0.36635	0.09134	0.00651	0.378	0.20892	0.00647	0.40521	0.12489	0.00659	0.5257	0.12371
0.0065	0.36683	0.09354	0.00652	0.3785	0.21133	0.00649	0.40662	0.12223	0.00661	0.52657	0.12234
0.00651	0.36732	0.09569	0.00654	0.37902	0.21358	0.00651	0.40809	0.11935	0.00663	0.52737	0.12073
0.00653	0.3678	0.09784	0.00656	0.37953	0.21591	0.00652	0.40956	0.1164	0.00664	0.5281	0.1189
0.00655	0.36827	0.10007	0.00657	0.38006	0.21812	0.00654	0.41104	0.11349	0.00666	0.52873	0.11675
0.00656	0.36874	0.1023	0.00659	0.38057	0.22039	0.00656	0.41256	0.11042	0.00668	0.52929	0.1144
0.00658	0.36923	0.10442	0.00661	0.3811	0.2226	0.00657	0.41406	0.10741	0.00669	0.52978	0.11178
0.0066	0.36971	0.10656	0.00663	0.38164	0.22467	0.00659	0.41559	0.10436	0.00671	0.53018	0.1089
0.00661	0.37021	0.1086	0.00664	0.38227	0.22619	0.00661	0.41713	0.10121	0.00673	0.53054	0.10587
0.00663	0.37079	0.11017	0.00666	0.38307	0.22661	0.00662	0.41872	0.09791	0.00674	0.53088	0.10277
0.00665	0.37144	0.11129	0.00668	0.38395	0.22653	0.00664	0.42032	0.09452	0.00676	0.53119	0.0996
0.00666	0.37213	0.11217	0.00669	0.38494	0.22574	0.00666	0.42196	0.09104	0.00678	0.53151	0.09646
0.00668	0.37289	0.11262	0.00671	0.38604	0.22425	0.00667	0.42358	0.08765	0.0068	0.53184	0.09337
0.0067	0.37371	0.11271	0.00673	0.38726	0.22199	0.00669	0.4252	0.08433	0.00681	0.53222	0.09042
0.00671	0.37456	0.11262	0.00674	0.38854	0.2194	0.00671	0.42681	0.08107	0.00683	0.53258	0.08744
0.00673	0.3755	0.112	0.00676	0.38985	0.21666	0.00672	0.42839	0.07799	0.00685	0.53295	0.0845
0.00675	0.37653	0.11083	0.00678	0.39118	0.21384	0.00674	0.42996	0.07499	0.00686	0.53329	0.08144
0.00676	0.37765	0.1092	0.00679	0.39252	0.21101	0.00676	0.43153	0.07206	0.00688	0.53361	0.07833
0.00678	0.37881	0.10732	0.00681	0.39385	0.20821	0.00677	0.43306	0.06934	0.0069	0.53385	0.07497
0.0068	0.38002	0.10518	0.00683	0.39519	0.20541	0.00679	0.43459	0.06664	0.00691	0.53404	0.07141
0.00681	0.38125	0.10294	0.00684	0.39652	0.20264	0.00681	0.4361	0.06411	0.00693	0.53422	0.06784
0.00683	0.38249	0.10061	0.00686	0.39782	0.20015	0.00682	0.43761	0.06155	0.00695	0.53437	0.06417
0.00685	0.38375	0.09827	0.00688	0.3991	0.19775	0.00684	0.43909	0.05921	0.00696	0.53451	0.06044
0.00686	0.38502	0.09585	0.00689	0.4004	0.19529	0.00686	0.44056	0.0569	0.00698	0.53461	0.0566
0.00688	0.38632	0.09328	0.00691	0.40168	0.19296	0.00687	0.44202	0.05469	0.007	0.53473	0.05281
0.0069	0.38763	0.09074	0.00693	0.40298	0.19057	0.00689	0.44341	0.05279	0.00702	0.53496	0.04944
0.00691	0.38893	0.08821	0.00694	0.40428	0.18819	0.00691	0.44479	0.05097	0.00703	0.53531	0.0465
0.00693	0.39025	0.08564	0.00696	0.40557	0.18583	0.00692	0.44617	0.04918	0.00705	0.53573	0.04379
0.00695	0.39154	0.08324	0.00698	0.40687	0.1835	0.00694	0.44751	0.0476	0.00707	0.53618	0.0412
0.00696	0.39281	0.08095	0.00699	0.40819	0.18103	0.00696	0.44881	0.04621	0.00708	0.53668	0.0388
0.00698	0.39409	0.07867	0.00701	0.4095	0.1787	0.00697	0.45009	0.04492	0.0071	0.53722	0.03657
0.007	0.39535	0.07652	0.00703	0.4108	0.17641	0.00699	0.45135	0.04376	0.00712	0.5378	0.03446
0.00701	0.3966	0.07442	0.00704	0.41206	0.17436	0.00701	0.45257	0.04277	0.00713	0.53845	0.0326
0.00703	0.39785	0.07235	0.00706	0.41336	0.17213	0.00702	0.45377	0.04187	0.00715	0.53921	0.03116
0.00705	0.39909	0.07036	0.00708	0.41464	0.16999	0.00704	0.45494	0.04113	0.00717	0.54013	0.03029
0.00706	0.40031	0.06847	0.00709	0.41592	0.16794	0.00706	0.4561	0.04045	0.00718	0.54112	0.02969
0.00708	0.40151	0.06671	0.00711	0.41721	0.16578	0.00707	0.45726	0.03976	0.0072	0.54219	0.02938
0.0071	0.40271	0.06499	0.00713	0.4185	0.16367	0.00709	0.4584	0.03915	0.00722	0.54333	0.0293
0.00711	0.40389	0.06339	0.00714	0.41981	0.1615	0.00711	0.45952	0.03866	0.00724	0.54455	0.02952
0.00713	0.40508	0.06171	0.00716	0.4211	0.15942	0.00712	0.46062	0.03828	0.00725	0.5459	0.0302
0.00715	0.40626	0.06015	0.00718	0.42237	0.15747	0.00714	0.46169	0.03798	0.00727	0.54743	0.0315
0.00716	0.40742	0.05868	0.00719	0.42362	0.15564	0.00716	0.46276	0.03771	0.00729	0.54913	0.03339
0.00718	0.40857	0.05728	0.00721	0.42486	0.15393	0.00717	0.46381	0.03757	0.0073	0.55097	0.03577
0.0072	0.40971	0.05592	0.00723	0.42607	0.15235	0.00719	0.46483	0.03753	0.00732	0.55297	0.03867
0.00721	0.41085	0.05459	0.00724	0.42729	0.15074	0.00721	0.46584	0.03751	0.00734	0.5551	0.04196
0.00723	0.41198	0.05331	0.00726	0.4285	0.14919	0.00722	0.46685	0.03753	0.00735	0.55729	0.04543
0.00725	0.41311	0.05208	0.00728	0.42971	0.14768	0.00724	0.46782	0.03771	0.00737	0.55949	0.04893
0.00726	0.41425	0.05078	0.00729	0.43089	0.14628	0.00725	0.46877	0.03799	0.00739	0.56172	0.05243
0.00728	0.41538	0.04955	0.00731	0.43208	0.14489	0.00727	0.46966	0.03852	0.0074	0.56394	0.0559
0.0073	0.4165	0.04836	0.00733	0.43324	0.14366	0.00729	0.47055	0.03903	0.00742	0.56616	0.05933
0.00731	0.41762	0.0472	0.00734	0.43441	0.14238	0.0073	0.47141	0.03968	0.00744	0.5684	0.06277
0.00733	0.41875	0.04596	0.00736	0.43559	0.1411	0.00732	0.47226	0.04038	0.00746	0.57065	0.06618
0.00735	0.41987	0.04485	0.00738	0.43681	0.13959	0.00734	0.4731	0.04112	0.00747	0.57286	0.06947
0.00736	0.42099	0.04371	0.00739	0.438	0.13822	0.00735	0.47393	0.04191	0.00749	0.57509	0.07274
0.00738	0.4221	0.04259	0.00741	0.4392	0.13686	0.00737	0.47471	0.04288	0.00751	0.57734	0.07605
0.0074	0.4232	0.0416	0.00743	0.44039	0.13554	0.00739	0.47549	0.04391	0.00752	0.57957	0.07927
0.00741	0.42427	0.04074	0.00745	0.44157	0.13427	0.0074	0.47627	0.04487	0.00754	0.58184	0.08257
0.00743	0.42531	0.03999	0.00746	0.44272	0.13316	0.00742	0.47703	0.04593	0.00756	0.58408	0.08574
0.00745	0.42637	0.03918	0.00748	0.44387	0.13206	0.00744	0.47779	0.04702	0.00757	0.58631	0.08886
0.00746	0.42742	0.03845	0.0075	0.44501	0.13109	0.00745	0.47854	0.04812	0.00759	0.58851	0.09183
0.00748	0.42844	0.03784	0.00751	0.44615	0.13007	0.00747	0.47929	0.04918	0.00761	0.59071	0.09477
0.0075	0.42946	0.03725	0.00753	0.44725	0.12921	0.00749	0.48003	0.05035	0.00763	0.59286	0.09754
0.00751	0.43044	0.03684	0.00755	0.44836	0.12838	0.0075	0.48076	0.05152	0.00764	0.59498	0.10019
0.00753	0.43141	0.03648	0.00756	0.44943	0.12774	0.00752	0.48148	0.05273	0.00766	0.59706	0.10268
0.00755	0.43236	0.03625	0.00758	0.45046	0.12725	0.00754	0.48221	0.05386	0.00768	0.59908	0.10496
0.00756	0.43329	0.03606	0.0076	0.45148	0.1269	0.00755	0.48292	0.05512	0.00769	0.60108	0.10718
0.00758	0.43421	0.03594	0.00761	0.45246	0.12667	0.00757	0.48362	0.05641	0.00771	0.60303	0.10919
0.0076	0.43514	0.03581	0.00763	0.45342	0.12659	0.00759	0.48429	0.0578	0.00773	0.60494	0.1111
0.00761	0.43604	0.03578	0.00765	0.45435	0.12666	0.0076	0.48494	0.05929	0.00774	0.60681	0.11287
0.00763	0.43692	0.03587	0.00766	0.45526	0.1268	0.00762	0.48558	0.06079	0.00776	0.60866	0.11454
0.00765	0.43778	0.03603	0.00768	0.45615	0.12707	0.00764	0.4862	0.06239	0.00778	0.61044	0.11603
0.00766	0.43863	0.03626	0.0077	0.457	0.12753	0.00765	0.48683	0.06396	0.00779	0.61219	0.1174
0.00768	0.43948	0.03647	0.00771	0.45785	0.12798	0.00767	0.48747	0.06547	0.00781	0.61389	0.11863
0.0077	0.44032	0.03676	0.00773	0.45867	0.12856	0.00769	0.48813	0.0669	0.00783	0.61556	0.11973
0.00771	0.44113	0.03715	0.00775	0.45945	0.12935	0.0077	0.48879	0.0683	0.00785	0.6172	0.12077
0.00773	0.44192	0.03764	0.00776	0.46019	0.13033	0.00772	0.48948	0.06957	0.00786	0.61878	0.12163
0.00775	0.44269	0.03825	0.00778	0.4609	0.13141	0.00774	0.49017	0.07084	0.00788	0.62037	0.1225
0.00776	0.44344	0.03893	0.0078	0.46159	0.13263	0.00775	0.49087	0.07206	0.0079	0.62194	0.12331
0.00778	0.44419	0.03962	0.00781	0.46225	0.13399	0.00777	0.49156	0.07329	0.00791	0.62346	0.12399
0.0078	0.44489	0.04049	0.00783	0.46286	0.13561	0.00779	0.49227	0.07448	0.00793	0.62492	0.12447
0.00781	0.44558	0.04145	0.00785	0.46342	0.1374	0.0078	0.49298	0.07563	0.00795	0.62635	0.12487
0.00783	0.44628	0.04235	0.00786	0.46397	0.1393	0.00782	0.49371	0.0767	0.00796	0.62772	0.1251
0.00785	0.44696	0.04335	0.00788	0.46448	0.14134	0.00784	0.49445	0.07773	0.00798	0.62903	0.12517
0.00786	0.44761	0.04444	0.0079	0.46498	0.14347	0.00785	0.49518	0.07876	0.008	0.63028	0.12506
0.00788	0.44828	0.04548	0.00791	0.46546	0.14567	0.00787	0.49593	0.07974	0.00801	0.63145	0.12475
0.0079	0.44894	0.04656	0.00793	0.46593	0.14787	0.00789	0.4967	0.0806	0.00803	0.63259	0.12434
0.00791	0.44958	0.0477	0.00795	0.46639	0.15017	0.0079	0.49748	0.08145	0.00805	0.63366	0.12375
0.00793	0.45023	0.04878	0.00796	0.46684	0.15247	0.00792	0.49827	0.08223	0.00807	0.6347	0.12308
0.00795	0.45088	0.04989	0.00798	0.46733	0.15461	0.00794	0.49907	0.08293	0.00808	0.63567	0.12223
0.00796	0.45152	0.05101	0.008	0.46782	0.15672	0.00795	0.49989	0.0836	0.0081	0.63661	0.12129
0.00798	0.45219	0.052	0.00801	0.4683	0.15885	0.00797	0.50069	0.0843	0.00812	0.63746	0.12012
0.008	0.45288	0.05293	0.00803	0.46878	0.161	0.00799	0.50149	0.08505	0.00813	0.63827	0.11882
0.00801	0.45358	0.05376	0.00805	0.46929	0.16298	0.008	0.50228	0.0858	0.00815	0.63901	0.11734
0.00803	0.4543	0.05449	0.00806	0.46978	0.16507	0.00802	0.50309	0.08646	0.00817	0.63972	0.11578
0.00805	0.45503	0.0552	0.00808	0.47029	0.16708	0.00804	0.50393	0.08702	0.00818	0.64037	0.11407
0.00806	0.45577	0.05585	0.0081	0.47082	0.16895	0.00805	0.50484	0.08724	0.0082	0.64095	0.11219
0.00808	0.45649	0.05659	0.00811	0.47136	0.17075	0.00807	0.50595	0.08662	0.00822	0.64148	0.11014
0.0081	0.45722	0.05729	0.00813	0.47191	0.17254	0.00809	0.5072	0.0854	0.00823	0.64199	0.10804
0.00811	0.45796	0.05794	0.00815	0.4725	0.1741	0.0081	0.50852	0.08391	0.00825	0.64241	0.10574
0.00813	0.45872	0.05849	0.00816	0.47311	0.17552	0.00812	0.50987	0.08229	0.00827	0.64281	0.10336
0.00815	0.45947	0.05908	0.00818	0.47373	0.17695	0.00814	0.51123	0.08061	0.00829	0.64313	0.10075
0.00816	0.46022	0.05966	0.0082	0.47434	0.17837	0.00815	0.51263	0.07882	0.0083	0.64343	0.09809
0.00818	0.46096	0.06028	0.00822	0.47498	0.17964	0.00817	0.51403	0.07703	0.00832	0.64374	0.09547
0.0082	0.46169	0.06094	0.00823	0.47566	0.18076	0.00819	0.51542	0.07528	0.00834	0.64408	0.09295
0.00821	0.46243	0.06156	0.00825	0.47635	0.1818	0.0082	0.51682	0.07354	0.00835	0.64446	0.09051
0.00823	0.46318	0.06212	0.00827	0.47706	0.18271	0.00822	0.51823	0.07174	0.00837	0.64481	0.08803
0.00825	0.46392	0.06276	0.00828	0.47784	0.18328	0.00824	0.51963	0.07001	0.00839	0.64519	0.08563
0.00826	0.46466	0.06335	0.0083	0.47868	0.18355	0.00825	0.52103	0.0683	0.0084	0.64561	0.08332
0.00828	0.4654	0.06399	0.00832	0.47955	0.18366	0.00827	0.52244	0.06654	0.00842	0.64606	0.08115
0.0083	0.46615	0.06453	0.00833	0.48048	0.18354	0.00829	0.52387	0.06475	0.00844	0.64655	0.07906
0.00831	0.46692	0.06501	0.00835	0.48143	0.18326	0.0083	0.5253	0.06296	0.00846	0.64706	0.07702
0.00833	0.46771	0.0654	0.00837	0.48243	0.18276	0.00832	0.5267	0.06126	0.00847	0.64758	0.07503
0.00835	0.46853	0.06562	0.00838	0.48345	0.18214	0.00834	0.52812	0.05956	0.00849	0.64808	0.07301
0.00836	0.46937	0.06576	0.0084	0.4845	0.18142	0.00835	0.52955	0.05779	0.00851	0.64863	0.0711
0.00838	0.47026	0.06567	0.00842	0.48558	0.18051	0.00837	0.53099	0.05601	0.00852	0.64919	0.06927
0.0084	0.47119	0.06543	0.00843	0.48669	0.17952	0.00839	0.53241	0.05434	0.00854	0.64979	0.0675
0.00841	0.47214	0.06508	0.00845	0.48784	0.1783	0.0084	0.53382	0.05269	0.00856	0.65045	0.06594
0.00843	0.47311	0.06463	0.00847	0.48902	0.17696	0.00842	0.53519	0.05122	0.00857	0.65115	0.06452
0.00845	0.47411	0.06409	0.00848	0.49021	0.17555	0.00844	0.53656	0.04977	0.00859	0.65192	0.06328
0.00846	0.4751	0.06356	0.0085	0.49142	0.17411	0.00845	0.53792	0.04836	0.00861	0.65273	0.06216
0.00848	0.4761	0.06301	0.00852	0.49266	0.17252	0.00847	0.53925	0.04709	0.00862	0.6536	0.0612
0.0085	0.47709	0.06246	0.00853	0.49391	0.17088	0.00849	0.54057	0.04588	0.00864	0.65451	0.06038
0.00851	0.4781	0.06189	0.00855	0.49516	0.16923	0.0085	0.54189	0.04464	0.00866	0.65548	0.05974
0.00853	0.47912	0.06125	0.00857	0.49643	0.16754	0.00852	0.54319	0.04351	0.00868	0.65653	0.05931
0.00855	0.48015	0.06055	0.00858	0.49767	0.16597	0.00854	0.54447	0.04245	0.00869	0.65765	0.05911
0.00856	0.48118	0.05986	0.0086	0.49892	0.1644	0.00855	0.54576	0.04139	0.00871	0.65889	0.05922
0.00858	0.48223	0.05913	0.00862	0.50017	0.16285	0.00857	0.54702	0.04042	0.00873	0.66025	0.0597
0.0086	0.48327	0.05839	0.00863	0.50144	0.16117	0.00859	0.54828	0.03948	0.00874	0.66174	0.06054
0.00861	0.48431	0.0577	0.00865	0.50272	0.15949	0.0086	0.54949	0.03872	0.00876	0.66333	0.06164
0.00863	0.48536	0.05696	0.00867	0.504	0.15781	0.00862	0.5507	0.03796	0.00878	0.66494	0.0628
0.00865	0.48642	0.05618	0.00868	0.50532	0.15597	0.00864	0.5519	0.03725	0.00879	0.66662	0.06414
0.00866	0.48746	0.05547	0.0087	0.50668	0.15395	0.00865	0.55309	0.03656	0.00881	0.66836	0.06566
0.00868	0.48852	0.05472	0.00872	0.50807	0.1518	0.00867	0.55427	0.03594	0.00883	0.67018	0.06737
0.0087	0.48956	0.05404	0.00873	0.50948	0.14963	0.00869	0.55544	0.03535	0.00884	0.67203	0.06915
0.00871	0.49059	0.0534	0.00875	0.51086	0.14758	0.0087	0.55663	0.03471	0.00886	0.67392	0.07102
0.00873	0.49161	0.05278	0.00877	0.51223	0.14558	0.00872	0.55782	0.03405	0.00888	0.67582	0.07292
0.00875	0.49262	0.05225	0.00878	0.5136	0.14361	0.00874	0.559	0.03345	0.0089	0.67775	0.07488
0.00876	0.49363	0.05173	0.0088	0.51497	0.14165	0.00875	0.56018	0.03282	0.00891	0.67972	0.07691
0.00878	0.49463	0.05124	0.00882	0.5163	0.13985	0.00877	0.56136	0.03223	0.00893	0.68168	0.07892
0.0088	0.49562	0.05079	0.00883	0.51762	0.13817	0.00879	0.56255	0.0316	0.00895	0.68369	0.08104
0.00881	0.49661	0.05032	0.00885	0.51889	0.13666	0.0088	0.56374	0.03094	0.00896	0.68571	0.08316
0.00883	0.49762	0.04979	0.00887	0.52015	0.13527	0.00882	0.56491	0.03038	0.00898	0.68777	0.08537
0.00885	0.49864	0.04923	0.00888	0.52139	0.13394	0.00884	0.56609	0.0298	0.009	0.68981	0.08753
0.00886	0.4997	0.04851	0.0089	0.5226	0.13273	0.00885	0.56723	0.02935	0.00901	0.69185	0.08965
0.00888	0.50079	0.04767	0.00892	0.52379	0.13163	0.00887	0.56836	0.02898	0.00903	0.6939	0.09178
0.0089	0.50193	0.04661	0.00893	0.52496	0.13063	0.00889	0.56942	0.02884	0.00905	0.69597	0.09393
0.00891	0.50308	0.04552	0.00895	0.52611	0.12976	0.0089	0.57046	0.02873	0.00907	0.69801	0.09601
0.00893	0.50421	0.04449	0.00897	0.52725	0.12889	0.00892	0.57149	0.0287	0.00908	0.70007	0.09811
0.00895	0.50535	0.04348	0.00898	0.52838	0.12807	0.00894	0.57251	0.02872	0.0091	0.70212	0.10016
0.00896	0.50647	0.04255	0.009	0.52951	0.12724	0.00895	0.57353	0.02869	0.00912	0.70415	0.10213
0.00898	0.50757	0.04168	0.00902	0.53066	0.12637	0.00897	0.57453	0.02876	0.00913	0.70615	0.10404
0.009	0.50868	0.0408	0.00904	0.5318	0.12555	0.00899	0.57552	0.02887	0.00915	0.70813	0.10586
0.00901	0.50978	0.03993	0.00905	0.53294	0.12471	0.009	0.57649	0.02905	0.00917	0.7101	0.10766
0.00903	0.5109	0.03904	0.00907	0.53406	0.12397	0.00902	0.57744	0.0293	0.00918	0.71201	0.10928
0.00905	0.51203	0.03806	0.00909	0.53515	0.12335	0.00904	0.57835	0.02967	0.0092	0.7139	0.11083
0.00906	0.51317	0.0371	0.0091	0.53623	0.12276	0.00905	0.57924	0.03015	0.00922	0.71574	0.11226
0.00908	0.51429	0.03617	0.00912	0.53733	0.12213	0.00907	0.5801	0.03072	0.00923	0.71757	0.11365
0.0091	0.51543	0.0352	0.00914	0.5384	0.1216	0.00909	0.58094	0.03131	0.00925	0.71938	0.11498
0.00911	0.51656	0.03426	0.00915	0.53944	0.12121	0.0091	0.58176	0.03202	0.00927	0.72118	0.11629
0.00913	0.51772	0.03326	0.00917	0.54049	0.12078	0.00912	0.58257	0.03277	0.00929	0.72295	0.1175
0.00915	0.51884	0.03235	0.00919	0.54149	0.12055	0.00914	0.58336	0.03356	0.0093	0.72471	0.11866
0.00916	0.51993	0.03163	0.0092	0.54249	0.12036	0.00915	0.58413	0.0344	0.00932	0.72642	0.11972
0.00918	0.521	0.03093	0.00922	0.54346	0.12025	0.00917	0.58492	0.0352	0.00934	0.72809	0.12066
0.0092	0.52207	0.03027	0.00924	0.54443	0.12014	0.00919	0.58569	0.03605	0.00935	0.72973	0.12153
0.00921	0.5231	0.02976	0.00925	0.54538	0.12013	0.0092	0.58644	0.037	0.00937	0.73135	0.12235
0.00923	0.52411	0.02937	0.00927	0.5463	0.12026	0.00922	0.58717	0.03797	0.00939	0.73293	0.12307
0.00925	0.5251	0.02901	0.00929	0.54719	0.12049	0.00924	0.58791	0.03892	0.0094	0.73446	0.12365
0.00926	0.52608	0.02871	0.0093	0.54805	0.12085	0.00925	0.58862	0.03997	0.00942	0.73595	0.12414
0.00928	0.52704	0.0285	0.00932	0.54889	0.12127	0.00927	0.58933	0.04102	0.00944	0.73738	0.12449
0.0093	0.52799	0.02832	0.00934	0.54971	0.12177	0.00929	0.59004	0.04208	0.00945	0.73875	0.12469
0.00931	0.52891	0.02826	0.00935	0.55052	0.12232	0.0093	0.59073	0.04321	0.00947	0.74002	0.12466
0.00933	0.5298	0.02831	0.00937	0.55132	0.12293	0.00932	0.59141	0.04432	0.00949	0.74126	0.12455
0.00935	0.5307	0.02829	0.00939	0.55208	0.12366	0.00934	0.59211	0.04542	0.00951	0.74245	0.12433
0.00936	0.5316	0.02834	0.0094	0.55282	0.12449	0.00935	0.5928	0.04653	0.00952	0.74355	0.1239
0.00938	0.53248	0.02842	0.00942	0.55355	0.12534	0.00937	0.59348	0.04765	0.00954	0.74462	0.1234
0.0094	0.53337	0.02848	0.00944	0.55426	0.12628	0.00939	0.59418	0.04871	0.00956	0.74563	0.12276
0.00941	0.53426	0.02853	0.00945	0.55496	0.12727	0.0094	0.59487	0.0498	0.00957	0.74662	0.12207
0.00943	0.53514	0.02861	0.00947	0.55566	0.12824	0.00942	0.59556	0.05089	0.00959	0.74754	0.12123
0.00945	0.53602	0.02871	0.00949	0.55636	0.12924	0.00943	0.59626	0.05191	0.00961	0.74843	0.12032
0.00946	0.53688	0.02887	0.0095	0.55703	0.13033	0.00945	0.59696	0.05298	0.00962	0.74925	0.11924
0.00948	0.53773	0.02908	0.00952	0.5577	0.1314	0.00947	0.59768	0.05396	0.00964	0.75005	0.11811
0.0095	0.53857	0.02929	0.00954	0.55836	0.13251	0.00948	0.59841	0.05487	0.00966	0.7508	0.11689
0.00951	0.53938	0.02964	0.00955	0.55903	0.13361	0.0095	0.59915	0.05575	0.00967	0.75151	0.11558
0.00953	0.54019	0.03001	0.00957	0.55969	0.13469	0.00952	0.59991	0.05658	0.00969	0.75219	0.11419
0.00955	0.54098	0.03044	0.00959	0.56038	0.13568	0.00953	0.60068	0.05736	0.00971	0.75284	0.11274
0.00956	0.54176	0.03091	0.0096	0.56109	0.13662	0.00955	0.60146	0.05811	0.00973	0.75344	0.11117
0.00958	0.54253	0.0314	0.00962	0.56177	0.13763	0.00957	0.60224	0.05886	0.00974	0.75402	0.10955
0.0096	0.54329	0.03194	0.00964	0.56246	0.13861	0.00958	0.60303	0.05955	0.00976	0.75456	0.10785
0.00961	0.54404	0.0325	0.00965	0.56316	0.13953	0.0096	0.60384	0.06018	0.00978	0.75508	0.1061
0.00963	0.54479	0.03306	0.00967	0.56386	0.14045	0.00962	0.60469	0.06067	0.00979	0.75556	0.10426
0.00965	0.54552	0.03372	0.00969	0.56455	0.14143	0.00963	0.60556	0.06107	0.00981	0.75602	0.10239
0.00966	0.54623	0.03442	0.0097	0.56526	0.14232	0.00965	0.60645	0.06143	0.00983	0.7565	0.10055
0.00968	0.54695	0.03511	0.00972	0.56596	0.14325	0.00967	0.60736	0.0617	0.00984	0.75701	0.09879
0.0097	0.54769	0.03569	0.00974	0.56666	0.14416	0.00968	0.60831	0.06182	0.00986	0.75752	0.09704
0.00971	0.54848	0.03607	0.00975	0.56739	0.14495	0.0097	0.60933	0.06173	0.00988	0.75803	0.09529
0.00973	0.54929	0.0364	0.00977	0.56815	0.14562	0.00972	0.61042	0.06137	0.0099	0.75856	0.09359
0.00975	0.55013	0.03663	0.00979	0.56894	0.14616	0.00973	0.61156	0.06084	0.00991	0.7591	0.09194
0.00976	0.55095	0.03692	0.0098	0.56972	0.14673	0.00975	0.61275	0.06014	0.00993	0.75968	0.09036
0.00978	0.55176	0.03722	0.00982	0.57053	0.1472	0.00977	0.61399	0.05929	0.00995	0.76028	0.08885
0.0098	0.55258	0.03751	0.00984	0.57134	0.14764	0.00978	0.61524	0.05838	0.00996	0.76088	0.08733
0.00981	0.55342	0.03774	0.00986	0.57219	0.14797	0.0098	0.61651	0.05741	0.00998	0.76152	0.08591
0.00983	0.55424	0.03802	0.00987	0.57305	0.14822	0.00982	0.61778	0.05646	0.01	0.76219	0.08457
0.00985	0.55508	0.03823	0.00989	0.5739	0.14852	0.00983	0.61908	0.05544	0.01001	0.76292	0.08336
0.00986	0.55593	0.03839	0.00991	0.57473	0.14886	0.00985	0.62039	0.05436	0.01003	0.7637	0.0823
0.00988	0.55678	0.03853	0.00992	0.57558	0.14917	0.00987	0.62172	0.05322	0.01005	0.76457	0.08146
0.0099	0.55765	0.03865	0.00994	0.57639	0.1496	0.00988	0.62306	0.05206	0.01006	0.76551	0.08076
0.00991	0.55851	0.03876	0.00996	0.57722	0.15	0.0099	0.62442	0.05085	0.01008	0.76648	0.08018
0.00993	0.55938	0.03887	0.00997	0.57803	0.15042	0.00992	0.62579	0.0496	0.0101	0.7675	0.07969
0.00995	0.56023	0.039	0.00999	0.57885	0.15082	0.00993	0.62714	0.04841	0.01012	0.76855	0.07927
0.00996	0.56109	0.03916	0.01001	0.57966	0.15127	0.00995	0.62851	0.04719	0.01013	0.76962	0.07891
0.00998	0.56193	0.03935	0.01002	0.58045	0.15177	0.00997	0.62988	0.04597	0.01015	0.77071	0.07861
0.01	0.56278	0.0395	0.01004	0.58129	0.15212	0.00998	0.63124	0.0448	0.01017	0.77182	0.07834
0.01001	0.56363	0.03968	0.01006	0.58213	0.15241	0.01	0.63258	0.04366	0.01018	0.77299	0.07821
0.01003	0.56446	0.0399	0.01007	0.58301	0.15258	0.01002	0.63391	0.04259	0.0102	0.77426	0.07835
0.01005	0.56529	0.04013	0.01009	0.58392	0.15261	0.01003	0.63525	0.04152	0.01022	0.77565	0.07875
0.01006	0.56612	0.04038	0.01011	0.58488	0.15247	0.01005	0.63654	0.04059	0.01023	0.77713	0.07936
0.01008	0.56692	0.04071	0.01012	0.58587	0.15219	0.01007	0.63784	0.03963	0.01025	0.77868	0.08013
0.0101	0.56772	0.04103	0.01014	0.58689	0.1518	0.01008	0.63914	0.03868	0.01027	0.78027	0.08099
0.01011	0.56853	0.04133	0.01016	0.58793	0.15135	0.0101	0.64047	0.03766	0.01028	0.78185	0.08184
0.01013	0.56937	0.04154	0.01017	0.58899	0.1508	0.01012	0.64177	0.03671	0.0103	0.78345	0.08271
0.01015	0.57023	0.04165	0.01019	0.59011	0.15002	0.01013	0.64308	0.03576	0.01032	0.78504	0.08356
0.01016	0.5711	0.04173	0.01021	0.59128	0.14907	0.01015	0.64437	0.03486	0.01034	0.78669	0.08453
0.01018	0.57198	0.04179	0.01022	0.59245	0.14809	0.01017	0.64567	0.03396	0.01035	0.78838	0.0856
0.0102	0.57287	0.04178	0.01024	0.59364	0.14706	0.01018	0.64697	0.03305	0.01037	0.79008	0.08669
0.01021	0.5738	0.04163	0.01026	0.59484	0.14603	0.0102	0.64825	0.0322	0.01039	0.79179	0.08779
0.01023	0.57476	0.0414	0.01027	0.59606	0.14488	0.01022	0.64952	0.03141	0.0104	0.79353	0.08897
0.01025	0.57573	0.04112	0.01029	0.59731	0.14365	0.01023	0.65079	0.03059	0.01042	0.79528	0.09013
0.01026	0.57671	0.04082	0.01031	0.59856	0.14241	0.01025	0.65204	0.02987	0.01044	0.79705	0.09136
0.01028	0.57771	0.04042	0.01032	0.59978	0.14129	0.01027	0.65329	0.02914	0.01045	0.79885	0.09262
0.0103	0.57873	0.03997	0.01034	0.60099	0.14023	0.01028	0.65453	0.02844	0.01047	0.80065	0.09391
0.01031	0.57976	0.03949	0.01036	0.60221	0.13913	0.0103	0.65577	0.02774	0.01049	0.80246	0.09517
0.01033	0.58079	0.03897	0.01037	0.60342	0.13809	0.01032	0.657	0.02709	0.0105	0.80426	0.09644
0.01035	0.58182	0.03849	0.01039	0.60464	0.137	0.01033	0.65824	0.02642	0.01052	0.80607	0.0977
0.01036	0.58287	0.03796	0.01041	0.60586	0.13592	0.01035	0.65944	0.02584	0.01054	0.8079	0.09901
0.01038	0.58391	0.03743	0.01042	0.60708	0.13485	0.01037	0.66063	0.02535	0.01056	0.80977	0.10038
0.0104	0.58495	0.03693	0.01044	0.60831	0.13378	0.01038	0.66183	0.02478	0.01057	0.81171	0.1019
0.01041	0.58597	0.03647	0.01046	0.60954	0.13269	0.0104	0.66304	0.02422	0.01059	0.81369	0.10351
0.01043	0.58699	0.03606	0.01047	0.61076	0.13164	0.01042	0.66423	0.02369	0.01061	0.81567	0.1051
0.01045	0.58799	0.03567	0.01049	0.61197	0.13061	0.01043	0.6654	0.02326	0.01062	0.81765	0.10668
0.01046	0.589	0.03527	0.01051	0.61318	0.12962	0.01045	0.66655	0.02287	0.01064	0.8196	0.10817
0.01048	0.59001	0.0349	0.01052	0.61436	0.12871	0.01047	0.66769	0.02252	0.01066	0.82152	0.1096
0.0105	0.59103	0.03448	0.01054	0.61554	0.12783	0.01048	0.66882	0.02221	0.01067	0.82341	0.11095
0.01051	0.59205	0.03404	0.01056	0.61671	0.12701	0.0105	0.66993	0.02193	0.01069	0.82525	0.1122
0.01053	0.59308	0.03359	0.01057	0.61788	0.12618	0.01052	0.67104	0.02169	0.01071	0.82707	0.11338
0.01055	0.5941	0.03316	0.01059	0.61903	0.1254	0.01053	0.67212	0.02152	0.01073	0.82886	0.11449
0.01056	0.59513	0.0327	0.01061	0.62019	0.12465	0.01055	0.67319	0.02138	0.01074	0.83062	0.11553
0.01058	0.59618	0.03219	0.01063	0.62132	0.12396	0.01057	0.67425	0.0213	0.01076	0.83235	0.11651
0.0106	0.59724	0.03165	0.01064	0.62244	0.12331	0.01058	0.67527	0.02132	0.01078	0.83408	0.11749
0.01061	0.59829	0.03113	0.01066	0.62356	0.12269	0.0106	0.67627	0.02139	0.01079	0.83578	0.11838
0.01063	0.59936	0.03055	0.01068	0.62466	0.12214	0.01062	0.67724	0.02155	0.01081	0.83749	0.11929
0.01065	0.60046	0.02988	0.01069	0.62573	0.12169	0.01063	0.67819	0.02179	0.01083	0.83914	0.12008
0.01066	0.60155	0.02922	0.01071	0.6268	0.12124	0.01065	0.67912	0.02209	0.01084	0.84076	0.12078
0.01068	0.60266	0.0285	0.01073	0.62787	0.12079	0.01067	0.68002	0.02244	0.01086	0.84233	0.12139
0.0107	0.60378	0.02777	0.01074	0.62895	0.12032	0.01068	0.68092	0.02282	0.01088	0.84385	0.12189
0.01071	0.60489	0.02707	0.01076	0.63001	0.1199	0.0107	0.68181	0.02323	0.01089	0.84531	0.12225
0.01073	0.606	0.02639	0.01078	0.63109	0.11944	0.01072	0.68267	0.02373	0.01091	0.8467	0.12249
0.01075	0.6071	0.02573	0.01079	0.63214	0.11908	0.01073	0.68352	0.02425	0.01093	0.84803	0.12259
0.01076	0.60821	0.02504	0.01081	0.63319	0.11871	0.01075	0.68438	0.02474	0.01095	0.84932	0.1226
0.01078	0.60931	0.02438	0.01083	0.63422	0.11841	0.01077	0.68523	0.02524	0.01096	0.85057	0.12253
0.0108	0.61041	0.02375	0.01084	0.63527	0.11808	0.01078	0.68608	0.02578	0.01098	0.85178	0.1224
0.01081	0.61149	0.02318	0.01086	0.63632	0.11771	0.0108	0.68691	0.02634	0.011	0.85295	0.12218
0.01083	0.61258	0.02254	0.01088	0.63735	0.11744	0.01082	0.68773	0.02695	0.01101	0.85409	0.12187
0.01085	0.61367	0.02195	0.01089	0.63838	0.11713	0.01083	0.68852	0.02763	0.01103	0.85519	0.12151
0.01086	0.61474	0.02141	0.01091	0.63943	0.11681	0.01085	0.68929	0.02838	0.01105	0.85626	0.12108
0.01088	0.61583	0.02083	0.01093	0.64047	0.11649	0.01087	0.69003	0.02922	0.01106	0.85728	0.12056
0.0109	0.6169	0.0203	0.01094	0.64149	0.11622	0.01088	0.69077	0.03002	0.01108	0.85826	0.11994
0.01091	0.61796	0.0198	0.01096	0.64252	0.11597	0.0109	0.69149	0.03093	0.0111	0.85921	0.11927
0.01093	0.61902	0.01932	0.01098	0.6435	0.11584	0.01092	0.69219	0.03186	0.01111	0.86011	0.11851
0.01095	0.62005	0.01891	0.01099	0.64449	0.11572	0.01093	0.69289	0.03281	0.01113	0.86095	0.11762
0.01096	0.62108	0.01855	0.01101	0.64545	0.11567	0.01095	0.69358	0.03376	0.01115	0.86176	0.11666
0.01098	0.62209	0.01823	0.01103	0.64642	0.11562	0.01097	0.6943	0.03465	0.01117	0.86254	0.11565
0.011	0.62309	0.01794	0.01104	0.64739	0.11555	0.01098	0.69499	0.0356	0.01118	0.8633	0.1146
0.01101	0.62408	0.01768	0.01106	0.64834	0.11553	0.011	0.69571	0.03647	0.0112	0.86403	0.1135
0.01103	0.62508	0.0174	0.01108	0.64928	0.11558	0.01102	0.69643	0.03733	0.01122	0.86475	0.11239
0.01105	0.62608	0.01712	0.01109	0.6502	0.11568	0.01103	0.69716	0.03817	0.01123	0.86549	0.1113
0.01106	0.62706	0.01688	0.01111	0.65111	0.11584	0.01105	0.69791	0.03894	0.01125	0.86622	0.1102
0.01108	0.62805	0.01665	0.01113	0.652	0.11603	0.01107	0.69865	0.03973	0.01127	0.86692	0.10907
0.0111	0.62904	0.01642	0.01114	0.65289	0.11623	0.01108	0.69941	0.04049	0.01128	0.86762	0.1079
0.01111	0.63001	0.01622	0.01116	0.65379	0.1164	0.0111	0.70017	0.04122	0.0113	0.86826	0.10664
0.01113	0.63098	0.01605	0.01118	0.65468	0.11659	0.01112	0.70095	0.04188	0.01132	0.86888	0.10533
0.01115	0.63195	0.01586	0.01119	0.65557	0.11682	0.01113	0.70173	0.04254	0.01133	0.86951	0.10403
0.01116	0.63292	0.0157	0.01121	0.65644	0.11709	0.01115	0.70254	0.04314	0.01135	0.87015	0.10278
0.01118	0.63387	0.01557	0.01123	0.6573	0.11738	0.01117	0.70334	0.04373	0.01137	0.87082	0.10156
0.0112	0.63482	0.01546	0.01124	0.65815	0.11772	0.01118	0.70418	0.04424	0.01139	0.8715	0.1004
0.01121	0.63575	0.0154	0.01126	0.65897	0.11815	0.0112	0.70502	0.0447	0.0114	0.87218	0.09923
0.01123	0.63669	0.01534	0.01128	0.65979	0.11859	0.01122	0.70589	0.04512	0.01142	0.87291	0.09816
0.01125	0.63761	0.01532	0.01129	0.66059	0.11909	0.01123	0.70682	0.04533	0.01144	0.87369	0.0972
0.01126	0.63851	0.01537	0.01131	0.66138	0.11962	0.01125	0.70774	0.04557	0.01145	0.87454	0.09638
0.01128	0.63939	0.01548	0.01133	0.66215	0.1202	0.01127	0.70868	0.04576	0.01147	0.87549	0.09577
0.0113	0.64024	0.01567	0.01134	0.66291	0.12086	0.01128	0.70961	0.04595	0.01149	0.87644	0.09516
0.01131	0.64108	0.01592	0.01136	0.66363	0.1216	0.0113	0.71056	0.04612	0.0115	0.87739	0.09457
0.01133	0.64191	0.01617	0.01138	0.66437	0.12231	0.01132	0.71151	0.04626	0.01152	0.87838	0.09405
0.01135	0.64276	0.01637	0.01139	0.66507	0.12311	0.01133	0.71248	0.04635	0.01154	0.87939	0.09358
0.01136	0.64362	0.01655	0.01141	0.66577	0.12394	0.01135	0.7135	0.04633	0.01156	0.88042	0.09315
0.01138	0.64446	0.01677	0.01143	0.66645	0.12482	0.01137	0.71453	0.04623	0.01157	0.88147	0.09274
0.0114	0.64531	0.01699	0.01145	0.66714	0.12568	0.01138	0.7156	0.04604	0.01159	0.88252	0.09237
0.01141	0.64613	0.01726	0.01146	0.66781	0.12658	0.0114	0.7167	0.04575	0.01161	0.88359	0.09203
0.01143	0.64695	0.01756	0.01148	0.6685	0.12743	0.01142	0.71782	0.0454	0.01162	0.88468	0.09172
0.01145	0.64776	0.0179	0.0115	0.66917	0.12833	0.01143	0.71898	0.04496	0.01164	0.8858	0.09148
0.01146	0.64853	0.01834	0.01151	0.66986	0.1292	0.01145	0.72014	0.04449	0.01166	0.88694	0.09127
0.01148	0.64929	0.01881	0.01153	0.67056	0.13001	0.01147	0.72133	0.04396	0.01167	0.88807	0.09106
0.0115	0.65005	0.0193	0.01155	0.67126	0.13078	0.01148	0.72255	0.04334	0.01169	0.88922	0.09087
0.01151	0.65081	0.01977	0.01156	0.67196	0.13159	0.0115	0.7238	0.04264	0.01171	0.89036	0.09069
0.01153	0.65155	0.02029	0.01158	0.67266	0.13238	0.01152	0.72507	0.04187	0.01172	0.89157	0.09063
0.01155	0.65229	0.02081	0.0116	0.67339	0.13309	0.01153	0.72638	0.041	0.01174	0.89283	0.09068
0.01156	0.65302	0.02137	0.01161	0.67411	0.13382	0.01155	0.72772	0.04006	0.01176	0.89417	0.09088
0.01158	0.65374	0.02197	0.01163	0.67483	0.13453	0.01157	0.72907	0.03909	0.01178	0.89556	0.0912
0.0116	0.65446	0.02256	0.01165	0.67555	0.13524	0.01158	0.73042	0.03811	0.01179	0.897	0.09161
0.01161	0.65519	0.02311	0.01166	0.67628	0.13593	0.0116	0.73179	0.03709	0.01181	0.89847	0.09208
0.01163	0.65592	0.02367	0.01168	0.677	0.13665	0.01161	0.73315	0.03611	0.01183	0.89995	0.09257
0.01165	0.65663	0.02429	0.0117	0.67771	0.13739	0.01163	0.73449	0.03518	0.01184	0.90147	0.09314
0.01166	0.65733	0.02494	0.01171	0.67843	0.1381	0.01165	0.73583	0.03428	0.01186	0.90301	0.09373
0.01168	0.65802	0.02561	0.01173	0.67915	0.13881	0.01166	0.73715	0.0334	0.01188	0.90456	0.09436
0.0117	0.6587	0.02631	0.01175	0.67987	0.1395	0.01168	0.73848	0.03253	0.01189	0.90613	0.09501
0.01171	0.65939	0.02699	0.01176	0.68061	0.14013	0.0117	0.73981	0.03166	0.01191	0.90771	0.09568
0.01173	0.66007	0.02768	0.01178	0.6814	0.14061	0.01171	0.74114	0.03077	0.01193	0.90934	0.09645
0.01175	0.66075	0.02837	0.0118	0.68223	0.14094	0.01173	0.74248	0.0299	0.01194	0.91104	0.09734
0.01176	0.66142	0.02908	0.01181	0.68315	0.14098	0.01175	0.74381	0.02902	0.01196	0.9128	0.09837
0.01178	0.66209	0.02981	0.01183	0.68411	0.14086	0.01176	0.74514	0.02816	0.01198	0.91465	0.09954
0.0118	0.66276	0.03055	0.01185	0.68512	0.14061	0.01178	0.74647	0.02732	0.012	0.91652	0.10076
0.01181	0.66344	0.03122	0.01186	0.68617	0.14019	0.0118	0.74777	0.02656	0.01201	0.91839	0.10198
0.01183	0.66415	0.03181	0.01188	0.68725	0.13969	0.01181	0.74905	0.02584	0.01203	0.92026	0.10318
0.01185	0.66489	0.03232	0.0119	0.68836	0.13913	0.01183	0.75033	0.02514	0.01205	0.92215	0.10441
0.01186	0.66565	0.03275	0.01191	0.68947	0.13853	0.01185	0.75157	0.02454	0.01206	0.92401	0.10559
0.01188	0.66647	0.03299	0.01193	0.69059	0.13789	0.01186	0.75282	0.02394	0.01208	0.92588	0.10677
0.0119	0.66734	0.03307	0.01195	0.69174	0.1372	0.01188	0.75405	0.02338	0.0121	0.92773	0.10791
0.01191	0.66826	0.03302	0.01196	0.69289	0.13645	0.0119	0.75525	0.02289	0.01211	0.92956	0.109
0.01193	0.6692	0.03289	0.01198	0.69405	0.13572	0.01191	0.75645	0.02242	0.01213	0.93139	0.11009
0.01195	0.67017	0.03268	0.012	0.69523	0.13492	0.01193	0.75765	0.02196	0.01215	0.9332	0.11113
0.01196	0.67116	0.0324	0.01201	0.69643	0.13407	0.01195	0.75884	0.02149	0.01217	0.93501	0.11216
0.01198	0.67217	0.03205	0.01203	0.69764	0.13318	0.01196	0.76004	0.02103	0.01218	0.93679	0.11313
0.012	0.6732	0.03166	0.01205	0.69883	0.13235	0.01198	0.76123	0.02062	0.0122	0.93853	0.11403
0.01201	0.67425	0.0312	0.01206	0.70003	0.13149	0.012	0.76239	0.02024	0.01222	0.94025	0.11487
0.01203	0.6753	0.03074	0.01208	0.70125	0.13058	0.01201	0.76354	0.01992	0.01223	0.94195	0.11568
0.01205	0.67635	0.03028	0.0121	0.70245	0.12972	0.01203	0.76469	0.0196	0.01225	0.94364	0.11645
0.01206	0.67741	0.02981	0.01211	0.70367	0.12884	0.01205	0.76583	0.0193	0.01227	0.9453	0.11718
0.01208	0.67846	0.02937	0.01213	0.70489	0.12794	0.01206	0.76698	0.01896	0.01228	0.94691	0.1178
0.0121	0.67952	0.02889	0.01215	0.70613	0.12698	0.01208	0.76811	0.01872	0.0123	0.9485	0.1184
0.01211	0.68057	0.02844	0.01216	0.70738	0.12599	0.0121	0.7692	0.01854	0.01232	0.95006	0.11892
0.01213	0.68162	0.02799	0.01218	0.70864	0.12498	0.01211	0.77029	0.01839	0.01233	0.95159	0.11939
0.01215	0.68269	0.02751	0.0122	0.70991	0.12395	0.01213	0.77134	0.01834	0.01235	0.9531	0.11983
0.01216	0.68375	0.02702	0.01221	0.71117	0.12294	0.01215	0.77239	0.01828	0.01237	0.95459	0.12022
0.01218	0.68485	0.02646	0.01223	0.71243	0.12197	0.01216	0.77344	0.01823	0.01239	0.95604	0.12053
0.0122	0.68594	0.0259	0.01225	0.71367	0.12103	0.01218	0.77447	0.01822	0.0124	0.95747	0.12081
0.01221	0.68704	0.02532	0.01227	0.71491	0.1201	0.0122	0.77548	0.01827	0.01242	0.95886	0.12102
0.01223	0.68815	0.02469	0.01228	0.71616	0.11917	0.01221	0.77648	0.01835	0.01244	0.96023	0.12118
0.01225	0.68928	0.02405	0.0123	0.7174	0.11827	0.01223	0.77746	0.01847	0.01245	0.96154	0.12123
0.01226	0.69041	0.02338	0.01232	0.71862	0.11742	0.01225	0.77844	0.01862	0.01247	0.96284	0.12127
0.01228	0.69154	0.02271	0.01233	0.71983	0.11661	0.01226	0.7794	0.01878	0.01249	0.96411	0.12126
0.0123	0.69268	0.02203	0.01235	0.72102	0.11585	0.01228	0.78033	0.01905	0.0125	0.96536	0.1212
0.01231	0.69382	0.02137	0.01237	0.72222	0.11509	0.0123	0.78125	0.01934	0.01252	0.96654	0.12102
0.01233	0.69496	0.02068	0.01238	0.7234	0.11439	0.01231	0.78216	0.01964	0.01254	0.96772	0.12084
0.01235	0.69609	0.02003	0.0124	0.72456	0.11374	0.01233	0.78306	0.01998	0.01255	0.96886	0.12059
0.01236	0.69723	0.01936	0.01242	0.72571	0.11314	0.01235	0.78393	0.02039	0.01257	0.96998	0.12031
0.01238	0.6984	0.01863	0.01243	0.72686	0.11252	0.01236	0.7848	0.02079	0.01259	0.97106	0.11995
0.0124	0.69955	0.01793	0.01245	0.72799	0.11198	0.01238	0.78566	0.02123	0.01261	0.97211	0.11954
0.01241	0.70071	0.01722	0.01247	0.72914	0.1114	0.0124	0.78651	0.02168	0.01262	0.97311	0.11904
0.01243	0.70186	0.01653	0.01248	0.73027	0.11084	0.01241	0.78737	0.02211	0.01264	0.97407	0.11846
0.01245	0.703	0.01587	0.0125	0.73137	0.1104	0.01243	0.7882	0.02262	0.01266	0.97498	0.11781
0.01246	0.70414	0.01523	0.01252	0.73247	0.10998	0.01245	0.78902	0.02315	0.01267	0.97586	0.1171
0.01248	0.70526	0.01462	0.01253	0.73356	0.10957	0.01246	0.78984	0.02367	0.01269	0.97668	0.11628
0.0125	0.70638	0.01403	0.01255	0.73464	0.10919	0.01248	0.79068	0.02416	0.01271	0.97747	0.11541
0.01251	0.7075	0.01347	0.01257	0.73573	0.1088	0.0125	0.7915	0.02469	0.01272	0.97823	0.1145
0.01253	0.7086	0.01294	0.01258	0.73681	0.10843	0.01251	0.79232	0.02519	0.01274	0.97898	0.11356
0.01255	0.70969	0.01244	0.0126	0.73785	0.10815	0.01253	0.79316	0.02568	0.01276	0.97971	0.11257
0.01256	0.71077	0.01198	0.01262	0.73891	0.10786	0.01255	0.79398	0.02618	0.01277	0.98046	0.11164
0.01258	0.71184	0.01154	0.01263	0.73995	0.1076	0.01256	0.79481	0.02668	0.01279	0.9812	0.1107
0.0126	0.7129	0.01115	0.01265	0.74098	0.10737	0.01258	0.79563	0.0272	0.01281	0.98197	0.1098
0.01261	0.71394	0.0108	0.01267	0.74199	0.10722	0.0126	0.79646	0.0277	0.01283	0.98277	0.10896
0.01263	0.71497	0.01048	0.01268	0.74297	0.10715	0.01261	0.79728	0.0282	0.01284	0.98358	0.10816
0.01265	0.71599	0.01022	0.0127	0.74394	0.10711	0.01263	0.79811	0.0287	0.01286	0.98441	0.10737
0.01266	0.71699	0.00998	0.01272	0.74491	0.10709	0.01265	0.79893	0.0292	0.01288	0.98524	0.10659
0.01268	0.71796	0.00982	0.01273	0.74586	0.10711	0.01266	0.79975	0.02972	0.01289	0.98606	0.1058
0.0127	0.71893	0.0097	0.01275	0.74679	0.1072	0.01268	0.80057	0.03023	0.01291	0.98689	0.10502
0.01271	0.71989	0.00957	0.01277	0.74768	0.10739	0.0127	0.8014	0.0307	0.01293	0.98773	0.10428
0.01273	0.72087	0.00942	0.01278	0.74856	0.10762	0.01271	0.80223	0.03118	0.01294	0.98862	0.10361
0.01275	0.72182	0.00932	0.0128	0.74943	0.10789	0.01273	0.80306	0.03167	0.01296	0.98955	0.10303
0.01276	0.72277	0.00925	0.01282	0.75028	0.10818	0.01275	0.80387	0.03219	0.01298	0.99055	0.10257
0.01278	0.72371	0.0092	0.01283	0.75112	0.10853	0.01276	0.80469	0.03268	0.013	0.99155	0.10212
0.0128	0.72464	0.00916	0.01285	0.75194	0.10894	0.01278	0.80551	0.03319	0.01301	0.99257	0.10169
0.01281	0.72556	0.00916	0.01287	0.75275	0.10937	0.0128	0.80634	0.03365	0.01303	0.99358	0.10127
0.01283	0.72648	0.00916	0.01288	0.75353	0.10989	0.01281	0.8072	0.03406	0.01305	0.9946	0.10085
0.01285	0.72741	0.00915	0.0129	0.75429	0.11044	0.01283	0.80809	0.03438	0.01306	0.99563	0.10045
0.01286	0.72833	0.00915	0.01292	0.75505	0.11102	0.01285	0.80901	0.03462	0.01308	0.99667	0.10006
0.01288	0.72924	0.00916	0.01293	0.75579	0.11164	0.01286	0.80994	0.03483	0.0131	0.99771	0.09969
0.0129	0.73014	0.00923	0.01295	0.7565	0.11237	0.01288	0.81087	0.03504	0.01311	0.99877	0.09935
0.01291	0.73103	0.0093	0.01297	0.7572	0.11312	0.0129	0.8118	0.03526	0.01313	0.99985	0.09905
0.01293	0.73192	0.0094	0.01298	0.7579	0.11386	0.01291	0.81273	0.03545	0.01315	1.00094	0.09878
0.01295	0.73278	0.00955	0.013	0.75857	0.11468	0.01293	0.81369	0.03559	0.01316	1.00204	0.09851
0.01296	0.73365	0.00969	0.01302	0.75924	0.1155	0.01295	0.81465	0.03572	0.01318	1.00316	0.09827
0.01298	0.7345	0.0099	0.01304	0.75991	0.11634	0.01296	0.81564	0.03578	0.0132	1.00428	0.09805
0.013	0.73534	0.01012	0.01305	0.76056	0.11721	0.01298	0.81664	0.03581	0.01322	1.00543	0.09789
0.01301	0.73615	0.0104	0.01307	0.76121	0.11807	0.013	0.81767	0.03577	0.01323	1.00663	0.0978
0.01303	0.73696	0.0107	0.01309	0.76188	0.11889	0.01301	0.81871	0.03568	0.01325	1.00788	0.09781
0.01305	0.73774	0.01109	0.0131	0.76255	0.11971	0.01303	0.81978	0.03555	0.01327	1.00917	0.09788
0.01306	0.73851	0.01149	0.01312	0.76321	0.12054	0.01305	0.82088	0.03532	0.01328	1.01046	0.09796
0.01308	0.73927	0.01193	0.01314	0.76391	0.12126	0.01306	0.82201	0.03502	0.0133	1.01181	0.09814
0.0131	0.74001	0.01239	0.01315	0.76461	0.12198	0.01308	0.82319	0.03462	0.01332	1.01324	0.09848
0.01311	0.74077	0.01284	0.01317	0.76532	0.12267	0.0131	0.8244	0.03413	0.01333	1.01473	0.0989
0.01313	0.74153	0.01327	0.01319	0.76604	0.12333	0.01311	0.8256	0.03364	0.01335	1.01625	0.09938
0.01315	0.74229	0.0137	0.0132	0.76676	0.12399	0.01313	0.82684	0.03309	0.01337	1.01778	0.09989
0.01316	0.74304	0.01415	0.01322	0.7675	0.12459	0.01315	0.82809	0.03251	0.01338	1.01933	0.10042
0.01318	0.74378	0.01461	0.01324	0.76825	0.12514	0.01316	0.82935	0.03189	0.0134	1.0209	0.10098
0.0132	0.74453	0.01507	0.01325	0.769	0.12569	0.01318	0.83062	0.03126	0.01342	1.02251	0.10161
0.01321	0.74529	0.0155	0.01327	0.76978	0.12616	0.0132	0.83191	0.0306	0.01344	1.02417	0.10233
0.01323	0.74604	0.01593	0.01329	0.77055	0.12666	0.01321	0.83317	0.02999	0.01345	1.02588	0.10312
0.01325	0.74681	0.01633	0.0133	0.77132	0.12717	0.01323	0.83445	0.02935	0.01347	1.02764	0.10402
0.01326	0.74757	0.01675	0.01332	0.7721	0.12764	0.01325	0.83573	0.02869	0.01349	1.02944	0.10496
0.01328	0.74833	0.01716	0.01334	0.77288	0.12809	0.01326	0.83701	0.02805	0.0135	1.03128	0.10596
0.0133	0.74911	0.01754	0.01335	0.77368	0.12851	0.01328	0.8383	0.02739	0.01352	1.03311	0.10696
0.01331	0.74988	0.01791	0.01337	0.77449	0.1289	0.0133	0.83957	0.02678	0.01354	1.03495	0.10795
0.01333	0.75065	0.0183	0.01339	0.7753	0.12927	0.01331	0.84083	0.02619	0.01355	1.03678	0.10893
0.01335	0.75143	0.01866	0.0134	0.77612	0.12962	0.01333	0.84212	0.02556	0.01357	1.03858	0.10986
0.01336	0.75218	0.01908	0.01342	0.77697	0.12985	0.01335	0.84338	0.02497	0.01359	1.04035	0.11073
0.01338	0.75295	0.01947	0.01344	0.77788	0.12995	0.01336	0.84464	0.0244	0.0136	1.04212	0.11159
0.0134	0.75372	0.01986	0.01345	0.77879	0.13003	0.01338	0.84589	0.02385	0.01362	1.04388	0.11242
0.01341	0.75449	0.02023	0.01347	0.77971	0.13009	0.0134	0.84714	0.02329	0.01364	1.04561	0.11322
0.01343	0.75528	0.02057	0.01349	0.78062	0.13015	0.01341	0.84839	0.02276	0.01366	1.04733	0.11398
0.01345	0.75607	0.02087	0.0135	0.78157	0.13011	0.01343	0.84961	0.02228	0.01367	1.04904	0.11472
0.01346	0.7569	0.0211	0.01352	0.78254	0.13003	0.01345	0.85084	0.0218	0.01369	1.05075	0.11547
0.01348	0.75774	0.02127	0.01354	0.78354	0.12986	0.01346	0.85204	0.02138	0.01371	1.05245	0.11618
0.0135	0.75862	0.02137	0.01355	0.78456	0.12963	0.01348	0.85324	0.02097	0.01372	1.05414	0.11689
0.01351	0.75949	0.02147	0.01357	0.78558	0.12938	0.0135	0.85443	0.02058	0.01374	1.05582	0.11757
0.01353	0.76036	0.02158	0.01359	0.78663	0.12907	0.01351	0.85562	0.02019	0.01376	1.05748	0.11821
0.01355	0.76124	0.02164	0.0136	0.7877	0.12869	0.01353	0.85679	0.01986	0.01377	1.05912	0.11881
0.01356	0.76212	0.02172	0.01362	0.78878	0.12828	0.01355	0.85796	0.01951	0.01379	1.06072	0.11936
0.01358	0.76302	0.02176	0.01364	0.78988	0.12783	0.01356	0.85912	0.0192	0.01381	1.06229	0.11983
0.0136	0.76392	0.02177	0.01365	0.79099	0.12735	0.01358	0.86027	0.01891	0.01383	1.0638	0.12023
0.01361	0.76485	0.02173	0.01367	0.79212	0.1268	0.0136	0.86143	0.01861	0.01384	1.06531	0.12061
0.01363	0.76578	0.02167	0.01369	0.79328	0.12618	0.01361	0.86255	0.01838	0.01386	1.06678	0.12093
0.01365	0.76673	0.02156	0.0137	0.79443	0.12558	0.01363	0.86368	0.01815	0.01388	1.06821	0.12118
0.01366	0.76769	0.02143	0.01372	0.7956	0.12496	0.01365	0.8648	0.01793	0.01389	1.06962	0.12138
0.01368	0.76864	0.0213	0.01374	0.79676	0.12434	0.01366	0.86592	0.01772	0.01391	1.07098	0.12152
0.0137	0.76959	0.02121	0.01375	0.79791	0.12376	0.01368	0.86704	0.01752	0.01393	1.07233	0.12163
0.01371	0.77054	0.0211	0.01377	0.79907	0.12314	0.0137	0.86815	0.01733	0.01394	1.07366	0.12172
0.01373	0.77148	0.02102	0.01379	0.80025	0.12249	0.01371	0.86924	0.01719	0.01396	1.07496	0.12175
0.01375	0.77242	0.02093	0.0138	0.80145	0.12176	0.01373	0.87033	0.01705	0.01398	1.07623	0.12173
0.01376	0.77338	0.02079	0.01382	0.80266	0.12102	0.01375	0.87143	0.01689	0.01399	1.07744	0.12162
0.01378	0.77435	0.02064	0.01384	0.80388	0.12027	0.01376	0.8725	0.01678	0.01401	1.07865	0.12152
0.0138	0.77533	0.02045	0.01386	0.80511	0.11948	0.01378	0.87357	0.0167	0.01403	1.07985	0.12137
0.01381	0.77633	0.02022	0.01387	0.80634	0.11869	0.01379	0.87463	0.01664	0.01405	1.081	0.12117
0.01383	0.77732	0.02001	0.01389	0.80757	0.1179	0.01381	0.87567	0.01662	0.01406	1.08212	0.12091
0.01385	0.77832	0.01979	0.01391	0.8088	0.11713	0.01383	0.8767	0.01661	0.01408	1.08321	0.12061
0.01386	0.77932	0.01956	0.01392	0.81	0.11644	0.01384	0.87772	0.01664	0.0141	1.08426	0.12024
0.01388	0.78031	0.01935	0.01394	0.8112	0.11576	0.01386	0.87875	0.01665	0.01411	1.0853	0.11984
0.0139	0.7813	0.01913	0.01396	0.81239	0.11508	0.01388	0.87976	0.0167	0.01413	1.0863	0.11941
0.01391	0.78229	0.01893	0.01397	0.81357	0.11446	0.01389	0.88073	0.01683	0.01415	1.08729	0.11895
0.01393	0.78327	0.01875	0.01399	0.81475	0.11385	0.01391	0.88171	0.01696	0.01416	1.08826	0.11845
0.01395	0.78426	0.01855	0.01401	0.81591	0.11329	0.01393	0.88266	0.01714	0.01418	1.08917	0.11786
0.01396	0.78525	0.01834	0.01402	0.81705	0.11277	0.01394	0.8836	0.01733	0.0142	1.09005	0.11723
0.01398	0.78624	0.01814	0.01404	0.81816	0.11233	0.01396	0.88454	0.01755	0.01421	1.0909	0.11653
0.014	0.78723	0.01794	0.01406	0.81927	0.11191	0.01398	0.88547	0.01778	0.01423	1.09172	0.11581
0.01401	0.78824	0.01768	0.01407	0.82037	0.11151	0.01399	0.88639	0.01803	0.01425	1.09255	0.11509
0.01403	0.78928	0.01737	0.01409	0.82146	0.11115	0.01401	0.8873	0.0183	0.01427	1.09338	0.11439
0.01405	0.79033	0.01702	0.01411	0.82254	0.11081	0.01403	0.8882	0.01859	0.01428	1.09423	0.11371
0.01406	0.79139	0.01663	0.01412	0.8236	0.11052	0.01404	0.88911	0.01887	0.0143	1.0951	0.11305
0.01408	0.79246	0.01622	0.01414	0.82468	0.11019	0.01406	0.89001	0.01916	0.01432	1.09597	0.11242
0.0141	0.79356	0.01575	0.01416	0.82574	0.1099	0.01408	0.89092	0.01943	0.01433	1.09686	0.1118
0.01411	0.79466	0.01528	0.01417	0.82682	0.10957	0.01409	0.89183	0.01971	0.01435	1.09775	0.1112
0.01413	0.79575	0.01482	0.01419	0.82789	0.10926	0.01411	0.89273	0.02001	0.01437	1.09865	0.11061
0.01415	0.79685	0.01436	0.01421	0.82896	0.10896	0.01413	0.89363	0.02029	0.01438	1.09955	0.11003
0.01416	0.79793	0.01394	0.01422	0.83	0.10874	0.01414	0.89451	0.02062	0.0144	1.10046	0.10945
0.01418	0.79904	0.01346	0.01424	0.83102	0.10855	0.01416	0.8954	0.02093	0.01442	1.1014	0.10893
0.0142	0.80014	0.01299	0.01426	0.83207	0.1083	0.01418	0.89628	0.02127	0.01443	1.10239	0.1085
0.01421	0.80122	0.01258	0.01427	0.8331	0.1081	0.01419	0.89715	0.02162	0.01445	1.10338	0.10807
0.01423	0.80231	0.01214	0.01429	0.83415	0.10786	0.01421	0.89801	0.02199	0.01447	1.1044	0.10768
0.01425	0.80338	0.01176	0.01431	0.83517	0.10769	0.01423	0.89888	0.02236	0.01449	1.10544	0.10732
0.01426	0.80445	0.01139	0.01432	0.83619	0.10752	0.01424	0.89975	0.0227	0.0145	1.10648	0.10698
0.01428	0.80549	0.01108	0.01434	0.83719	0.10742	0.01426	0.90062	0.02306	0.01452	1.10754	0.10665
0.0143	0.80653	0.01076	0.01436	0.83819	0.1073	0.01428	0.90151	0.02337	0.01454	1.10859	0.10632
0.01431	0.80755	0.01051	0.01437	0.83917	0.10725	0.01429	0.9024	0.02367	0.01455	1.10966	0.10601
0.01433	0.80856	0.01028	0.01439	0.84013	0.10722	0.01431	0.90329	0.02397	0.01457	1.11071	0.10569
0.01435	0.80958	0.01003	0.01441	0.84108	0.10727	0.01433	0.90418	0.02427	0.01459	1.11178	0.10538
0.01436	0.81059	0.00982	0.01442	0.842	0.10735	0.01434	0.90506	0.02459	0.0146	1.11286	0.1051
0.01438	0.81158	0.00964	0.01444	0.84291	0.10748	0.01436	0.90595	0.0249	0.01462	1.11395	0.10483
0.0144	0.81256	0.00949	0.01446	0.8438	0.10765	0.01438	0.90683	0.02522	0.01464	1.11504	0.10457
0.01441	0.81353	0.00937	0.01447	0.84467	0.10787	0.01439	0.90772	0.02551	0.01466	1.11613	0.1043
0.01443	0.81448	0.00929	0.01449	0.84556	0.10806	0.01441	0.90862	0.0258	0.01467	1.11724	0.10407
0.01445	0.81544	0.0092	0.01451	0.84644	0.10827	0.01443	0.90952	0.02607	0.01469	1.11839	0.10391
0.01446	0.81638	0.00915	0.01452	0.84729	0.10852	0.01444	0.91043	0.02632	0.01471	1.1196	0.10383
0.01448	0.8173	0.00913	0.01454	0.84815	0.10879	0.01446	0.91136	0.02653	0.01472	1.1208	0.10375
0.0145	0.81822	0.00914	0.01456	0.84898	0.1091	0.01448	0.9123	0.0267	0.01474	1.12203	0.1037
0.01451	0.81914	0.00914	0.01457	0.84981	0.10943	0.01449	0.91326	0.02685	0.01476	1.12327	0.10368
0.01453	0.82005	0.00916	0.01459	0.85065	0.10975	0.01451	0.91423	0.02697	0.01477	1.12452	0.10367
0.01455	0.82098	0.00915	0.01461	0.85148	0.11006	0.01453	0.9152	0.02706	0.01479	1.12579	0.10371
0.01456	0.8219	0.00914	0.01462	0.85231	0.11039	0.01454	0.91617	0.02717	0.01481	1.12711	0.1038
0.01458	0.82281	0.00917	0.01464	0.85312	0.11076	0.01456	0.91715	0.02726	0.01482	1.12846	0.10396
0.0146	0.82372	0.00919	0.01466	0.85392	0.11116	0.01458	0.91813	0.02735	0.01484	1.12983	0.10415
0.01461	0.82463	0.00923	0.01468	0.85471	0.11158	0.01459	0.91913	0.0274	0.01486	1.13123	0.10438
0.01463	0.82554	0.00924	0.01469	0.85551	0.112	0.01461	0.92013	0.02745	0.01488	1.13267	0.10467
0.01465	0.82645	0.00926	0.01471	0.85629	0.11243	0.01463	0.92113	0.02749	0.01489	1.13417	0.10505
0.01466	0.82735	0.00931	0.01473	0.85709	0.11282	0.01464	0.92215	0.02749	0.01491	1.13572	0.10552
0.01468	0.82825	0.00938	0.01474	0.85789	0.11322	0.01466	0.92318	0.02747	0.01493	1.13729	0.10601
0.0147	0.82913	0.00946	0.01476	0.8587	0.1136	0.01468	0.92424	0.02739	0.01494	1.1389	0.10656
0.01471	0.83	0.00958	0.01478	0.8595	0.114	0.01469	0.92534	0.02721	0.01496	1.14053	0.10715
0.01473	0.83087	0.0097	0.01479	0.8603	0.11438	0.01471	0.92645	0.02701	0.01498	1.14218	0.10775
0.01475	0.83175	0.0098	0.01481	0.86109	0.11481	0.01473	0.92758	0.02677	0.01499	1.14387	0.10842
0.01476	0.83262	0.00993	0.01483	0.86187	0.11525	0.01474	0.92873	0.02648	0.01501	1.14559	0.10913
0.01478	0.83349	0.01005	0.01484	0.86266	0.11565	0.01476	0.92987	0.02622	0.01503	1.14733	0.10989
0.0148	0.83436	0.01016	0.01486	0.86345	0.11606	0.01478	0.93102	0.02593	0.01504	1.1491	0.11067
0.01481	0.83524	0.01027	0.01488	0.86424	0.11649	0.01479	0.93217	0.02566	0.01506	1.15089	0.11148
0.01483	0.83612	0.01035	0.01489	0.86504	0.11685	0.01481	0.93333	0.02536	0.01508	1.1527	0.11232
0.01485	0.837	0.01045	0.01491	0.86584	0.11724	0.01483	0.93451	0.025	0.0151	1.15449	0.11312
0.01486	0.83787	0.01055	0.01493	0.86666	0.11757	0.01484	0.93572	0.0246	0.01511	1.15626	0.1139
0.01488	0.83874	0.01068	0.01494	0.86751	0.11782	0.01486	0.93694	0.02417	0.01513	1.15803	0.11465
0.0149	0.8396	0.01082	0.01496	0.86837	0.11805	0.01488	0.93816	0.02373	0.01515	1.15977	0.11537
0.01491	0.84046	0.01097	0.01498	0.86923	0.11827	0.01489	0.93939	0.02329	0.01516	1.16146	0.11602
0.01493	0.8413	0.01114	0.01499	0.87011	0.11845	0.01491	0.94062	0.02285	0.01518	1.16314	0.11663
0.01495	0.84217	0.01128	0.01501	0.87099	0.11863	0.01493	0.94184	0.02241	0.0152	1.1648	0.11722
0.01496	0.84302	0.01142	0.01503	0.87187	0.1188	0.01494	0.94307	0.02197	0.01521	1.16645	0.11779
0.01498	0.84387	0.01159	0.01504	0.87277	0.11892	0.01496	0.9443	0.02153	0.01523	1.16809	0.11835
0.015	0.84474	0.01172	0.01506	0.87365	0.1191	0.01498	0.94552	0.02112	0.01525	1.16974	0.1189
0.01501	0.84559	0.01187	0.01508	0.87452	0.11928	0.01499	0.94674	0.0207	0.01527	1.17134	0.1194
0.01503	0.84645	0.012	0.01509	0.87542	0.11941	0.01501	0.94794	0.02032	0.01528	1.17294	0.11987
0.01505	0.84731	0.01215	0.01511	0.8763	0.11957	0.01503	0.94915	0.01994	0.0153	1.17448	0.12028
0.01506	0.84816	0.0123	0.01513	0.87719	0.11973	0.01504	0.95034	0.01958	0.01532	1.17599	0.12062
0.01508	0.84902	0.01244	0.01514	0.87807	0.1199	0.01506	0.95153	0.01923	0.01533	1.17747	0.12092
0.0151	0.84987	0.0126	0.01516	0.87897	0.12003	0.01508	0.95272	0.01889	0.01535	1.17891	0.12116
0.01511	0.85071	0.01278	0.01518	0.87987	0.12012	0.01509	0.95387	0.01862	0.01537	1.18032	0.12135
0.01513	0.85156	0.01295	0.01519	0.88077	0.12024	0.01511	0.95505	0.01831	0.01538	1.18171	0.12153
0.01515	0.85241	0.0131	0.01521	0.88169	0.12033	0.01513	0.95621	0.01804	0.0154	1.18309	0.12168
0.01516	0.85327	0.01324	0.01523	0.88263	0.12032	0.01514	0.95735	0.01779	0.01542	1.18445	0.1218
0.01518	0.85412	0.01339	0.01524	0.8836	0.12027	0.01516	0.9585	0.01754	0.01543	1.18579	0.12187
0.0152	0.85499	0.0135	0.01526	0.88458	0.12018	0.01518	0.95965	0.01729	0.01545	1.18708	0.1219
0.01521	0.85586	0.01361	0.01528	0.88557	0.12008	0.01519	0.9608	0.01705	0.01547	1.18837	0.12191
0.01523	0.85671	0.01376	0.01529	0.88658	0.11992	0.01521	0.96191	0.01686	0.01549	1.18962	0.12187
0.01525	0.85754	0.01396	0.01531	0.88759	0.11975	0.01523	0.96302	0.0167	0.0155	1.19085	0.1218
0.01526	0.85836	0.01419	0.01533	0.88861	0.11958	0.01524	0.96414	0.01651	0.01552	1.19206	0.12169
0.01528	0.85919	0.0144	0.01534	0.88965	0.11932	0.01526	0.96526	0.01633	0.01554	1.19322	0.12151
0.0153	0.86002	0.01459	0.01536	0.89072	0.11903	0.01528	0.96637	0.01615	0.01555	1.19436	0.12131
0.01531	0.86086	0.01478	0.01538	0.89179	0.11871	0.01529	0.96749	0.01597	0.01557	1.19547	0.12106
0.01533	0.8617	0.01496	0.01539	0.89289	0.11834	0.01531	0.9686	0.01582	0.01559	1.19656	0.12079
0.01535	0.86255	0.01511	0.01541	0.89399	0.11795	0.01533	0.9697	0.01566	0.0156	1.19766	0.12052
0.01536	0.8634	0.01525	0.01543	0.8951	0.11755	0.01534	0.97079	0.01554	0.01562	1.19872	0.1202
0.01538	0.86429	0.01532	0.01545	0.89622	0.11712	0.01536	0.97187	0.01544	0.01564	1.19976	0.11986
0.0154	0.86518	0.01537	0.01546	0.89732	0.11674	0.01538	0.97295	0.01534	0.01565	1.20078	0.11948
0.01541	0.86608	0.01541	0.01548	0.89842	0.11637	0.01539	0.97402	0.01527	0.01567	1.20175	0.11903
0.01543	0.86698	0.01545	0.0155	0.89952	0.11601	0.01541	0.97508	0.0152	0.01569	1.20274	0.11862
0.01545	0.86787	0.0155	0.01551	0.90061	0.11566	0.01543	0.97615	0.01514	0.01571	1.2037	0.11816
0.01546	0.86877	0.01554	0.01553	0.9017	0.1153	0.01544	0.97721	0.01506	0.01572	1.20465	0.11768
0.01548	0.86967	0.01557	0.01555	0.90281	0.11491	0.01546	0.97827	0.01501	0.01574	1.2056	0.11721
0.0155	0.87059	0.01556	0.01556	0.90391	0.11455	0.01548	0.97933	0.01497	0.01576	1.20654	0.11672
0.01551	0.87151	0.01554	0.01558	0.90503	0.11414	0.01549	0.98036	0.01497	0.01577	1.20749	0.11625
0.01553	0.87244	0.01551	0.0156	0.90615	0.1137	0.01551	0.98138	0.01499	0.01579	1.20843	0.11577
0.01555	0.87339	0.01543	0.01561	0.9073	0.11324	0.01553	0.98239	0.01503	0.01581	1.20938	0.1153
0.01556	0.87434	0.01534	0.01563	0.90844	0.11276	0.01554	0.9834	0.01509	0.01582	1.21035	0.11485
0.01558	0.87531	0.01522	0.01565	0.90959	0.11229	0.01556	0.9844	0.01515	0.01584	1.21131	0.11441
0.0156	0.87627	0.0151	0.01566	0.91072	0.11185	0.01558	0.9854	0.01522	0.01586	1.21229	0.11399
0.01561	0.87724	0.01498	0.01568	0.91186	0.1114	0.01559	0.98639	0.0153	0.01587	1.2133	0.1136
0.01563	0.87821	0.01485	0.0157	0.91299	0.11097	0.01561	0.98735	0.01544	0.01589	1.21431	0.11323
0.01565	0.87919	0.01471	0.01571	0.9141	0.11059	0.01563	0.98832	0.01557	0.01591	1.21534	0.11289
0.01566	0.88016	0.01458	0.01573	0.91521	0.11021	0.01564	0.98931	0.01567	0.01593	1.21637	0.11254
0.01568	0.88114	0.01442	0.01575	0.91633	0.10982	0.01566	0.99027	0.0158	0.01594	1.2174	0.11219
0.0157	0.88215	0.0142	0.01576	0.91741	0.1095	0.01568	0.99124	0.01593	0.01596	1.21843	0.11186
0.01571	0.88316	0.014	0.01578	0.91849	0.10921	0.01569	0.9922	0.01607	0.01598	1.21945	0.1115
0.01573	0.88416	0.01379	0.0158	0.91956	0.10894	0.01571	0.99318	0.0162	0.01599	1.22045	0.11112
0.01575	0.88519	0.01354	0.01581	0.92063	0.10867	0.01573	0.99413	0.01635	0.01601	1.22145	0.11073
0.01576	0.88622	0.01328	0.01583	0.92169	0.10842	0.01574	0.99507	0.01655	0.01603	1.22244	0.11034
0.01578	0.88725	0.01301	0.01585	0.92275	0.10817	0.01576	0.996	0.01675	0.01604	1.22345	0.10996
0.0158	0.88828	0.01276	0.01586	0.92381	0.10793	0.01578	0.99694	0.01694	0.01606	1.22448	0.10963
0.01581	0.88934	0.01244	0.01588	0.92484	0.10773	0.01579	0.99787	0.01713	0.01608	1.22551	0.10928
0.01583	0.8904	0.0121	0.0159	0.92589	0.10751	0.01581	0.9988	0.01733	0.0161	1.22657	0.10899
0.01585	0.89148	0.01174	0.01591	0.92693	0.10731	0.01583	0.99973	0.01755	0.01611	1.22762	0.10869
0.01586	0.89256	0.01137	0.01593	0.92796	0.10715	0.01584	1.00066	0.01775	0.01613	1.22868	0.10839
0.01588	0.89364	0.01101	0.01595	0.92899	0.10696	0.01586	1.00158	0.01798	0.01615	1.22973	0.1081
0.0159	0.89473	0.01061	0.01596	0.93002	0.10681	0.01588	1.00249	0.01821	0.01616	1.2308	0.10783
0.01591	0.89582	0.01024	0.01598	0.93106	0.10661	0.01589	1.00341	0.01844	0.01618	1.23189	0.10757
0.01593	0.8969	0.00987	0.016	0.93208	0.10646	0.01591	1.00432	0.01868	0.0162	1.23296	0.1073
0.01595	0.89799	0.00948	0.01601	0.93312	0.10625	0.01593	1.00523	0.01892	0.01621	1.23409	0.10711
0.01596	0.89908	0.00912	0.01603	0.93415	0.10609	0.01594	1.00614	0.01916	0.01623	1.23528	0.10701
0.01598	0.90016	0.00876	0.01605	0.93517	0.10595	0.01596	1.00705	0.01939	0.01625	1.2365	0.10696
0.016	0.90123	0.00842	0.01606	0.9362	0.10577	0.01597	1.00796	0.01963	0.01626	1.23774	0.10693
0.01601	0.9023	0.00808	0.01608	0.93722	0.10563	0.01599	1.00888	0.01985	0.01628	1.23901	0.10695
0.01603	0.90338	0.00773	0.0161	0.93824	0.10549	0.01601	1.0098	0.02006	0.0163	1.24031	0.10702
0.01605	0.90445	0.00739	0.01611	0.93925	0.10537	0.01602	1.01073	0.02027	0.01632	1.24165	0.10713
0.01606	0.90552	0.00708	0.01613	0.94024	0.10528	0.01604	1.01164	0.02049	0.01633	1.24299	0.10725
0.01608	0.90659	0.00675	0.01615	0.94123	0.10522	0.01606	1.01256	0.02071	0.01635	1.24436	0.1074
0.0161	0.90764	0.00646	0.01616	0.94222	0.10515	0.01607	1.01348	0.02092	0.01637	1.24576	0.10761
0.01611	0.9087	0.00615	0.01618	0.9432	0.1051	0.01609	1.01442	0.0211	0.01638	1.24723	0.10791
0.01613	0.90976	0.00586	0.0162	0.94416	0.10509	0.01611	1.01538	0.02124	0.0164	1.24876	0.10829
0.01615	0.9108	0.00559	0.01621	0.94513	0.10508	0.01612	1.01635	0.02134	0.01642	1.25033	0.10874
0.01616	0.91184	0.00534	0.01623	0.94607	0.10512	0.01614	1.01734	0.02142	0.01643	1.25195	0.10924
0.01618	0.91287	0.0051	0.01625	0.94699	0.1052	0.01616	1.01833	0.02149	0.01645	1.2536	0.1098
0.0162	0.91389	0.0049	0.01627	0.9479	0.10531	0.01617	1.01932	0.02157	0.01647	1.25528	0.11039
0.01621	0.9149	0.0047	0.01628	0.94882	0.10541	0.01619	1.02031	0.02163	0.01648	1.25698	0.111
0.01623	0.91592	0.0045	0.0163	0.94973	0.10553	0.01621	1.02131	0.02168	0.0165	1.25868	0.11162
0.01625	0.91693	0.00431	0.01632	0.95064	0.10564	0.01622	1.02231	0.02174	0.01652	1.26039	0.11224
0.01626	0.91794	0.00412	0.01633	0.95155	0.10576	0.01624	1.02331	0.02178	0.01654	1.26209	0.11285
0.01628	0.91895	0.00394	0.01635	0.95245	0.10589	0.01626	1.02432	0.02182	0.01655	1.2638	0.11348
0.0163	0.91995	0.00377	0.01637	0.95334	0.10604	0.01627	1.02533	0.02185	0.01657	1.26554	0.11413
0.01631	0.92095	0.00361	0.01638	0.95424	0.10617	0.01629	1.02635	0.02186	0.01659	1.26726	0.11477
0.01633	0.92194	0.00346	0.0164	0.95511	0.10637	0.01631	1.02738	0.02186	0.0166	1.26896	0.11537
0.01635	0.92291	0.00336	0.01642	0.95598	0.10659	0.01632	1.02843	0.0218	0.01662	1.27066	0.11596
0.01636	0.92389	0.00325	0.01643	0.95684	0.1068	0.01634	1.02953	0.02166	0.01664	1.27234	0.11653
0.01638	0.92486	0.00315	0.01645	0.9577	0.10703	0.01636	1.03063	0.02151	0.01665	1.274	0.11707
0.0164	0.92583	0.00306	0.01647	0.95854	0.10731	0.01637	1.03174	0.02135	0.01667	1.27566	0.1176
0.01641	0.92679	0.00299	0.01648	0.95937	0.10759	0.01639	1.03286	0.02116	0.01669	1.27729	0.1181
0.01643	0.92773	0.00295	0.0165	0.96021	0.10788	0.01641	1.03397	0.02099	0.0167	1.2789	0.11856
0.01645	0.92865	0.00297	0.01652	0.96102	0.10819	0.01642	1.03509	0.02081	0.01672	1.2805	0.119
0.01646	0.92955	0.00301	0.01653	0.96184	0.10852	0.01644	1.03621	0.02063	0.01674	1.28207	0.11941
0.01648	0.93046	0.00305	0.01655	0.96264	0.10888	0.01646	1.03732	0.02046	0.01676	1.28363	0.1198
0.0165	0.93135	0.00313	0.01657	0.96344	0.10923	0.01647	1.03845	0.02027	0.01677	1.28518	0.12017
0.01651	0.93223	0.00323	0.01658	0.96423	0.10961	0.01649	1.0396	0.02001	0.01679	1.28671	0.12052
0.01653	0.93311	0.00333	0.0166	0.96501	0.11003	0.01651	1.04078	0.01972	0.01681	1.28822	0.12084
0.01655	0.93397	0.00346	0.01662	0.96578	0.11044	0.01652	1.04195	0.01945	0.01682	1.28969	0.1211
0.01656	0.93482	0.00364	0.01663	0.96655	0.11086	0.01654	1.04313	0.01914	0.01684	1.29115	0.12134
0.01658	0.93566	0.00381	0.01665	0.96732	0.11129	0.01656	1.0443	0.01887	0.01686	1.29259	0.12157
0.0166	0.9365	0.004	0.01667	0.9681	0.11168	0.01657	1.04547	0.0186	0.01687	1.294	0.12174
0.01661	0.93733	0.00419	0.01668	0.9689	0.11203	0.01659	1.04663	0.01834	0.01689	1.29541	0.12192
0.01663	0.93817	0.00437	0.0167	0.96969	0.11241	0.01661	1.04779	0.01809	0.01691	1.29681	0.12207
0.01665	0.93898	0.00462	0.01672	0.9705	0.11274	0.01662	1.04896	0.01782	0.01693	1.29817	0.12219
0.01666	0.93979	0.00486	0.01673	0.97132	0.11304	0.01664	1.05012	0.01755	0.01694	1.29951	0.12227
0.01668	0.9406	0.00511	0.01675	0.97213	0.11337	0.01666	1.05129	0.01728	0.01696	1.30084	0.12233
0.0167	0.94138	0.00541	0.01677	0.97295	0.11366	0.01667	1.05246	0.01702	0.01698	1.30215	0.12237
0.01671	0.94218	0.00567	0.01678	0.97378	0.11393	0.01669	1.0536	0.01681	0.01699	1.30344	0.12239
0.01673	0.94297	0.00596	0.0168	0.9746	0.11425	0.01671	1.05474	0.0166	0.01701	1.30471	0.12237
0.01675	0.94374	0.00629	0.01682	0.97541	0.11455	0.01672	1.05588	0.01638	0.01703	1.30597	0.12234
0.01676	0.9445	0.00663	0.01683	0.97624	0.11485	0.01674	1.05703	0.01617	0.01704	1.30718	0.12225
0.01678	0.94527	0.00695	0.01685	0.97704	0.11517	0.01676	1.05816	0.01597	0.01706	1.30838	0.12214
0.0168	0.94605	0.00727	0.01687	0.97785	0.11549	0.01677	1.05929	0.01578	0.01708	1.30956	0.122
0.01681	0.94682	0.00757	0.01688	0.97866	0.11581	0.01679	1.06041	0.01561	0.01709	1.3107	0.12182
0.01683	0.9476	0.00789	0.0169	0.97949	0.11609	0.01681	1.06155	0.01541	0.01711	1.31182	0.12161
0.01685	0.94836	0.00822	0.01692	0.98034	0.11631	0.01682	1.06269	0.0152	0.01713	1.31293	0.12138
0.01686	0.94913	0.00855	0.01693	0.98121	0.1165	0.01684	1.06382	0.01502	0.01715	1.31401	0.12111
0.01688	0.9499	0.00887	0.01695	0.98212	0.11658	0.01686	1.06494	0.01484	0.01716	1.31506	0.12081
0.0169	0.95067	0.00919	0.01697	0.98307	0.11659	0.01687	1.06608	0.01465	0.01718	1.31607	0.12046
0.01691	0.95144	0.00951	0.01698	0.98405	0.11652	0.01689	1.06719	0.0145	0.0172	1.31709	0.12011
0.01693	0.95221	0.00983	0.017	0.98505	0.1164	0.01691	1.06831	0.01434	0.01721	1.3181	0.11975
0.01695	0.95296	0.01017	0.01702	0.98605	0.1163	0.01692	1.0694	0.01421	0.01723	1.31909	0.11937
0.01696	0.95372	0.01051	0.01703	0.98706	0.11614	0.01694	1.0705	0.01409	0.01725	1.32007	0.11897
0.01698	0.95448	0.01084	0.01705	0.98809	0.11598	0.01696	1.0716	0.01397	0.01726	1.32104	0.11857
0.017	0.95526	0.01114	0.01707	0.98912	0.11578	0.01697	1.07268	0.01388	0.01728	1.32202	0.11818
0.01701	0.95605	0.01142	0.01709	0.99017	0.11556	0.01699	1.07376	0.01379	0.0173	1.32301	0.1178
0.01703	0.95684	0.01167	0.0171	0.99124	0.11529	0.01701	1.07484	0.01371	0.01731	1.32399	0.11741
0.01705	0.95765	0.01191	0.01712	0.9923	0.11504	0.01702	1.07592	0.01362	0.01733	1.32498	0.11703
0.01706	0.95848	0.01209	0.01714	0.99339	0.11473	0.01704	1.07699	0.01355	0.01735	1.32598	0.11667
0.01708	0.95932	0.01226	0.01715	0.99449	0.1144	0.01706	1.07807	0.01347	0.01737	1.32699	0.11632
0.0171	0.9602	0.01234	0.01717	0.9956	0.11405	0.01707	1.07915	0.01339	0.01738	1.32803	0.11601
0.01711	0.96111	0.01235	0.01719	0.9967	0.1137	0.01709	1.08021	0.01334	0.0174	1.32908	0.11571
0.01713	0.96204	0.01233	0.0172	0.99781	0.11336	0.01711	1.08127	0.01327	0.01742	1.33012	0.11542
0.01715	0.96298	0.01228	0.01722	0.9989	0.11305	0.01712	1.08232	0.01325	0.01743	1.33117	0.11512
0.01716	0.96392	0.01222	0.01724	1.00001	0.1127	0.01714	1.08336	0.01324	0.01745	1.33221	0.11481
0.01718	0.96487	0.01216	0.01725	1.00112	0.11235	0.01716	1.08439	0.01324	0.01747	1.33325	0.11451
0.0172	0.96584	0.01205	0.01727	1.00226	0.11194	0.01717	1.08541	0.01327	0.01748	1.33428	0.11419
0.01721	0.96681	0.01195	0.01729	1.00342	0.11147	0.01719	1.08643	0.01331	0.0175	1.33531	0.11387
0.01723	0.96779	0.01182	0.0173	1.00458	0.11103	0.01721	1.08743	0.01337	0.01752	1.33632	0.11353
0.01725	0.96876	0.0117	0.01732	1.00573	0.1106	0.01722	1.08842	0.01344	0.01753	1.33732	0.11318
0.01726	0.96974	0.01158	0.01734	1.00688	0.11016	0.01724	1.08942	0.01351	0.01755	1.33833	0.11284
0.01728	0.97073	0.01143	0.01735	1.00804	0.10971	0.01726	1.09042	0.01357	0.01757	1.33933	0.11249
0.0173	0.97172	0.01127	0.01737	1.00919	0.10927	0.01727	1.09143	0.01362	0.01759	1.34035	0.11217
0.01731	0.97275	0.01105	0.01739	1.01038	0.10877	0.01729	1.09243	0.01368	0.0176	1.34139	0.11186
0.01733	0.97379	0.01079	0.0174	1.01155	0.1083	0.01731	1.09343	0.01374	0.01762	1.34243	0.11156
0.01735	0.97481	0.01057	0.01742	1.01272	0.10782	0.01732	1.09442	0.01382	0.01764	1.34348	0.11129
0.01736	0.97585	0.01032	0.01744	1.01388	0.10739	0.01734	1.0954	0.01392	0.01765	1.34454	0.11101
0.01738	0.97689	0.01008	0.01745	1.01502	0.10699	0.01736	1.09638	0.01403	0.01767	1.34561	0.11075
0.0174	0.97792	0.00984	0.01747	1.01615	0.10662	0.01737	1.09735	0.01414	0.01769	1.34668	0.1105
0.01741	0.97898	0.00955	0.01749	1.01729	0.10622	0.01739	1.09833	0.01424	0.0177	1.34777	0.11027
0.01743	0.98005	0.00924	0.0175	1.01841	0.10587	0.01741	1.0993	0.01435	0.01772	1.34889	0.11008
0.01745	0.98114	0.0089	0.01752	1.01953	0.10551	0.01742	1.10028	0.01445	0.01774	1.35006	0.10996
0.01746	0.98224	0.00853	0.01754	1.02064	0.10519	0.01744	1.10125	0.01457	0.01776	1.35126	0.10988
0.01748	0.98334	0.00817	0.01755	1.02176	0.10483	0.01746	1.10222	0.01469	0.01777	1.35247	0.10981
0.0175	0.98444	0.00779	0.01757	1.02285	0.10455	0.01747	1.10319	0.01481	0.01779	1.35373	0.10981
0.01751	0.98554	0.00744	0.01759	1.02394	0.10427	0.01749	1.10415	0.01494	0.01781	1.35503	0.10986
0.01753	0.98665	0.00705	0.0176	1.02501	0.10404	0.01751	1.1051	0.01509	0.01782	1.3564	0.10999
0.01755	0.98775	0.00668	0.01762	1.02608	0.1038	0.01752	1.10604	0.01525	0.01784	1.35782	0.11021
0.01756	0.98885	0.00633	0.01764	1.02713	0.10359	0.01754	1.10699	0.0154	0.01786	1.35929	0.11048
0.01758	0.98994	0.00599	0.01765	1.0282	0.10337	0.01756	1.10794	0.01556	0.01787	1.36079	0.11078
0.0176	0.991	0.0057	0.01767	1.02925	0.10318	0.01757	1.10886	0.01575	0.01789	1.36231	0.11112
0.01761	0.99207	0.00541	0.01769	1.03029	0.103	0.01759	1.1098	0.01593	0.01791	1.36385	0.11148
0.01763	0.99313	0.00512	0.0177	1.03133	0.10285	0.01761	1.11074	0.01609	0.01792	1.36544	0.1119
0.01765	0.99421	0.00482	0.01772	1.03236	0.10269	0.01762	1.11169	0.01625	0.01794	1.36707	0.11237
0.01766	0.99527	0.00454	0.01774	1.03339	0.10255	0.01764	1.11264	0.01639	0.01796	1.36872	0.11287
0.01768	0.99632	0.00429	0.01775	1.0344	0.10244	0.01766	1.1136	0.01652	0.01798	1.37038	0.11338
0.0177	0.99737	0.00404	0.01777	1.0354	0.10236	0.01767	1.11454	0.01668	0.01799	1.37206	0.11392
0.01771	0.99841	0.00381	0.01779	1.0364	0.10226	0.01769	1.1155	0.01681	0.01801	1.37373	0.11444
0.01773	0.99944	0.0036	0.0178	1.03738	0.10224	0.01771	1.11646	0.01695	0.01803	1.37541	0.11497
0.01775	1.00047	0.00339	0.01782	1.03836	0.10219	0.01772	1.11742	0.01707	0.01804	1.37708	0.11548
0.01776	1.00148	0.00322	0.01784	1.03935	0.10213	0.01774	1.11839	0.01718	0.01806	1.37874	0.11598
0.01778	1.00247	0.00308	0.01786	1.04033	0.10209	0.01776	1.11937	0.01728	0.01808	1.38039	0.11646
0.0178	1.00346	0.00296	0.01787	1.0413	0.10209	0.01777	1.12035	0.01735	0.01809	1.38205	0.11695
0.01781	1.00445	0.00283	0.01789	1.04224	0.10213	0.01779	1.12136	0.01739	0.01811	1.38369	0.11743
0.01783	1.00543	0.00273	0.01791	1.04317	0.10219	0.01781	1.12236	0.01745	0.01813	1.38534	0.11791
0.01785	1.00641	0.00261	0.01792	1.04409	0.10227	0.01782	1.12337	0.01748	0.01814	1.38696	0.11834
0.01786	1.00738	0.00252	0.01794	1.045	0.10239	0.01784	1.12438	0.01753	0.01816	1.38858	0.11878
0.01788	1.00834	0.00246	0.01796	1.0459	0.10252	0.01786	1.12538	0.01758	0.01818	1.39018	0.11919
0.0179	1.0093	0.00239	0.01797	1.0468	0.10264	0.01787	1.12639	0.01761	0.0182	1.39176	0.11958
0.01791	1.01027	0.00232	0.01799	1.04768	0.10281	0.01789	1.1274	0.01764	0.01821	1.39333	0.11995
0.01793	1.01122	0.00225	0.01801	1.04856	0.10299	0.01791	1.1284	0.0177	0.01823	1.39489	0.12031
0.01795	1.01219	0.00218	0.01802	1.04941	0.10321	0.01792	1.12942	0.01772	0.01825	1.39642	0.12062
0.01796	1.01313	0.00214	0.01804	1.05027	0.10343	0.01794	1.13044	0.01774	0.01826	1.39795	0.12094
0.01798	1.01407	0.00213	0.01806	1.05113	0.10364	0.01796	1.13144	0.01778	0.01828	1.39947	0.12124
0.018	1.015	0.0021	0.01807	1.05194	0.10395	0.01797	1.13246	0.0178	0.0183	1.40096	0.12151
0.01801	1.01592	0.00212	0.01809	1.05275	0.10426	0.01799	1.1335	0.01779	0.01831	1.40246	0.12178
0.01803	1.01682	0.00217	0.01811	1.05355	0.1046	0.01801	1.13455	0.01775	0.01833	1.40392	0.12201
0.01805	1.01774	0.00219	0.01812	1.05436	0.1049	0.01802	1.13561	0.01769	0.01835	1.40535	0.1222
0.01806	1.01864	0.00224	0.01814	1.05516	0.10526	0.01804	1.13669	0.0176	0.01837	1.40676	0.12236
0.01808	1.01954	0.00229	0.01816	1.05593	0.10563	0.01806	1.13777	0.01752	0.01838	1.40816	0.1225
0.0181	1.02045	0.00232	0.01817	1.05672	0.10599	0.01807	1.13885	0.01742	0.0184	1.40954	0.12263
0.01811	1.02137	0.00234	0.01819	1.05752	0.10633	0.01809	1.13995	0.01731	0.01842	1.41092	0.12276
0.01813	1.02227	0.00239	0.01821	1.0583	0.1067	0.01811	1.14104	0.01719	0.01843	1.41229	0.12286
0.01815	1.02316	0.00245	0.01822	1.05907	0.10708	0.01812	1.14214	0.01707	0.01845	1.41364	0.12296
0.01816	1.02405	0.00252	0.01824	1.05988	0.10739	0.01814	1.14327	0.01689	0.01847	1.41496	0.12299
0.01818	1.02495	0.00258	0.01826	1.06069	0.1077	0.01816	1.14439	0.01673	0.01848	1.41627	0.12303
0.0182	1.02583	0.00267	0.01827	1.06149	0.10803	0.01817	1.14553	0.01655	0.0185	1.41756	0.12304
0.01821	1.02671	0.00276	0.01829	1.06233	0.10827	0.01819	1.14668	0.01633	0.01852	1.41883	0.12303
0.01823	1.02758	0.00287	0.01831	1.06315	0.10854	0.0182	1.14784	0.0161	0.01853	1.42007	0.12297
0.01825	1.02844	0.00299	0.01832	1.06399	0.1088	0.01822	1.14898	0.0159	0.01855	1.4213	0.12292
0.01826	1.02931	0.00312	0.01834	1.06483	0.10904	0.01824	1.15015	0.01567	0.01857	1.42252	0.12284
0.01828	1.03017	0.00322	0.01836	1.06566	0.10929	0.01825	1.15131	0.01543	0.01859	1.4237	0.12272
0.0183	1.03104	0.00335	0.01837	1.06649	0.10956	0.01827	1.15247	0.01521	0.0186	1.42487	0.12258
0.01831	1.0319	0.00347	0.01839	1.06733	0.10979	0.01829	1.15363	0.01499	0.01862	1.42603	0.12243
0.01833	1.03274	0.00363	0.01841	1.06816	0.11005	0.0183	1.15477	0.01481	0.01864	1.42717	0.12225
0.01835	1.03358	0.0038	0.01842	1.06899	0.11031	0.01832	1.1559	0.01463	0.01865	1.42829	0.12207
0.01836	1.03442	0.00396	0.01844	1.06983	0.11055	0.01834	1.15702	0.01447	0.01867	1.4294	0.12186
0.01838	1.03525	0.00414	0.01846	1.07067	0.11078	0.01835	1.15813	0.01435	0.01869	1.43048	0.12161
0.0184	1.0361	0.0043	0.01847	1.07152	0.111	0.01837	1.15924	0.01421	0.0187	1.43153	0.12133
0.01841	1.03695	0.00444	0.01849	1.07237	0.11122	0.01839	1.16034	0.01409	0.01872	1.43256	0.12102
0.01843	1.03781	0.00456	0.01851	1.07323	0.11141	0.0184	1.16144	0.01397	0.01874	1.43359	0.12072
0.01845	1.03866	0.0047	0.01852	1.07409	0.1116	0.01842	1.16255	0.01383	0.01875	1.43459	0.12039
0.01846	1.0395	0.00486	0.01854	1.07495	0.11179	0.01844	1.16368	0.01368	0.01877	1.43558	0.12003
0.01848	1.04035	0.00502	0.01856	1.07582	0.11196	0.01845	1.16478	0.01355	0.01879	1.43658	0.11969
0.0185	1.04119	0.00517	0.01857	1.07671	0.1121	0.01847	1.1659	0.0134	0.01881	1.43757	0.11933
0.01851	1.04204	0.00531	0.01859	1.07761	0.1122	0.01849	1.16702	0.01326	0.01882	1.43857	0.119
0.01853	1.04289	0.00545	0.01861	1.07853	0.11228	0.0185	1.16814	0.01312	0.01884	1.43957	0.11867
0.01855	1.04373	0.00561	0.01862	1.07945	0.11233	0.01852	1.16924	0.01299	0.01886	1.4406	0.11836
0.01856	1.04457	0.00576	0.01864	1.08039	0.11236	0.01854	1.17035	0.01287	0.01887	1.44163	0.11807
0.01858	1.04542	0.00591	0.01866	1.08134	0.11237	0.01855	1.17144	0.01277	0.01889	1.44267	0.11778
0.0186	1.04628	0.00603	0.01868	1.08228	0.1124	0.01857	1.17254	0.01265	0.01891	1.44368	0.11747
0.01861	1.04715	0.00613	0.01869	1.08322	0.11242	0.01859	1.17363	0.01256	0.01892	1.44472	0.11718
0.01863	1.04801	0.00625	0.01871	1.08417	0.11243	0.0186	1.17473	0.01245	0.01894	1.44578	0.11692
0.01865	1.04888	0.00635	0.01873	1.08512	0.11244	0.01862	1.17581	0.01237	0.01896	1.44686	0.11668
0.01866	1.04976	0.00643	0.01874	1.0861	0.11238	0.01864	1.17689	0.01229	0.01897	1.44793	0.11643
0.01868	1.05065	0.00651	0.01876	1.0871	0.11229	0.01865	1.17797	0.01222	0.01899	1.44898	0.11616
0.0187	1.05153	0.00658	0.01878	1.08811	0.11217	0.01867	1.17906	0.01212	0.01901	1.45003	0.1159
0.01871	1.05242	0.00664	0.01879	1.08912	0.11205	0.01869	1.18015	0.01204	0.01903	1.45109	0.11564
0.01873	1.0533	0.00672	0.01881	1.09016	0.11187	0.0187	1.18123	0.01195	0.01904	1.45216	0.11539
0.01875	1.05419	0.00678	0.01883	1.09122	0.11166	0.01872	1.18231	0.01188	0.01906	1.45323	0.11515
0.01876	1.05509	0.00683	0.01884	1.09229	0.11142	0.01874	1.18338	0.01181	0.01908	1.45428	0.11488
0.01878	1.05599	0.00688	0.01886	1.09336	0.11117	0.01875	1.18445	0.01176	0.01909	1.45534	0.11463
0.0188	1.05689	0.00691	0.01888	1.09445	0.1109	0.01877	1.18552	0.01171	0.01911	1.45639	0.11436
0.01881	1.05779	0.00696	0.01889	1.09554	0.11063	0.01879	1.18657	0.01167	0.01913	1.45745	0.11411
0.01883	1.05869	0.007	0.01891	1.09662	0.11037	0.0188	1.18763	0.01163	0.01914	1.45851	0.11386
0.01885	1.05958	0.00705	0.01893	1.09769	0.11014	0.01882	1.18866	0.01164	0.01916	1.45957	0.11361
0.01886	1.06049	0.00709	0.01894	1.09877	0.10989	0.01884	1.1897	0.01164	0.01918	1.46065	0.11338
0.01888	1.06138	0.00713	0.01896	1.09986	0.1096	0.01885	1.19072	0.01167	0.0192	1.46173	0.11315
0.0189	1.06228	0.00718	0.01898	1.10098	0.10928	0.01887	1.19172	0.01172	0.01921	1.46285	0.11297
0.01891	1.06318	0.00722	0.01899	1.10209	0.10896	0.01889	1.19274	0.01175	0.01923	1.46399	0.11282
0.01893	1.06407	0.00728	0.01901	1.1032	0.10865	0.0189	1.19376	0.01178	0.01925	1.46517	0.11272
0.01895	1.06496	0.00735	0.01903	1.10431	0.10834	0.01892	1.19477	0.01183	0.01926	1.46636	0.11263
0.01896	1.06585	0.00741	0.01904	1.1054	0.10808	0.01894	1.19576	0.0119	0.01928	1.46758	0.11257
0.01898	1.06674	0.00746	0.01906	1.10651	0.10778	0.01895	1.19677	0.01194	0.0193	1.46882	0.11254
0.019	1.06763	0.00752	0.01908	1.10762	0.10747	0.01897	1.19778	0.01198	0.01931	1.4701	0.11255
0.01901	1.06854	0.00754	0.01909	1.10872	0.10719	0.01899	1.19879	0.01202	0.01933	1.47144	0.11264
0.01903	1.06946	0.00755	0.01911	1.10983	0.10689	0.019	1.1998	0.01207	0.01935	1.47283	0.1128
0.01905	1.0704	0.00752	0.01913	1.11095	0.10655	0.01902	1.20079	0.01215	0.01936	1.47428	0.11302
0.01906	1.07134	0.00747	0.01914	1.11206	0.10626	0.01904	1.2018	0.01219	0.01938	1.47576	0.11326
0.01908	1.0723	0.0074	0.01916	1.11317	0.10595	0.01905	1.2028	0.01224	0.0194	1.47727	0.11356
0.0191	1.07326	0.00733	0.01918	1.11428	0.10566	0.01907	1.20379	0.01232	0.01942	1.4788	0.11388
0.01911	1.07422	0.00726	0.01919	1.11537	0.10538	0.01909	1.20478	0.0124	0.01943	1.48036	0.11422
0.01913	1.07518	0.00719	0.01921	1.11648	0.10509	0.0191	1.20576	0.01249	0.01945	1.48193	0.11458
0.01915	1.07613	0.00713	0.01923	1.11756	0.10485	0.01912	1.20674	0.01259	0.01947	1.48352	0.11497
0.01916	1.0771	0.00705	0.01924	1.11864	0.10462	0.01914	1.20771	0.01269	0.01948	1.48514	0.11538
0.01918	1.07806	0.00698	0.01926	1.11972	0.10438	0.01915	1.20869	0.01279	0.0195	1.48678	0.11582
0.0192	1.07903	0.00689	0.01928	1.12079	0.10415	0.01917	1.20965	0.0129	0.01952	1.48841	0.11625
0.01921	1.07999	0.00681	0.01929	1.12187	0.10392	0.01919	1.21061	0.01303	0.01953	1.49005	0.11669
0.01923	1.08097	0.0067	0.01931	1.12295	0.10368	0.0192	1.21156	0.01317	0.01955	1.4917	0.11713
0.01925	1.08197	0.00656	0.01933	1.12402	0.10347	0.01922	1.21252	0.01329	0.01957	1.49333	0.11756
0.01926	1.08296	0.00643	0.01934	1.12507	0.1033	0.01924	1.21349	0.01341	0.01958	1.49497	0.11799
0.01928	1.08397	0.00627	0.01936	1.12611	0.10314	0.01925	1.21446	0.01352	0.0196	1.49661	0.11842
0.0193	1.08499	0.00609	0.01938	1.12714	0.103	0.01927	1.21542	0.01363	0.01962	1.49825	0.11885
0.01931	1.08602	0.00589	0.01939	1.12818	0.10285	0.01929	1.21639	0.01374	0.01964	1.49987	0.11926
0.01933	1.08706	0.00567	0.01941	1.12921	0.10271	0.0193	1.21736	0.01384	0.01965	1.50148	0.11965
0.01935	1.08812	0.00543	0.01943	1.13023	0.1026	0.01932	1.21833	0.01395	0.01967	1.50307	0.12001
0.01936	1.08919	0.00515	0.01945	1.13126	0.10246	0.01934	1.2193	0.01405	0.01969	1.50465	0.12037
0.01938	1.09026	0.00488	0.01946	1.13228	0.10234	0.01935	1.22027	0.01415	0.0197	1.50623	0.12071
0.0194	1.09133	0.00462	0.01948	1.1333	0.10224	0.01937	1.22126	0.01423	0.01972	1.50779	0.12104
0.01941	1.09239	0.00436	0.0195	1.1343	0.10216	0.01939	1.22226	0.01429	0.01974	1.50934	0.12136
0.01943	1.09345	0.00411	0.01951	1.13529	0.10211	0.0194	1.22324	0.01437	0.01975	1.51087	0.12166
0.01945	1.09449	0.0039	0.01953	1.13629	0.10202	0.01942	1.22423	0.01444	0.01977	1.51239	0.12193
0.01946	1.09553	0.0037	0.01955	1.13726	0.102	0.01944	1.22521	0.01454	0.01979	1.51389	0.12219
0.01948	1.09657	0.00349	0.01956	1.13822	0.10202	0.01945	1.2262	0.0146	0.0198	1.5154	0.12245
0.0195	1.09758	0.00333	0.01958	1.13917	0.10205	0.01947	1.2272	0.01465	0.01982	1.51687	0.12268
0.01951	1.09861	0.00315	0.0196	1.14013	0.10204	0.01949	1.22821	0.01469	0.01984	1.51834	0.12289
0.01953	1.09963	0.00296	0.01961	1.14105	0.10211	0.0195	1.22922	0.01474	0.01986	1.51976	0.12305
0.01955	1.10065	0.00279	0.01963	1.142	0.10214	0.01952	1.23023	0.01477	0.01987	1.52118	0.12321
0.01956	1.10168	0.0026	0.01965	1.14294	0.10219	0.01954	1.23125	0.01479	0.01989	1.52258	0.12335
0.01958	1.10271	0.00242	0.01966	1.14386	0.10227	0.01955	1.23225	0.01485	0.01991	1.52394	0.12343
0.0196	1.10371	0.00228	0.01968	1.14477	0.10236	0.01957	1.23326	0.01489	0.01992	1.52529	0.12352
0.01961	1.1047	0.00217	0.0197	1.1457	0.10243	0.01959	1.23427	0.01491	0.01994	1.52666	0.12361
0.01963	1.10567	0.00208	0.01971	1.14659	0.10255	0.0196	1.2353	0.01492	0.01996	1.52799	0.12367
0.01965	1.10664	0.00201	0.01973	1.14748	0.10269	0.01962	1.23632	0.01494	0.01997	1.52929	0.12369
0.01966	1.1076	0.00194	0.01975	1.14837	0.10283	0.01964	1.23734	0.01496	0.01999	1.53058	0.1237
0.01968	1.10857	0.00187	0.01976	1.14925	0.10299	0.01965	1.23837	0.01496	0.02001	1.53186	0.1237
0.0197	1.10954	0.00179	0.01978	1.15011	0.10318	0.01967	1.23943	0.01493	0.02003	1.5331	0.12366
0.01971	1.11051	0.00171	0.0198	1.15097	0.10337	0.01969	1.24051	0.01485	0.02004	1.53434	0.12361
0.01973	1.11149	0.00162	0.01981	1.15183	0.10356	0.0197	1.24159	0.01477	0.02006	1.53557	0.12354
0.01975	1.11244	0.00157	0.01983	1.15269	0.10376	0.01972	1.24267	0.01469	0.02008	1.53678	0.12346
0.01976	1.11341	0.0015	0.01985	1.15353	0.10399	0.01974	1.24374	0.01462	0.02009	1.53796	0.12335
0.01978	1.11438	0.00142	0.01986	1.15435	0.10426	0.01975	1.24482	0.01455	0.02011	1.53912	0.12321
0.0198	1.11534	0.00137	0.01988	1.15518	0.1045	0.01977	1.2459	0.01447	0.02013	1.54028	0.12307
0.01981	1.11628	0.00133	0.0199	1.15601	0.10474	0.01979	1.247	0.01436	0.02014	1.54142	0.1229
0.01983	1.11724	0.00128	0.01991	1.15684	0.10499	0.0198	1.24811	0.01424	0.02016	1.54254	0.12273
0.01985	1.11817	0.00127	0.01993	1.15767	0.10523	0.01982	1.24922	0.01412	0.02018	1.54364	0.12252
0.01986	1.1191	0.00126	0.01995	1.1585	0.10548	0.01984	1.25033	0.01398	0.02019	1.54473	0.12231
0.01988	1.12003	0.00126	0.01996	1.15933	0.10573	0.01985	1.25145	0.01385	0.02021	1.54581	0.12208
0.0199	1.12096	0.00126	0.01998	1.16016	0.10598	0.01987	1.25258	0.0137	0.02023	1.54687	0.12183
0.01991	1.12189	0.00126	0.02	1.16099	0.10622	0.01989	1.2537	0.01355	0.02025	1.54793	0.12158
0.01993	1.12283	0.00124	0.02001	1.16184	0.10643	0.0199	1.25481	0.01343	0.02026	1.549	0.12134
0.01995	1.12374	0.00125	0.02003	1.16269	0.10662	0.01992	1.25593	0.01329	0.02028	1.55006	0.1211
0.01996	1.12466	0.00127	0.02005	1.16354	0.10682	0.01994	1.25707	0.01313	0.0203	1.55113	0.12086
0.01998	1.12557	0.0013	0.02006	1.1644	0.10702	0.01995	1.25819	0.01298	0.02031	1.55219	0.12061
0.02	1.12646	0.00138	0.02008	1.16529	0.10715	0.01997	1.25931	0.01285	0.02033	1.55325	0.12037
0.02001	1.12733	0.00147	0.0201	1.16619	0.10725	0.01999	1.26042	0.01273	0.02035	1.5543	0.12011
0.02003	1.12823	0.00153	0.02011	1.16711	0.10732	0.02	1.26152	0.01262	0.02036	1.55534	0.11985
0.02005	1.12911	0.0016	0.02013	1.16804	0.10738	0.02002	1.26263	0.0125	0.02038	1.5564	0.11959
0.02006	1.12999	0.00169	0.02015	1.16897	0.10741	0.02004	1.26374	0.01239	0.0204	1.55745	0.11934
0.02008	1.13086	0.00179	0.02016	1.16991	0.10746	0.02005	1.26483	0.01229	0.02041	1.55849	0.11908
0.0201	1.13174	0.00187	0.02018	1.17082	0.10754	0.02007	1.26594	0.01217	0.02043	1.55955	0.11883
0.02011	1.13261	0.00197	0.0202	1.17173	0.10764	0.02009	1.26704	0.01207	0.02045	1.56059	0.11856
0.02013	1.13349	0.00206	0.02021	1.17264	0.10771	0.0201	1.26813	0.01198	0.02047	1.56164	0.11832
0.02015	1.13435	0.00217	0.02023	1.17355	0.10781	0.02012	1.26923	0.01187	0.02048	1.56268	0.11806
0.02016	1.1352	0.0023	0.02025	1.17444	0.10793	0.02014	1.27034	0.01176	0.0205	1.56373	0.1178
0.02018	1.13606	0.00242	0.02027	1.17534	0.10804	0.02015	1.27144	0.01166	0.02052	1.56478	0.11755
0.0202	1.13692	0.00253	0.02028	1.17625	0.10813	0.02017	1.27254	0.01156	0.02053	1.56582	0.11728
0.02021	1.13776	0.00268	0.0203	1.17716	0.10821	0.02019	1.27363	0.01147	0.02055	1.56686	0.11702
0.02023	1.13861	0.00283	0.02032	1.17806	0.10832	0.0202	1.27473	0.01137	0.02057	1.56789	0.11675
0.02025	1.13945	0.00298	0.02033	1.17897	0.1084	0.02022	1.27583	0.01127	0.02058	1.56892	0.11648
0.02026	1.14028	0.00314	0.02035	1.17989	0.10846	0.02024	1.27692	0.01118	0.0206	1.56998	0.11624
0.02028	1.14112	0.00329	0.02037	1.18083	0.10851	0.02025	1.27801	0.01109	0.02062	1.57103	0.11599
0.0203	1.14196	0.00344	0.02038	1.18178	0.10852	0.02027	1.2791	0.01101	0.02063	1.57209	0.11576
0.02031	1.1428	0.00359	0.0204	1.18274	0.1085	0.02029	1.28018	0.01094	0.02065	1.57316	0.11553
0.02033	1.14364	0.00374	0.02042	1.18372	0.10846	0.0203	1.28127	0.01086	0.02067	1.57426	0.11533
0.02035	1.1445	0.00385	0.02043	1.1847	0.10842	0.02032	1.28235	0.01078	0.02069	1.57536	0.11515
0.02036	1.14537	0.00395	0.02045	1.18569	0.10835	0.02034	1.28343	0.01071	0.0207	1.57647	0.11497
0.02038	1.14622	0.00408	0.02047	1.18668	0.10828	0.02035	1.28452	0.01064	0.02072	1.57762	0.11484
0.0204	1.14708	0.00419	0.02048	1.1877	0.10818	0.02037	1.28559	0.01059	0.02074	1.57881	0.11475
0.02041	1.14793	0.00432	0.0205	1.18872	0.10806	0.02038	1.28665	0.01055	0.02075	1.58003	0.11469
0.02043	1.14877	0.00446	0.02052	1.18974	0.10793	0.0204	1.28772	0.0105	0.02077	1.58127	0.11466
0.02045	1.14962	0.0046	0.02053	1.19079	0.10776	0.02042	1.28879	0.01044	0.02079	1.58253	0.11465
0.02046	1.15048	0.00471	0.02055	1.19183	0.10761	0.02043	1.28984	0.01042	0.0208	1.58384	0.11469
0.02048	1.15134	0.00483	0.02057	1.19286	0.10747	0.02045	1.29091	0.01037	0.02082	1.58517	0.11476
0.0205	1.15219	0.00496	0.02058	1.19389	0.10733	0.02047	1.29197	0.01033	0.02084	1.58652	0.11486
0.02051	1.15304	0.00508	0.0206	1.19493	0.10717	0.02048	1.29303	0.0103	0.02086	1.58791	0.11498
0.02053	1.1539	0.00519	0.02062	1.19598	0.107	0.0205	1.29406	0.01031	0.02087	1.58933	0.11515
0.02055	1.15476	0.0053	0.02063	1.19702	0.10684	0.02052	1.2951	0.0103	0.02089	1.59078	0.11536
0.02056	1.15561	0.00544	0.02065	1.19805	0.10671	0.02053	1.29614	0.01031	0.02091	1.59227	0.1156
0.02058	1.15646	0.00556	0.02067	1.19909	0.10657	0.02055	1.29717	0.01031	0.02092	1.59379	0.11587
0.0206	1.15732	0.00566	0.02068	1.20013	0.10641	0.02057	1.2982	0.01032	0.02094	1.59532	0.11616
0.02061	1.15817	0.00579	0.0207	1.20118	0.10624	0.02058	1.29923	0.01033	0.02096	1.59687	0.11647
0.02063	1.15904	0.00589	0.02072	1.20222	0.10609	0.0206	1.30026	0.01035	0.02097	1.59843	0.11679
0.02065	1.15991	0.00597	0.02073	1.20329	0.10589	0.02062	1.30126	0.0104	0.02099	1.6	0.11711
0.02066	1.1608	0.00604	0.02075	1.20436	0.10569	0.02063	1.30228	0.01043	0.02101	1.60158	0.11746
0.02068	1.16168	0.0061	0.02077	1.20543	0.10547	0.02065	1.30329	0.01047	0.02102	1.60317	0.1178
0.0207	1.16258	0.00614	0.02078	1.20652	0.10524	0.02067	1.30431	0.01051	0.02104	1.60476	0.11815
0.02071	1.1635	0.00616	0.0208	1.2076	0.10502	0.02068	1.3053	0.01057	0.02106	1.60635	0.1185
0.02073	1.16442	0.00616	0.02082	1.20867	0.10481	0.0207	1.30631	0.01062	0.02108	1.60794	0.11885
0.02075	1.16536	0.00613	0.02083	1.20974	0.10461	0.02072	1.30731	0.01067	0.02109	1.60953	0.11919
0.02076	1.16629	0.00611	0.02085	1.21082	0.1044	0.02073	1.3083	0.01074	0.02111	1.61114	0.11955
0.02078	1.16723	0.00608	0.02087	1.21189	0.10419	0.02075	1.3093	0.0108	0.02113	1.61274	0.11991
0.0208	1.16818	0.00604	0.02088	1.21296	0.10399	0.02077	1.31029	0.01087	0.02114	1.61433	0.12025
0.02081	1.16913	0.00599	0.0209	1.21401	0.10382	0.02078	1.31129	0.01093	0.02116	1.6159	0.12057
0.02083	1.17009	0.00592	0.02092	1.21506	0.10366	0.0208	1.31228	0.01099	0.02118	1.61748	0.1209
0.02085	1.17107	0.00583	0.02093	1.21613	0.10347	0.02082	1.31327	0.01106	0.02119	1.61903	0.12119
0.02086	1.17205	0.00572	0.02095	1.21718	0.1033	0.02083	1.31426	0.01114	0.02121	1.62057	0.12147
0.02088	1.17304	0.00562	0.02097	1.21822	0.10316	0.02085	1.31524	0.01123	0.02123	1.62211	0.12175
0.0209	1.17404	0.00548	0.02098	1.21926	0.10301	0.02087	1.31622	0.01132	0.02124	1.62364	0.12202
0.02091	1.17504	0.00535	0.021	1.2203	0.10286	0.02088	1.31721	0.01139	0.02126	1.62516	0.12229
0.02093	1.17604	0.00521	0.02102	1.22132	0.10275	0.0209	1.31818	0.01148	0.02128	1.62665	0.12252
0.02095	1.17705	0.00507	0.02103	1.22236	0.10262	0.02092	1.31915	0.01158	0.0213	1.62814	0.12274
0.02096	1.17807	0.00492	0.02105	1.2234	0.10248	0.02093	1.32012	0.01168	0.02131	1.62963	0.12297
0.02098	1.17909	0.00475	0.02107	1.22443	0.10235	0.02095	1.3211	0.01176	0.02133	1.63111	0.12318
0.021	1.1801	0.00459	0.02109	1.22547	0.10221	0.02097	1.32208	0.01186	0.02135	1.63256	0.12336
0.02101	1.18113	0.00441	0.0211	1.22651	0.10206	0.02098	1.32306	0.01193	0.02136	1.63402	0.12355
0.02103	1.18217	0.00422	0.02112	1.22754	0.10194	0.021	1.32408	0.01197	0.02138	1.63545	0.12371
0.02105	1.18322	0.00401	0.02114	1.22857	0.10182	0.02102	1.32507	0.01203	0.0214	1.63687	0.12385
0.02106	1.18425	0.00383	0.02115	1.2296	0.1017	0.02103	1.32606	0.0121	0.02141	1.63826	0.12397
0.02108	1.1853	0.00362	0.02117	1.23063	0.10158	0.02105	1.32706	0.01215	0.02143	1.63964	0.12407
0.0211	1.18637	0.00338	0.02119	1.23165	0.10148	0.02107	1.32808	0.01218	0.02145	1.641	0.12416
0.02111	1.18742	0.00316	0.0212	1.23266	0.10138	0.02108	1.32909	0.01221	0.02147	1.64234	0.12422
0.02113	1.18847	0.00295	0.02122	1.23368	0.10129	0.0211	1.33012	0.01223	0.02148	1.64367	0.12427
0.02115	1.18952	0.00274	0.02124	1.2347	0.10119	0.02112	1.33113	0.01226	0.0215	1.64499	0.12431
0.02116	1.19056	0.00255	0.02125	1.23571	0.1011	0.02113	1.33213	0.01231	0.02152	1.64627	0.12431
0.02118	1.19161	0.00235	0.02127	1.23671	0.10103	0.02115	1.33314	0.01236	0.02153	1.64756	0.12431
0.0212	1.19264	0.00216	0.02129	1.23771	0.10096	0.02117	1.33414	0.01241	0.02155	1.64881	0.12428
0.02121	1.19368	0.00198	0.0213	1.23871	0.1009	0.02118	1.33514	0.01246	0.02157	1.65005	0.12423
0.02123	1.19471	0.0018	0.02132	1.23972	0.10082	0.0212	1.33615	0.01249	0.02158	1.65127	0.12417
0.02125	1.19576	0.0016	0.02134	1.24071	0.10076	0.02122	1.33718	0.01251	0.0216	1.65247	0.12408
0.02126	1.19681	0.0014	0.02135	1.24168	0.10075	0.02123	1.33822	0.01249	0.02162	1.65365	0.12397
0.02128	1.19785	0.00121	0.02137	1.24265	0.10074	0.02125	1.33926	0.01249	0.02163	1.65481	0.12384
0.0213	1.19887	0.00105	0.02139	1.24361	0.10074	0.02127	1.3403	0.01248	0.02165	1.65596	0.12369
0.02131	1.19989	0.000893557	0.0214	1.24457	0.10074	0.02128	1.34134	0.01247	0.02167	1.65709	0.12354
0.02133	1.20091	0.000741514	0.02142	1.24554	0.10074	0.0213	1.34239	0.01244	0.02169	1.6582	0.12336
0.02135	1.20193	0.000593917	0.02144	1.24651	0.10073	0.02132	1.34343	0.01244	0.0217	1.65931	0.12317
0.02136	1.20294	0.000445517	0.02145	1.24745	0.10075	0.02133	1.34447	0.01243	0.02172	1.6604	0.12298
0.02138	1.20395	0.000309376	0.02147	1.24841	0.10077	0.02135	1.34552	0.01241	0.02174	1.66149	0.12277
0.0214	1.20496	0.000185647	0.02149	1.24934	0.10082	0.02137	1.34657	0.01239	0.02175	1.66256	0.12255
0.02141	1.20597	4.27899e-05	0.0215	1.25028	0.10087	0.02138	1.34763	0.01235	0.02177	1.66364	0.12234
0.02143	1.20697	8.41348e-05	0.02152	1.2512	0.10094	0.0214	1.3487	0.0123	0.02179	1.66472	0.12213
0.02145	1.20798	0.000216546	0.02154	1.2521	0.10104	0.02142	1.34976	0.01226	0.0218	1.66579	0.1219
0.02146	1.20899	0.000353365	0.02155	1.253	0.10116	0.02143	1.35083	0.01221	0.02182	1.66686	0.12168
0.02148	1.21001	0.000492588	0.02157	1.25389	0.10128	0.02145	1.35191	0.01214	0.02184	1.66792	0.12146
0.0215	1.21101	0.000609182	0.02159	1.25478	0.1014	0.02147	1.35301	0.01204	0.02185	1.669	0.12125
0.02151	1.21199	0.000706414	0.0216	1.25566	0.10155	0.02148	1.35411	0.01194	0.02187	1.67007	0.12103
0.02153	1.21299	0.000812631	0.02162	1.25654	0.10169	0.0215	1.35521	0.01186	0.02189	1.67113	0.1208
0.02155	1.21397	0.000902842	0.02164	1.25743	0.10183	0.02152	1.3563	0.01177	0.02191	1.67219	0.12057
0.02156	1.21495	0.000980531	0.02165	1.2583	0.10197	0.02153	1.3574	0.01167	0.02192	1.67323	0.12032
0.02158	1.21593	0.00107	0.02167	1.25918	0.10212	0.02155	1.35849	0.01159	0.02194	1.67427	0.12008
0.0216	1.21691	0.00114	0.02169	1.26006	0.10226	0.02157	1.3596	0.01148	0.02196	1.67532	0.11983
0.02161	1.21785	0.00117	0.0217	1.26093	0.10242	0.02158	1.36069	0.0114	0.02197	1.67635	0.11958
0.02163	1.2188	0.00119	0.02172	1.26179	0.1026	0.0216	1.36179	0.01131	0.02199	1.67742	0.11936
0.02165	1.21974	0.00121	0.02174	1.26265	0.10277	0.02162	1.36288	0.01123	0.02201	1.67847	0.11913
0.02166	1.22067	0.00123	0.02175	1.2635	0.10297	0.02163	1.36398	0.01113	0.02202	1.67954	0.11891
0.02168	1.2216	0.00122	0.02177	1.26434	0.10317	0.02165	1.36509	0.01103	0.02204	1.68059	0.11867
0.0217	1.22251	0.00119	0.02179	1.26519	0.10337	0.02167	1.36618	0.01094	0.02206	1.68166	0.11845
0.02171	1.22342	0.00116	0.0218	1.26603	0.10358	0.02168	1.36728	0.01085	0.02207	1.68271	0.11823
0.02173	1.22432	0.00111	0.02182	1.26689	0.10375	0.0217	1.36837	0.01077	0.02209	1.68377	0.118
0.02175	1.22523	0.00108	0.02184	1.26775	0.10393	0.02172	1.36947	0.01068	0.02211	1.68484	0.11779
0.02176	1.22614	0.00105	0.02186	1.26862	0.10409	0.02173	1.37056	0.01059	0.02213	1.68591	0.11757
0.02178	1.22704	0.000990727	0.02187	1.26948	0.10425	0.02175	1.37166	0.01051	0.02214	1.68698	0.11736
0.0218	1.22791	0.000908725	0.02189	1.27035	0.10442	0.02177	1.37274	0.01045	0.02216	1.68807	0.11717
0.02181	1.22878	0.000804345	0.02191	1.27121	0.10459	0.02178	1.37382	0.01037	0.02218	1.68917	0.11699
0.02183	1.22966	0.000725156	0.02192	1.27208	0.10474	0.0218	1.37492	0.01029	0.02219	1.69027	0.11681
0.02185	1.23052	0.00062037	0.02194	1.27293	0.10493	0.02182	1.37601	0.0102	0.02221	1.6914	0.11666
0.02186	1.23141	0.000545531	0.02196	1.27379	0.1051	0.02183	1.3771	0.01013	0.02223	1.69254	0.11652
0.02188	1.23228	0.000455396	0.02197	1.27465	0.10528	0.02185	1.37819	0.01006	0.02224	1.69371	0.11642
0.0219	1.23314	0.000347024	0.02199	1.27551	0.10544	0.02187	1.37927	0.00999	0.02226	1.69492	0.11635
0.02191	1.23399	0.000214818	0.02201	1.27638	0.1056	0.02188	1.38035	0.00993	0.02228	1.69618	0.11634
0.02193	1.23484	9.25931e-05	0.02202	1.27723	0.10578	0.0219	1.38144	0.00985	0.0223	1.69747	0.11636
0.02195	1.23568	5.74188e-05	0.02204	1.27809	0.10596	0.02192	1.38251	0.0098	0.02231	1.69878	0.1164
0.02196	1.23651	0.000217391	0.02206	1.27895	0.10612	0.02193	1.38359	0.00974	0.02233	1.70011	0.11647
0.02198	1.23732	0.00039542	0.02207	1.27982	0.10628	0.02195	1.38467	0.00968	0.02235	1.70148	0.11657
0.022	1.23815	0.000563904	0.02209	1.28071	0.1064	0.02197	1.38575	0.00962	0.02236	1.70287	0.11669
0.02201	1.23897	0.000740514	0.02211	1.2816	0.10651	0.02198	1.38683	0.00956	0.02238	1.7043	0.11685
0.02203	1.23979	0.000912845	0.02212	1.28253	0.10656	0.022	1.38789	0.00953	0.0224	1.70575	0.11703
0.02205	1.24059	0.00111	0.02214	1.28347	0.10659	0.02202	1.38897	0.00947	0.02241	1.70721	0.11723
0.02206	1.24141	0.00128	0.02216	1.28442	0.1066	0.02203	1.39003	0.00942	0.02243	1.70869	0.11745
0.02208	1.24222	0.00147	0.02217	1.28539	0.10658	0.02205	1.3911	0.00938	0.02245	1.7102	0.11769
0.0221	1.24303	0.00166	0.02219	1.28637	0.10654	0.02207	1.39216	0.00935	0.02246	1.71174	0.11797
0.02211	1.24384	0.00185	0.02221	1.28737	0.10647	0.02208	1.39323	0.00931	0.02248	1.71329	0.11825
0.02213	1.24465	0.00204	0.02222	1.28837	0.10639	0.0221	1.39428	0.00929	0.0225	1.71486	0.11855
0.02215	1.24545	0.00223	0.02224	1.28939	0.10629	0.02212	1.39534	0.00926	0.02252	1.71643	0.11885
0.02216	1.24626	0.00243	0.02226	1.29041	0.10618	0.02213	1.3964	0.00922	0.02253	1.718	0.11915
0.02218	1.24707	0.00262	0.02227	1.29144	0.10606	0.02215	1.39746	0.00919	0.02255	1.71957	0.11946
0.0222	1.24787	0.00281	0.02229	1.29248	0.10592	0.02217	1.39852	0.00917	0.02257	1.72114	0.11976
0.02221	1.24867	0.00301	0.02231	1.29353	0.10575	0.02218	1.39957	0.00915	0.02258	1.72272	0.12007
0.02223	1.24948	0.0032	0.02232	1.29458	0.1056	0.0222	1.40061	0.00914	0.0226	1.7243	0.12038
0.02225	1.2503	0.00337	0.02234	1.29564	0.10543	0.02222	1.40165	0.00914	0.02262	1.72588	0.12069
0.02226	1.25113	0.00352	0.02236	1.29669	0.10527	0.02223	1.40269	0.00914	0.02263	1.72745	0.12098
0.02228	1.25196	0.00367	0.02237	1.29775	0.1051	0.02225	1.40373	0.00914	0.02265	1.72902	0.12128
0.0223	1.2528	0.00382	0.02239	1.29882	0.10491	0.02227	1.40476	0.00914	0.02267	1.73057	0.12156
0.02231	1.25366	0.00392	0.02241	1.29989	0.10473	0.02228	1.40579	0.00915	0.02268	1.73213	0.12183
0.02233	1.25454	0.00398	0.02242	1.30097	0.10453	0.0223	1.40682	0.00917	0.0227	1.73367	0.1221
0.02235	1.25546	0.00399	0.02244	1.30207	0.10429	0.02232	1.40784	0.0092	0.02272	1.73521	0.12236
0.02236	1.2564	0.00397	0.02246	1.30317	0.10404	0.02233	1.40885	0.00923	0.02274	1.73673	0.12261
0.02238	1.25733	0.00396	0.02247	1.30427	0.1038	0.02235	1.40989	0.00924	0.02275	1.73825	0.12285
0.0224	1.25828	0.00392	0.02249	1.30537	0.10357	0.02237	1.41091	0.00926	0.02277	1.73974	0.12306
0.02241	1.25923	0.00388	0.02251	1.30647	0.10333	0.02238	1.41192	0.0093	0.02279	1.74123	0.12327
0.02243	1.26019	0.00382	0.02252	1.30759	0.10306	0.0224	1.41293	0.00934	0.0228	1.7427	0.12346
0.02245	1.26116	0.00375	0.02254	1.30871	0.10279	0.02242	1.41396	0.00935	0.02282	1.74416	0.12364
0.02246	1.26212	0.0037	0.02256	1.30982	0.10255	0.02243	1.41497	0.00939	0.02284	1.7456	0.1238
0.02248	1.26309	0.00362	0.02257	1.31092	0.10231	0.02245	1.41598	0.00943	0.02285	1.74704	0.12395
0.0225	1.26406	0.00355	0.02259	1.31202	0.10208	0.02247	1.41699	0.00948	0.02287	1.74846	0.1241
0.02251	1.26504	0.00347	0.02261	1.31311	0.10186	0.02248	1.418	0.00951	0.02289	1.74987	0.12422
0.02253	1.26602	0.00338	0.02262	1.31422	0.10162	0.0225	1.419	0.00956	0.0229	1.75127	0.12434
0.02255	1.267	0.00328	0.02264	1.3153	0.10141	0.02252	1.42	0.00962	0.02292	1.75265	0.12444
0.02256	1.268	0.00317	0.02266	1.31638	0.10122	0.02253	1.42099	0.00969	0.02294	1.75402	0.12453
0.02258	1.26902	0.00302	0.02268	1.31746	0.10102	0.02255	1.42198	0.00976	0.02296	1.75537	0.12459
0.0226	1.27004	0.00288	0.02269	1.31852	0.10085	0.02256	1.42297	0.00982	0.02297	1.75671	0.12465
0.02261	1.27107	0.00272	0.02271	1.31959	0.10068	0.02258	1.42397	0.00987	0.02299	1.75803	0.12468
0.02263	1.2721	0.00254	0.02273	1.32065	0.10052	0.0226	1.42496	0.00994	0.02301	1.75935	0.12471
0.02265	1.27316	0.00234	0.02274	1.32168	0.1004	0.02261	1.42595	0.01	0.02302	1.76064	0.12472
0.02266	1.27422	0.00213	0.02276	1.32271	0.10029	0.02263	1.42696	0.01005	0.02304	1.76193	0.12473
0.02268	1.27526	0.00195	0.02278	1.32375	0.10017	0.02265	1.42796	0.01011	0.02306	1.7632	0.12471
0.0227	1.27631	0.00175	0.02279	1.32478	0.10005	0.02266	1.42896	0.01015	0.02307	1.76445	0.12469
0.02271	1.27735	0.00157	0.02281	1.3258	0.09996	0.02268	1.42997	0.0102	0.02309	1.76569	0.12464
0.02273	1.27839	0.00139	0.02283	1.3268	0.0999	0.0227	1.43098	0.01023	0.02311	1.7669	0.12457
0.02275	1.27944	0.0012	0.02284	1.32782	0.09981	0.02271	1.43199	0.01027	0.02313	1.76811	0.12449
0.02276	1.28048	0.00103	0.02286	1.32882	0.09975	0.02273	1.43298	0.01033	0.02314	1.7693	0.12441
0.02278	1.2815	0.000884293	0.02288	1.32984	0.09966	0.02275	1.434	0.01035	0.02316	1.77048	0.1243
0.0228	1.28252	0.0007362	0.02289	1.33084	0.09959	0.02276	1.43503	0.01037	0.02318	1.77166	0.1242
0.02281	1.28354	0.000590865	0.02291	1.33183	0.09954	0.02278	1.43604	0.0104	0.02319	1.77282	0.12407
0.02283	1.28457	0.000441112	0.02293	1.33281	0.09951	0.0228	1.43705	0.01044	0.02321	1.77395	0.12393
0.02285	1.28558	0.000316632	0.02294	1.3338	0.09948	0.02281	1.43807	0.01046	0.02323	1.77508	0.12378
0.02286	1.28659	0.000179232	0.02296	1.33478	0.09945	0.02283	1.43909	0.01049	0.02324	1.77619	0.12361
0.02288	1.2876	4.96865e-05	0.02298	1.33577	0.0994	0.02285	1.44011	0.01052	0.02326	1.77729	0.12343
0.0229	1.28862	8.49308e-05	0.02299	1.33675	0.09938	0.02286	1.44113	0.01054	0.02328	1.77838	0.12324
0.02291	1.28963	0.000211975	0.02301	1.33772	0.09937	0.02288	1.44216	0.01055	0.02329	1.77946	0.12304
0.02293	1.29063	0.000328271	0.02303	1.33869	0.09935	0.0229	1.44319	0.01055	0.02331	1.78052	0.12282
0.02295	1.29163	0.000431828	0.02304	1.33967	0.09934	0.02291	1.44424	0.01054	0.02333	1.78158	0.12261
0.02296	1.29263	0.000542025	0.02306	1.34063	0.09934	0.02293	1.44528	0.01054	0.02335	1.78265	0.1224
0.02298	1.29361	0.000630578	0.02308	1.34158	0.09936	0.02295	1.44632	0.01052	0.02336	1.78371	0.12218
0.023	1.2946	0.00071392	0.02309	1.34254	0.09937	0.02296	1.44736	0.01052	0.02338	1.78475	0.12195
0.02301	1.29557	0.000785004	0.02311	1.34348	0.0994	0.02298	1.4484	0.01052	0.0234	1.78582	0.12175
0.02303	1.29654	0.000847501	0.02313	1.34441	0.09946	0.023	1.44946	0.01049	0.02341	1.78689	0.12154
0.02305	1.29751	0.000908686	0.02314	1.34533	0.09953	0.02301	1.45052	0.01045	0.02343	1.78796	0.12133
0.02306	1.29848	0.000977098	0.02316	1.34625	0.0996	0.02303	1.45157	0.01043	0.02345	1.78902	0.12112
0.02308	1.29945	0.00104	0.02318	1.34716	0.09968	0.02305	1.45263	0.0104	0.02346	1.7901	0.12092
0.0231	1.30042	0.0011	0.02319	1.34806	0.09979	0.02306	1.45368	0.01038	0.02348	1.79117	0.12072
0.02311	1.30138	0.00114	0.02321	1.34896	0.0999	0.02308	1.45475	0.01034	0.0235	1.79224	0.12051
0.02313	1.30234	0.00118	0.02323	1.34984	0.10003	0.0231	1.45582	0.01029	0.02351	1.7933	0.1203
0.02315	1.30329	0.00122	0.02324	1.35072	0.10016	0.02311	1.45688	0.01026	0.02353	1.79436	0.1201
0.02316	1.30424	0.00126	0.02326	1.3516	0.1003	0.02313	1.45794	0.01023	0.02355	1.79545	0.1199
0.02318	1.3052	0.0013	0.02328	1.35246	0.10047	0.02315	1.45902	0.01018	0.02357	1.79652	0.11971
0.0232	1.30614	0.00132	0.02329	1.35333	0.10062	0.02316	1.46011	0.0101	0.02358	1.79759	0.11951
0.02321	1.30709	0.00135	0.02331	1.35421	0.10076	0.02318	1.46119	0.01003	0.0236	1.79866	0.1193
0.02323	1.30803	0.00137	0.02333	1.35507	0.10092	0.0232	1.46228	0.00997	0.02362	1.79973	0.1191
0.02325	1.30897	0.00138	0.02334	1.35592	0.1011	0.02321	1.46337	0.0099	0.02363	1.80082	0.11892
0.02326	1.30991	0.00139	0.02336	1.35678	0.10127	0.02323	1.46445	0.00983	0.02365	1.8019	0.11873
0.02328	1.31084	0.0014	0.02338	1.35764	0.10144	0.02325	1.46553	0.00977	0.02367	1.80298	0.11854
0.0233	1.31177	0.0014	0.02339	1.35849	0.10161	0.02326	1.46661	0.00972	0.02368	1.80408	0.11837
0.02331	1.31271	0.00141	0.02341	1.35936	0.10177	0.02328	1.46768	0.00967	0.0237	1.8052	0.11822
0.02333	1.31363	0.0014	0.02343	1.36021	0.10194	0.0233	1.46876	0.00961	0.02372	1.80634	0.11809
0.02335	1.31457	0.00141	0.02345	1.36106	0.10212	0.02331	1.46985	0.00954	0.02373	1.80751	0.11799
0.02336	1.31548	0.00138	0.02346	1.36193	0.10228	0.02333	1.47094	0.00947	0.02375	1.80873	0.11793
0.02338	1.31639	0.00136	0.02348	1.36278	0.10246	0.02335	1.47202	0.00941	0.02377	1.80994	0.11787
0.0234	1.31731	0.00133	0.0235	1.36363	0.10264	0.02336	1.47312	0.00933	0.02379	1.81118	0.11784
0.02341	1.31821	0.00129	0.02351	1.3645	0.10277	0.02338	1.47421	0.00926	0.0238	1.81245	0.11783
0.02343	1.31911	0.00125	0.02353	1.36537	0.10292	0.0234	1.47529	0.0092	0.02382	1.81375	0.11786
0.02345	1.32001	0.00121	0.02355	1.36626	0.10304	0.02341	1.47638	0.00913	0.02384	1.8151	0.11793
0.02346	1.32091	0.00116	0.02356	1.36713	0.10319	0.02343	1.47747	0.00906	0.02385	1.81647	0.11803
0.02348	1.32182	0.00113	0.02358	1.368	0.10333	0.02345	1.47856	0.00899	0.02387	1.81787	0.11815
0.0235	1.32273	0.0011	0.0236	1.36888	0.10346	0.02346	1.47964	0.00892	0.02389	1.81929	0.11829
0.02351	1.32363	0.00106	0.02361	1.36977	0.10358	0.02348	1.48073	0.00886	0.0239	1.82072	0.11845
0.02353	1.32453	0.00101	0.02363	1.37066	0.10369	0.0235	1.48182	0.00879	0.02392	1.82218	0.11862
0.02355	1.32541	0.000939947	0.02365	1.37155	0.1038	0.02351	1.4829	0.00873	0.02394	1.82366	0.11883
0.02356	1.32628	0.000859751	0.02366	1.37243	0.10393	0.02353	1.48399	0.00866	0.02396	1.82516	0.11904
0.02358	1.32716	0.00078024	0.02368	1.37332	0.10404	0.02355	1.48507	0.0086	0.02397	1.82667	0.11927
0.0236	1.32804	0.000701849	0.0237	1.37423	0.10412	0.02356	1.48615	0.00855	0.02399	1.82819	0.1195
0.02361	1.32892	0.000629625	0.02371	1.37515	0.10419	0.02358	1.48724	0.00849	0.02401	1.82974	0.11977
0.02363	1.32979	0.000542884	0.02373	1.37605	0.10428	0.0236	1.48833	0.00841	0.02402	1.8313	0.12004
0.02365	1.33066	0.000460096	0.02375	1.37697	0.10434	0.02361	1.4894	0.00837	0.02404	1.83287	0.12032
0.02366	1.33154	0.000384097	0.02376	1.37789	0.1044	0.02363	1.49047	0.00833	0.02406	1.83444	0.1206
0.02368	1.33242	0.000316243	0.02378	1.3788	0.10449	0.02365	1.49156	0.00826	0.02407	1.83601	0.12088
0.0237	1.33331	0.000247243	0.0238	1.37971	0.10457	0.02366	1.49262	0.00823	0.02409	1.83758	0.12116
0.02371	1.33419	0.000171966	0.02381	1.38062	0.10464	0.02368	1.49369	0.00819	0.02411	1.83917	0.12145
0.02373	1.33507	0.000105487	0.02383	1.38155	0.10469	0.0237	1.49476	0.00815	0.02412	1.84074	0.12174
0.02375	1.33595	2.89927e-05	0.02385	1.38248	0.10473	0.02371	1.49583	0.00811	0.02414	1.84231	0.12201
0.02376	1.33683	3.79222e-05	0.02386	1.38342	0.10477	0.02373	1.49689	0.00809	0.02416	1.84387	0.12228
0.02378	1.33771	0.000104129	0.02388	1.38438	0.10477	0.02375	1.49794	0.00806	0.02418	1.84542	0.12254
0.0238	1.33861	0.000156079	0.0239	1.38535	0.10475	0.02376	1.499	0.00804	0.02419	1.84696	0.12278
0.02381	1.33949	0.000230175	0.02391	1.38632	0.10473	0.02378	1.50005	0.00802	0.02421	1.84849	0.12302
0.02383	1.34036	0.000313267	0.02393	1.38731	0.10468	0.0238	1.50109	0.00802	0.02423	1.84999	0.12323
0.02385	1.34123	0.000389099	0.02395	1.3883	0.10462	0.02381	1.50214	0.008	0.02424	1.8515	0.12344
0.02386	1.34212	0.000453915	0.02396	1.38931	0.10455	0.02383	1.50319	0.00799	0.02426	1.85298	0.12363
0.02388	1.34301	0.000505911	0.02398	1.39031	0.10448	0.02385	1.50423	0.00799	0.02428	1.85447	0.12382
0.0239	1.34391	0.000547165	0.024	1.39134	0.10437	0.02386	1.50527	0.008	0.02429	1.85593	0.124
0.02391	1.3448	0.000604625	0.02401	1.39236	0.10428	0.02388	1.5063	0.008	0.02431	1.85739	0.12416
0.02393	1.3457	0.000653161	0.02403	1.3934	0.10416	0.0239	1.50732	0.00803	0.02433	1.85884	0.12432
0.02395	1.34659	0.000706057	0.02405	1.39443	0.10404	0.02391	1.50836	0.00803	0.02434	1.86026	0.12445
0.02396	1.34749	0.000750666	0.02406	1.39546	0.10392	0.02393	1.50939	0.00804	0.02436	1.86168	0.12457
0.02398	1.34839	0.000791791	0.02408	1.3965	0.1038	0.02395	1.51041	0.00807	0.02438	1.86308	0.12469
0.024	1.34928	0.000847306	0.0241	1.39753	0.10369	0.02396	1.51144	0.00809	0.0244	1.86447	0.12478
0.02401	1.35017	0.000901857	0.02411	1.39855	0.10359	0.02398	1.51245	0.00811	0.02441	1.86584	0.12486
0.02403	1.35106	0.000946025	0.02413	1.39957	0.10349	0.024	1.51348	0.00813	0.02443	1.86721	0.12495
0.02405	1.35195	0.001	0.02415	1.40062	0.10336	0.02401	1.5145	0.00815	0.02445	1.86857	0.12502
0.02406	1.35286	0.00103	0.02416	1.40167	0.10322	0.02403	1.51552	0.00818	0.02446	1.8699	0.12506
0.02408	1.35375	0.00108	0.02418	1.40271	0.10309	0.02405	1.51653	0.00822	0.02448	1.87123	0.12511
0.0241	1.35465	0.00113	0.0242	1.40376	0.10295	0.02406	1.51755	0.00825	0.0245	1.87254	0.12513
0.02411	1.35554	0.00119	0.02421	1.40482	0.1028	0.02408	1.51856	0.00828	0.02451	1.87385	0.12515
0.02413	1.35643	0.00124	0.02423	1.40587	0.10265	0.0241	1.51957	0.00832	0.02453	1.87514	0.12516
0.02415	1.35733	0.00128	0.02425	1.40692	0.10252	0.02411	1.52059	0.00834	0.02455	1.87643	0.12517
0.02416	1.35821	0.00135	0.02427	1.40798	0.10236	0.02413	1.5216	0.00839	0.02457	1.8777	0.12515
0.02418	1.35909	0.00141	0.02428	1.40905	0.10219	0.02415	1.52261	0.00842	0.02458	1.87895	0.12512
0.0242	1.35998	0.00147	0.0243	1.41013	0.102	0.02416	1.52361	0.00848	0.0246	1.88018	0.12507
0.02421	1.36087	0.00152	0.02432	1.4112	0.10183	0.02418	1.52462	0.00852	0.02462	1.8814	0.12501
0.02423	1.36177	0.00157	0.02433	1.41229	0.10163	0.0242	1.52563	0.00855	0.02463	1.8826	0.12493
0.02425	1.36268	0.00159	0.02435	1.41338	0.10143	0.02421	1.52663	0.0086	0.02465	1.88379	0.12484
0.02426	1.36359	0.00161	0.02437	1.41446	0.10125	0.02423	1.52764	0.00865	0.02467	1.88496	0.12474
0.02428	1.36451	0.00162	0.02438	1.41554	0.10106	0.02425	1.52865	0.00868	0.02468	1.88613	0.12464
0.0243	1.36544	0.00161	0.0244	1.41662	0.10088	0.02426	1.52966	0.00872	0.0247	1.88731	0.12454
0.02431	1.36639	0.00159	0.02442	1.41769	0.10072	0.02428	1.53067	0.00876	0.02472	1.88846	0.12442
0.02433	1.36733	0.00157	0.02443	1.41875	0.10057	0.0243	1.53168	0.0088	0.02473	1.8896	0.12428
0.02435	1.36828	0.00154	0.02445	1.41981	0.10042	0.02431	1.5327	0.00882	0.02475	1.89072	0.12414
0.02436	1.36923	0.00149	0.02447	1.42084	0.10031	0.02433	1.53372	0.00885	0.02477	1.89185	0.12399
0.02438	1.37018	0.00146	0.02448	1.42188	0.1002	0.02435	1.53474	0.00886	0.02479	1.89296	0.12384
0.0244	1.37115	0.00139	0.0245	1.42291	0.10009	0.02436	1.53575	0.00891	0.0248	1.89408	0.12368
0.02441	1.37211	0.00135	0.02452	1.42393	0.1	0.02438	1.53677	0.00893	0.02482	1.89518	0.12351
0.02443	1.37306	0.00132	0.02453	1.42493	0.09994	0.0244	1.53778	0.00896	0.02484	1.89627	0.12333
0.02445	1.37402	0.00127	0.02455	1.42596	0.09984	0.02441	1.5388	0.00898	0.02485	1.89733	0.12314
0.02446	1.375	0.0012	0.02457	1.42697	0.09976	0.02443	1.53985	0.00898	0.02487	1.8984	0.12293
0.02448	1.37599	0.0011	0.02458	1.42798	0.09969	0.02445	1.54089	0.00897	0.02489	1.89948	0.12275
0.0245	1.37699	0.000999639	0.0246	1.42898	0.09963	0.02446	1.54193	0.00897	0.0249	1.90054	0.12255
0.02451	1.37798	0.000906191	0.02462	1.42999	0.09957	0.02448	1.54295	0.00899	0.02492	1.90161	0.12235
0.02453	1.37897	0.000818169	0.02463	1.431	0.0995	0.0245	1.54397	0.00901	0.02494	1.90267	0.12215
0.02455	1.37996	0.000721085	0.02465	1.432	0.09944	0.02451	1.54499	0.00904	0.02495	1.90373	0.12195
0.02456	1.38097	0.000601322	0.02467	1.433	0.09939	0.02453	1.54601	0.00907	0.02497	1.9048	0.12175
0.02458	1.38199	0.000468026	0.02468	1.43398	0.09935	0.02455	1.54703	0.00908	0.02499	1.90588	0.12157
0.0246	1.38301	0.000332142	0.0247	1.43497	0.09932	0.02456	1.54807	0.00909	0.02501	1.90696	0.12139
0.02461	1.38404	0.000189547	0.02472	1.43596	0.09928	0.02458	1.5491	0.00909	0.02502	1.90803	0.1212
0.02463	1.38507	4.97894e-05	0.02473	1.43694	0.09926	0.0246	1.55013	0.00911	0.02504	1.90912	0.12103
0.02465	1.38609	9.6465e-05	0.02475	1.43791	0.09925	0.02461	1.55115	0.00913	0.02506	1.9102	0.12085
0.02466	1.38712	0.000242417	0.02477	1.43888	0.09924	0.02463	1.55219	0.00912	0.02507	1.91129	0.12067
0.02468	1.38815	0.000386674	0.02478	1.43984	0.09924	0.02465	1.55324	0.00911	0.02509	1.91239	0.1205
0.0247	1.38918	0.000523812	0.0248	1.4408	0.09925	0.02466	1.55428	0.0091	0.02511	1.91347	0.12032
0.02471	1.3902	0.000652706	0.02482	1.44175	0.09928	0.02468	1.55533	0.0091	0.02512	1.91456	0.12016
0.02473	1.39122	0.000787559	0.02483	1.44269	0.09931	0.0247	1.55637	0.00909	0.02514	1.91567	0.12001
0.02475	1.39223	0.000908624	0.02485	1.44362	0.09935	0.02471	1.55744	0.00905	0.02516	1.91679	0.11985
0.02476	1.39325	0.00103	0.02487	1.44456	0.09939	0.02473	1.55848	0.00905	0.02517	1.91789	0.1197
0.02478	1.39425	0.00114	0.02488	1.44549	0.09945	0.02475	1.55953	0.00903	0.02519	1.91903	0.11957
0.0248	1.39525	0.00124	0.0249	1.4464	0.09952	0.02476	1.56058	0.00901	0.02521	1.92017	0.11945
0.02481	1.39625	0.00134	0.02492	1.44733	0.09958	0.02478	1.56165	0.00897	0.02523	1.92134	0.11935
0.02483	1.39725	0.00144	0.02493	1.44824	0.09966	0.02479	1.56273	0.00892	0.02524	1.92254	0.11928
0.02485	1.39825	0.00154	0.02495	1.44914	0.09976	0.02481	1.56381	0.00887	0.02526	1.92376	0.11923
0.02486	1.39924	0.00163	0.02497	1.45004	0.09986	0.02483	1.56488	0.00882	0.02528	1.92499	0.11919
0.02488	1.40023	0.00171	0.02498	1.45093	0.09996	0.02484	1.56597	0.00877	0.02529	1.92624	0.11917
0.0249	1.40123	0.00181	0.025	1.45182	0.10007	0.02486	1.56704	0.00872	0.02531	1.92751	0.11916
0.02491	1.40221	0.00189	0.02502	1.45271	0.10018	0.02488	1.56812	0.00866	0.02533	1.9288	0.11917
0.02493	1.40319	0.00195	0.02503	1.45357	0.10034	0.02489	1.5692	0.00861	0.02534	1.93013	0.11922
0.02495	1.40416	0.00201	0.02505	1.45444	0.10048	0.02491	1.57028	0.00856	0.02536	1.93148	0.1193
0.02496	1.40513	0.00207	0.02507	1.45531	0.10062	0.02493	1.57136	0.00851	0.02538	1.93285	0.11938
0.02498	1.4061	0.00213	0.02509	1.45618	0.10077	0.02494	1.57244	0.00845	0.0254	1.93424	0.11948
0.025	1.40707	0.00218	0.0251	1.45705	0.1009	0.02496	1.57354	0.00838	0.02541	1.93567	0.11962
0.02501	1.40801	0.0022	0.02512	1.45792	0.10103	0.02498	1.57462	0.00832	0.02543	1.93711	0.11977
0.02503	1.40896	0.00223	0.02514	1.4588	0.10116	0.02499	1.57571	0.00825	0.02545	1.93858	0.11994
0.02505	1.40991	0.00225	0.02515	1.45969	0.10127	0.02501	1.5768	0.00819	0.02546	1.94007	0.12014
0.02506	1.41086	0.00227	0.02517	1.46057	0.10139	0.02503	1.57789	0.00813	0.02548	1.94158	0.12035
0.02508	1.4118	0.00229	0.02519	1.46147	0.10149	0.02504	1.57898	0.00807	0.0255	1.9431	0.12057
0.0251	1.41274	0.0023	0.0252	1.46237	0.10159	0.02506	1.58007	0.008	0.02551	1.94462	0.12079
0.02511	1.41368	0.00232	0.02522	1.46327	0.10168	0.02508	1.58116	0.00793	0.02553	1.94616	0.12103
0.02513	1.41462	0.00233	0.02524	1.46417	0.10176	0.02509	1.58224	0.00789	0.02555	1.94767	0.12124
0.02515	1.41555	0.00233	0.02525	1.46508	0.10184	0.02511	1.58333	0.00782	0.02556	1.9492	0.12147
0.02516	1.41648	0.00233	0.02527	1.466	0.1019	0.02513	1.58441	0.00777	0.02558	1.95074	0.1217
0.02518	1.4174	0.00232	0.02529	1.46693	0.10196	0.02514	1.58549	0.00772	0.0256	1.95229	0.12194
0.0252	1.41832	0.00231	0.0253	1.46784	0.10203	0.02516	1.58656	0.00767	0.02562	1.95383	0.12218
0.02522	1.41924	0.00229	0.02532	1.46877	0.10208	0.02518	1.58764	0.00763	0.02563	1.95537	0.12241
0.02523	1.42014	0.00225	0.02534	1.46969	0.10213	0.02519	1.58871	0.00759	0.02565	1.95691	0.12264
0.02525	1.42104	0.0022	0.02535	1.47061	0.1022	0.02521	1.58978	0.00756	0.02567	1.95844	0.12287
0.02527	1.42193	0.00214	0.02537	1.47154	0.10225	0.02523	1.59084	0.00752	0.02568	1.95997	0.12309
0.02528	1.42281	0.00208	0.02539	1.47245	0.10233	0.02524	1.59191	0.00748	0.0257	1.9615	0.12331
0.0253	1.42369	0.00201	0.0254	1.47337	0.10239	0.02526	1.59297	0.00746	0.02572	1.96301	0.12351
0.02532	1.42457	0.00194	0.02542	1.47429	0.10245	0.02528	1.59402	0.00744	0.02573	1.9645	0.1237
0.02533	1.42544	0.00186	0.02544	1.4752	0.10252	0.02529	1.59508	0.00743	0.02575	1.966	0.1239
0.02535	1.42632	0.00178	0.02545	1.47612	0.10259	0.02531	1.59614	0.0074	0.02577	1.96748	0.12407
0.02537	1.42719	0.00169	0.02547	1.47704	0.10264	0.02533	1.59719	0.00738	0.02578	1.96896	0.12424
0.02538	1.42805	0.0016	0.02549	1.47796	0.10271	0.02534	1.59825	0.00736	0.0258	1.97043	0.12441
0.0254	1.42891	0.0015	0.0255	1.47888	0.10277	0.02536	1.59929	0.00736	0.02582	1.97189	0.12457
0.02542	1.42976	0.0014	0.02552	1.47981	0.10281	0.02538	1.60034	0.00735	0.02584	1.97332	0.1247
0.02543	1.43063	0.00131	0.02554	1.48076	0.10283	0.02539	1.60138	0.00734	0.02585	1.97476	0.12484
0.02545	1.43149	0.00122	0.02555	1.48173	0.10281	0.02541	1.60243	0.00733	0.02587	1.97618	0.12496
0.02547	1.43233	0.0011	0.02557	1.48271	0.10279	0.02543	1.60348	0.00732	0.02589	1.97759	0.12507
0.02548	1.43319	0.00099307	0.02559	1.48368	0.10277	0.02544	1.60453	0.00731	0.0259	1.97898	0.12516
0.0255	1.43405	0.000890362	0.0256	1.48467	0.10273	0.02546	1.60559	0.00728	0.02592	1.98036	0.12525
0.02552	1.43491	0.000796029	0.02562	1.48564	0.10271	0.02548	1.60664	0.00728	0.02594	1.98174	0.12533
0.02553	1.43577	0.000699027	0.02564	1.48663	0.10268	0.02549	1.60768	0.00727	0.02595	1.9831	0.1254
0.02555	1.43662	0.000601337	0.02565	1.48763	0.10262	0.02551	1.60873	0.00726	0.02597	1.98445	0.12546
0.02557	1.43749	0.000507697	0.02567	1.48861	0.10258	0.02553	1.60976	0.00727	0.02599	1.98579	0.1255
0.02558	1.43835	0.000411853	0.02569	1.48961	0.10253	0.02554	1.6108	0.00727	0.026	1.98711	0.12554
0.0256	1.43921	0.000325584	0.0257	1.4906	0.10248	0.02556	1.61185	0.00726	0.02602	1.98842	0.12556
0.02562	1.44009	0.000252611	0.02572	1.49161	0.10242	0.02558	1.61289	0.00726	0.02604	1.98971	0.12556
0.02563	1.44096	0.000180813	0.02574	1.4926	0.10236	0.02559	1.61393	0.00726	0.02606	1.99098	0.12556
0.02565	1.44184	0.000106629	0.02575	1.49361	0.1023	0.02561	1.61498	0.00725	0.02607	1.99225	0.12554
0.02567	1.44272	4.13942e-05	0.02577	1.49461	0.10224	0.02563	1.61601	0.00725	0.02609	1.9935	0.12551
0.02568	1.4436	1.91955e-05	0.02579	1.49562	0.10217	0.02564	1.61705	0.00726	0.02611	1.99473	0.12546
0.0257	1.44448	8.53257e-05	0.0258	1.49663	0.10209	0.02566	1.61808	0.00727	0.02612	1.99595	0.12541
0.02572	1.44537	0.00014762	0.02582	1.49764	0.10202	0.02568	1.6191	0.00729	0.02614	1.99716	0.12534
0.02573	1.44625	0.00021637	0.02584	1.49867	0.10192	0.02569	1.62014	0.0073	0.02616	1.99835	0.12526
0.02575	1.44714	0.00027018	0.02586	1.4997	0.10182	0.02571	1.62116	0.00732	0.02617	1.99954	0.12517
0.02577	1.44802	0.000329381	0.02587	1.50073	0.10172	0.02573	1.62218	0.00735	0.02619	2.00071	0.12508
0.02578	1.44891	0.000389038	0.02589	1.50176	0.10162	0.02574	1.62321	0.00736	0.02621	2.00189	0.12498
0.0258	1.44978	0.000459844	0.02591	1.50279	0.10152	0.02576	1.62423	0.00738	0.02623	2.00304	0.12487
0.02582	1.45066	0.000527531	0.02592	1.50383	0.10141	0.02578	1.62524	0.00741	0.02624	2.00419	0.12475
0.02583	1.45155	0.000581866	0.02594	1.50487	0.10129	0.02579	1.62625	0.00745	0.02626	2.00532	0.12462
0.02585	1.45244	0.000631491	0.02596	1.50591	0.10118	0.02581	1.62728	0.00747	0.02628	2.00644	0.12447
0.02587	1.45333	0.00068224	0.02597	1.50693	0.10109	0.02583	1.62831	0.00749	0.02629	2.00755	0.12432
0.02588	1.45422	0.000740264	0.02599	1.50796	0.10099	0.02584	1.62932	0.00752	0.02631	2.00865	0.12417
0.0259	1.45511	0.000781535	0.02601	1.50899	0.1009	0.02586	1.63034	0.00754	0.02633	2.00976	0.12401
0.02592	1.45601	0.000822103	0.02602	1.51001	0.10081	0.02588	1.63136	0.00756	0.02634	2.01086	0.12386
0.02593	1.45691	0.000856449	0.02604	1.51104	0.10072	0.02589	1.63237	0.00761	0.02636	2.01197	0.1237
0.02595	1.45781	0.00089523	0.02606	1.51205	0.10064	0.02591	1.63338	0.00764	0.02638	2.01305	0.12353
0.02597	1.45873	0.000907025	0.02607	1.51308	0.10055	0.02593	1.63439	0.00768	0.02639	2.01415	0.12338
0.02598	1.45965	0.000917029	0.02609	1.51411	0.10045	0.02594	1.63541	0.0077	0.02641	2.01524	0.12321
0.026	1.46057	0.000924309	0.02611	1.51516	0.10032	0.02596	1.63644	0.00771	0.02643	2.01633	0.12304
0.02602	1.46151	0.000915132	0.02612	1.5162	0.10021	0.02598	1.63746	0.00774	0.02645	2.01743	0.12288
0.02603	1.46244	0.000906815	0.02614	1.51723	0.10011	0.02599	1.63848	0.00776	0.02646	2.01851	0.12271
0.02605	1.46339	0.000874338	0.02616	1.51825	0.10003	0.02601	1.63951	0.00777	0.02648	2.01961	0.12256
0.02607	1.46433	0.000860947	0.02617	1.51929	0.09992	0.02603	1.64053	0.0078	0.0265	2.02071	0.1224
0.02608	1.46528	0.000835805	0.02619	1.52032	0.09982	0.02604	1.64156	0.00781	0.02651	2.0218	0.12223
0.0261	1.46623	0.000804397	0.02621	1.52136	0.09971	0.02606	1.6426	0.00781	0.02653	2.02291	0.12208
0.02612	1.46718	0.000763977	0.02622	1.52242	0.09958	0.02608	1.64363	0.00782	0.02655	2.024	0.12192
0.02613	1.46815	0.000710925	0.02624	1.52345	0.09947	0.02609	1.64466	0.00783	0.02656	2.0251	0.12176
0.02615	1.46912	0.000647242	0.02626	1.52449	0.09936	0.02611	1.64571	0.00782	0.02658	2.0262	0.12161
0.02617	1.47012	0.000551477	0.02627	1.52554	0.09924	0.02613	1.64675	0.00781	0.0266	2.0273	0.12146
0.02618	1.47113	0.000445668	0.02629	1.52658	0.09913	0.02614	1.64779	0.00782	0.02661	2.02841	0.12131
0.0262	1.47213	0.000339628	0.02631	1.5276	0.09905	0.02616	1.64881	0.00784	0.02663	2.02951	0.12116
0.02622	1.47315	0.000223142	0.02632	1.52861	0.09898	0.02618	1.64986	0.00783	0.02665	2.03064	0.12102
0.02623	1.47415	0.00011493	0.02634	1.52963	0.09891	0.02619	1.6509	0.00783	0.02667	2.03174	0.12088
0.02625	1.47517	3.07577e-06	0.02636	1.53064	0.09884	0.02621	1.65195	0.00781	0.02668	2.03285	0.12073
0.02627	1.47618	0.000112949	0.02637	1.53166	0.09877	0.02623	1.653	0.0078	0.0267	2.03397	0.12059
0.02628	1.47718	0.000207057	0.02639	1.53267	0.0987	0.02624	1.65404	0.0078	0.02672	2.03511	0.12047
0.0263	1.47819	0.000326844	0.02641	1.53367	0.09864	0.02626	1.65509	0.00778	0.02673	2.03627	0.12038
0.02632	1.47919	0.000424265	0.02642	1.53469	0.09857	0.02628	1.65615	0.00776	0.02675	2.03745	0.12029
0.02633	1.48019	0.000513044	0.02644	1.53571	0.09849	0.02629	1.6572	0.00775	0.02677	2.03866	0.12023
0.02635	1.4812	0.000620028	0.02646	1.53672	0.09841	0.02631	1.65826	0.00773	0.02678	2.03989	0.12019
0.02637	1.48221	0.000730802	0.02647	1.53774	0.09835	0.02633	1.65931	0.00771	0.0268	2.04116	0.12018
0.02638	1.48323	0.000851369	0.02649	1.53874	0.09829	0.02634	1.66035	0.00771	0.02682	2.04243	0.12018
0.0264	1.48424	0.000965132	0.02651	1.53974	0.09824	0.02636	1.6614	0.0077	0.02684	2.04374	0.1202
0.02642	1.48525	0.00108	0.02652	1.54073	0.0982	0.02638	1.66244	0.00769	0.02685	2.04505	0.12024
0.02643	1.48626	0.00118	0.02654	1.54172	0.09817	0.02639	1.6635	0.00767	0.02687	2.04639	0.12029
0.02645	1.48726	0.00128	0.02656	1.5427	0.09814	0.02641	1.66456	0.00765	0.02689	2.04775	0.12036
0.02647	1.48827	0.00139	0.02657	1.54367	0.09813	0.02643	1.66561	0.00763	0.0269	2.04913	0.12045
0.02648	1.48927	0.00147	0.02659	1.54465	0.09812	0.02644	1.66666	0.00762	0.02692	2.05054	0.12056
0.0265	1.49026	0.00156	0.02661	1.54561	0.09812	0.02646	1.66771	0.00761	0.02694	2.05198	0.12071
0.02652	1.49126	0.00165	0.02662	1.54658	0.09812	0.02648	1.66876	0.0076	0.02695	2.05346	0.12087
0.02653	1.49225	0.00174	0.02664	1.54754	0.09812	0.02649	1.66982	0.00757	0.02697	2.05494	0.12105
0.02655	1.49326	0.00184	0.02666	1.54848	0.09815	0.02651	1.6709	0.00753	0.02699	2.05644	0.12123
0.02657	1.49426	0.00193	0.02668	1.54942	0.09819	0.02653	1.67196	0.0075	0.027	2.05795	0.12144
0.02658	1.49526	0.00203	0.02669	1.55037	0.09821	0.02654	1.67303	0.00747	0.02702	2.05948	0.12165
0.0266	1.49625	0.00211	0.02671	1.55131	0.09825	0.02656	1.6741	0.00743	0.02704	2.06102	0.12187
0.02662	1.49725	0.0022	0.02673	1.55225	0.09829	0.02658	1.67516	0.0074	0.02706	2.06255	0.12209
0.02663	1.49825	0.00229	0.02674	1.55318	0.09833	0.02659	1.67623	0.00737	0.02707	2.06409	0.12231
0.02665	1.49925	0.00239	0.02676	1.55412	0.09836	0.02661	1.67729	0.00734	0.02709	2.06563	0.12253
0.02667	1.50025	0.00248	0.02678	1.55506	0.09841	0.02663	1.67835	0.00732	0.02711	2.06717	0.12275
0.02668	1.50124	0.00256	0.02679	1.55599	0.09846	0.02664	1.67941	0.0073	0.02712	2.06869	0.12296
0.0267	1.50223	0.00264	0.02681	1.55691	0.09852	0.02666	1.68048	0.00726	0.02714	2.07022	0.12316
0.02672	1.50321	0.00271	0.02683	1.55783	0.09857	0.02668	1.68155	0.00723	0.02716	2.07174	0.12336
0.02673	1.50421	0.00279	0.02684	1.55874	0.09865	0.02669	1.68263	0.00718	0.02717	2.07324	0.12355
0.02675	1.50521	0.00289	0.02686	1.55965	0.09873	0.02671	1.68369	0.00715	0.02719	2.07473	0.12372
0.02677	1.50619	0.00296	0.02688	1.56056	0.09881	0.02673	1.68475	0.00713	0.02721	2.07622	0.1239
0.02678	1.50716	0.00301	0.02689	1.56146	0.0989	0.02674	1.68581	0.0071	0.02722	2.07773	0.12409
0.0268	1.50814	0.00307	0.02691	1.56234	0.09901	0.02676	1.68688	0.00707	0.02724	2.07921	0.12426
0.02682	1.50909	0.0031	0.02693	1.56323	0.09912	0.02678	1.68796	0.00702	0.02726	2.08069	0.12443
0.02683	1.51006	0.00314	0.02694	1.5641	0.09925	0.02679	1.68903	0.00698	0.02728	2.08216	0.12458
0.02685	1.511	0.00316	0.02696	1.56496	0.09939	0.02681	1.6901	0.00695	0.02729	2.0836	0.12471
0.02687	1.51196	0.0032	0.02698	1.56583	0.09953	0.02683	1.69116	0.00693	0.02731	2.08504	0.12485
0.02688	1.51291	0.00323	0.02699	1.5667	0.09965	0.02684	1.69224	0.00689	0.02733	2.08648	0.12497
0.0269	1.51386	0.00325	0.02701	1.56758	0.09977	0.02686	1.69329	0.00687	0.02734	2.08789	0.12508
0.02692	1.51479	0.00324	0.02703	1.56845	0.0999	0.02688	1.69436	0.00683	0.02736	2.0893	0.12519
0.02693	1.51571	0.00323	0.02704	1.56932	0.10003	0.02689	1.69543	0.0068	0.02738	2.0907	0.12528
0.02695	1.51664	0.00322	0.02706	1.57019	0.10017	0.02691	1.69649	0.00678	0.02739	2.0921	0.12538
0.02697	1.51755	0.00319	0.02708	1.57105	0.10031	0.02693	1.69756	0.00675	0.02741	2.09349	0.12547
0.02698	1.51846	0.00317	0.02709	1.57191	0.10045	0.02694	1.69862	0.00672	0.02743	2.09488	0.12555
0.027	1.51938	0.00315	0.02711	1.57277	0.1006	0.02696	1.69968	0.00669	0.02744	2.09626	0.12564
0.02702	1.52029	0.00313	0.02713	1.57363	0.10074	0.02698	1.70075	0.00666	0.02746	2.09763	0.12571
0.02703	1.52121	0.00311	0.02714	1.57448	0.1009	0.02699	1.7018	0.00665	0.02748	2.09897	0.12575
0.02705	1.52211	0.00307	0.02716	1.57535	0.10102	0.02701	1.70286	0.00663	0.0275	2.10031	0.1258
0.02707	1.52301	0.00303	0.02718	1.57623	0.10115	0.02702	1.70391	0.00661	0.02751	2.10164	0.12584
0.02708	1.52391	0.003	0.02719	1.57711	0.10125	0.02704	1.70497	0.00659	0.02753	2.10295	0.12586
0.0271	1.5248	0.00294	0.02721	1.57798	0.10138	0.02706	1.70603	0.00657	0.02755	2.10424	0.12587
0.02712	1.52567	0.00286	0.02723	1.57888	0.10148	0.02707	1.70709	0.00655	0.02756	2.10553	0.12587
0.02713	1.52655	0.0028	0.02724	1.57979	0.10154	0.02709	1.70815	0.00653	0.02758	2.10682	0.12587
0.02715	1.52742	0.00271	0.02726	1.58069	0.10162	0.02711	1.70922	0.0065	0.0276	2.10808	0.12585
0.02717	1.52827	0.00261	0.02728	1.58162	0.10168	0.02712	1.71028	0.00647	0.02761	2.10933	0.12582
0.02718	1.52912	0.0025	0.02729	1.58255	0.10172	0.02714	1.71134	0.00645	0.02763	2.11056	0.12577
0.0272	1.52996	0.00239	0.02731	1.58349	0.10174	0.02716	1.71239	0.00644	0.02765	2.11178	0.12572
0.02722	1.53081	0.00228	0.02733	1.58445	0.10175	0.02717	1.71344	0.00642	0.02767	2.11299	0.12566
0.02723	1.53165	0.00216	0.02734	1.58541	0.10175	0.02719	1.71448	0.00642	0.02768	2.11418	0.12558
0.02725	1.5325	0.00206	0.02736	1.58638	0.10174	0.02721	1.71553	0.00641	0.0277	2.11539	0.12552
0.02727	1.53334	0.00195	0.02738	1.58736	0.10172	0.02722	1.71658	0.00641	0.02772	2.11658	0.12544
0.02728	1.53419	0.00184	0.02739	1.58835	0.10167	0.02724	1.71761	0.00642	0.02773	2.11775	0.12535
0.0273	1.53505	0.00174	0.02741	1.58935	0.10162	0.02726	1.71866	0.0064	0.02775	2.11892	0.12525
0.02732	1.53588	0.00162	0.02743	1.59035	0.10157	0.02727	1.71973	0.00637	0.02777	2.12006	0.12513
0.02733	1.53673	0.00151	0.02745	1.59135	0.10151	0.02729	1.72076	0.00638	0.02778	2.1212	0.12502
0.02735	1.53757	0.0014	0.02746	1.59238	0.10142	0.02731	1.7218	0.00639	0.0278	2.12232	0.12488
0.02737	1.53841	0.00128	0.02748	1.59339	0.10135	0.02732	1.72286	0.00637	0.02782	2.12345	0.12475
0.02738	1.53924	0.00116	0.0275	1.59441	0.10127	0.02734	1.7239	0.00636	0.02783	2.12456	0.12461
0.0274	1.54008	0.00103	0.02751	1.59544	0.10118	0.02736	1.72495	0.00636	0.02785	2.12567	0.12447
0.02742	1.54095	0.000955735	0.02753	1.59647	0.10108	0.02737	1.72599	0.00636	0.02787	2.12678	0.12433
0.02743	1.54181	0.000875688	0.02755	1.59751	0.10097	0.02739	1.72703	0.00636	0.02789	2.12788	0.12417
0.02745	1.54269	0.000803647	0.02756	1.59856	0.10086	0.02741	1.72808	0.00634	0.0279	2.12898	0.12403
0.02747	1.54356	0.000738532	0.02758	1.5996	0.10075	0.02742	1.7291	0.00637	0.02792	2.13009	0.12388
0.02748	1.54443	0.000651494	0.0276	1.60065	0.10063	0.02744	1.73012	0.00639	0.02794	2.13118	0.12373
0.0275	1.54529	0.00056621	0.02761	1.60171	0.1005	0.02746	1.73116	0.0064	0.02795	2.13228	0.12358
0.02752	1.54616	0.000497471	0.02763	1.60277	0.10036	0.02747	1.73218	0.00641	0.02797	2.13338	0.12342
0.02753	1.54705	0.000439163	0.02765	1.60384	0.10022	0.02749	1.73321	0.00643	0.02799	2.13448	0.12328
0.02755	1.54795	0.000408814	0.02766	1.6049	0.10009	0.02751	1.73423	0.00645	0.028	2.1356	0.12314
0.02757	1.54888	0.000401535	0.02768	1.60596	0.09995	0.02752	1.73526	0.00647	0.02802	2.13669	0.12299
0.02758	1.5498	0.000400894	0.0277	1.60703	0.0998	0.02754	1.7363	0.00647	0.02804	2.1378	0.12285
0.0276	1.55074	0.000404619	0.02771	1.6081	0.09965	0.02756	1.73732	0.0065	0.02805	2.1389	0.1227
0.02762	1.55167	0.00040901	0.02773	1.60918	0.0995	0.02757	1.73835	0.00651	0.02807	2.14001	0.12256
0.02763	1.55261	0.000428382	0.02775	1.61025	0.09935	0.02759	1.73938	0.00652	0.02809	2.1411	0.12241
0.02765	1.55356	0.000452151	0.02776	1.61132	0.09921	0.02761	1.74041	0.00653	0.02811	2.14221	0.12227
0.02767	1.55451	0.000484828	0.02778	1.61238	0.09907	0.02762	1.74144	0.00654	0.02812	2.14332	0.12213
0.02768	1.55546	0.000511901	0.0278	1.61344	0.09895	0.02764	1.74248	0.00654	0.02814	2.14444	0.12199
0.0277	1.55642	0.000546424	0.02781	1.6145	0.09881	0.02766	1.74352	0.00655	0.02816	2.14555	0.12186
0.02772	1.55738	0.000585695	0.02783	1.61557	0.09867	0.02767	1.74455	0.00656	0.02817	2.14665	0.12171
0.02773	1.55835	0.000640721	0.02785	1.61663	0.09854	0.02769	1.74558	0.00658	0.02819	2.14776	0.12158
0.02775	1.55933	0.000707695	0.02786	1.61769	0.09841	0.02771	1.7466	0.00659	0.02821	2.14889	0.12145
0.02777	1.56031	0.000773503	0.02788	1.61875	0.09828	0.02772	1.74765	0.00658	0.02822	2.15003	0.12134
0.02778	1.56129	0.000844744	0.0279	1.61979	0.09817	0.02774	1.74869	0.00658	0.02824	2.15119	0.12125
0.0278	1.56229	0.000931452	0.02791	1.62082	0.09809	0.02776	1.74972	0.0066	0.02826	2.15236	0.12116
0.02782	1.56327	0.000999713	0.02793	1.62186	0.09799	0.02777	1.75075	0.0066	0.02827	2.15356	0.12109
0.02783	1.56427	0.00108	0.02795	1.62288	0.09791	0.02779	1.75178	0.00662	0.02829	2.1548	0.12106
0.02785	1.56525	0.00116	0.02796	1.62389	0.09786	0.02781	1.75282	0.00663	0.02831	2.15604	0.12103
0.02787	1.56624	0.00123	0.02798	1.6249	0.09779	0.02782	1.75385	0.00663	0.02833	2.15731	0.12103
0.02788	1.56723	0.0013	0.028	1.6259	0.09774	0.02784	1.75488	0.00665	0.02834	2.15862	0.12105
0.0279	1.56822	0.00138	0.02801	1.6269	0.09771	0.02786	1.75593	0.00664	0.02836	2.15994	0.12109
0.02792	1.56922	0.00147	0.02803	1.62789	0.09767	0.02787	1.75695	0.00666	0.02838	2.1613	0.12115
0.02793	1.57022	0.00156	0.02805	1.62888	0.09763	0.02789	1.75798	0.00667	0.02839	2.16269	0.12124
0.02795	1.57121	0.00164	0.02806	1.62988	0.09759	0.02791	1.75902	0.00667	0.02841	2.1641	0.12134
0.02797	1.57221	0.00173	0.02808	1.63087	0.09755	0.02792	1.76006	0.00667	0.02843	2.16554	0.12148
0.02798	1.57322	0.00183	0.0281	1.63186	0.09752	0.02794	1.76109	0.00669	0.02844	2.167	0.12163
0.028	1.57422	0.00192	0.02811	1.63284	0.0975	0.02796	1.76212	0.0067	0.02846	2.16847	0.12178
0.02802	1.57523	0.00202	0.02813	1.63383	0.09747	0.02797	1.76317	0.00669	0.02848	2.16996	0.12195
0.02803	1.57623	0.0021	0.02815	1.6348	0.09745	0.02799	1.76421	0.00668	0.0285	2.17145	0.12212
0.02805	1.57721	0.00217	0.02816	1.63578	0.09744	0.02801	1.76526	0.00667	0.02851	2.17295	0.1223
0.02807	1.5782	0.00224	0.02818	1.63673	0.09746	0.02802	1.76631	0.00667	0.02853	2.17447	0.12249
0.02808	1.57919	0.00232	0.0282	1.63769	0.09746	0.02804	1.76735	0.00667	0.02855	2.17599	0.12269
0.0281	1.58018	0.0024	0.02821	1.63865	0.09747	0.02806	1.76839	0.00667	0.02856	2.17752	0.12289
0.02812	1.58115	0.00245	0.02823	1.63962	0.09747	0.02807	1.76942	0.00668	0.02858	2.17904	0.12308
0.02813	1.58213	0.00251	0.02825	1.64057	0.09749	0.02809	1.77045	0.0067	0.0286	2.18055	0.12326
0.02815	1.58311	0.00257	0.02827	1.64151	0.09752	0.02811	1.77149	0.00669	0.02861	2.18205	0.12344
0.02817	1.58408	0.00262	0.02828	1.64244	0.09757	0.02812	1.77254	0.00668	0.02863	2.18357	0.12363
0.02818	1.58506	0.00269	0.0283	1.64337	0.09762	0.02814	1.77359	0.00667	0.02865	2.18509	0.12382
0.0282	1.58604	0.00274	0.02832	1.6443	0.09766	0.02816	1.77465	0.00665	0.02866	2.1866	0.124
0.02822	1.587	0.00279	0.02833	1.64522	0.09772	0.02817	1.7757	0.00664	0.02868	2.1881	0.12418
0.02823	1.58796	0.00282	0.02835	1.64613	0.09779	0.02819	1.77676	0.00662	0.0287	2.1896	0.12435
0.02825	1.58893	0.00286	0.02837	1.64705	0.09785	0.02821	1.77781	0.00661	0.02872	2.19108	0.12451
0.02827	1.58988	0.00289	0.02838	1.64798	0.0979	0.02822	1.77887	0.00658	0.02873	2.19256	0.12467
0.02828	1.59085	0.00294	0.0284	1.6489	0.09796	0.02824	1.77993	0.00657	0.02875	2.19402	0.12481
0.0283	1.5918	0.00297	0.02842	1.64982	0.09803	0.02826	1.78098	0.00655	0.02877	2.19548	0.12495
0.02832	1.59277	0.00301	0.02843	1.65072	0.09811	0.02827	1.78204	0.00653	0.02878	2.19694	0.12509
0.02833	1.59373	0.00305	0.02845	1.65162	0.09819	0.02829	1.7831	0.00651	0.0288	2.19838	0.12521
0.02835	1.59468	0.00307	0.02847	1.65252	0.09828	0.02831	1.78416	0.00648	0.02882	2.19981	0.12533
0.02837	1.59564	0.00311	0.02848	1.65341	0.09838	0.02832	1.78523	0.00645	0.02883	2.20123	0.12544
0.02838	1.5966	0.00314	0.0285	1.65431	0.09846	0.02834	1.7863	0.00642	0.02885	2.20265	0.12555
0.0284	1.59755	0.00317	0.02852	1.6552	0.09856	0.02836	1.78738	0.00638	0.02887	2.20406	0.12565
0.02842	1.59849	0.00318	0.02853	1.65609	0.09866	0.02837	1.78845	0.00635	0.02888	2.20545	0.12573
0.02843	1.59943	0.0032	0.02855	1.65699	0.09875	0.02839	1.78951	0.00633	0.0289	2.20683	0.1258
0.02845	1.60038	0.00321	0.02857	1.65788	0.09884	0.02841	1.79058	0.00629	0.02892	2.20819	0.12586
0.02847	1.60133	0.00324	0.02858	1.65878	0.09893	0.02842	1.79165	0.00626	0.02894	2.20955	0.12592
0.02848	1.60228	0.00326	0.0286	1.65967	0.09903	0.02844	1.79272	0.00623	0.02895	2.21091	0.12598
0.0285	1.60323	0.00329	0.02862	1.66056	0.09913	0.02846	1.79379	0.00619	0.02897	2.21225	0.12603
0.02852	1.60417	0.0033	0.02863	1.66146	0.09922	0.02847	1.79485	0.00617	0.02899	2.21359	0.12607
0.02853	1.60511	0.00331	0.02865	1.66235	0.09931	0.02849	1.79593	0.00612	0.029	2.21492	0.1261
0.02855	1.60605	0.00332	0.02867	1.66327	0.09937	0.02851	1.79698	0.00611	0.02902	2.21623	0.12612
0.02857	1.60698	0.00332	0.02868	1.66419	0.09943	0.02852	1.79804	0.00609	0.02904	2.21755	0.12615
0.02858	1.60793	0.00334	0.0287	1.66511	0.09949	0.02854	1.79912	0.00605	0.02905	2.21884	0.12615
0.0286	1.60886	0.00334	0.02872	1.66602	0.09956	0.02856	1.80019	0.00602	0.02907	2.22014	0.12616
0.02862	1.60978	0.00333	0.02873	1.66693	0.09963	0.02857	1.80126	0.00599	0.02909	2.22141	0.12615
0.02863	1.6107	0.00332	0.02875	1.66783	0.09971	0.02859	1.80233	0.00596	0.0291	2.22268	0.12614
0.02865	1.61162	0.0033	0.02877	1.66874	0.09978	0.02861	1.8034	0.00593	0.02912	2.22393	0.12611
0.02867	1.61255	0.0033	0.02878	1.66964	0.09985	0.02862	1.80447	0.00589	0.02914	2.22517	0.12608
0.02868	1.61347	0.00328	0.0288	1.67056	0.09992	0.02864	1.80554	0.00586	0.02916	2.2264	0.12604
0.0287	1.6144	0.00328	0.02882	1.67147	0.09999	0.02866	1.80661	0.00583	0.02917	2.22762	0.12598
0.02872	1.61531	0.00326	0.02883	1.67238	0.10006	0.02867	1.80768	0.00579	0.02919	2.22882	0.12591
0.02873	1.61624	0.00325	0.02885	1.67332	0.10009	0.02869	1.80874	0.00578	0.02921	2.23003	0.12586
0.02875	1.61715	0.00323	0.02887	1.67425	0.10013	0.02871	1.80979	0.00576	0.02922	2.23123	0.12579
0.02877	1.61808	0.00322	0.02888	1.67518	0.10017	0.02872	1.81085	0.00574	0.02924	2.23239	0.12569
0.02878	1.619	0.00321	0.0289	1.6761	0.10023	0.02874	1.8119	0.00573	0.02926	2.23356	0.1256
0.0288	1.61991	0.00319	0.02892	1.67703	0.10028	0.02876	1.81295	0.00573	0.02927	2.23472	0.1255
0.02882	1.62082	0.00317	0.02893	1.67796	0.10032	0.02877	1.81399	0.00572	0.02929	2.23587	0.1254
0.02883	1.62174	0.00315	0.02895	1.67891	0.10034	0.02879	1.81505	0.00571	0.02931	2.237	0.12528
0.02885	1.62266	0.00313	0.02897	1.67985	0.10036	0.02881	1.8161	0.0057	0.02933	2.23812	0.12515
0.02887	1.62357	0.0031	0.02898	1.68079	0.10039	0.02882	1.81716	0.00568	0.02934	2.23924	0.12502
0.02888	1.62448	0.00308	0.029	1.68176	0.10038	0.02884	1.81821	0.00567	0.02936	2.24036	0.1249
0.0289	1.62539	0.00306	0.02902	1.68271	0.1004	0.02886	1.81926	0.00566	0.02938	2.24147	0.12476
0.02892	1.6263	0.00304	0.02904	1.68367	0.1004	0.02887	1.8203	0.00566	0.02939	2.24257	0.12462
0.02893	1.62722	0.00301	0.02905	1.68464	0.1004	0.02889	1.82135	0.00566	0.02941	2.24367	0.12448
0.02895	1.62813	0.00299	0.02907	1.68559	0.10041	0.02891	1.8224	0.00565	0.02943	2.24479	0.12435
0.02897	1.62903	0.00296	0.02909	1.68654	0.10043	0.02892	1.82345	0.00564	0.02944	2.2459	0.12422
0.02898	1.62995	0.00294	0.0291	1.68748	0.10045	0.02894	1.82449	0.00564	0.02946	2.24702	0.12409
0.029	1.63086	0.00291	0.02912	1.68845	0.10045	0.02896	1.82552	0.00565	0.02948	2.24814	0.12396
0.02902	1.63176	0.00288	0.02914	1.68941	0.10045	0.02897	1.82656	0.00565	0.02949	2.24925	0.12383
0.02903	1.63267	0.00285	0.02915	1.69038	0.10045	0.02899	1.8276	0.00565	0.02951	2.25036	0.12369
0.02905	1.63357	0.00281	0.02917	1.69136	0.10042	0.02901	1.82865	0.00565	0.02953	2.25147	0.12356
0.02907	1.63446	0.00277	0.02919	1.69235	0.10039	0.02902	1.82967	0.00567	0.02955	2.25259	0.12343
0.02908	1.63536	0.00273	0.0292	1.69332	0.10037	0.02904	1.83071	0.00567	0.02956	2.25371	0.12331
0.0291	1.63627	0.0027	0.02922	1.69431	0.10034	0.02906	1.83174	0.00568	0.02958	2.25481	0.12317
0.02912	1.63717	0.00266	0.02924	1.69529	0.10031	0.02907	1.83278	0.00568	0.0296	2.25594	0.12305
0.02913	1.63806	0.00262	0.02925	1.69628	0.10028	0.02909	1.83381	0.00569	0.02961	2.25706	0.12292
0.02915	1.63895	0.00257	0.02927	1.69729	0.10022	0.02911	1.83484	0.00571	0.02963	2.25817	0.12279
0.02917	1.63985	0.00253	0.02929	1.6983	0.10015	0.02912	1.83587	0.00572	0.02965	2.25928	0.12266
0.02918	1.64075	0.00249	0.0293	1.69932	0.10008	0.02914	1.83691	0.00572	0.02966	2.26039	0.12253
0.0292	1.64166	0.00246	0.02932	1.70034	0.10001	0.02916	1.83795	0.00572	0.02968	2.26152	0.12241
0.02922	1.64255	0.00241	0.02934	1.70136	0.09993	0.02917	1.839	0.00572	0.0297	2.26265	0.1223
0.02923	1.64344	0.00237	0.02935	1.70238	0.09986	0.02919	1.84004	0.00572	0.02971	2.2638	0.12219
0.02925	1.64433	0.00232	0.02937	1.70341	0.09977	0.0292	1.84108	0.00572	0.02973	2.26496	0.1221
0.02927	1.64524	0.00229	0.02939	1.70443	0.09971	0.02922	1.8421	0.00575	0.02975	2.26614	0.12202
0.02928	1.64614	0.00226	0.0294	1.70545	0.09963	0.02924	1.84313	0.00575	0.02977	2.26733	0.12195
0.0293	1.64703	0.00221	0.02942	1.70646	0.09956	0.02925	1.84416	0.00577	0.02978	2.26854	0.1219
0.02932	1.64793	0.00217	0.02944	1.70749	0.09948	0.02927	1.84519	0.00579	0.0298	2.26977	0.12187
0.02933	1.64881	0.00211	0.02945	1.70852	0.0994	0.02929	1.8462	0.00582	0.02982	2.27103	0.12185
0.02935	1.64969	0.00206	0.02947	1.70956	0.0993	0.0293	1.84723	0.00583	0.02983	2.27231	0.12185
0.02937	1.65058	0.00201	0.02949	1.71061	0.09918	0.02932	1.84827	0.00583	0.02985	2.27362	0.12187
0.02938	1.65145	0.00193	0.0295	1.71167	0.09906	0.02934	1.84931	0.00583	0.02987	2.27493	0.1219
0.0294	1.65232	0.00186	0.02952	1.71274	0.09894	0.02935	1.85034	0.00584	0.02988	2.27629	0.12196
0.02942	1.65319	0.00178	0.02954	1.71379	0.09882	0.02937	1.85137	0.00586	0.0299	2.27765	0.12202
0.02943	1.65406	0.00172	0.02955	1.71484	0.09871	0.02939	1.8524	0.00587	0.02992	2.27905	0.12212
0.02945	1.65495	0.00167	0.02957	1.71589	0.09859	0.0294	1.85343	0.00588	0.02994	2.28048	0.12223
0.02947	1.65585	0.00164	0.02959	1.71693	0.09851	0.02942	1.85447	0.00588	0.02995	2.28193	0.12236
0.02948	1.65676	0.0016	0.0296	1.71796	0.09842	0.02944	1.85551	0.00589	0.02997	2.28338	0.12249
0.0295	1.65766	0.00157	0.02962	1.71899	0.09833	0.02945	1.85653	0.00591	0.02999	2.28485	0.12264
0.02952	1.65857	0.00155	0.02964	1.72003	0.09824	0.02947	1.85755	0.00593	0.03	2.28634	0.1228
0.02953	1.65949	0.00154	0.02965	1.72107	0.09814	0.02949	1.85859	0.00593	0.03002	2.28783	0.12296
0.02955	1.66041	0.00153	0.02967	1.72211	0.09805	0.0295	1.85963	0.00594	0.03004	2.28931	0.12311
0.02957	1.66133	0.00152	0.02969	1.72313	0.09797	0.02952	1.86067	0.00594	0.03005	2.29081	0.12328
0.02958	1.66226	0.00152	0.0297	1.72415	0.0979	0.02954	1.8617	0.00595	0.03007	2.29231	0.12344
0.0296	1.66319	0.00152	0.02972	1.72517	0.09784	0.02955	1.86274	0.00595	0.03009	2.2938	0.12361
0.02962	1.66412	0.00151	0.02974	1.72619	0.09777	0.02957	1.86379	0.00593	0.0301	2.2953	0.12377
0.02963	1.66506	0.00153	0.02975	1.72719	0.09773	0.02959	1.86484	0.00592	0.03012	2.29681	0.12394
0.02965	1.66601	0.00155	0.02977	1.72819	0.09767	0.0296	1.86589	0.00592	0.03014	2.29831	0.12411
0.02967	1.66698	0.0016	0.02979	1.7292	0.09762	0.02962	1.86693	0.00592	0.03016	2.29981	0.12428
0.02968	1.66794	0.00164	0.0298	1.7302	0.09757	0.02964	1.86797	0.00593	0.03017	2.3013	0.12443
0.0297	1.66892	0.0017	0.02982	1.7312	0.09754	0.02965	1.86901	0.00592	0.03019	2.30278	0.12458
0.02972	1.6699	0.00175	0.02984	1.73219	0.0975	0.02967	1.87006	0.00592	0.03021	2.30426	0.12473
0.02973	1.67087	0.00181	0.02986	1.73319	0.09746	0.02969	1.87111	0.0059	0.03022	2.30574	0.12488
0.02975	1.67185	0.00186	0.02987	1.73417	0.09744	0.0297	1.87216	0.0059	0.03024	2.30722	0.12503
0.02977	1.67284	0.00194	0.02989	1.73515	0.09741	0.02972	1.8732	0.00589	0.03026	2.30869	0.12517
0.02978	1.67384	0.00202	0.02991	1.73613	0.0974	0.02974	1.87424	0.0059	0.03027	2.31014	0.1253
0.0298	1.67484	0.00211	0.02992	1.73711	0.09738	0.02975	1.8753	0.00588	0.03029	2.31159	0.12543
0.02982	1.67585	0.0022	0.02994	1.73809	0.09736	0.02977	1.87632	0.0059	0.03031	2.31302	0.12554
0.02983	1.67686	0.0023	0.02996	1.73906	0.09736	0.02979	1.87737	0.00589	0.03032	2.31444	0.12564
0.02985	1.67788	0.0024	0.02997	1.74003	0.09735	0.0298	1.87843	0.00587	0.03034	2.31587	0.12575
0.02987	1.67889	0.00249	0.02999	1.74101	0.09733	0.02982	1.87949	0.00585	0.03036	2.31728	0.12584
0.02988	1.67989	0.00257	0.03001	1.74196	0.09736	0.02984	1.88054	0.00584	0.03038	2.31868	0.12593
0.0299	1.68089	0.00266	0.03002	1.74291	0.09737	0.02985	1.8816	0.00582	0.03039	2.32008	0.12602
0.02992	1.68189	0.00275	0.03004	1.74387	0.09737	0.02987	1.88266	0.0058	0.03041	2.32146	0.12609
0.02993	1.6829	0.00283	0.03006	1.74482	0.09739	0.02989	1.88373	0.00578	0.03043	2.32284	0.12616
0.02995	1.68389	0.00291	0.03007	1.74577	0.09742	0.0299	1.88478	0.00576	0.03044	2.32422	0.12623
0.02997	1.6849	0.003	0.03009	1.7467	0.09746	0.02992	1.88584	0.00574	0.03046	2.32559	0.12629
0.02998	1.6859	0.00309	0.03011	1.74764	0.09749	0.02994	1.88691	0.00572	0.03048	2.32695	0.12634
0.03	1.68691	0.00317	0.03012	1.74857	0.09754	0.02995	1.88796	0.0057	0.03049	2.32829	0.12638
0.03002	1.68792	0.00327	0.03014	1.7495	0.09758	0.02997	1.88903	0.00568	0.03051	2.3296	0.12641
0.03003	1.68893	0.00336	0.03016	1.75042	0.09764	0.02999	1.89008	0.00566	0.03053	2.33091	0.12642
0.03005	1.68992	0.00343	0.03017	1.75133	0.09771	0.03	1.89115	0.00564	0.03054	2.3322	0.12643
0.03007	1.69093	0.00352	0.03019	1.75225	0.09777	0.03002	1.89222	0.0056	0.03056	2.3335	0.12644
0.03008	1.69193	0.0036	0.03021	1.75318	0.09781	0.03004	1.89329	0.00558	0.03058	2.33478	0.12644
0.0301	1.69291	0.00366	0.03022	1.75409	0.09787	0.03005	1.89435	0.00556	0.0306	2.33606	0.12643
0.03012	1.6939	0.00373	0.03024	1.75502	0.09791	0.03007	1.89542	0.00553	0.03061	2.33731	0.12641
0.03013	1.69488	0.00378	0.03026	1.75593	0.09799	0.03009	1.89649	0.00549	0.03063	2.33856	0.12638
0.03015	1.69586	0.00384	0.03027	1.75684	0.09806	0.0301	1.89756	0.00546	0.03065	2.33979	0.12634
0.03017	1.69682	0.00387	0.03029	1.75774	0.09814	0.03012	1.89863	0.00544	0.03066	2.34102	0.1263
0.03018	1.69778	0.00391	0.03031	1.75864	0.09822	0.03014	1.89969	0.00542	0.03068	2.34225	0.12625
0.0302	1.69875	0.00395	0.03032	1.75953	0.09831	0.03015	1.90075	0.0054	0.0307	2.34345	0.12619
0.03022	1.69972	0.004	0.03034	1.76043	0.0984	0.03017	1.90182	0.00537	0.03071	2.34464	0.12612
0.03023	1.70068	0.00403	0.03036	1.76134	0.09846	0.03019	1.90287	0.00536	0.03073	2.34582	0.12604
0.03025	1.70164	0.00406	0.03037	1.76225	0.09853	0.0302	1.90393	0.00534	0.03075	2.347	0.12596
0.03027	1.7026	0.00409	0.03039	1.76316	0.09859	0.03022	1.90499	0.00532	0.03077	2.34816	0.12586
0.03028	1.70356	0.00413	0.03041	1.76407	0.09866	0.03024	1.90603	0.00532	0.03078	2.34932	0.12577
0.0303	1.70452	0.00416	0.03042	1.76499	0.09871	0.03025	1.90708	0.00531	0.0308	2.35048	0.12568
0.03032	1.70547	0.00418	0.03044	1.7659	0.09879	0.03027	1.90815	0.00529	0.03082	2.35164	0.12559
0.03033	1.70642	0.0042	0.03046	1.76679	0.09887	0.03029	1.90921	0.00526	0.03083	2.35278	0.12548
0.03035	1.70736	0.00421	0.03047	1.76771	0.09894	0.0303	1.91026	0.00526	0.03085	2.35393	0.12538
0.03037	1.70829	0.00421	0.03049	1.76863	0.09899	0.03032	1.91131	0.00525	0.03087	2.35507	0.12527
0.03038	1.70921	0.0042	0.03051	1.76955	0.09904	0.03034	1.91237	0.00523	0.03088	2.35621	0.12517
0.0304	1.71015	0.00421	0.03052	1.77047	0.09909	0.03035	1.91343	0.00521	0.0309	2.35735	0.12506
0.03042	1.71107	0.0042	0.03054	1.77139	0.09914	0.03037	1.91448	0.0052	0.03092	2.35847	0.12494
0.03043	1.71201	0.00421	0.03056	1.77231	0.0992	0.03039	1.91553	0.0052	0.03093	2.3596	0.12483
0.03045	1.71294	0.0042	0.03057	1.77323	0.09926	0.0304	1.91659	0.00518	0.03095	2.36071	0.1247
0.03047	1.71386	0.00419	0.03059	1.77416	0.0993	0.03042	1.91764	0.00517	0.03097	2.36184	0.12458
0.03048	1.71478	0.00417	0.03061	1.77508	0.09935	0.03044	1.91869	0.00516	0.03099	2.36296	0.12446
0.0305	1.71568	0.00414	0.03063	1.77601	0.09939	0.03045	1.91974	0.00515	0.031	2.36408	0.12434
0.03052	1.7166	0.00412	0.03064	1.77694	0.09944	0.03047	1.9208	0.00513	0.03102	2.36519	0.12422
0.03053	1.7175	0.00408	0.03066	1.77786	0.09949	0.03049	1.92186	0.00512	0.03104	2.3663	0.12409
0.03055	1.71838	0.00403	0.03068	1.77877	0.09955	0.0305	1.9229	0.00512	0.03105	2.36741	0.12396
0.03057	1.71926	0.00397	0.03069	1.7797	0.09959	0.03052	1.92394	0.00512	0.03107	2.36852	0.12383
0.03058	1.72014	0.00391	0.03071	1.78063	0.09965	0.03054	1.925	0.00511	0.03109	2.36963	0.12371
0.0306	1.72103	0.00386	0.03073	1.78156	0.09967	0.03055	1.92605	0.00509	0.0311	2.37075	0.12359
0.03062	1.72192	0.00381	0.03074	1.78253	0.09968	0.03057	1.9271	0.00509	0.03112	2.37187	0.12346
0.03063	1.72279	0.00374	0.03076	1.78349	0.09967	0.03059	1.92815	0.00508	0.03114	2.37299	0.12335
0.03065	1.72366	0.00366	0.03078	1.78445	0.09968	0.0306	1.9292	0.00507	0.03115	2.37413	0.12324
0.03067	1.72451	0.00357	0.03079	1.78542	0.09968	0.03062	1.93025	0.00507	0.03117	2.37526	0.12313
0.03068	1.72539	0.00351	0.03081	1.7864	0.09965	0.03064	1.93129	0.00506	0.03119	2.37639	0.12302
0.0307	1.72626	0.00344	0.03083	1.78738	0.09963	0.03065	1.93232	0.00507	0.03121	2.37755	0.12293
0.03072	1.72712	0.00336	0.03084	1.78836	0.09962	0.03067	1.93336	0.00508	0.03122	2.3787	0.12283
0.03073	1.728	0.0033	0.03086	1.78935	0.09958	0.03069	1.9344	0.00508	0.03124	2.37987	0.12275
0.03075	1.72885	0.00321	0.03088	1.79032	0.09958	0.0307	1.93543	0.00509	0.03126	2.38105	0.12268
0.03077	1.72972	0.00314	0.03089	1.79129	0.09956	0.03072	1.93648	0.00509	0.03127	2.38225	0.12262
0.03078	1.73058	0.00306	0.03091	1.79225	0.09956	0.03074	1.93752	0.00509	0.03129	2.38347	0.12258
0.0308	1.73146	0.00299	0.03093	1.79322	0.09956	0.03075	1.93857	0.00508	0.03131	2.38472	0.12255
0.03082	1.73234	0.00293	0.03094	1.79421	0.09953	0.03077	1.93961	0.00508	0.03132	2.38598	0.12254
0.03083	1.73321	0.00287	0.03096	1.79521	0.09948	0.03079	1.94067	0.00507	0.03134	2.38727	0.12254
0.03085	1.73408	0.0028	0.03098	1.79621	0.09944	0.0308	1.94171	0.00507	0.03136	2.38857	0.12256
0.03087	1.73493	0.00271	0.03099	1.7972	0.09941	0.03082	1.94275	0.00507	0.03137	2.38989	0.12259
0.03088	1.7358	0.00264	0.03101	1.79818	0.09938	0.03084	1.94379	0.00507	0.03139	2.39123	0.12263
0.0309	1.73668	0.00258	0.03103	1.79918	0.09934	0.03085	1.94484	0.00506	0.03141	2.39259	0.1227
0.03092	1.73758	0.00254	0.03104	1.80019	0.09928	0.03087	1.94589	0.00506	0.03143	2.39398	0.12277
0.03093	1.73846	0.00249	0.03106	1.8012	0.09922	0.03089	1.94693	0.00506	0.03144	2.3954	0.12287
0.03095	1.73934	0.00243	0.03108	1.80222	0.09916	0.0309	1.94796	0.00507	0.03146	2.39684	0.12299
0.03097	1.74022	0.00237	0.03109	1.80324	0.09909	0.03092	1.94899	0.00508	0.03148	2.39829	0.12311
0.03098	1.74111	0.00232	0.03111	1.80427	0.09901	0.03094	1.95002	0.0051	0.03149	2.39977	0.12326
0.031	1.74198	0.00226	0.03113	1.8053	0.09893	0.03095	1.95105	0.00511	0.03151	2.40125	0.1234
0.03102	1.74287	0.00221	0.03114	1.80631	0.09888	0.03097	1.95209	0.00511	0.03153	2.40273	0.12355
0.03103	1.74376	0.00217	0.03116	1.80734	0.09879	0.03099	1.95313	0.00511	0.03154	2.40421	0.1237
0.03105	1.74465	0.00212	0.03118	1.80835	0.09873	0.031	1.95418	0.00511	0.03156	2.4057	0.12385
0.03107	1.74555	0.00208	0.03119	1.80937	0.09867	0.03102	1.95521	0.00511	0.03158	2.4072	0.12401
0.03108	1.74645	0.00205	0.03121	1.8104	0.09859	0.03104	1.95626	0.00511	0.0316	2.4087	0.12417
0.0311	1.74737	0.00204	0.03123	1.81143	0.09851	0.03105	1.9573	0.00511	0.03161	2.41019	0.12432
0.03112	1.74829	0.00202	0.03124	1.81246	0.09843	0.03107	1.95834	0.00512	0.03163	2.41168	0.12446
0.03113	1.7492	0.002	0.03126	1.81349	0.09835	0.03109	1.95937	0.00512	0.03165	2.41317	0.12461
0.03115	1.75013	0.002	0.03128	1.81453	0.09826	0.0311	1.9604	0.00513	0.03166	2.41465	0.12476
0.03117	1.75104	0.00198	0.03129	1.81555	0.09819	0.03112	1.96145	0.00513	0.03168	2.41612	0.1249
0.03118	1.75196	0.00196	0.03131	1.81658	0.09811	0.03114	1.9625	0.00512	0.0317	2.4176	0.12503
0.0312	1.75288	0.00196	0.03133	1.81762	0.09803	0.03115	1.96353	0.00513	0.03171	2.41906	0.12516
0.03122	1.75381	0.00196	0.03134	1.81864	0.09795	0.03117	1.96456	0.00515	0.03173	2.42052	0.12529
0.03123	1.75475	0.00197	0.03136	1.81966	0.09788	0.03119	1.9656	0.00515	0.03175	2.42198	0.12542
0.03125	1.75569	0.00198	0.03138	1.82071	0.09779	0.0312	1.96665	0.00514	0.03176	2.42341	0.12552
0.03127	1.75663	0.00199	0.03139	1.82175	0.0977	0.03122	1.96769	0.00514	0.03178	2.42486	0.12564
0.03128	1.75757	0.002	0.03141	1.82278	0.09762	0.03124	1.96875	0.00513	0.0318	2.42629	0.12574
0.0313	1.7585	0.002	0.03143	1.82382	0.09753	0.03125	1.9698	0.00512	0.03182	2.42771	0.12585
0.03132	1.75945	0.00203	0.03145	1.82486	0.09744	0.03127	1.97085	0.00511	0.03183	2.42912	0.12593
0.03133	1.76041	0.00206	0.03146	1.82588	0.09737	0.03129	1.9719	0.0051	0.03185	2.43052	0.12602
0.03135	1.76137	0.00209	0.03148	1.82692	0.09728	0.0313	1.97295	0.00509	0.03187	2.43192	0.1261
0.03137	1.76234	0.00213	0.0315	1.82797	0.09718	0.03132	1.974	0.00508	0.03188	2.4333	0.12616
0.03138	1.7633	0.00218	0.03151	1.82901	0.0971	0.03134	1.97505	0.00508	0.0319	2.43469	0.12624
0.0314	1.76429	0.00224	0.03153	1.83004	0.09701	0.03135	1.97609	0.00508	0.03192	2.43607	0.12631
0.03142	1.76527	0.0023	0.03155	1.83107	0.09694	0.03137	1.97714	0.00507	0.03193	2.43744	0.12637
0.03143	1.76626	0.00236	0.03156	1.83209	0.09687	0.03139	1.97818	0.00507	0.03195	2.4388	0.12642
0.03145	1.76724	0.00242	0.03158	1.8331	0.09682	0.0314	1.97922	0.00508	0.03197	2.44016	0.12647
0.03147	1.76824	0.0025	0.0316	1.83411	0.09677	0.03142	1.98026	0.00508	0.03198	2.4415	0.12651
0.03148	1.76923	0.00257	0.03161	1.83513	0.0967	0.03143	1.98131	0.00507	0.032	2.44283	0.12655
0.0315	1.77022	0.00264	0.03163	1.83615	0.09663	0.03145	1.98235	0.00507	0.03202	2.44416	0.12658
0.03152	1.77122	0.00271	0.03165	1.83716	0.09659	0.03147	1.98339	0.00507	0.03204	2.44547	0.1266
0.03153	1.77222	0.00279	0.03166	1.83817	0.09653	0.03148	1.98444	0.00507	0.03205	2.44677	0.1266
0.03155	1.77322	0.00286	0.03168	1.83919	0.09647	0.0315	1.98548	0.00507	0.03207	2.44807	0.12662
0.03157	1.77421	0.00293	0.0317	1.84019	0.09643	0.03152	1.98652	0.00507	0.03209	2.44936	0.12662
0.03158	1.7752	0.003	0.03171	1.84118	0.0964	0.03153	1.98757	0.00507	0.0321	2.45064	0.12661
0.0316	1.77619	0.00307	0.03173	1.84217	0.09638	0.03155	1.9886	0.00507	0.03212	2.4519	0.1266
0.03162	1.77718	0.00313	0.03175	1.84314	0.09637	0.03157	1.98965	0.00506	0.03214	2.45316	0.12658
0.03163	1.77817	0.0032	0.03176	1.84412	0.09635	0.03158	1.99071	0.00505	0.03215	2.4544	0.12654
0.03165	1.77916	0.00326	0.03178	1.8451	0.09633	0.0316	1.99176	0.00504	0.03217	2.45564	0.12651
0.03167	1.78014	0.00332	0.0318	1.84607	0.09633	0.03162	1.99281	0.00503	0.03219	2.45687	0.12647
0.03168	1.78112	0.00337	0.03181	1.84703	0.09633	0.03163	1.99386	0.00502	0.0322	2.4581	0.12643
0.0317	1.7821	0.00343	0.03183	1.84798	0.09635	0.03165	1.99491	0.00501	0.03222	2.45931	0.12638
0.03172	1.78309	0.0035	0.03185	1.84893	0.09638	0.03167	1.99598	0.00499	0.03224	2.46052	0.12632
0.03173	1.78408	0.00356	0.03186	1.84987	0.0964	0.03168	1.99703	0.00498	0.03226	2.4617	0.12625
0.03175	1.78507	0.00362	0.03188	1.85084	0.0964	0.0317	1.99809	0.00497	0.03227	2.46289	0.12618
0.03177	1.78605	0.00368	0.0319	1.85178	0.09643	0.03172	1.99913	0.00496	0.03229	2.46406	0.1261
0.03178	1.78703	0.00373	0.03191	1.85273	0.09645	0.03173	2.00017	0.00497	0.03231	2.46523	0.12602
0.0318	1.788	0.00377	0.03193	1.85368	0.09647	0.03175	2.00122	0.00496	0.03232	2.46639	0.12593
0.03182	1.78897	0.00382	0.03195	1.85461	0.09651	0.03177	2.00227	0.00495	0.03234	2.46754	0.12584
0.03183	1.78996	0.00389	0.03196	1.85554	0.09655	0.03178	2.00333	0.00493	0.03236	2.4687	0.12574
0.03185	1.79095	0.00395	0.03198	1.85646	0.09661	0.0318	2.00439	0.00491	0.03237	2.46984	0.12564
0.03187	1.79193	0.004	0.032	1.85738	0.09666	0.03182	2.00544	0.00491	0.03239	2.47097	0.12554
0.03188	1.7929	0.00405	0.03201	1.8583	0.09672	0.03183	2.00649	0.0049	0.03241	2.47211	0.12543
0.0319	1.79388	0.00409	0.03203	1.85922	0.09677	0.03185	2.00756	0.00487	0.03243	2.47325	0.12533
0.03192	1.79485	0.00414	0.03205	1.86011	0.09686	0.03187	2.00861	0.00486	0.03244	2.47439	0.12522
0.03193	1.79582	0.00418	0.03206	1.86102	0.09693	0.03188	2.00967	0.00485	0.03246	2.47551	0.12511
0.03195	1.79679	0.00423	0.03208	1.86193	0.09699	0.0319	2.01072	0.00485	0.03248	2.47663	0.125
0.03197	1.79776	0.00427	0.0321	1.86282	0.09708	0.03192	2.01179	0.00482	0.03249	2.47776	0.12489
0.03198	1.79872	0.0043	0.03211	1.86371	0.09717	0.03193	2.01285	0.0048	0.03251	2.47888	0.12477
0.032	1.79968	0.00433	0.03213	1.86461	0.09725	0.03195	2.01391	0.00478	0.03253	2.48	0.12466
0.03202	1.80063	0.00435	0.03215	1.86549	0.09735	0.03197	2.01497	0.00476	0.03254	2.48113	0.12455
0.03203	1.80159	0.00437	0.03216	1.86638	0.09744	0.03198	2.01602	0.00475	0.03256	2.48226	0.12444
0.03205	1.80255	0.00441	0.03218	1.86728	0.09752	0.032	2.01708	0.00474	0.03258	2.48339	0.12433
0.03207	1.8035	0.00443	0.0322	1.86816	0.09761	0.03202	2.01813	0.00473	0.03259	2.48453	0.12423
0.03208	1.80444	0.00444	0.03221	1.86905	0.0977	0.03203	2.01919	0.00471	0.03261	2.48566	0.12412
0.0321	1.80539	0.00445	0.03223	1.86994	0.09778	0.03205	2.02026	0.00469	0.03263	2.48678	0.12401
0.03212	1.80632	0.00446	0.03225	1.87083	0.09787	0.03207	2.0213	0.00469	0.03265	2.48793	0.12392
0.03213	1.80725	0.00445	0.03227	1.87172	0.09797	0.03208	2.02237	0.00466	0.03266	2.48906	0.12381
0.03215	1.80818	0.00445	0.03228	1.8726	0.09807	0.0321	2.02343	0.00464	0.03268	2.49021	0.12372
0.03217	1.80911	0.00445	0.0323	1.87349	0.09815	0.03212	2.02449	0.00462	0.0327	2.49135	0.12362
0.03218	1.81004	0.00444	0.03232	1.8744	0.09821	0.03213	2.02554	0.00462	0.03271	2.49249	0.12352
0.0322	1.81097	0.00444	0.03233	1.87529	0.09831	0.03215	2.02659	0.00461	0.03273	2.49364	0.12343
0.03222	1.81188	0.00442	0.03235	1.87618	0.09839	0.03217	2.02764	0.0046	0.03275	2.49481	0.12335
0.03223	1.8128	0.00441	0.03237	1.87709	0.09846	0.03218	2.0287	0.00459	0.03276	2.496	0.12329
0.03225	1.81372	0.00439	0.03238	1.87798	0.09854	0.0322	2.02975	0.00458	0.03278	2.49721	0.12323
0.03227	1.81463	0.00437	0.0324	1.8789	0.09859	0.03222	2.03081	0.00456	0.0328	2.49843	0.12319
0.03228	1.81554	0.00434	0.03242	1.87981	0.09865	0.03223	2.03187	0.00455	0.03281	2.49968	0.12317
0.0323	1.81645	0.00431	0.03243	1.88073	0.09871	0.03225	2.03292	0.00453	0.03283	2.50093	0.12315
0.03232	1.81734	0.00428	0.03245	1.88167	0.09874	0.03227	2.03398	0.00453	0.03285	2.50222	0.12315
0.03233	1.81824	0.00424	0.03247	1.8826	0.09877	0.03228	2.03504	0.00451	0.03287	2.50352	0.12317
0.03235	1.81913	0.00419	0.03248	1.88353	0.09881	0.0323	2.03609	0.00449	0.03288	2.50484	0.1232
0.03237	1.82002	0.00415	0.0325	1.88448	0.09883	0.03232	2.03715	0.00448	0.0329	2.50621	0.12325
0.03238	1.82091	0.0041	0.03252	1.88543	0.09885	0.03233	2.03819	0.00449	0.03292	2.50758	0.12332
0.0324	1.8218	0.00405	0.03253	1.88638	0.09886	0.03235	2.03922	0.00449	0.03293	2.50898	0.1234
0.03242	1.82268	0.004	0.03255	1.88734	0.09887	0.03237	2.04027	0.00449	0.03295	2.5104	0.1235
0.03243	1.82356	0.00393	0.03257	1.8883	0.09887	0.03238	2.04132	0.00448	0.03297	2.51184	0.12361
0.03245	1.82442	0.00386	0.03258	1.88926	0.09888	0.0324	2.04237	0.00448	0.03298	2.51329	0.12373
0.03247	1.82528	0.00379	0.0326	1.89025	0.09885	0.03242	2.04343	0.00446	0.033	2.51472	0.12383
0.03248	1.82614	0.00371	0.03262	1.89125	0.09881	0.03243	2.04448	0.00445	0.03302	2.51618	0.12396
0.0325	1.82701	0.00364	0.03263	1.89225	0.09877	0.03245	2.04553	0.00445	0.03304	2.51766	0.12409
0.03252	1.82787	0.00356	0.03265	1.89324	0.09874	0.03247	2.04658	0.00444	0.03305	2.51914	0.12423
0.03253	1.82874	0.00349	0.03267	1.89423	0.0987	0.03248	2.04761	0.00445	0.03307	2.52063	0.12437
0.03255	1.82961	0.00343	0.03268	1.89523	0.09866	0.0325	2.04865	0.00445	0.03309	2.52212	0.12452
0.03257	1.83051	0.00339	0.0327	1.89624	0.09861	0.03252	2.04969	0.00446	0.0331	2.52361	0.12466
0.03258	1.83139	0.00333	0.03272	1.89726	0.09855	0.03253	2.05072	0.00447	0.03312	2.52509	0.12479
0.0326	1.83227	0.00328	0.03273	1.89826	0.0985	0.03255	2.05176	0.00447	0.03314	2.52656	0.12492
0.03262	1.83316	0.00324	0.03275	1.89929	0.09843	0.03257	2.05281	0.00446	0.03315	2.52803	0.12506
0.03263	1.83407	0.00321	0.03277	1.90033	0.09834	0.03258	2.05385	0.00447	0.03317	2.52951	0.12519
0.03265	1.83498	0.00319	0.03278	1.90136	0.09826	0.0326	2.0549	0.00446	0.03319	2.53097	0.12531
0.03267	1.83588	0.00316	0.0328	1.90241	0.09816	0.03262	2.05594	0.00446	0.0332	2.53242	0.12543
0.03268	1.83679	0.00313	0.03282	1.90346	0.09807	0.03263	2.05699	0.00446	0.03322	2.53388	0.12555
0.0327	1.8377	0.00311	0.03283	1.90451	0.09797	0.03265	2.05803	0.00445	0.03324	2.53533	0.12566
0.03272	1.83861	0.00308	0.03285	1.90557	0.09787	0.03267	2.05908	0.00445	0.03326	2.53677	0.12577
0.03273	1.8395	0.00305	0.03287	1.9066	0.09778	0.03268	2.06011	0.00446	0.03327	2.53822	0.12588
0.03275	1.84042	0.00303	0.03288	1.90765	0.09769	0.0327	2.06114	0.00447	0.03329	2.53964	0.12598
0.03277	1.84133	0.00301	0.0329	1.90868	0.09761	0.03272	2.06218	0.00448	0.03331	2.54106	0.12607
0.03278	1.84227	0.00302	0.03292	1.90973	0.09752	0.03273	2.06321	0.00449	0.03332	2.54248	0.12616
0.0328	1.84322	0.00304	0.03293	1.91078	0.09742	0.03275	2.06426	0.00449	0.03334	2.54389	0.12625
0.03282	1.84416	0.00305	0.03295	1.91183	0.09732	0.03277	2.0653	0.00449	0.03336	2.54528	0.12632
0.03283	1.8451	0.00306	0.03297	1.91287	0.09723	0.03278	2.06634	0.00448	0.03337	2.54667	0.12639
0.03285	1.84604	0.00306	0.03298	1.91391	0.09715	0.0328	2.06736	0.00451	0.03339	2.54805	0.12646
0.03287	1.84696	0.00306	0.033	1.91496	0.09705	0.03282	2.0684	0.00451	0.03341	2.54942	0.12652
0.03288	1.84791	0.00308	0.03302	1.916	0.09697	0.03283	2.06945	0.00451	0.03342	2.55078	0.12657
0.0329	1.84885	0.00309	0.03304	1.91704	0.09689	0.03285	2.07048	0.00452	0.03344	2.55213	0.12661
0.03292	1.84981	0.00312	0.03305	1.91807	0.09681	0.03287	2.07152	0.00452	0.03346	2.55347	0.12665
0.03293	1.85076	0.00314	0.03307	1.9191	0.09674	0.03288	2.07255	0.00454	0.03348	2.55481	0.12668
0.03295	1.8517	0.00315	0.03309	1.92011	0.09669	0.0329	2.07358	0.00454	0.03349	2.55615	0.12672
0.03297	1.85266	0.00318	0.0331	1.92114	0.09661	0.03292	2.07462	0.00455	0.03351	2.55748	0.12675
0.03298	1.85362	0.00321	0.03312	1.92217	0.09654	0.03293	2.07566	0.00455	0.03353	2.5588	0.12677
0.033	1.85457	0.00324	0.03314	1.92319	0.09647	0.03295	2.07668	0.00457	0.03354	2.56012	0.12679
0.03302	1.85553	0.00326	0.03315	1.92421	0.09642	0.03297	2.07772	0.00458	0.03356	2.56142	0.12681
0.03303	1.85649	0.00329	0.03317	1.92522	0.09637	0.03298	2.07875	0.00459	0.03358	2.56272	0.12682
0.03305	1.85745	0.00332	0.03319	1.92622	0.09633	0.033	2.07979	0.00459	0.03359	2.56401	0.12682
0.03307	1.8584	0.00335	0.0332	1.92723	0.09628	0.03302	2.08084	0.00459	0.03361	2.56528	0.1268
0.03308	1.85938	0.0034	0.03322	1.92823	0.09624	0.03303	2.08189	0.00458	0.03363	2.56655	0.1268
0.0331	1.86037	0.00346	0.03324	1.92923	0.09621	0.03305	2.08294	0.00457	0.03364	2.5678	0.12677
0.03312	1.86133	0.00349	0.03325	1.9302	0.0962	0.03307	2.08397	0.00458	0.03366	2.56905	0.12674
0.03313	1.8623	0.00354	0.03327	1.93118	0.09618	0.03308	2.08503	0.00457	0.03368	2.57029	0.12671
0.03315	1.86327	0.00357	0.03329	1.93217	0.09616	0.0331	2.08607	0.00457	0.0337	2.57153	0.12668
0.03317	1.86423	0.00361	0.0333	1.93315	0.09614	0.03312	2.08712	0.00456	0.03371	2.57274	0.12663
0.03318	1.86519	0.00364	0.03332	1.93413	0.09612	0.03313	2.08816	0.00456	0.03373	2.57396	0.12658
0.0332	1.86616	0.00367	0.03334	1.93512	0.0961	0.03315	2.0892	0.00457	0.03375	2.57516	0.12652
0.03322	1.86712	0.00371	0.03335	1.9361	0.09609	0.03317	2.09023	0.00458	0.03376	2.57636	0.12647
0.03323	1.86808	0.00374	0.03337	1.93707	0.09608	0.03318	2.09127	0.00458	0.03378	2.57755	0.1264
0.03325	1.86905	0.00378	0.03339	1.93803	0.09608	0.0332	2.09231	0.00458	0.0338	2.57873	0.12633
0.03327	1.87002	0.00382	0.0334	1.939	0.09608	0.03322	2.09336	0.00457	0.03381	2.5799	0.12625
0.03328	1.87099	0.00386	0.03342	1.93996	0.09609	0.03323	2.09441	0.00457	0.03383	2.58106	0.12617
[truncated: 78,002 more rows]
