# Supplementary material for: Deformation and energy damage characteristics of granite-concrete composite under uniaxial compression
Source: PLoS One. 2025 Mar 10;20(3):e0316124. doi: 10.1371/journal.pone.0316124 (PMC11892862; doi:10.1371/journal.pone.0316124)
Supplement: S1 Minimal Data Set — (ZIP) [file pone.0316124.s003.zip › Fig.7-8 Conversion rate of elastic energy of precast fissure inclined rock-concrete combination by relative area/Re p.xlsx]

## Sheet: Sheet1
S	α	Re p
200	0	0.79024
	30	0.93775
	60	0.93828
	90	1.12836
300	0	0.89519
	30	0.83926
	60	0.95565
	90	0.96322
600	0	0.95489
	30	0.93
	60	0.91505
	90	0.92026
900	0	0.74648
	30	0.82371
	60	0.88567
	90	0.93633
