# Supplementary material for: Deformation and energy damage characteristics of granite-concrete composite under uniaxial compression
Source: PLoS One. 2025 Mar 10;20(3):e0316124. doi: 10.1371/journal.pone.0316124 (PMC11892862; doi:10.1371/journal.pone.0316124)
Supplement: S1 Minimal Data Set — (ZIP) [file pone.0316124.s003.zip › Fig 4. Elastic modulus of precast crack inclination rock-concrete composite with different relative areas/S-E.xlsx]

## Sheet: Sheet1
α	S	E
0	200	66.99
	300	67.31
	600	53.51
	900	55.65
30	200	67.01
	300	67.26
	600	60.85
	900	63.26
60	200	67.35
	300	67.26
	600	66.24
	900	62.91
90	200	66.5
	300	67.52
	600	66.5
	900	66.27
