# Supplementary material for: Deformation and energy damage characteristics of granite-concrete composite under uniaxial compression
Source: PLoS One. 2025 Mar 10;20(3):e0316124. doi: 10.1371/journal.pone.0316124 (PMC11892862; doi:10.1371/journal.pone.0316124)
Supplement: S1 Minimal Data Set — (ZIP) [file pone.0316124.s003.zip › Fig.6 Relative area to total energy at peak point of precast fissure inclined rock-concrete combination/radar chart.xlsx]

## Sheet: Sheet1
S	α	Up
200	0	156.693
	30	133.445
	60	143.069
	90	115.116
300	0	113.68
	30	106.145
	60	153.977
	90	155.304
600	0	26.172
	30	67.425
	60	120.626
	90	149.167
900	0	47.793
	30	47.159
	60	65.432
	90	145.253
