# Supplementary material for: Deformation and energy damage characteristics of granite-concrete composite under uniaxial compression
Source: PLoS One. 2025 Mar 10;20(3):e0316124. doi: 10.1371/journal.pone.0316124 (PMC11892862; doi:10.1371/journal.pone.0316124)
Supplement: S1 Minimal Data Set — (ZIP) [file pone.0316124.s003.zip › Fig 3.Stress-strain curve/S=300.xlsx]

## Sheet: Sheet1
α=0		α=30		α=60		α=90
strains	stress	strains	stress	strains	stress	strains	stress
9.23068e-06	0.12196	2.64e-06	0.0435	3.61e-06	0.0621	7.98132e-06	0.10818
2.4735e-05	0.10742	1.48e-05	0.124	1.64e-05	0.127	2.31168e-05	0.10446
4.14123e-05	0.14628	3.14e-05	0.125	3.3e-05	0.136	4.00535e-05	0.13833
5.80895e-05	0.13788	4.8e-05	0.137	4.97e-05	0.143	5.69903e-05	0.13448
7.47668e-05	0.14739	6.47e-05	0.141	6.63e-05	0.146	7.3927e-05	0.14195
9.14441e-05	0.14698	8.14e-05	0.146	8.3e-05	0.148	9.08637e-05	0.13978
0.000108121	0.14563	9.8e-05	0.146	9.97e-05	0.149	0.0001078	0.14384
0.000124799	0.14277	0.000115	0.142	0.000116	0.145	0.000124737	0.14338
0.000141476	0.14077	0.000131	0.141	0.000133	0.145	0.000141674	0.14151
0.000158153	0.13868	0.000148	0.141	0.00015	0.145	0.000158611	0.14136
0.00017483	0.13769	0.000165	0.14	0.000166	0.145	0.000175547	0.13786
0.000191508	0.13553	0.000181	0.134	0.000183	0.14	0.000192484	0.1361
0.000208185	0.13449	0.000198	0.133	0.0002	0.138	0.000209421	0.13435
0.000224862	0.13136	0.000215	0.133	0.000216	0.137	0.000226358	0.13069
0.000241539	0.13281	0.000231	0.13	0.000233	0.134	0.000243294	0.12894
0.000258217	0.12945	0.000248	0.128	0.00025	0.132	0.000260231	0.12757
0.000274894	0.12964	0.000265	0.126	0.000266	0.129	0.000277168	0.12808
0.000291571	0.12831	0.000281	0.124	0.000283	0.127	0.000294105	0.12764
0.000308249	0.12696	0.000298	0.125	0.000299	0.127	0.000311041	0.12506
0.000324926	0.12504	0.000315	0.124	0.000316	0.124	0.000327978	0.12312
0.000341603	0.12312	0.000331	0.123	0.000333	0.123	0.000344915	0.12038
0.00035828	0.12166	0.000348	0.121	0.000349	0.121	0.000361852	0.11957
0.000374958	0.11968	0.000365	0.12	0.000366	0.121	0.000378789	0.11841
0.000391635	0.11859	0.000381	0.118	0.000383	0.119	0.000395725	0.11801
0.000408312	0.11748	0.000398	0.118	0.000399	0.119	0.000412662	0.11855
0.000424989	0.1167	0.000415	0.118	0.000416	0.118	0.000429599	0.11916
0.000441667	0.1155	0.000431	0.118	0.000433	0.119	0.000446536	0.11889
0.000458344	0.11603	0.000448	0.118	0.000449	0.119	0.000463472	0.11828
0.000475021	0.11585	0.000465	0.117	0.000466	0.119	0.000480409	0.11731
0.000491699	0.11644	0.000481	0.118	0.000483	0.117	0.000497346	0.11679
0.000508376	0.11628	0.000498	0.118	0.000499	0.116	0.000514283	0.11567
0.000525053	0.1168	0.000515	0.117	0.000516	0.116	0.00053122	0.11467
0.000541731	0.11689	0.000531	0.117	0.000533	0.115	0.000548156	0.11381
0.000558408	0.11658	0.000548	0.117	0.000549	0.114	0.000565093	0.11347
0.000575085	0.11566	0.000565	0.116	0.000566	0.114	0.00058203	0.11292
0.000591763	0.11456	0.000581	0.115	0.000583	0.112	0.000598967	0.11292
0.00060844	0.11312	0.000598	0.113	0.000599	0.111	0.000615903	0.11329
0.000625117	0.11181	0.000615	0.111	0.000616	0.11	0.00063284	0.11339
0.000641794	0.11077	0.000631	0.109	0.000633	0.11	0.000649777	0.11332
0.000658472	0.10968	0.000648	0.108	0.000649	0.11	0.000666714	0.11343
0.000675149	0.10812	0.000665	0.107	0.000666	0.11	0.000683651	0.11365
0.000691826	0.10578	0.000681	0.107	0.000683	0.111	0.000700587	0.11372
0.000708504	0.10513	0.000698	0.108	0.000699	0.111	0.000717524	0.11362
0.000725181	0.10521	0.000715	0.108	0.000716	0.112	0.000734461	0.11341
0.000741858	0.10583	0.000731	0.109	0.000732	0.112	0.000751398	0.11334
0.000758536	0.10623	0.000748	0.109	0.000749	0.113	0.000768334	0.1136
0.000775213	0.10683	0.000765	0.11	0.000766	0.113	0.000785271	0.11381
0.00079189	0.10714	0.000781	0.11	0.000782	0.114	0.000802208	0.1138
0.000808567	0.10747	0.000798	0.11	0.000799	0.114	0.000819145	0.11365
0.000825245	0.10763	0.000815	0.11	0.000816	0.114	0.000836081	0.11355
0.000841922	0.10765	0.000831	0.11	0.000832	0.114	0.000853018	0.11323
0.000858599	0.10751	0.000848	0.11	0.000849	0.114	0.000869955	0.11299
0.000875277	0.10755	0.000865	0.11	0.000866	0.114	0.000886892	0.11256
0.000891954	0.10764	0.000881	0.11	0.000882	0.113	0.000903829	0.11218
0.000908631	0.10781	0.000898	0.11	0.000899	0.113	0.000920765	0.11205
0.000925309	0.10797	0.000915	0.11	0.000916	0.112	0.000937702	0.11208
0.000941986	0.10804	0.000931	0.109	0.000932	0.112	0.000954639	0.11197
0.000958663	0.10788	0.000948	0.109	0.000949	0.111	0.000971576	0.11163
0.000975341	0.10756	0.000965	0.109	0.000966	0.111	0.000988512	0.1111
0.000992018	0.10708	0.000981	0.109	0.000982	0.11	0.00101	0.11047
0.00101	0.10645	0.000998	0.108	0.000999	0.109	0.00102	0.10986
0.00103	0.10602	0.00101	0.108	0.00102	0.109	0.00104	0.10931
0.00104	0.10544	0.00103	0.107	0.00103	0.108	0.00106	0.10863
0.00106	0.10482	0.00105	0.106	0.00105	0.108	0.00107	0.1078
0.00108	0.10405	0.00106	0.106	0.00107	0.107	0.00109	0.10674
0.00109	0.10304	0.00108	0.105	0.00108	0.106	0.00111	0.10521
0.00111	0.10174	0.0011	0.104	0.0011	0.105	0.00112	0.10318
0.00113	0.1001	0.00111	0.103	0.00112	0.103	0.00114	0.1004
0.00114	0.09806	0.00113	0.101	0.00113	0.101	0.00116	0.0966
0.00116	0.09552	0.00115	0.0986	0.00115	0.0974	0.00117	0.09182
0.00118	0.09234	0.00116	0.0957	0.00117	0.0934	0.00119	0.0862
0.00119	0.08867	0.00118	0.0921	0.00118	0.0884	0.00121	0.08006
0.00121	0.0849	0.0012	0.0877	0.0012	0.0826	0.00123	0.07547
0.00123	0.08186	0.00121	0.0828	0.00122	0.0765	0.00124	0.07205
0.00124	0.08003	0.00123	0.0779	0.00123	0.0719	0.00126	0.07083
0.00126	0.07843	0.00125	0.0743	0.00125	0.0699	0.00128	0.07143
0.00128	0.07707	0.00126	0.0728	0.00127	0.0702	0.00129	0.07248
0.00129	0.07641	0.00128	0.0728	0.00128	0.0715	0.00131	0.07374
0.00131	0.07611	0.0013	0.073	0.0013	0.073	0.00133	0.07506
0.00133	0.07622	0.00131	0.0738	0.00132	0.0744	0.00134	0.07714
0.00134	0.07667	0.00133	0.0751	0.00133	0.0761	0.00136	0.07914
0.00136	0.07726	0.00135	0.0764	0.00135	0.0775	0.00138	0.08103
0.00138	0.07792	0.00136	0.0777	0.00137	0.079	0.00139	0.08271
0.00139	0.07877	0.00138	0.0793	0.00138	0.0807	0.00141	0.08422
0.00141	0.08011	0.0014	0.0812	0.0014	0.0821	0.00143	0.08547
0.00143	0.08146	0.00141	0.0829	0.00142	0.0835	0.00145	0.08653
0.00144	0.08284	0.00143	0.0843	0.00143	0.0848	0.00146	0.08733
0.00146	0.08462	0.00145	0.0854	0.00145	0.0858	0.00148	0.08834
0.00148	0.08687	0.00146	0.0864	0.00147	0.0866	0.0015	0.09017
0.00149	0.08986	0.00148	0.0881	0.00148	0.0876	0.00151	0.09287
0.00151	0.09313	0.0015	0.0904	0.0015	0.0895	0.00153	0.09583
0.00153	0.09636	0.00151	0.0932	0.00152	0.0918	0.00155	0.09874
0.00154	0.09936	0.00153	0.096	0.00153	0.0943	0.00156	0.10151
0.00156	0.10233	0.00155	0.0988	0.00155	0.0969	0.00158	0.10426
0.00158	0.10525	0.00156	0.102	0.00157	0.0993	0.0016	0.10704
0.00159	0.10814	0.00158	0.105	0.00158	0.102	0.00162	0.10983
0.00161	0.11103	0.0016	0.108	0.0016	0.105	0.00163	0.11264
0.00163	0.11379	0.00161	0.111	0.00162	0.107	0.00165	0.11532
0.00164	0.11653	0.00163	0.114	0.00163	0.11	0.00167	0.11804
0.00166	0.11913	0.00165	0.116	0.00165	0.113	0.00168	0.12172
0.00168	0.12166	0.00166	0.119	0.00167	0.115	0.0017	0.12613
0.00169	0.12416	0.00168	0.122	0.00168	0.118	0.00172	0.13089
0.00171	0.12663	0.0017	0.124	0.0017	0.121	0.00173	0.13573
0.00173	0.12907	0.00171	0.126	0.00171	0.126	0.00175	0.14041
0.00174	0.13155	0.00173	0.129	0.00173	0.131	0.00177	0.14478
0.00176	0.13392	0.00175	0.132	0.00175	0.135	0.00178	0.14887
0.00178	0.1365	0.00176	0.136	0.00176	0.14	0.0018	0.15267
0.00179	0.13923	0.00178	0.139	0.00178	0.144	0.00182	0.15622
0.00181	0.14205	0.0018	0.143	0.0018	0.148	0.00184	0.15949
0.00183	0.14477	0.00181	0.147	0.00181	0.151	0.00185	0.16258
0.00184	0.14742	0.00183	0.15	0.00183	0.155	0.00187	0.16538
0.00186	0.15007	0.00185	0.153	0.00185	0.158	0.00189	0.16798
0.00188	0.15274	0.00186	0.156	0.00186	0.161	0.0019	0.17042
0.00189	0.15522	0.00188	0.159	0.00188	0.164	0.00192	0.17271
0.00191	0.15764	0.0019	0.162	0.0019	0.166	0.00194	0.17485
0.00193	0.15995	0.00191	0.165	0.00191	0.169	0.00195	0.17686
0.00194	0.16221	0.00193	0.167	0.00193	0.171	0.00197	0.17885
0.00196	0.16438	0.00195	0.17	0.00195	0.173	0.00199	0.18056
0.00198	0.16634	0.00196	0.172	0.00196	0.175	0.002	0.18209
0.00199	0.16829	0.00198	0.174	0.00198	0.177	0.00202	0.18349
0.00201	0.17019	0.002	0.176	0.002	0.178	0.00204	0.18486
0.00203	0.17197	0.00201	0.178	0.00201	0.18	0.00206	0.18614
0.00204	0.17373	0.00203	0.179	0.00203	0.181	0.00207	0.18717
0.00206	0.17535	0.00205	0.181	0.00205	0.182	0.00209	0.18817
0.00208	0.17692	0.00206	0.182	0.00206	0.183	0.00211	0.18909
0.00209	0.17834	0.00208	0.183	0.00208	0.184	0.00212	0.18987
0.00211	0.17963	0.0021	0.184	0.0021	0.185	0.00214	0.19059
0.00213	0.18084	0.00211	0.185	0.00211	0.186	0.00216	0.19123
0.00214	0.18187	0.00213	0.186	0.00213	0.187	0.00217	0.19184
0.00216	0.18277	0.00215	0.187	0.00215	0.187	0.00219	0.19232
0.00218	0.18353	0.00216	0.188	0.00216	0.188	0.00221	0.19266
0.00219	0.18418	0.00218	0.189	0.00218	0.188	0.00222	0.19293
0.00221	0.18474	0.0022	0.189	0.0022	0.189	0.00224	0.19308
0.00223	0.18522	0.00221	0.19	0.00221	0.189	0.00226	0.19317
0.00224	0.18565	0.00223	0.19	0.00223	0.189	0.00228	0.19322
0.00226	0.18595	0.00225	0.19	0.00225	0.189	0.00229	0.19319
0.00228	0.18626	0.00226	0.191	0.00226	0.189	0.00231	0.193
0.00229	0.1865	0.00228	0.191	0.00228	0.189	0.00233	0.19266
0.00231	0.1867	0.0023	0.191	0.0023	0.189	0.00234	0.19221
0.00233	0.18685	0.00231	0.191	0.00231	0.189	0.00236	0.19167
0.00234	0.18707	0.00233	0.191	0.00233	0.188	0.00238	0.19106
0.00236	0.18728	0.00235	0.19	0.00235	0.188	0.00239	0.19046
0.00238	0.18753	0.00236	0.19	0.00236	0.188	0.00241	0.18996
0.00239	0.18788	0.00238	0.19	0.00238	0.188	0.00243	0.18943
0.00241	0.18825	0.0024	0.19	0.0024	0.188	0.00245	0.1889
0.00243	0.18855	0.00241	0.189	0.00241	0.187	0.00246	0.18833
0.00244	0.1888	0.00243	0.189	0.00243	0.187	0.00248	0.18772
0.00246	0.1889	0.00245	0.189	0.00245	0.186	0.0025	0.18716
0.00248	0.18886	0.00246	0.189	0.00246	0.186	0.00251	0.18654
0.00249	0.18869	0.00248	0.188	0.00248	0.185	0.00253	0.18594
0.00251	0.18839	0.0025	0.187	0.0025	0.185	0.00255	0.18544
0.00253	0.18796	0.00251	0.187	0.00251	0.184	0.00256	0.1851
0.00254	0.18741	0.00253	0.186	0.00253	0.184	0.00258	0.18486
0.00256	0.18676	0.00255	0.185	0.00255	0.183	0.0026	0.18467
0.00258	0.18606	0.00256	0.185	0.00256	0.183	0.00261	0.18456
0.00259	0.18533	0.00258	0.184	0.00258	0.183	0.00263	0.18448
0.00261	0.18461	0.0026	0.184	0.0026	0.183	0.00265	0.18435
0.00263	0.18395	0.00261	0.183	0.00261	0.183	0.00267	0.18419
0.00264	0.18329	0.00263	0.183	0.00263	0.183	0.00268	0.18395
0.00266	0.18277	0.00265	0.183	0.00265	0.183	0.0027	0.18362
0.00268	0.18249	0.00266	0.183	0.00266	0.182	0.00272	0.18322
0.00269	0.18233	0.00268	0.182	0.00268	0.182	0.00273	0.18275
0.00271	0.1822	0.0027	0.182	0.0027	0.182	0.00275	0.1822
0.00273	0.18208	0.00271	0.182	0.00271	0.182	0.00277	0.1816
0.00274	0.18193	0.00273	0.182	0.00273	0.181	0.00278	0.18092
0.00276	0.18175	0.00275	0.182	0.00275	0.181	0.0028	0.18017
0.00278	0.18152	0.00276	0.182	0.00276	0.18	0.00282	0.17927
0.00279	0.18131	0.00278	0.182	0.00278	0.18	0.00283	0.17828
0.00281	0.18117	0.0028	0.181	0.0028	0.179	0.00285	0.17719
0.00283	0.18099	0.00281	0.181	0.00281	0.178	0.00287	0.17604
0.00284	0.18072	0.00283	0.181	0.00283	0.177	0.00289	0.17495
0.00286	0.18048	0.00285	0.18	0.00285	0.176	0.0029	0.17451
0.00288	0.18023	0.00286	0.18	0.00286	0.175	0.00292	0.17521
0.00289	0.18008	0.00288	0.179	0.00288	0.174	0.00294	0.17663
0.00291	0.18025	0.0029	0.179	0.0029	0.173	0.00295	0.17844
0.00293	0.1807	0.00291	0.178	0.00291	0.173	0.00297	0.18064
0.00294	0.18133	0.00293	0.178	0.00293	0.174	0.00299	0.18314
0.00296	0.18209	0.00295	0.179	0.00295	0.175	0.003	0.18585
0.00298	0.18315	0.00296	0.18	0.00296	0.177	0.00302	0.18894
0.00299	0.18448	0.00298	0.181	0.00298	0.179	0.00304	0.19231
0.00301	0.18596	0.003	0.182	0.003	0.182	0.00305	0.19601
0.00303	0.18764	0.00301	0.184	0.00301	0.185	0.00307	0.19982
0.00304	0.18953	0.00303	0.186	0.00303	0.188	0.00309	0.20366
0.00306	0.19167	0.00305	0.188	0.00305	0.192	0.00311	0.20747
0.00308	0.19411	0.00306	0.191	0.00306	0.196	0.00312	0.21116
0.00309	0.19683	0.00308	0.195	0.00308	0.2	0.00314	0.21465
0.00311	0.19991	0.0031	0.198	0.0031	0.204	0.00316	0.21806
0.00313	0.2032	0.00311	0.202	0.00311	0.207	0.00317	0.22128
0.00314	0.20658	0.00313	0.206	0.00313	0.211	0.00319	0.22439
0.00316	0.20997	0.00315	0.21	0.00315	0.214	0.00321	0.22742
0.00318	0.2133	0.00316	0.213	0.00316	0.218	0.00322	0.23032
0.00319	0.21655	0.00318	0.217	0.00318	0.221	0.00324	0.23306
0.00321	0.21963	0.0032	0.22	0.0032	0.224	0.00326	0.23566
0.00323	0.22263	0.00321	0.223	0.00321	0.227	0.00327	0.23811
0.00324	0.22557	0.00323	0.227	0.00323	0.229	0.00329	0.24047
0.00326	0.2284	0.00325	0.23	0.00325	0.232	0.00331	0.24276
0.00328	0.23115	0.00326	0.232	0.00326	0.234	0.00333	0.24493
0.00329	0.23373	0.00328	0.235	0.00328	0.237	0.00334	0.24699
0.00331	0.23629	0.0033	0.238	0.0033	0.239	0.00336	0.249
0.00333	0.23871	0.00331	0.24	0.00331	0.241	0.00338	0.25089
0.00334	0.24109	0.00333	0.242	0.00333	0.243	0.00339	0.2529
0.00336	0.24339	0.00335	0.245	0.00335	0.245	0.00341	0.25497
0.00338	0.24558	0.00336	0.247	0.00336	0.247	0.00343	0.25701
0.00339	0.24768	0.00338	0.249	0.00338	0.249	0.00344	0.25901
0.00341	0.24969	0.0034	0.251	0.0034	0.25	0.00346	0.26097
0.00343	0.25167	0.00341	0.253	0.00341	0.252	0.00348	0.26291
0.00344	0.25358	0.00343	0.255	0.00343	0.254	0.0035	0.26481
0.00346	0.25541	0.00345	0.256	0.00345	0.256	0.00351	0.26664
0.00348	0.25714	0.00346	0.258	0.00346	0.257	0.00353	0.26842
0.00349	0.25879	0.00348	0.26	0.00348	0.259	0.00355	0.2701
0.00351	0.26037	0.0035	0.261	0.0035	0.261	0.00356	0.27171
0.00353	0.26185	0.00351	0.263	0.00351	0.262	0.00358	0.27323
0.00354	0.26329	0.00353	0.264	0.00353	0.264	0.0036	0.27468
0.00356	0.26467	0.00355	0.266	0.00355	0.266	0.00361	0.27605
0.00358	0.26599	0.00356	0.267	0.00356	0.267	0.00363	0.2774
0.00359	0.2672	0.00358	0.268	0.00358	0.269	0.00365	0.27868
0.00361	0.26839	0.0036	0.27	0.0036	0.27	0.00366	0.27987
0.00363	0.26953	0.00361	0.271	0.00361	0.272	0.00368	0.28102
0.00364	0.27067	0.00363	0.272	0.00363	0.273	0.0037	0.28216
0.00366	0.27173	0.00365	0.273	0.00365	0.274	0.00372	0.28318
0.00368	0.27277	0.00366	0.275	0.00366	0.276	0.00373	0.28413
0.00369	0.27374	0.00368	0.276	0.00368	0.277	0.00375	0.285
0.00371	0.27471	0.0037	0.277	0.0037	0.278	0.00377	0.2858
0.00373	0.2757	0.00371	0.278	0.00371	0.279	0.00378	0.28647
0.00374	0.27666	0.00373	0.279	0.00373	0.28	0.0038	0.28703
0.00376	0.27758	0.00375	0.28	0.00375	0.281	0.00382	0.28746
0.00378	0.27844	0.00376	0.28	0.00376	0.282	0.00383	0.28776
0.00379	0.27922	0.00378	0.281	0.00378	0.282	0.00385	0.28794
0.00381	0.27994	0.0038	0.282	0.0038	0.283	0.00387	0.28803
0.00383	0.2806	0.00381	0.283	0.00381	0.283	0.00388	0.28802
0.00384	0.2812	0.00383	0.283	0.00383	0.283	0.0039	0.28799
0.00386	0.28178	0.00385	0.284	0.00385	0.284	0.00392	0.28786
0.00388	0.28234	0.00386	0.284	0.00386	0.284	0.00394	0.28768
0.00389	0.28283	0.00388	0.285	0.00388	0.284	0.00395	0.28744
0.00391	0.28329	0.0039	0.285	0.0039	0.284	0.00397	0.2872
0.00393	0.2837	0.00391	0.285	0.00391	0.284	0.00399	0.28694
0.00394	0.28409	0.00393	0.286	0.00393	0.284	0.004	0.28664
0.00396	0.28447	0.00395	0.286	0.00395	0.284	0.00402	0.2863
0.00398	0.2848	0.00396	0.286	0.00396	0.284	0.00404	0.28593
0.00399	0.28511	0.00398	0.287	0.00398	0.283	0.00405	0.28555
0.00401	0.28539	0.004	0.287	0.004	0.283	0.00407	0.28519
0.00403	0.28567	0.00401	0.287	0.00401	0.283	0.00409	0.28484
0.00404	0.28593	0.00403	0.287	0.00403	0.283	0.0041	0.28446
0.00406	0.28614	0.00405	0.287	0.00405	0.283	0.00412	0.28405
0.00408	0.28633	0.00406	0.287	0.00406	0.282	0.00414	0.2836
0.00409	0.28647	0.00408	0.287	0.00408	0.282	0.00416	0.28314
0.00411	0.28657	0.0041	0.287	0.0041	0.282	0.00417	0.28265
0.00413	0.28664	0.00411	0.287	0.00411	0.281	0.00419	0.28214
0.00414	0.28666	0.00413	0.287	0.00413	0.281	0.00421	0.2816
0.00416	0.28664	0.00415	0.287	0.00415	0.28	0.00422	0.2811
0.00418	0.28661	0.00416	0.286	0.00416	0.28	0.00424	0.28063
0.00419	0.28662	0.00418	0.286	0.00418	0.279	0.00426	0.28029
0.00421	0.28666	0.0042	0.286	0.0042	0.279	0.00427	0.28012
0.00423	0.28666	0.00421	0.286	0.00421	0.278	0.00429	0.28018
0.00424	0.28664	0.00423	0.285	0.00423	0.278	0.00431	0.28042
0.00426	0.28659	0.00425	0.285	0.00425	0.277	0.00433	0.28071
0.00428	0.28651	0.00426	0.285	0.00426	0.277	0.00434	0.28103
0.00429	0.28643	0.00428	0.284	0.00428	0.276	0.00436	0.28132
0.00431	0.28638	0.0043	0.284	0.0043	0.276	0.00438	0.28159
0.00433	0.28637	0.00431	0.284	0.00431	0.277	0.00439	0.2819
0.00434	0.28634	0.00433	0.283	0.00433	0.277	0.00441	0.28221
0.00436	0.2863	0.00435	0.283	0.00435	0.278	0.00443	0.28257
0.00438	0.28623	0.00436	0.283	0.00436	0.278	0.00444	0.28299
0.00439	0.28622	0.00438	0.283	0.00438	0.278	0.00446	0.28346
0.00441	0.28625	0.0044	0.283	0.0044	0.279	0.00448	0.28407
0.00443	0.28628	0.00441	0.283	0.00441	0.279	0.00449	0.28512
0.00444	0.28631	0.00443	0.283	0.00443	0.279	0.00451	0.28657
0.00446	0.28638	0.00445	0.284	0.00445	0.28	0.00453	0.28847
0.00448	0.28656	0.00446	0.284	0.00446	0.28	0.00455	0.29058
0.00449	0.28688	0.00448	0.284	0.00448	0.281	0.00456	0.29297
0.00451	0.28739	0.0045	0.285	0.0045	0.282	0.00458	0.29575
0.00453	0.28818	0.00451	0.286	0.00451	0.283	0.0046	0.29878
0.00454	0.2893	0.00453	0.287	0.00453	0.285	0.00461	0.30197
0.00456	0.29084	0.00455	0.289	0.00455	0.287	0.00463	0.30516
0.00458	0.29265	0.00456	0.29	0.00456	0.289	0.00465	0.30828
0.00459	0.29474	0.00458	0.292	0.00458	0.292	0.00466	0.31132
0.00461	0.29696	0.0046	0.294	0.0046	0.295	0.00468	0.31432
0.00463	0.29931	0.00461	0.297	0.00461	0.298	0.0047	0.31724
0.00464	0.30175	0.00463	0.299	0.00463	0.301	0.00471	0.32015
0.00466	0.3043	0.00465	0.302	0.00465	0.304	0.00473	0.32298
0.00468	0.30688	0.00466	0.305	0.00466	0.307	0.00475	0.32579
0.00469	0.30952	0.00468	0.307	0.00468	0.309	0.00477	0.32847
0.00471	0.31213	0.0047	0.31	0.0047	0.312	0.00478	0.33111
0.00473	0.3147	0.00471	0.313	0.00471	0.315	0.0048	0.33367
0.00474	0.31726	0.00473	0.315	0.00473	0.318	0.00482	0.33617
0.00476	0.31977	0.00475	0.318	0.00475	0.321	0.00483	0.33856
0.00478	0.32222	0.00476	0.321	0.00476	0.323	0.00485	0.34088
0.00479	0.32462	0.00478	0.323	0.00478	0.326	0.00487	0.34311
0.00481	0.32694	0.0048	0.325	0.0048	0.329	0.00488	0.34525
0.00483	0.3292	0.00481	0.328	0.00481	0.331	0.0049	0.34731
0.00484	0.33143	0.00483	0.33	0.00483	0.334	0.00492	0.3493
0.00486	0.33362	0.00485	0.333	0.00485	0.336	0.00493	0.3512
0.00488	0.33574	0.00486	0.335	0.00486	0.338	0.00495	0.35302
0.00489	0.33779	0.00488	0.337	0.00488	0.341	0.00497	0.35475
0.00491	0.3398	0.0049	0.339	0.0049	0.343	0.00499	0.35639
0.00493	0.34173	0.00491	0.342	0.00491	0.345	0.005	0.35796
0.00494	0.3436	0.00493	0.344	0.00493	0.346	0.00502	0.35945
0.00496	0.34541	0.00495	0.346	0.00495	0.348	0.00504	0.36087
0.00498	0.34719	0.00496	0.348	0.00496	0.35	0.00505	0.36222
0.00499	0.34891	0.00498	0.35	0.00498	0.352	0.00507	0.36353
0.00501	0.35	0.00499	0.351	0.00499	0.353	0.00508	0.36438
0.00502	0.35151	0.00501	0.353	0.00501	0.354	0.0051	0.36545
0.00504	0.3531	0.00502	0.354	0.00502	0.356	0.00511	0.36658
0.00505	0.35466	0.00504	0.356	0.00504	0.357	0.00513	0.36764
0.00507	0.3562	0.00506	0.358	0.00506	0.358	0.00515	0.3687
0.00509	0.35773	0.00507	0.36	0.00507	0.359	0.00516	0.36973
0.0051	0.35922	0.00509	0.361	0.00509	0.361	0.00518	0.37075
0.00512	0.36068	0.00511	0.363	0.00511	0.362	0.0052	0.37182
0.00514	0.3621	0.00512	0.364	0.00512	0.363	0.00522	0.37288
0.00515	0.36351	0.00514	0.366	0.00514	0.364	0.00523	0.37388
0.00517	0.36485	0.00516	0.367	0.00516	0.365	0.00525	0.37482
0.00519	0.36617	0.00517	0.368	0.00517	0.366	0.00527	0.37567
0.0052	0.36751	0.00519	0.369	0.00519	0.367	0.00528	0.37645
0.00522	0.36885	0.00521	0.371	0.00521	0.368	0.0053	0.37721
0.00524	0.37017	0.00522	0.372	0.00522	0.369	0.00532	0.37794
0.00525	0.37147	0.00524	0.373	0.00524	0.37	0.00533	0.37865
0.00527	0.37273	0.00526	0.374	0.00526	0.37	0.00535	0.37941
0.00529	0.37396	0.00527	0.375	0.00527	0.371	0.00537	0.38016
0.0053	0.37514	0.00529	0.376	0.00529	0.372	0.00538	0.38087
0.00532	0.37624	0.00531	0.377	0.00531	0.373	0.0054	0.3816
0.00534	0.37729	0.00532	0.378	0.00532	0.373	0.00542	0.38232
0.00535	0.37831	0.00534	0.379	0.00534	0.374	0.00544	0.38301
0.00537	0.37928	0.00536	0.379	0.00536	0.375	0.00545	0.38364
0.00539	0.38019	0.00537	0.38	0.00537	0.376	0.00547	0.38423
0.0054	0.38103	0.00539	0.381	0.00539	0.376	0.00549	0.38475
0.00542	0.38183	0.00541	0.382	0.0054	0.377	0.0055	0.3852
0.00544	0.38259	0.00542	0.382	0.00542	0.378	0.00552	0.38561
0.00545	0.38334	0.00544	0.383	0.00544	0.378	0.00554	0.38594
0.00547	0.38407	0.00546	0.383	0.00545	0.379	0.00555	0.38623
0.00549	0.38474	0.00547	0.384	0.00547	0.379	0.00557	0.38651
0.0055	0.38538	0.00549	0.384	0.00549	0.38	0.00559	0.38676
0.00552	0.38601	0.00551	0.385	0.0055	0.38	0.0056	0.38697
0.00554	0.38658	0.00552	0.385	0.00552	0.381	0.00562	0.38714
0.00555	0.38709	0.00554	0.386	0.00554	0.381	0.00564	0.38724
0.00557	0.38756	0.00556	0.386	0.00555	0.381	0.00566	0.38727
0.00559	0.38797	0.00557	0.386	0.00557	0.382	0.00567	0.38723
0.0056	0.38831	0.00559	0.386	0.00559	0.382	0.00569	0.38709
0.00562	0.38859	0.00561	0.387	0.0056	0.382	0.00571	0.38691
0.00564	0.38885	0.00562	0.387	0.00562	0.382	0.00572	0.38667
0.00565	0.38907	0.00564	0.387	0.00564	0.382	0.00574	0.38638
0.00567	0.38927	0.00566	0.387	0.00565	0.382	0.00576	0.38608
0.00569	0.38946	0.00567	0.387	0.00567	0.382	0.00577	0.38578
0.0057	0.38968	0.00569	0.387	0.00569	0.382	0.00579	0.38549
0.00572	0.38986	0.00571	0.387	0.0057	0.382	0.00581	0.38521
0.00574	0.38999	0.00572	0.387	0.00572	0.382	0.00583	0.38493
0.00575	0.3901	0.00574	0.387	0.00574	0.382	0.00584	0.38469
0.00577	0.39021	0.00576	0.387	0.00575	0.382	0.00586	0.38457
0.00579	0.3903	0.00577	0.387	0.00577	0.381	0.00588	0.38459
0.0058	0.39038	0.00579	0.387	0.00579	0.381	0.00589	0.3847
0.00582	0.39048	0.00581	0.387	0.0058	0.381	0.00591	0.3849
0.00584	0.39054	0.00582	0.388	0.00582	0.381	0.00593	0.38539
0.00585	0.39061	0.00584	0.388	0.00584	0.381	0.00594	0.38623
0.00587	0.39068	0.00586	0.388	0.00585	0.38	0.00596	0.38723
0.00589	0.39079	0.00587	0.388	0.00587	0.38	0.00598	0.38829
0.0059	0.3909	0.00589	0.388	0.00589	0.38	0.00599	0.38937
0.00592	0.39098	0.00591	0.388	0.0059	0.381	0.00601	0.39044
0.00594	0.39108	0.00592	0.388	0.00592	0.381	0.00603	0.39152
0.00595	0.39125	0.00594	0.388	0.00594	0.381	0.00605	0.39267
0.00597	0.39149	0.00596	0.389	0.00595	0.382	0.00606	0.39402
0.00599	0.39179	0.00597	0.389	0.00597	0.383	0.00608	0.39568
0.006	0.3921	0.00599	0.389	0.00599	0.384	0.0061	0.39757
0.00602	0.3925	0.00601	0.389	0.006	0.385	0.00611	0.39957
0.00604	0.39291	0.00602	0.39	0.00602	0.386	0.00613	0.40163
0.00605	0.39333	0.00604	0.39	0.00604	0.387	0.00615	0.40373
0.00607	0.39384	0.00606	0.391	0.00605	0.388	0.00616	0.40589
0.00609	0.39449	0.00607	0.392	0.00607	0.389	0.00618	0.40812
0.00611	0.39544	0.00609	0.393	0.00609	0.391	0.0062	0.41037
0.00612	0.3967	0.00611	0.394	0.0061	0.393	0.00621	0.41262
0.00614	0.39816	0.00612	0.395	0.00612	0.395	0.00623	0.41485
0.00616	0.39981	0.00614	0.397	0.00614	0.397	0.00625	0.41705
0.00617	0.40163	0.00616	0.398	0.00615	0.4	0.00627	0.41927
0.00619	0.40361	0.00617	0.4	0.00617	0.402	0.00628	0.42147
0.00621	0.40569	0.00619	0.403	0.00619	0.404	0.0063	0.42365
0.00622	0.40782	0.00621	0.405	0.0062	0.406	0.00632	0.42586
0.00624	0.41001	0.00622	0.408	0.00622	0.409	0.00633	0.42804
0.00626	0.41222	0.00624	0.41	0.00624	0.411	0.00635	0.4302
0.00627	0.41442	0.00626	0.413	0.00625	0.413	0.00637	0.43235
0.00629	0.41661	0.00627	0.415	0.00627	0.415	0.00638	0.43447
0.00631	0.41881	0.00629	0.417	0.00629	0.417	0.0064	0.43658
0.00632	0.42098	0.00631	0.42	0.0063	0.419	0.00642	0.4386
0.00634	0.42311	0.00632	0.422	0.00632	0.421	0.00643	0.44061
0.00636	0.42522	0.00634	0.424	0.00634	0.423	0.00645	0.44256
0.00637	0.4273	0.00636	0.427	0.00635	0.425	0.00647	0.44448
0.00639	0.42933	0.00637	0.429	0.00637	0.427	0.00649	0.44633
0.00641	0.43134	0.00639	0.431	0.00639	0.429	0.0065	0.44813
0.00642	0.4333	0.00641	0.433	0.0064	0.431	0.00652	0.44989
0.00644	0.43525	0.00642	0.435	0.00642	0.433	0.00654	0.45156
0.00646	0.43717	0.00644	0.437	0.00644	0.435	0.00655	0.45319
0.00647	0.43903	0.00646	0.439	0.00645	0.437	0.00657	0.45477
0.00649	0.44084	0.00647	0.441	0.00647	0.439	0.00659	0.45633
0.00651	0.44261	0.00649	0.442	0.00649	0.441	0.0066	0.45786
0.00652	0.44437	0.00651	0.444	0.0065	0.442	0.00662	0.45933
0.00654	0.44609	0.00652	0.446	0.00652	0.444	0.00664	0.46079
0.00656	0.44777	0.00654	0.448	0.00654	0.446	0.00665	0.46219
0.00657	0.44942	0.00656	0.449	0.00655	0.447	0.00667	0.46362
0.00659	0.45103	0.00657	0.451	0.00657	0.449	0.00669	0.46508
0.00661	0.45259	0.00659	0.453	0.00659	0.45	0.00671	0.46653
0.00662	0.4541	0.00661	0.454	0.0066	0.452	0.00672	0.46799
0.00664	0.45559	0.00662	0.456	0.00662	0.453	0.00674	0.46941
0.00666	0.45702	0.00664	0.457	0.00664	0.455	0.00676	0.47075
0.00667	0.45846	0.00666	0.458	0.00665	0.456	0.00677	0.47201
0.00669	0.45986	0.00667	0.46	0.00667	0.457	0.00679	0.47316
0.00671	0.46127	0.00669	0.461	0.00669	0.459	0.00681	0.47428
0.00672	0.46267	0.00671	0.463	0.0067	0.46	0.00682	0.47531
0.00674	0.46407	0.00672	0.464	0.00672	0.462	0.00684	0.47631
0.00676	0.46546	0.00674	0.465	0.00674	0.463	0.00686	0.47724
0.00677	0.46685	0.00676	0.467	0.00675	0.464	0.00688	0.4781
0.00679	0.46822	0.00677	0.468	0.00677	0.465	0.00689	0.47893
0.00681	0.46957	0.00679	0.469	0.00679	0.467	0.00691	0.4797
0.00682	0.47093	0.00681	0.471	0.0068	0.468	0.00693	0.4804
0.00684	0.47228	0.00682	0.472	0.00682	0.469	0.00694	0.48104
0.00686	0.47362	0.00684	0.473	0.00684	0.47	0.00696	0.48165
0.00687	0.47496	0.00686	0.474	0.00685	0.471	0.00698	0.48219
0.00689	0.47625	0.00687	0.475	0.00687	0.472	0.00699	0.48272
0.00691	0.47746	0.00689	0.476	0.00689	0.473	0.00701	0.48321
0.00692	0.47859	0.00691	0.477	0.0069	0.474	0.00703	0.48367
0.00694	0.47968	0.00692	0.478	0.00692	0.474	0.00704	0.4841
0.00696	0.48069	0.00694	0.479	0.00694	0.475	0.00706	0.48449
0.00697	0.48165	0.00696	0.48	0.00695	0.476	0.00708	0.48483
0.00699	0.48255	0.00697	0.48	0.00697	0.476	0.0071	0.48515
0.00701	0.48342	0.00699	0.481	0.00699	0.477	0.00711	0.48543
0.00702	0.48426	0.00701	0.482	0.007	0.478	0.00713	0.48571
0.00704	0.4851	0.00702	0.483	0.00702	0.478	0.00715	0.48599
0.00706	0.4859	0.00704	0.484	0.00704	0.479	0.00716	0.48627
0.00707	0.4867	0.00706	0.484	0.00705	0.479	0.00718	0.48652
0.00709	0.48745	0.00707	0.485	0.00707	0.479	0.0072	0.48677
0.00711	0.48819	0.00709	0.486	0.00709	0.48	0.00721	0.48698
0.00712	0.48886	0.00711	0.486	0.0071	0.48	0.00723	0.48717
0.00714	0.48948	0.00712	0.487	0.00712	0.48	0.00725	0.4873
0.00716	0.49006	0.00714	0.487	0.00714	0.48	0.00726	0.48741
0.00717	0.49058	0.00716	0.488	0.00715	0.481	0.00728	0.48751
0.00719	0.49104	0.00717	0.488	0.00717	0.481	0.0073	0.48761
0.00721	0.49144	0.00719	0.488	0.00719	0.481	0.00732	0.48772
0.00722	0.49181	0.00721	0.489	0.0072	0.481	0.00733	0.48785
0.00724	0.49212	0.00722	0.489	0.00722	0.481	0.00735	0.48803
0.00726	0.49239	0.00724	0.489	0.00724	0.481	0.00737	0.48823
0.00727	0.49263	0.00726	0.49	0.00725	0.481	0.00738	0.48844
0.00729	0.49287	0.00727	0.49	0.00727	0.482	0.0074	0.48866
0.00731	0.49308	0.00729	0.49	0.00729	0.482	0.00742	0.48887
0.00732	0.49327	0.00731	0.49	0.0073	0.482	0.00743	0.48908
0.00734	0.49345	0.00732	0.49	0.00732	0.482	0.00745	0.48927
0.00736	0.49361	0.00734	0.49	0.00734	0.482	0.00747	0.48947
0.00737	0.49377	0.00736	0.491	0.00735	0.482	0.00748	0.48975
0.00739	0.49391	0.00737	0.491	0.00737	0.482	0.0075	0.49025
0.00741	0.49404	0.00739	0.491	0.00739	0.482	0.00752	0.49099
0.00742	0.49418	0.00741	0.491	0.0074	0.483	0.00754	0.49193
0.00744	0.49435	0.00742	0.491	0.00742	0.483	0.00755	0.49305
0.00746	0.49458	0.00744	0.491	0.00744	0.483	0.00757	0.49434
0.00747	0.49484	0.00746	0.491	0.00745	0.483	0.00759	0.49575
0.00749	0.49515	0.00747	0.491	0.00747	0.484	0.0076	0.49724
0.00751	0.49548	0.00749	0.492	0.00749	0.484	0.00762	0.49876
0.00752	0.49584	0.00751	0.492	0.0075	0.485	0.00764	0.50037
0.00754	0.4962	0.00752	0.492	0.00752	0.485	0.00765	0.50216
0.00756	0.49657	0.00754	0.493	0.00754	0.486	0.00767	0.50413
0.00757	0.49697	0.00756	0.493	0.00755	0.487	0.00769	0.50618
0.00759	0.49746	0.00757	0.494	0.00757	0.488	0.00771	0.50826
0.00761	0.49812	0.00759	0.494	0.00759	0.49	0.00772	0.51034
0.00762	0.49893	0.00761	0.495	0.0076	0.491	0.00774	0.51245
0.00764	0.49992	0.00762	0.496	0.00762	0.492	0.00776	0.51457
0.00766	0.50101	0.00764	0.497	0.00764	0.494	0.00777	0.51666
0.00767	0.50216	0.00766	0.498	0.00765	0.495	0.00779	0.51875
0.00769	0.50337	0.00767	0.5	0.00767	0.497	0.00781	0.52083
0.00771	0.50461	0.00769	0.501	0.00769	0.499	0.00782	0.52284
0.00772	0.50587	0.00771	0.502	0.0077	0.501	0.00784	0.52484
0.00774	0.5072	0.00772	0.504	0.00772	0.503	0.00786	0.52679
0.00776	0.50864	0.00774	0.506	0.00774	0.505	0.00787	0.52874
0.00777	0.51021	0.00776	0.507	0.00775	0.508	0.00789	0.53064
0.00779	0.51191	0.00777	0.509	0.00777	0.51	0.00791	0.5325
0.00781	0.51369	0.00779	0.511	0.00779	0.512	0.00793	0.53435
0.00782	0.51552	0.00781	0.513	0.0078	0.514	0.00794	0.53615
0.00784	0.51741	0.00782	0.515	0.00782	0.516	0.00796	0.53794
0.00786	0.51933	0.00784	0.517	0.00784	0.518	0.00798	0.5397
0.00787	0.52128	0.00786	0.519	0.00785	0.52	0.00799	0.54144
0.00789	0.52325	0.00787	0.521	0.00787	0.522	0.00801	0.54315
0.00791	0.52523	0.00789	0.524	0.00789	0.524	0.00803	0.54481
0.00792	0.5272	0.00791	0.526	0.0079	0.525	0.00804	0.54649
0.00794	0.52915	0.00792	0.528	0.00792	0.527	0.00806	0.54812
0.00796	0.53107	0.00794	0.529	0.00794	0.529	0.00808	0.54971
0.00797	0.53295	0.00796	0.531	0.00795	0.531	0.00809	0.55125
0.00799	0.53479	0.00797	0.533	0.00797	0.533	0.00811	0.55276
0.00801	0.53663	0.00799	0.535	0.00799	0.534	0.00813	0.55424
0.00802	0.53842	0.00801	0.537	0.008	0.536	0.00815	0.55569
0.00804	0.54019	0.00802	0.539	0.00802	0.538	0.00816	0.55711
0.00806	0.54195	0.00804	0.541	0.00804	0.539	0.00818	0.55853
0.00807	0.54373	0.00806	0.542	0.00805	0.541	0.0082	0.55992
0.00809	0.5455	0.00807	0.544	0.00807	0.542	0.00821	0.56127
0.00811	0.54725	0.00809	0.546	0.00809	0.544	0.00823	0.56264
0.00812	0.54896	0.00811	0.548	0.0081	0.545	0.00825	0.56401
0.00814	0.55064	0.00812	0.549	0.00812	0.547	0.00826	0.56538
0.00816	0.55229	0.00814	0.551	0.00814	0.548	0.00828	0.56675
0.00817	0.55393	0.00816	0.553	0.00815	0.55	0.0083	0.5681
0.00819	0.55554	0.00817	0.554	0.00817	0.551	0.00831	0.5694
0.00821	0.55711	0.00819	0.556	0.00819	0.552	0.00833	0.57063
0.00822	0.55864	0.00821	0.557	0.0082	0.554	0.00835	0.57179
0.00824	0.56012	0.00822	0.559	0.00822	0.555	0.00837	0.57291
0.00826	0.56159	0.00824	0.56	0.00824	0.556	0.00838	0.57397
0.00827	0.56301	0.00826	0.562	0.00825	0.558	0.0084	0.57503
0.00829	0.5644	0.00827	0.563	0.00827	0.559	0.00842	0.57604
0.00831	0.56578	0.00829	0.564	0.00829	0.56	0.00843	0.57702
0.00832	0.56713	0.00831	0.566	0.0083	0.561	0.00845	0.57795
0.00834	0.56848	0.00832	0.567	0.00832	0.563	0.00847	0.57886
0.00836	0.56985	0.00834	0.568	0.00834	0.564	0.00848	0.57974
0.00837	0.57124	0.00836	0.57	0.00835	0.565	0.0085	0.58054
0.00839	0.57261	0.00837	0.571	0.00837	0.566	0.00852	0.58132
0.00841	0.57394	0.00839	0.572	0.00839	0.567	0.00853	0.58207
0.00842	0.57523	0.00841	0.574	0.0084	0.568	0.00855	0.58282
0.00844	0.57652	0.00842	0.575	0.00842	0.569	0.00857	0.58352
0.00846	0.57779	0.00844	0.576	0.00844	0.57	0.00859	0.58418
0.00847	0.57898	0.00846	0.577	0.00845	0.571	0.0086	0.58479
0.00849	0.58011	0.00847	0.578	0.00847	0.572	0.00862	0.58535
0.00851	0.5812	0.00849	0.579	0.00849	0.573	0.00864	0.5859
0.00852	0.58222	0.00851	0.58	0.0085	0.573	0.00865	0.58639
0.00854	0.58322	0.00852	0.58	0.00852	0.574	0.00867	0.58685
0.00856	0.58418	0.00854	0.581	0.00854	0.575	0.00869	0.58729
0.00857	0.58508	0.00856	0.582	0.00855	0.576	0.0087	0.58769
0.00859	0.58597	0.00857	0.583	0.00857	0.576	0.00872	0.58807
0.00861	0.58683	0.00859	0.584	0.00859	0.577	0.00874	0.5884
0.00862	0.58769	0.00861	0.585	0.0086	0.578	0.00876	0.58869
0.00864	0.58852	0.00862	0.585	0.00862	0.578	0.00877	0.58895
0.00866	0.58932	0.00864	0.586	0.00864	0.579	0.00879	0.58916
0.00867	0.59009	0.00866	0.587	0.00865	0.579	0.00881	0.58936
0.00869	0.59083	0.00867	0.588	0.00867	0.58	0.00882	0.58956
0.00871	0.59153	0.00869	0.588	0.00869	0.58	0.00884	0.58976
0.00872	0.59218	0.00871	0.589	0.0087	0.581	0.00886	0.58998
0.00874	0.59279	0.00872	0.589	0.00872	0.581	0.00887	0.59022
0.00876	0.59335	0.00874	0.59	0.00874	0.581	0.00889	0.59047
0.00877	0.59387	0.00876	0.59	0.00875	0.582	0.00891	0.59074
0.00879	0.59435	0.00877	0.591	0.00877	0.582	0.00892	0.59103
0.00881	0.59478	0.00879	0.591	0.00879	0.582	0.00894	0.59135
0.00882	0.59517	0.00881	0.592	0.0088	0.582	0.00896	0.59172
0.00884	0.59555	0.00882	0.592	0.00882	0.583	0.00898	0.59213
0.00886	0.59589	0.00884	0.592	0.00884	0.583	0.00899	0.59255
0.00887	0.59621	0.00886	0.593	0.00885	0.583	0.00901	0.59303
0.00889	0.59655	0.00887	0.593	0.00887	0.583	0.00903	0.59357
0.00891	0.59688	0.00889	0.593	0.00889	0.583	0.00904	0.59417
0.00892	0.59721	0.00891	0.593	0.0089	0.584	0.00906	0.59489
0.00894	0.59751	0.00892	0.594	0.00892	0.584	0.00908	0.59576
0.00896	0.59781	0.00894	0.594	0.00894	0.584	0.00909	0.5968
0.00897	0.59812	0.00896	0.594	0.00895	0.584	0.00911	0.59799
0.00899	0.59843	0.00897	0.594	0.00897	0.585	0.00913	0.59927
0.00901	0.59875	0.00899	0.595	0.00899	0.585	0.00914	0.60061
0.00902	0.59907	0.00901	0.595	0.009	0.586	0.00916	0.60201
0.00904	0.59941	0.00902	0.595	0.00902	0.586	0.00918	0.60348
0.00906	0.59979	0.00904	0.596	0.00904	0.587	0.0092	0.60503
0.00907	0.60022	0.00906	0.596	0.00905	0.588	0.00921	0.60662
0.00909	0.60072	0.00907	0.596	0.00907	0.589	0.00923	0.60823
0.00911	0.60127	0.00909	0.597	0.00909	0.589	0.00925	0.60984
0.00912	0.60187	0.00911	0.597	0.0091	0.59	0.00926	0.61148
0.00914	0.60251	0.00912	0.598	0.00912	0.591	0.00928	0.61314
0.00916	0.60321	0.00914	0.599	0.00914	0.593	0.0093	0.61485
0.00917	0.60391	0.00916	0.599	0.00915	0.594	0.00931	0.61665
0.00919	0.60464	0.00917	0.6	0.00917	0.595	0.00933	0.61853
0.00921	0.60542	0.00919	0.6	0.00919	0.597	0.00935	0.62045
0.00922	0.60625	0.00921	0.601	0.0092	0.598	0.00936	0.62236
0.00924	0.60714	0.00922	0.602	0.00922	0.599	0.00938	0.62427
0.00926	0.6081	0.00924	0.603	0.00924	0.601	0.0094	0.62615
0.00927	0.60914	0.00926	0.605	0.00925	0.602	0.00942	0.62799
0.00929	0.61023	0.00927	0.606	0.00927	0.604	0.00943	0.62981
0.00931	0.61137	0.00929	0.607	0.00929	0.606	0.00945	0.63163
0.00932	0.61261	0.00931	0.609	0.0093	0.608	0.00947	0.63342
0.00934	0.61394	0.00932	0.61	0.00932	0.609	0.00948	0.63519
0.00936	0.61536	0.00934	0.612	0.00934	0.611	0.0095	0.63694
0.00937	0.6169	0.00936	0.614	0.00935	0.613	0.00952	0.63866
0.00939	0.61854	0.00937	0.616	0.00937	0.615	0.00953	0.64036
0.00941	0.62028	0.00939	0.618	0.00939	0.617	0.00955	0.64205
0.00942	0.62209	0.00941	0.62	0.0094	0.619	0.00957	0.64369
0.00944	0.62394	0.00942	0.622	0.00942	0.621	0.00959	0.64533
0.00946	0.62584	0.00944	0.624	0.00944	0.622	0.0096	0.64694
0.00947	0.62773	0.00946	0.626	0.00945	0.624	0.00962	0.64851
0.00949	0.62964	0.00947	0.628	0.00947	0.626	0.00964	0.65007
0.00951	0.63156	0.00949	0.629	0.00948	0.628	0.00965	0.65161
0.00952	0.63348	0.00951	0.631	0.0095	0.629	0.00967	0.65312
0.00954	0.63541	0.00952	0.633	0.00952	0.631	0.00969	0.65462
0.00956	0.63734	0.00954	0.635	0.00953	0.632	0.0097	0.65608
0.00957	0.63925	0.00956	0.637	0.00955	0.634	0.00972	0.65753
0.00959	0.64115	0.00957	0.639	0.00957	0.636	0.00974	0.65894
0.00961	0.64303	0.00959	0.64	0.00958	0.637	0.00975	0.6603
0.00962	0.64487	0.00961	0.642	0.0096	0.639	0.00977	0.66166
0.00964	0.64668	0.00962	0.644	0.00962	0.64	0.00979	0.66297
0.00966	0.64845	0.00964	0.645	0.00963	0.642	0.00981	0.66434
0.00967	0.65017	0.00966	0.647	0.00965	0.643	0.00982	0.6657
0.00969	0.65185	0.00967	0.649	0.00967	0.645	0.00984	0.66705
0.00971	0.65349	0.00969	0.65	0.00968	0.646	0.00986	0.66837
0.00972	0.65508	0.00971	0.652	0.0097	0.648	0.00987	0.66966
0.00974	0.65665	0.00972	0.653	0.00972	0.649	0.00989	0.67096
0.00976	0.65816	0.00974	0.655	0.00973	0.651	0.00991	0.67219
0.00977	0.65965	0.00976	0.656	0.00975	0.652	0.00992	0.67338
0.00979	0.66108	0.00977	0.658	0.00977	0.653	0.00994	0.67453
0.00981	0.6625	0.00979	0.659	0.00978	0.655	0.00996	0.67562
0.00982	0.66387	0.00981	0.661	0.0098	0.656	0.00997	0.67668
0.00984	0.66522	0.00982	0.662	0.00982	0.657	0.00999	0.67769
0.00986	0.66654	0.00984	0.664	0.00983	0.659	0.01001	0.67864
0.00987	0.66785	0.00986	0.665	0.00985	0.66	0.01003	0.67956
0.00989	0.66915	0.00987	0.666	0.00987	0.661	0.01004	0.68047
0.00991	0.6705	0.00989	0.668	0.00988	0.663	0.01006	0.68138
0.00992	0.67187	0.00991	0.669	0.0099	0.664	0.01008	0.68226
0.00994	0.67322	0.00992	0.671	0.00992	0.665	0.01009	0.6831
0.00996	0.67457	0.00994	0.672	0.00993	0.666	0.01011	0.68391
0.00997	0.67588	0.00996	0.673	0.00995	0.667	0.01013	0.68469
0.00999	0.67718	0.00997	0.675	0.00997	0.668	0.01014	0.68541
0.01001	0.67845	0.00999	0.676	0.00998	0.669	0.01016	0.68608
0.01002	0.67964	0.01	0.677	0.01	0.67	0.01018	0.68671
0.01004	0.68081	0.01	0.678	0.01	0.671	0.01019	0.6873
0.01006	0.68194	0.01	0.679	0.01	0.672	0.01021	0.68787
0.01007	0.68306	0.0101	0.68	0.0101	0.673	0.01023	0.68842
0.01009	0.68414	0.0101	0.681	0.0101	0.674	0.01025	0.68898
0.01011	0.68518	0.0101	0.682	0.0101	0.675	0.01026	0.68953
0.01012	0.68616	0.0101	0.683	0.0101	0.676	0.01028	0.69007
0.01014	0.6871	0.0101	0.684	0.0101	0.677	0.0103	0.69059
0.01016	0.68802	0.0101	0.685	0.0101	0.677	0.01031	0.69108
0.01017	0.68891	0.0102	0.686	0.0102	0.678	0.01033	0.69156
0.01019	0.68976	0.0102	0.687	0.0102	0.679	0.01035	0.69205
0.01021	0.6906	0.0102	0.688	0.0102	0.679	0.01036	0.69252
0.01022	0.69143	0.0102	0.688	0.0102	0.68	0.01038	0.69299
0.01024	0.69223	0.0102	0.689	0.0102	0.68	0.0104	0.69346
0.01026	0.693	0.0102	0.69	0.0102	0.681	0.01041	0.69392
0.01027	0.69376	0.0103	0.691	0.0103	0.681	0.01043	0.69437
0.01029	0.69449	0.0103	0.691	0.0103	0.682	0.01045	0.69482
0.01031	0.69519	0.0103	0.692	0.0103	0.682	0.01047	0.69526
0.01032	0.69587	0.0103	0.692	0.0103	0.683	0.01048	0.69569
0.01034	0.69649	0.0103	0.693	0.0103	0.683	0.0105	0.69613
0.01036	0.69706	0.0103	0.693	0.0103	0.684	0.01052	0.69659
0.01037	0.69761	0.0104	0.694	0.0104	0.684	0.01053	0.69707
0.01039	0.69812	0.0104	0.694	0.0104	0.684	0.01055	0.69754
0.01041	0.69862	0.0104	0.695	0.0104	0.685	0.01057	0.69805
0.01042	0.69912	0.0104	0.695	0.0104	0.685	0.01058	0.69857
0.01044	0.69962	0.0104	0.696	0.0104	0.686	0.0106	0.6991
0.01046	0.70011	0.0104	0.696	0.0104	0.686	0.01062	0.69969
0.01047	0.70061	0.0105	0.697	0.0105	0.686	0.01064	0.70038
0.01049	0.70111	0.0105	0.697	0.0105	0.687	0.01065	0.7012
0.01051	0.70161	0.0105	0.697	0.0105	0.687	0.01067	0.70213
0.01052	0.7021	0.0105	0.698	0.0105	0.688	0.01069	0.70315
0.01054	0.70258	0.0105	0.698	0.0105	0.688	0.0107	0.70429
0.01056	0.70306	0.0105	0.698	0.0105	0.688	0.01072	0.70553
0.01057	0.70352	0.0106	0.699	0.0106	0.689	0.01074	0.70687
0.01059	0.70399	0.0106	0.699	0.0106	0.69	0.01075	0.70831
0.01061	0.70445	0.0106	0.7	0.0106	0.69	0.01077	0.70983
0.01062	0.70493	0.0106	0.7	0.0106	0.691	0.01079	0.71139
0.01064	0.70548	0.0106	0.7	0.0106	0.691	0.0108	0.71299
0.01066	0.70606	0.0106	0.701	0.0106	0.692	0.01082	0.71462
0.01067	0.70665	0.0107	0.701	0.0107	0.693	0.01084	0.71628
0.01069	0.70726	0.0107	0.702	0.0107	0.694	0.01086	0.71794
0.01071	0.70789	0.0107	0.703	0.0107	0.694	0.01087	0.71961
0.01072	0.70853	0.0107	0.703	0.0107	0.695	0.01089	0.72128
0.01074	0.70919	0.0107	0.704	0.0107	0.696	0.01091	0.72292
0.01076	0.70986	0.0107	0.705	0.0107	0.698	0.01092	0.72456
0.01077	0.71058	0.0108	0.705	0.0108	0.699	0.01094	0.72619
0.01079	0.71136	0.0108	0.706	0.0108	0.7	0.01096	0.7278
0.01081	0.7122	0.0108	0.707	0.0108	0.702	0.01097	0.72943
0.01082	0.71305	0.0108	0.708	0.0108	0.703	0.01099	0.73105
0.01084	0.71397	0.0108	0.709	0.0108	0.705	0.01101	0.73268
0.01086	0.71497	0.0108	0.71	0.0108	0.707	0.01102	0.73432
0.01087	0.71605	0.0109	0.711	0.0109	0.708	0.01104	0.73597
0.01089	0.71723	0.0109	0.713	0.0109	0.71	0.01106	0.73762
0.01091	0.71851	0.0109	0.714	0.0109	0.712	0.01108	0.73926
0.01092	0.71987	0.0109	0.716	0.0109	0.713	0.01109	0.74092
0.01094	0.72135	0.0109	0.718	0.0109	0.715	0.01111	0.74258
0.01096	0.72292	0.0109	0.719	0.0109	0.717	0.01113	0.74422
0.01097	0.72456	0.011	0.721	0.011	0.718	0.01114	0.74585
0.01099	0.72626	0.011	0.723	0.011	0.72	0.01116	0.74745
0.01101	0.728	0.011	0.725	0.011	0.722	0.01118	0.74905
0.01102	0.72975	0.011	0.726	0.011	0.723	0.01119	0.75061
0.01104	0.73151	0.011	0.728	0.011	0.725	0.01121	0.75216
0.01106	0.73324	0.011	0.73	0.011	0.726	0.01123	0.75369
0.01107	0.73495	0.0111	0.732	0.0111	0.728	0.01124	0.7552
0.01109	0.73665	0.0111	0.733	0.0111	0.73	0.01126	0.75672
0.01111	0.73832	0.0111	0.735	0.0111	0.732	0.01128	0.75823
0.01112	0.73999	0.0111	0.737	0.0111	0.733	0.0113	0.7597
0.01114	0.7417	0.0111	0.738	0.0111	0.735	0.01131	0.76115
0.01116	0.74345	0.0111	0.74	0.0111	0.736	0.01133	0.76261
0.01117	0.74522	0.0112	0.742	0.0112	0.738	0.01135	0.7641
0.01119	0.747	0.0112	0.743	0.0112	0.74	0.01136	0.76558
0.01121	0.74876	0.0112	0.745	0.0112	0.741	0.01138	0.76704
0.01123	0.75049	0.0112	0.747	0.0112	0.743	0.0114	0.76847
0.01124	0.75219	0.0112	0.748	0.0112	0.744	0.01141	0.76989
0.01126	0.75385	0.0112	0.75	0.0112	0.746	0.01143	0.77128
0.01128	0.75545	0.0113	0.752	0.0113	0.747	0.01145	0.77261
0.01129	0.75702	0.0113	0.753	0.0113	0.748	0.01147	0.7739
0.01131	0.75853	0.0113	0.755	0.0113	0.75	0.01148	0.77516
0.01133	0.76002	0.0113	0.756	0.0113	0.751	0.0115	0.77638
0.01134	0.76146	0.0113	0.758	0.0113	0.753	0.01152	0.77756
0.01136	0.76288	0.0113	0.759	0.0113	0.754	0.01153	0.77873
0.01138	0.76426	0.0114	0.761	0.0114	0.755	0.01155	0.77985
0.01139	0.76564	0.0114	0.762	0.0114	0.757	0.01157	0.78094
0.01141	0.76699	0.0114	0.764	0.0114	0.758	0.01158	0.78198
0.01143	0.7683	0.0114	0.765	0.0114	0.76	0.0116	0.78297
0.01144	0.76962	0.0114	0.767	0.0114	0.761	0.01162	0.7839
0.01146	0.77096	0.0114	0.768	0.0114	0.762	0.01163	0.7848
0.01148	0.77238	0.0115	0.769	0.0115	0.763	0.01165	0.78566
0.01149	0.77377	0.0115	0.771	0.0115	0.765	0.01167	0.78648
0.01151	0.77516	0.0115	0.772	0.0115	0.766	0.01169	0.78726
0.01153	0.77651	0.0115	0.774	0.0115	0.767	0.0117	0.788
0.01154	0.77786	0.0115	0.775	0.0115	0.768	0.01172	0.7887
0.01156	0.77915	0.0115	0.776	0.0115	0.769	0.01174	0.78938
0.01158	0.78043	0.0116	0.778	0.0115	0.77	0.01175	0.79002
0.01159	0.78166	0.0116	0.779	0.0116	0.771	0.01177	0.79064
0.01161	0.78284	0.0116	0.78	0.0116	0.772	0.01179	0.79124
0.01163	0.78401	0.0116	0.781	0.0116	0.773	0.0118	0.79183
0.01164	0.78513	0.0116	0.782	0.0116	0.774	0.01182	0.7924
0.01166	0.7862	0.0116	0.783	0.0116	0.775	0.01184	0.79296
0.01168	0.78723	0.0117	0.784	0.0116	0.776	0.01185	0.79351
0.01169	0.78821	0.0117	0.785	0.0117	0.777	0.01187	0.79403
0.01171	0.7892	0.0117	0.786	0.0117	0.778	0.01189	0.79452
0.01173	0.79018	0.0117	0.787	0.0117	0.779	0.01191	0.79499
0.01174	0.79114	0.0117	0.788	0.0117	0.779	0.01192	0.79545
0.01176	0.79208	0.0117	0.789	0.0117	0.78	0.01194	0.79591
0.01178	0.79301	0.0118	0.79	0.0117	0.781	0.01196	0.7964
0.01179	0.79391	0.0118	0.791	0.0118	0.781	0.01197	0.79691
0.01181	0.79477	0.0118	0.791	0.0118	0.782	0.01199	0.79743
0.01183	0.79563	0.0118	0.792	0.0118	0.782	0.01201	0.79796
0.01184	0.79646	0.0118	0.793	0.0118	0.783	0.01202	0.79848
0.01186	0.79728	0.0118	0.794	0.0118	0.784	0.01204	0.79901
0.01188	0.79806	0.0119	0.794	0.0118	0.784	0.01206	0.79954
0.01189	0.79881	0.0119	0.795	0.0119	0.785	0.01207	0.80009
0.01191	0.79953	0.0119	0.796	0.0119	0.785	0.01209	0.80066
0.01193	0.80021	0.0119	0.796	0.0119	0.786	0.01211	0.80127
0.01194	0.80089	0.0119	0.797	0.0119	0.786	0.01213	0.80191
0.01196	0.80154	0.0119	0.797	0.0119	0.787	0.01214	0.80257
0.01198	0.80217	0.012	0.798	0.0119	0.787	0.01216	0.80326
0.01199	0.80279	0.012	0.798	0.012	0.787	0.01218	0.80405
0.01201	0.80341	0.012	0.799	0.012	0.788	0.01219	0.80494
0.01203	0.80405	0.012	0.799	0.012	0.788	0.01221	0.80586
0.01204	0.8047	0.012	0.8	0.012	0.789	0.01223	0.80683
0.01206	0.80534	0.012	0.8	0.012	0.789	0.01224	0.80785
0.01208	0.80597	0.0121	0.801	0.012	0.79	0.01226	0.80893
0.01209	0.80658	0.0121	0.801	0.0121	0.79	0.01228	0.81006
0.01211	0.80716	0.0121	0.802	0.0121	0.791	0.01229	0.81123
0.01213	0.80773	0.0121	0.802	0.0121	0.791	0.01231	0.81244
0.01214	0.80829	0.0121	0.803	0.0121	0.792	0.01233	0.81369
0.01216	0.80883	0.0121	0.803	0.0121	0.793	0.01235	0.81503
0.01218	0.80936	0.0122	0.804	0.0121	0.793	0.01236	0.81646
0.01219	0.80989	0.0122	0.804	0.0122	0.794	0.01238	0.81795
0.01221	0.81045	0.0122	0.805	0.0122	0.795	0.0124	0.81948
0.01223	0.81101	0.0122	0.805	0.0122	0.796	0.01241	0.82101
0.01224	0.81158	0.0122	0.806	0.0122	0.796	0.01243	0.82258
0.01226	0.81218	0.0122	0.806	0.0122	0.797	0.01245	0.82417
0.01228	0.81278	0.0123	0.807	0.0122	0.798	0.01246	0.82578
0.01229	0.81342	0.0123	0.808	0.0123	0.8	0.01248	0.8274
0.01231	0.81409	0.0123	0.808	0.0123	0.801	0.0125	0.829
0.01233	0.81477	0.0123	0.809	0.0123	0.802	0.01252	0.8306
0.01234	0.81548	0.0123	0.81	0.0123	0.803	0.01253	0.83217
0.01236	0.81622	0.0123	0.81	0.0123	0.804	0.01255	0.83373
0.01238	0.81699	0.0124	0.811	0.0123	0.805	0.01257	0.83529
0.01239	0.81781	0.0124	0.812	0.0124	0.807	0.01258	0.83684
0.01241	0.81868	0.0124	0.813	0.0124	0.808	0.0126	0.83839
0.01243	0.81958	0.0124	0.814	0.0124	0.81	0.01262	0.8399
0.01244	0.82055	0.0124	0.815	0.0124	0.811	0.01263	0.84141
0.01246	0.82158	0.0124	0.817	0.0124	0.813	0.01265	0.84291
0.01248	0.82268	0.0125	0.818	0.0124	0.814	0.01267	0.84441
0.01249	0.82388	0.0125	0.819	0.0125	0.816	0.01268	0.84591
0.01251	0.8252	0.0125	0.821	0.0125	0.817	0.0127	0.84742
0.01253	0.82666	0.0125	0.822	0.0125	0.819	0.01272	0.84893
0.01254	0.82824	0.0125	0.824	0.0125	0.82	0.01274	0.85043
0.01256	0.82989	0.0125	0.826	0.0125	0.822	0.01275	0.85193
0.01258	0.83157	0.0126	0.827	0.0125	0.823	0.01277	0.85341
0.01259	0.83326	0.0126	0.829	0.0126	0.825	0.01279	0.85488
0.01261	0.83494	0.0126	0.831	0.0126	0.827	0.0128	0.85633
0.01263	0.83662	0.0126	0.832	0.0126	0.828	0.01282	0.85777
0.01264	0.83829	0.0126	0.834	0.0126	0.83	0.01284	0.8592
0.01266	0.83997	0.0126	0.836	0.0126	0.831	0.01285	0.86061
0.01268	0.84165	0.0127	0.838	0.0126	0.833	0.01287	0.86202
0.01269	0.84333	0.0127	0.839	0.0127	0.834	0.01289	0.86346
0.01271	0.845	0.0127	0.841	0.0127	0.835	0.0129	0.86489
0.01273	0.84664	0.0127	0.842	0.0127	0.837	0.01292	0.86631
0.01274	0.84825	0.0127	0.844	0.0127	0.839	0.01294	0.8677
0.01276	0.84986	0.0127	0.846	0.0127	0.84	0.01296	0.86906
0.01278	0.85144	0.0128	0.847	0.0127	0.842	0.01297	0.87039
0.01279	0.85301	0.0128	0.849	0.0128	0.843	0.01299	0.87167
0.01281	0.85453	0.0128	0.85	0.0128	0.844	0.01301	0.87293
0.01283	0.85603	0.0128	0.852	0.0128	0.846	0.01302	0.87417
0.01284	0.85752	0.0128	0.854	0.0128	0.847	0.01304	0.87537
0.01286	0.85898	0.0128	0.855	0.0128	0.849	0.01306	0.87652
0.01288	0.86042	0.0129	0.857	0.0128	0.85	0.01307	0.87763
0.01289	0.86186	0.0129	0.858	0.0129	0.851	0.01309	0.87872
0.01291	0.86326	0.0129	0.86	0.0129	0.853	0.01311	0.8798
0.01293	0.86465	0.0129	0.861	0.0129	0.854	0.01312	0.88085
0.01294	0.86602	0.0129	0.862	0.0129	0.856	0.01314	0.88188
0.01296	0.86737	0.0129	0.864	0.0129	0.857	0.01316	0.8829
0.01298	0.8687	0.013	0.865	0.0129	0.858	0.01318	0.88388
0.01299	0.87002	0.013	0.867	0.013	0.86	0.01319	0.88485
0.01301	0.87135	0.013	0.868	0.013	0.861	0.01321	0.88581
0.01303	0.87263	0.013	0.87	0.013	0.862	0.01323	0.88675
0.01304	0.87395	0.013	0.871	0.013	0.863	0.01324	0.88763
0.01306	0.87527	0.013	0.872	0.013	0.864	0.01326	0.88848
0.01308	0.87661	0.0131	0.874	0.013	0.866	0.01328	0.88931
0.01309	0.87795	0.0131	0.875	0.0131	0.867	0.01329	0.89011
0.01311	0.87927	0.0131	0.876	0.0131	0.868	0.01331	0.89088
0.01313	0.88056	0.0131	0.878	0.0131	0.869	0.01333	0.89164
0.01314	0.88186	0.0131	0.879	0.0131	0.87	0.01335	0.8924
0.01316	0.88314	0.0131	0.88	0.0131	0.871	0.01336	0.89314
0.01318	0.8844	0.0132	0.882	0.0131	0.872	0.01338	0.89387
0.01319	0.88565	0.0132	0.883	0.0132	0.873	0.0134	0.89458
0.01321	0.88687	0.0132	0.884	0.0132	0.874	0.01341	0.89528
0.01323	0.88806	0.0132	0.885	0.0132	0.875	0.01343	0.89597
0.01324	0.8892	0.0132	0.886	0.0132	0.876	0.01345	0.89664
0.01326	0.89031	0.0132	0.887	0.0132	0.877	0.01346	0.89731
0.01328	0.89136	0.0133	0.888	0.0132	0.877	0.01348	0.89798
0.01329	0.8924	0.0133	0.889	0.0133	0.878	0.0135	0.89866
0.01331	0.89339	0.0133	0.89	0.0133	0.879	0.01351	0.89934
0.01333	0.89438	0.0133	0.891	0.0133	0.88	0.01353	0.90002
0.01334	0.89537	0.0133	0.892	0.0133	0.881	0.01355	0.9007
0.01336	0.89634	0.0133	0.893	0.0133	0.881	0.01357	0.90139
0.01338	0.89731	0.0134	0.894	0.0133	0.882	0.01358	0.9021
0.01339	0.89823	0.0134	0.895	0.0134	0.883	0.0136	0.90281
0.01341	0.89913	0.0134	0.895	0.0134	0.884	0.01362	0.90352
0.01343	0.90001	0.0134	0.896	0.0134	0.884	0.01363	0.90425
0.01344	0.90087	0.0134	0.897	0.0134	0.885	0.01365	0.90503
0.01346	0.9017	0.0134	0.897	0.0134	0.885	0.01367	0.90583
0.01348	0.90252	0.0135	0.898	0.0134	0.886	0.01368	0.90663
0.01349	0.90333	0.0135	0.899	0.0135	0.887	0.0137	0.90745
0.01351	0.90411	0.0135	0.899	0.0135	0.887	0.01372	0.90829
0.01353	0.90489	0.0135	0.9	0.0135	0.888	0.01373	0.90912
0.01354	0.90564	0.0135	0.901	0.0135	0.889	0.01375	0.90995
0.01356	0.90636	0.0135	0.901	0.0135	0.889	0.01377	0.91078
0.01358	0.90705	0.0136	0.902	0.0135	0.89	0.01379	0.91159
0.01359	0.90774	0.0136	0.902	0.0136	0.891	0.0138	0.91244
0.01361	0.90843	0.0136	0.903	0.0136	0.891	0.01382	0.91341
0.01363	0.90911	0.0136	0.903	0.0136	0.892	0.01384	0.91448
0.01364	0.9098	0.0136	0.904	0.0136	0.893	0.01385	0.91558
0.01366	0.91048	0.0136	0.905	0.0136	0.893	0.01387	0.91671
0.01368	0.91118	0.0137	0.905	0.0136	0.894	0.01389	0.91789
0.01369	0.91185	0.0137	0.906	0.0137	0.895	0.0139	0.91909
0.01371	0.91252	0.0137	0.906	0.0137	0.896	0.01392	0.92031
0.01373	0.91317	0.0137	0.907	0.0137	0.896	0.01394	0.92156
0.01374	0.91381	0.0137	0.908	0.0137	0.897	0.01395	0.92283
0.01376	0.91446	0.0137	0.908	0.0137	0.898	0.01397	0.92416
0.01378	0.9151	0.0138	0.909	0.0137	0.899	0.01399	0.92553
0.01379	0.91576	0.0138	0.909	0.0138	0.9	0.01401	0.92694
0.01381	0.9164	0.0138	0.91	0.0138	0.9	0.01402	0.9284
0.01383	0.91707	0.0138	0.911	0.0138	0.901	0.01404	0.92991
0.01384	0.91776	0.0138	0.911	0.0138	0.902	0.01406	0.93144
0.01386	0.91848	0.0138	0.912	0.0138	0.903	0.01407	0.93296
0.01388	0.91924	0.0139	0.913	0.0138	0.904	0.01409	0.93448
0.01389	0.92005	0.0139	0.914	0.0139	0.905	0.01411	0.93599
0.01391	0.92086	0.0139	0.915	0.0139	0.906	0.01412	0.93749
0.01393	0.92168	0.0139	0.915	0.0139	0.907	0.01414	0.939
0.01394	0.92251	0.0139	0.916	0.0139	0.908	0.01416	0.9405
0.01396	0.92336	0.0139	0.917	0.0139	0.909	0.01417	0.942
0.01398	0.92421	0.014	0.918	0.0139	0.91	0.01419	0.94349
0.01399	0.92509	0.014	0.919	0.014	0.912	0.01421	0.94498
0.01401	0.92599	0.014	0.92	0.014	0.913	0.01423	0.94648
0.01403	0.92691	0.014	0.921	0.014	0.915	0.01424	0.94797
0.01404	0.92788	0.014	0.922	0.014	0.916	0.01426	0.94947
0.01406	0.92889	0.014	0.923	0.014	0.918	0.01428	0.95093
0.01408	0.92996	0.0141	0.924	0.014	0.919	0.01429	0.95239
0.01409	0.93107	0.0141	0.926	0.0141	0.921	0.01431	0.95383
0.01411	0.93227	0.0141	0.927	0.0141	0.922	0.01433	0.95526
0.01413	0.93359	0.0141	0.929	0.0141	0.924	0.01434	0.95669
0.01414	0.93501	0.0141	0.93	0.0141	0.926	0.01436	0.9581
0.01416	0.93651	0.0141	0.932	0.0141	0.927	0.01438	0.95952
0.01418	0.93808	0.0142	0.934	0.0141	0.929	0.0144	0.96092
0.01419	0.93968	0.0142	0.935	0.0142	0.93	0.01441	0.96232
0.01421	0.94132	0.0142	0.937	0.0142	0.931	0.01443	0.96369
0.01423	0.94297	0.0142	0.939	0.0142	0.933	0.01445	0.96507
0.01424	0.94461	0.0142	0.94	0.0142	0.934	0.01446	0.96642
0.01426	0.94624	0.0142	0.942	0.0142	0.936	0.01448	0.9678
0.01428	0.94785	0.0143	0.944	0.0142	0.937	0.0145	0.96921
0.01429	0.94944	0.0143	0.945	0.0143	0.939	0.01451	0.97062
0.01431	0.95101	0.0143	0.947	0.0143	0.94	0.01453	0.97199
0.01433	0.95256	0.0143	0.948	0.0143	0.941	0.01455	0.97334
0.01434	0.95409	0.0143	0.95	0.0143	0.943	0.01456	0.97466
0.01436	0.9556	0.0143	0.952	0.0143	0.944	0.01458	0.97596
0.01438	0.9571	0.0144	0.953	0.0143	0.946	0.0146	0.9772
0.01439	0.95859	0.0144	0.955	0.0144	0.947	0.01462	0.97842
0.01441	0.96006	0.0144	0.956	0.0144	0.949	0.01463	0.97962
0.01443	0.96153	0.0144	0.957	0.0144	0.95	0.01465	0.98081
0.01444	0.96299	0.0144	0.959	0.0144	0.951	0.01467	0.98196
0.01446	0.96443	0.0144	0.96	0.0144	0.953	0.01468	0.98306
0.01448	0.96584	0.0145	0.962	0.0144	0.954	0.0147	0.98414
0.01449	0.96723	0.0145	0.963	0.0145	0.955	0.01472	0.9852
0.01451	0.96861	0.0145	0.964	0.0145	0.957	0.01473	0.98624
0.01453	0.96996	0.0145	0.966	0.0145	0.958	0.01475	0.98726
0.01454	0.9713	0.0145	0.967	0.0145	0.959	0.01477	0.98824
0.01456	0.97265	0.0145	0.969	0.0145	0.961	0.01478	0.98919
0.01458	0.97399	0.0146	0.97	0.0145	0.962	0.0148	0.99011
0.01459	0.9753	0.0146	0.971	0.0146	0.963	0.01482	0.99099
0.01461	0.9766	0.0146	0.973	0.0146	0.965	0.01484	0.99185
0.01463	0.9779	0.0146	0.974	0.0146	0.966	0.01485	0.99267
0.01464	0.97921	0.0146	0.976	0.0146	0.967	0.01487	0.99347
0.01466	0.98056	0.0146	0.977	0.0146	0.968	0.01489	0.99424
0.01468	0.9819	0.0147	0.978	0.0146	0.97	0.0149	0.99501
0.01469	0.98325	0.0147	0.98	0.0147	0.971	0.01492	0.99579
0.01471	0.98456	0.0147	0.981	0.0147	0.972	0.01494	0.99654
0.01473	0.98581	0.0147	0.982	0.0147	0.973	0.01495	0.99731
0.01474	0.98705	0.0147	0.983	0.0147	0.974	0.01497	0.99807
0.01476	0.98825	0.0147	0.985	0.0147	0.975	0.01499	0.99884
0.01478	0.98944	0.0148	0.986	0.0147	0.976	0.015	0.99962
0.01479	0.99063	0.0148	0.987	0.0148	0.977	0.01502	1.0004
0.01481	0.99182	0.0148	0.988	0.0148	0.978	0.01504	1.00117
0.01483	0.99298	0.0148	0.989	0.0148	0.979	0.01506	1.00191
0.01484	0.9941	0.0148	0.99	0.0148	0.98	0.01507	1.00266
0.01486	0.99519	0.0148	0.991	0.0148	0.981	0.01509	1.00342
0.01488	0.99625	0.0149	0.992	0.0148	0.981	0.01511	1.00417
0.01489	0.99729	0.0149	0.993	0.0149	0.982	0.01512	1.00493
0.01491	0.99831	0.0149	0.994	0.0149	0.983	0.01514	1.00569
0.01493	0.9993	0.0149	0.995	0.0149	0.984	0.01516	1.00645
0.01494	1.00028	0.0149	0.996	0.0149	0.984	0.01517	1.00723
0.01496	1.00124	0.0149	0.997	0.0149	0.985	0.01519	1.00801
0.01498	1.0022	0.015	0.998	0.0149	0.986	0.01521	1.0088
0.01499	1.00314	0.015	0.999	0.015	0.987	0.01523	1.00961
0.01501	1.00408	0.015	0.999	0.015	0.987	0.01524	1.01043
0.01503	1.00498	0.015	1	0.015	0.988	0.01526	1.01126
0.01504	1.00587	0.015	1	0.015	0.989	0.01528	1.0121
0.01506	1.00674	0.015	1	0.015	0.989	0.01529	1.01293
0.01508	1.00758	0.0151	1	0.015	0.99	0.01531	1.01376
0.01509	1.0084	0.0151	1	0.0151	0.991	0.01533	1.01457
0.01511	1.00922	0.0151	1	0.0151	0.991	0.01534	1.01539
0.01513	1.01002	0.0151	1	0.0151	0.992	0.01536	1.01623
0.01514	1.01082	0.0151	1	0.0151	0.993	0.01538	1.01708
0.01516	1.01161	0.0151	1.01	0.0151	0.993	0.01539	1.01796
0.01518	1.0124	0.0152	1.01	0.0151	0.994	0.01541	1.01887
0.01519	1.01316	0.0152	1.01	0.0152	0.995	0.01543	1.01988
0.01521	1.01393	0.0152	1.01	0.0152	0.996	0.01545	1.021
0.01523	1.01468	0.0152	1.01	0.0152	0.996	0.01546	1.02217
0.01524	1.01544	0.0152	1.01	0.0152	0.997	0.01548	1.0234
0.01526	1.01618	0.0152	1.01	0.0152	0.998	0.0155	1.02466
0.01528	1.0169	0.0153	1.01	0.0152	0.998	0.01551	1.02596
0.01529	1.01762	0.0153	1.01	0.0153	0.999	0.01553	1.0273
0.01531	1.01833	0.0153	1.01	0.0153	1	0.01555	1.02864
0.01533	1.01902	0.0153	1.01	0.0153	1	0.01556	1.02999
0.01534	1.01972	0.0153	1.01	0.0153	1	0.01558	1.03136
0.01536	1.02043	0.0153	1.01	0.0153	1	0.0156	1.03278
0.01538	1.02115	0.0154	1.01	0.0153	1	0.01561	1.03421
0.01539	1.02189	0.0154	1.02	0.0154	1	0.01563	1.03565
0.01541	1.02266	0.0154	1.02	0.0154	1	0.01565	1.0371
0.01543	1.02344	0.0154	1.02	0.0154	1.01	0.01567	1.03856
0.01544	1.02421	0.0154	1.02	0.0154	1.01	0.01568	1.04002
0.01546	1.02499	0.0154	1.02	0.0154	1.01	0.0157	1.04149
0.01548	1.02576	0.0155	1.02	0.0154	1.01	0.01572	1.04297
0.01549	1.02654	0.0155	1.02	0.0155	1.01	0.01573	1.04442
0.01551	1.02731	0.0155	1.02	0.0155	1.01	0.01575	1.04588
0.01553	1.02809	0.0155	1.02	0.0155	1.01	0.01577	1.04733
0.01554	1.02889	0.0155	1.02	0.0155	1.01	0.01578	1.04878
0.01556	1.0297	0.0155	1.02	0.0155	1.01	0.0158	1.05021
0.01558	1.03053	0.0156	1.02	0.0155	1.02	0.01582	1.05162
0.01559	1.03139	0.0156	1.02	0.0156	1.02	0.01583	1.05302
0.01561	1.03228	0.0156	1.03	0.0156	1.02	0.01585	1.0544
0.01563	1.03322	0.0156	1.03	0.0156	1.02	0.01587	1.05578
0.01564	1.03421	0.0156	1.03	0.0156	1.02	0.01589	1.05717
0.01566	1.03529	0.0156	1.03	0.0156	1.02	0.0159	1.05857
0.01568	1.03647	0.0157	1.03	0.0156	1.02	0.01592	1.05994
0.01569	1.03774	0.0157	1.03	0.0157	1.03	0.01594	1.06129
0.01571	1.03905	0.0157	1.03	0.0157	1.03	0.01595	1.06263
0.01573	1.04041	0.0157	1.04	0.0157	1.03	0.01597	1.06396
0.01574	1.04185	0.0157	1.04	0.0157	1.03	0.01599	1.06528
0.01576	1.04331	0.0157	1.04	0.0157	1.03	0.016	1.0666
0.01578	1.04482	0.0158	1.04	0.0157	1.03	0.01602	1.06793
0.01579	1.04633	0.0158	1.04	0.0158	1.03	0.01604	1.06927
0.01581	1.04784	0.0158	1.04	0.0158	1.04	0.01605	1.07062
0.01583	1.04936	0.0158	1.04	0.0158	1.04	0.01607	1.07198
0.01584	1.05088	0.0158	1.05	0.0158	1.04	0.01609	1.07333
0.01586	1.0524	0.0158	1.05	0.0158	1.04	0.01611	1.07463
0.01588	1.05393	0.0159	1.05	0.0158	1.04	0.01612	1.07591
0.01589	1.05543	0.0159	1.05	0.0159	1.04	0.01614	1.07717
0.01591	1.05693	0.0159	1.05	0.0159	1.04	0.01616	1.07842
0.01593	1.05844	0.0159	1.05	0.0159	1.05	0.01617	1.07963
0.01594	1.05995	0.0159	1.06	0.0159	1.05	0.01619	1.08085
0.01596	1.06145	0.0159	1.06	0.0159	1.05	0.01621	1.08204
0.01598	1.06294	0.016	1.06	0.0159	1.05	0.01622	1.08321
0.01599	1.06442	0.016	1.06	0.016	1.05	0.01624	1.08433
0.01601	1.06589	0.016	1.06	0.016	1.05	0.01626	1.08544
0.01603	1.06734	0.016	1.06	0.016	1.05	0.01628	1.08651
0.01604	1.06878	0.016	1.06	0.016	1.06	0.01629	1.08756
0.01606	1.07018	0.016	1.07	0.016	1.06	0.01631	1.0886
0.01608	1.07156	0.0161	1.07	0.016	1.06	0.01633	1.08962
0.01609	1.07292	0.0161	1.07	0.0161	1.06	0.01634	1.09063
0.01611	1.07426	0.0161	1.07	0.0161	1.06	0.01636	1.09161
0.01613	1.07558	0.0161	1.07	0.0161	1.06	0.01638	1.09259
0.01614	1.07688	0.0161	1.07	0.0161	1.06	0.01639	1.09355
0.01616	1.07816	0.0161	1.07	0.0161	1.06	0.01641	1.09448
0.01618	1.07943	0.0162	1.07	0.0161	1.07	0.01643	1.09539
0.01619	1.08069	0.0162	1.08	0.0162	1.07	0.01644	1.09628
0.01621	1.08195	0.0162	1.08	0.0162	1.07	0.01646	1.09715
0.01623	1.08325	0.0162	1.08	0.0162	1.07	0.01648	1.09802
0.01624	1.08456	0.0162	1.08	0.0162	1.07	0.0165	1.09891
0.01626	1.08586	0.0162	1.08	0.0162	1.07	0.01651	1.09979
0.01628	1.08715	0.0163	1.08	0.0162	1.07	0.01653	1.10068
0.0163	1.08843	0.0163	1.08	0.0163	1.07	0.01655	1.10158
0.01631	1.08971	0.0163	1.09	0.0163	1.07	0.01656	1.10246
0.01633	1.09096	0.0163	1.09	0.0163	1.08	0.01658	1.10336
0.01635	1.09217	0.0163	1.09	0.0163	1.08	0.0166	1.10423
0.01636	1.09334	0.0163	1.09	0.0163	1.08	0.01661	1.1051
0.01638	1.09448	0.0164	1.09	0.0163	1.08	0.01663	1.10596
0.0164	1.09564	0.0164	1.09	0.0164	1.08	0.01665	1.10681
0.01641	1.09678	0.0164	1.09	0.0164	1.08	0.01666	1.10766
0.01643	1.09789	0.0164	1.09	0.0164	1.08	0.01668	1.10851
0.01645	1.09898	0.0164	1.09	0.0164	1.08	0.0167	1.10937
0.01646	1.10004	0.0164	1.1	0.0164	1.08	0.01672	1.11023
0.01648	1.10111	0.0165	1.1	0.0164	1.08	0.01673	1.11107
0.0165	1.10215	0.0165	1.1	0.0165	1.09	0.01675	1.11192
0.01651	1.10319	0.0165	1.1	0.0165	1.09	0.01677	1.11277
0.01653	1.10421	0.0165	1.1	0.0165	1.09	0.01678	1.11363
0.01655	1.10522	0.0165	1.1	0.0165	1.09	0.0168	1.11448
0.01656	1.1062	0.0165	1.1	0.0165	1.09	0.01682	1.11536
0.01658	1.10718	0.0166	1.1	0.0165	1.09	0.01683	1.11621
0.0166	1.10816	0.0166	1.1	0.0166	1.09	0.01685	1.11709
0.01661	1.10912	0.0166	1.1	0.0166	1.09	0.01687	1.11797
0.01663	1.11008	0.0166	1.1	0.0166	1.09	0.01688	1.11886
0.01665	1.11101	0.0166	1.11	0.0166	1.09	0.0169	1.11976
0.01666	1.11193	0.0166	1.11	0.0166	1.09	0.01692	1.12065
0.01668	1.11282	0.0167	1.11	0.0166	1.09	0.01694	1.12158
0.0167	1.1137	0.0167	1.11	0.0167	1.09	0.01695	1.12258
0.01671	1.11456	0.0167	1.11	0.0167	1.1	0.01697	1.12361
0.01673	1.1154	0.0167	1.11	0.0167	1.1	0.01699	1.12467
0.01675	1.11624	0.0167	1.11	0.0167	1.1	0.017	1.12577
0.01676	1.11705	0.0167	1.11	0.0167	1.1	0.01702	1.1269
0.01678	1.11787	0.0168	1.11	0.0167	1.1	0.01704	1.12807
0.0168	1.11867	0.0168	1.11	0.0168	1.1	0.01705	1.12925
0.01681	1.11947	0.0168	1.11	0.0168	1.1	0.01707	1.13043
0.01683	1.12026	0.0168	1.11	0.0168	1.1	0.01709	1.13164
0.01685	1.12104	0.0168	1.11	0.0168	1.1	0.01711	1.13285
0.01686	1.12181	0.0168	1.11	0.0168	1.1	0.01712	1.13407
0.01688	1.12256	0.0169	1.12	0.0168	1.1	0.01714	1.13529
0.0169	1.12331	0.0169	1.12	0.0169	1.1	0.01716	1.13651
0.01691	1.12403	0.0169	1.12	0.0169	1.1	0.01717	1.13771
0.01693	1.12476	0.0169	1.12	0.0169	1.11	0.01719	1.13892
0.01695	1.12549	0.0169	1.12	0.0169	1.11	0.01721	1.14013
0.01696	1.12625	0.0169	1.12	0.0169	1.11	0.01722	1.14136
0.01698	1.127	0.017	1.12	0.0169	1.11	0.01724	1.14262
0.017	1.12776	0.017	1.12	0.017	1.11	0.01726	1.1439
0.01701	1.12852	0.017	1.12	0.017	1.11	0.01727	1.14522
0.01703	1.12932	0.017	1.12	0.017	1.11	0.01729	1.14654
0.01705	1.13013	0.017	1.12	0.017	1.11	0.01731	1.14786
0.01706	1.13094	0.017	1.12	0.017	1.11	0.01733	1.14917
0.01708	1.13175	0.0171	1.12	0.017	1.11	0.01734	1.1505
0.0171	1.13255	0.0171	1.13	0.0171	1.12	0.01736	1.15183
0.01711	1.13337	0.0171	1.13	0.0171	1.12	0.01738	1.15319
0.01713	1.13423	0.0171	1.13	0.0171	1.12	0.01739	1.15456
0.01715	1.13513	0.0171	1.13	0.0171	1.12	0.01741	1.15595
0.01716	1.13607	0.0171	1.13	0.0171	1.12	0.01743	1.15732
0.01718	1.13706	0.0172	1.13	0.0171	1.12	0.01744	1.15868
0.0172	1.13808	0.0172	1.13	0.0172	1.12	0.01746	1.16005
0.01721	1.13915	0.0172	1.13	0.0172	1.12	0.01748	1.1614
0.01723	1.14027	0.0172	1.13	0.0172	1.13	0.01749	1.16275
0.01725	1.14143	0.0172	1.13	0.0172	1.13	0.01751	1.16411
0.01726	1.14262	0.0172	1.14	0.0172	1.13	0.01753	1.16546
0.01728	1.14385	0.0173	1.14	0.0172	1.13	0.01755	1.1668
0.0173	1.14513	0.0173	1.14	0.0173	1.13	0.01756	1.16814
0.01731	1.14644	0.0173	1.14	0.0173	1.13	0.01758	1.16949
0.01733	1.1478	0.0173	1.14	0.0173	1.13	0.0176	1.17084
0.01735	1.14917	0.0173	1.14	0.0173	1.13	0.01761	1.17218
0.01736	1.15059	0.0173	1.14	0.0173	1.14	0.01763	1.17352
0.01738	1.15201	0.0174	1.15	0.0173	1.14	0.01765	1.17484
0.0174	1.15344	0.0174	1.15	0.0174	1.14	0.01766	1.17614
0.01741	1.15487	0.0174	1.15	0.0174	1.14	0.01768	1.17743
0.01743	1.1563	0.0174	1.15	0.0174	1.14	0.0177	1.17871
0.01745	1.15771	0.0174	1.15	0.0174	1.14	0.01771	1.17998
0.01746	1.15911	0.0174	1.15	0.0174	1.14	0.01773	1.18123
0.01748	1.16049	0.0175	1.15	0.0174	1.15	0.01775	1.18246
0.0175	1.16186	0.0175	1.16	0.0175	1.15	0.01777	1.18369
0.01751	1.16321	0.0175	1.16	0.0175	1.15	0.01778	1.18488
0.01753	1.16455	0.0175	1.16	0.0175	1.15	0.0178	1.18607
0.01755	1.16587	0.0175	1.16	0.0175	1.15	0.01782	1.18723
0.01756	1.16719	0.0175	1.16	0.0175	1.15	0.01783	1.18839
0.01758	1.16853	0.0176	1.16	0.0175	1.15	0.01785	1.18953
0.0176	1.16986	0.0176	1.16	0.0176	1.15	0.01787	1.19066
0.01761	1.1712	0.0176	1.17	0.0176	1.16	0.01788	1.19177
0.01763	1.17255	0.0176	1.17	0.0176	1.16	0.0179	1.19286
0.01765	1.17389	0.0176	1.17	0.0176	1.16	0.01792	1.19394
0.01766	1.17524	0.0176	1.17	0.0176	1.16	0.01793	1.19501
0.01768	1.17656	0.0177	1.17	0.0176	1.16	0.01795	1.19605
0.0177	1.17787	0.0177	1.17	0.0177	1.16	0.01797	1.19707
0.01771	1.17916	0.0177	1.17	0.0177	1.16	0.01799	1.19809
0.01773	1.18043	0.0177	1.18	0.0177	1.17	0.018	1.1991
0.01775	1.18168	0.0177	1.18	0.0177	1.17	0.01802	1.20009
0.01776	1.18292	0.0177	1.18	0.0177	1.17	0.01804	1.20108
0.01778	1.18416	0.0178	1.18	0.0177	1.17	0.01805	1.20206
0.0178	1.18541	0.0178	1.18	0.0178	1.17	0.01807	1.20302
0.01781	1.18666	0.0178	1.18	0.0178	1.17	0.01809	1.20398
0.01783	1.18793	0.0178	1.18	0.0178	1.17	0.0181	1.20493
0.01785	1.18919	0.0178	1.18	0.0178	1.17	0.01812	1.20586
0.01786	1.19047	0.0178	1.19	0.0178	1.17	0.01814	1.20679
0.01788	1.19172	0.0179	1.19	0.0178	1.18	0.01816	1.20771
0.0179	1.19298	0.0179	1.19	0.0179	1.18	0.01817	1.20863
0.01791	1.19423	0.0179	1.19	0.0179	1.18	0.01819	1.20954
0.01793	1.19546	0.0179	1.19	0.0179	1.18	0.01821	1.21044
0.01795	1.19668	0.0179	1.19	0.0179	1.18	0.01822	1.21135
0.01796	1.19789	0.0179	1.19	0.0179	1.18	0.01824	1.21223
0.01798	1.19907	0.018	1.19	0.0179	1.18	0.01826	1.2131
0.018	1.20023	0.018	1.2	0.018	1.18	0.01827	1.21396
0.01801	1.20137	0.018	1.2	0.018	1.18	0.01829	1.21482
0.01803	1.20248	0.018	1.2	0.018	1.19	0.01831	1.21568
0.01805	1.20357	0.018	1.2	0.018	1.19	0.01832	1.21654
0.01806	1.20464	0.018	1.2	0.018	1.19	0.01834	1.21741
0.01808	1.2057	0.0181	1.2	0.018	1.19	0.01836	1.21827
0.0181	1.20675	0.0181	1.2	0.0181	1.19	0.01838	1.21913
0.01811	1.2078	0.0181	1.2	0.0181	1.19	0.01839	1.22
0.01813	1.20884	0.0181	1.2	0.0181	1.19	0.01841	1.22087
0.01815	1.20985	0.0181	1.2	0.0181	1.19	0.01843	1.22174
0.01816	1.21087	0.0181	1.21	0.0181	1.19	0.01844	1.22263
0.01818	1.21186	0.0182	1.21	0.0181	1.19	0.01846	1.2235
0.0182	1.21285	0.0182	1.21	0.0182	1.19	0.01848	1.22437
0.01821	1.21384	0.0182	1.21	0.0182	1.19	0.01849	1.22524
0.01823	1.21482	0.0182	1.21	0.0182	1.2	0.01851	1.22613
0.01825	1.21578	0.0182	1.21	0.0182	1.2	0.01853	1.22704
0.01826	1.21672	0.0182	1.21	0.0182	1.2	0.01854	1.22798
0.01828	1.21764	0.0183	1.21	0.0182	1.2	0.01856	1.22895
0.0183	1.21854	0.0183	1.21	0.0183	1.2	0.01858	1.22995
0.01831	1.21943	0.0183	1.21	0.0183	1.2	0.0186	1.23097
0.01833	1.22029	0.0183	1.21	0.0183	1.2	0.01861	1.23201
0.01835	1.22116	0.0183	1.21	0.0183	1.2	0.01863	1.23309
0.01836	1.22199	0.0183	1.22	0.0183	1.2	0.01865	1.2342
0.01838	1.22285	0.0184	1.22	0.0183	1.2	0.01866	1.23535
0.0184	1.2237	0.0184	1.22	0.0184	1.2	0.01868	1.23654
0.01841	1.22457	0.0184	1.22	0.0184	1.2	0.0187	1.23777
0.01843	1.22543	0.0184	1.22	0.0184	1.21	0.01871	1.23902
0.01845	1.2263	0.0184	1.22	0.0184	1.21	0.01873	1.2403
0.01846	1.22717	0.0184	1.22	0.0184	1.21	0.01875	1.24159
0.01848	1.22802	0.0185	1.22	0.0184	1.21	0.01876	1.2429
0.0185	1.22887	0.0185	1.22	0.0185	1.21	0.01878	1.24421
0.01851	1.22971	0.0185	1.22	0.0185	1.21	0.0188	1.24554
0.01853	1.23052	0.0185	1.22	0.0185	1.21	0.01882	1.24687
0.01855	1.23135	0.0185	1.22	0.0185	1.21	0.01883	1.24822
0.01856	1.23218	0.0185	1.22	0.0185	1.21	0.01885	1.24957
0.01858	1.23303	0.0186	1.23	0.0185	1.21	0.01887	1.25092
0.0186	1.2339	0.0186	1.23	0.0186	1.21	0.01888	1.25227
0.01861	1.23481	0.0186	1.23	0.0186	1.21	0.0189	1.25363
0.01863	1.23574	0.0186	1.23	0.0186	1.22	0.01892	1.25498
0.01865	1.2367	0.0186	1.23	0.0186	1.22	0.01893	1.25634
0.01866	1.23764	0.0186	1.23	0.0186	1.22	0.01895	1.25768
0.01868	1.23858	0.0187	1.23	0.0186	1.22	0.01897	1.25902
0.0187	1.23953	0.0187	1.23	0.0187	1.22	0.01899	1.26036
0.01871	1.24047	0.0187	1.23	0.0187	1.22	0.019	1.2617
0.01873	1.24142	0.0187	1.23	0.0187	1.22	0.01902	1.26303
0.01875	1.24235	0.0187	1.23	0.0187	1.22	0.01904	1.26435
0.01876	1.24329	0.0187	1.24	0.0187	1.22	0.01905	1.26568
0.01878	1.24422	0.0188	1.24	0.0187	1.23	0.01907	1.267
0.0188	1.24515	0.0188	1.24	0.0188	1.23	0.01909	1.26832
0.01881	1.24609	0.0188	1.24	0.0188	1.23	0.0191	1.26962
0.01883	1.24705	0.0188	1.24	0.0188	1.23	0.01912	1.27093
0.01885	1.24804	0.0188	1.24	0.0188	1.23	0.01914	1.27222
0.01886	1.24905	0.0188	1.24	0.0188	1.23	0.01915	1.27352
0.01888	1.25009	0.0189	1.24	0.0188	1.23	0.01917	1.2748
0.0189	1.25122	0.0189	1.24	0.0189	1.24	0.01919	1.27609
0.01891	1.25245	0.0189	1.25	0.0189	1.24	0.01921	1.27738
0.01893	1.25376	0.0189	1.25	0.0189	1.24	0.01922	1.27866
0.01895	1.25512	0.0189	1.25	0.0189	1.24	0.01924	1.27992
0.01896	1.25651	0.0189	1.25	0.0189	1.24	0.01926	1.28117
0.01898	1.25789	0.019	1.25	0.0189	1.24	0.01927	1.28239
0.019	1.25929	0.019	1.25	0.019	1.24	0.01929	1.2836
0.01901	1.26071	0.019	1.25	0.019	1.24	0.01931	1.2848
0.01903	1.2621	0.019	1.26	0.019	1.25	0.01932	1.28598
0.01905	1.2635	0.019	1.26	0.019	1.25	0.01934	1.28714
0.01906	1.26489	0.019	1.26	0.019	1.25	0.01936	1.28829
0.01908	1.26627	0.0191	1.26	0.019	1.25	0.01937	1.28941
0.0191	1.26765	0.0191	1.26	0.0191	1.25	0.01939	1.29052
0.01911	1.26901	0.0191	1.26	0.0191	1.25	0.01941	1.29162
0.01913	1.27038	0.0191	1.26	0.0191	1.25	0.01943	1.2927
0.01915	1.27173	0.0191	1.27	0.0191	1.26	0.01944	1.29377
0.01916	1.27308	0.0191	1.27	0.0191	1.26	0.01946	1.29482
0.01918	1.27443	0.0192	1.27	0.0191	1.26	0.01948	1.29587
0.0192	1.27577	0.0192	1.27	0.0192	1.26	0.01949	1.29691
0.01921	1.2771	0.0192	1.27	0.0192	1.26	0.01951	1.29794
0.01923	1.2784	0.0192	1.27	0.0192	1.26	0.01953	1.29895
0.01925	1.2797	0.0192	1.27	0.0192	1.26	0.01954	1.29995
0.01926	1.28098	0.0192	1.28	0.0192	1.26	0.01956	1.30095
0.01928	1.28225	0.0193	1.28	0.0192	1.27	0.01958	1.30195
0.0193	1.28352	0.0193	1.28	0.0193	1.27	0.01959	1.30296
0.01931	1.28479	0.0193	1.28	0.0193	1.27	0.01961	1.30397
0.01933	1.28604	0.0193	1.28	0.0193	1.27	0.01963	1.30497
0.01935	1.2873	0.0193	1.28	0.0193	1.27	0.01965	1.30598
0.01936	1.28853	0.0193	1.28	0.0193	1.27	0.01966	1.30698
0.01938	1.28975	0.0194	1.28	0.0193	1.27	0.01968	1.30798
0.0194	1.29097	0.0194	1.29	0.0194	1.27	0.0197	1.30897
0.01941	1.29219	0.0194	1.29	0.0194	1.28	0.01971	1.30997
0.01943	1.29343	0.0194	1.29	0.0194	1.28	0.01973	1.31095
0.01945	1.29467	0.0194	1.29	0.0194	1.28	0.01975	1.31194
0.01946	1.29593	0.0194	1.29	0.0194	1.28	0.01976	1.31292
0.01948	1.2972	0.0195	1.29	0.0194	1.28	0.01978	1.3139
0.0195	1.29845	0.0195	1.29	0.0195	1.28	0.0198	1.31487
0.01951	1.29971	0.0195	1.29	0.0195	1.28	0.01981	1.31583
0.01953	1.30093	0.0195	1.3	0.0195	1.28	0.01983	1.31677
0.01955	1.30214	0.0195	1.3	0.0195	1.28	0.01985	1.3177
0.01956	1.30334	0.0195	1.3	0.0195	1.28	0.01987	1.31864
0.01958	1.30452	0.0196	1.3	0.0195	1.29	0.01988	1.31958
0.0196	1.30569	0.0196	1.3	0.0196	1.29	0.0199	1.32053
0.01961	1.30682	0.0196	1.3	0.0196	1.29	0.01992	1.32148
0.01963	1.30793	0.0196	1.3	0.0196	1.29	0.01993	1.32245
0.01965	1.30904	0.0196	1.3	0.0196	1.29	0.01995	1.32341
0.01966	1.31012	0.0196	1.3	0.0196	1.29	0.01997	1.32438
0.01968	1.31119	0.0197	1.31	0.0196	1.29	0.01998	1.32534
0.0197	1.31226	0.0197	1.31	0.0197	1.29	0.02	1.3263
0.01971	1.31334	0.0197	1.31	0.0197	1.29	0.02002	1.32726
0.01973	1.31441	0.0197	1.31	0.0197	1.29	0.02004	1.32823
0.01975	1.31546	0.0197	1.31	0.0197	1.29	0.02005	1.3292
0.01976	1.31651	0.0197	1.31	0.0197	1.3	0.02007	1.33019
0.01978	1.31754	0.0198	1.31	0.0197	1.3	0.02009	1.33117
0.0198	1.31855	0.0198	1.31	0.0198	1.3	0.0201	1.33215
0.01981	1.31955	0.0198	1.31	0.0198	1.3	0.02012	1.33316
0.01983	1.32053	0.0198	1.31	0.0198	1.3	0.02014	1.33418
0.01985	1.32149	0.0198	1.31	0.0198	1.3	0.02015	1.33522
0.01986	1.32244	0.0198	1.32	0.0198	1.3	0.02017	1.33626
0.01988	1.32337	0.0199	1.32	0.0198	1.3	0.02019	1.3373
0.0199	1.32428	0.0199	1.32	0.0199	1.3	0.0202	1.33834
0.01991	1.32519	0.0199	1.32	0.0199	1.3	0.02022	1.33942
0.01993	1.32609	0.0199	1.32	0.0199	1.3	0.02024	1.34053
0.01995	1.32699	0.0199	1.32	0.0199	1.31	0.02026	1.34167
0.01996	1.32789	0.0199	1.32	0.0199	1.31	0.02027	1.34282
0.01998	1.32878	0.02	1.32	0.0199	1.31	0.02029	1.34398
0.02	1.32967	0.02	1.32	0.02	1.31	0.02031	1.34516
0.02001	1.33056	0.02	1.32	0.02	1.31	0.02032	1.34636
0.02003	1.33145	0.02	1.32	0.02	1.31	0.02034	1.3476
0.02005	1.33232	0.02	1.32	0.02	1.31	0.02036	1.34885
0.02006	1.3332	0.02	1.33	0.02	1.31	0.02037	1.35011
0.02008	1.33407	0.0201	1.33	0.02	1.31	0.02039	1.35137
0.0201	1.33495	0.0201	1.33	0.0201	1.31	0.02041	1.35264
0.02011	1.33583	0.0201	1.33	0.0201	1.31	0.02042	1.35389
0.02013	1.33672	0.0201	1.33	0.0201	1.32	0.02044	1.35515
0.02015	1.33762	0.0201	1.33	0.0201	1.32	0.02046	1.35641
0.02016	1.33852	0.0201	1.33	0.0201	1.32	0.02048	1.35767
0.02018	1.33943	0.0202	1.33	0.0201	1.32	0.02049	1.35893
0.0202	1.34036	0.0202	1.33	0.0202	1.32	0.02051	1.3602
0.02021	1.34128	0.0202	1.33	0.0202	1.32	0.02053	1.36146
0.02023	1.34222	0.0202	1.33	0.0202	1.32	0.02054	1.36271
0.02025	1.34314	0.0202	1.33	0.0202	1.32	0.02056	1.36396
0.02026	1.34405	0.0202	1.34	0.0202	1.32	0.02058	1.36521
0.02028	1.34496	0.0203	1.34	0.0202	1.32	0.02059	1.36647
0.0203	1.34588	0.0203	1.34	0.0203	1.33	0.02061	1.36774
0.02031	1.34681	0.0203	1.34	0.0203	1.33	0.02063	1.36902
0.02033	1.34775	0.0203	1.34	0.0203	1.33	0.02064	1.37031
0.02035	1.34869	0.0203	1.34	0.0203	1.33	0.02066	1.37158
0.02036	1.34965	0.0203	1.34	0.0203	1.33	0.02068	1.37284
0.02038	1.35062	0.0204	1.34	0.0203	1.33	0.0207	1.3741
0.0204	1.35162	0.0204	1.34	0.0204	1.33	0.02071	1.37535
0.02041	1.35263	0.0204	1.34	0.0204	1.33	0.02073	1.37661
0.02043	1.35364	0.0204	1.35	0.0204	1.34	0.02075	1.37787
0.02045	1.35466	0.0204	1.35	0.0204	1.34	0.02076	1.37913
0.02046	1.3557	0.0204	1.35	0.0204	1.34	0.02078	1.38038
0.02048	1.35677	0.0205	1.35	0.0204	1.34	0.0208	1.38164
0.0205	1.35786	0.0205	1.35	0.0205	1.34	0.02081	1.38291
0.02051	1.35896	0.0205	1.35	0.0205	1.34	0.02083	1.38418
0.02053	1.3601	0.0205	1.35	0.0205	1.34	0.02085	1.38545
0.02055	1.36131	0.0205	1.35	0.0205	1.34	0.02087	1.38672
0.02056	1.36258	0.0205	1.36	0.0205	1.35	0.02088	1.38798
0.02058	1.3639	0.0206	1.36	0.0205	1.35	0.0209	1.38921
0.0206	1.36524	0.0206	1.36	0.0206	1.35	0.02092	1.39042
0.02061	1.36661	0.0206	1.36	0.0206	1.35	0.02093	1.39163
0.02063	1.36799	0.0206	1.36	0.0206	1.35	0.02095	1.39281
0.02065	1.3694	0.0206	1.36	0.0206	1.35	0.02097	1.394
0.02066	1.3708	0.0206	1.36	0.0206	1.35	0.02098	1.39517
0.02068	1.37221	0.0207	1.37	0.0206	1.35	0.021	1.39634
0.0207	1.3736	0.0207	1.37	0.0207	1.36	0.02102	1.39749
0.02071	1.37499	0.0207	1.37	0.0207	1.36	0.02103	1.39864
0.02073	1.37636	0.0207	1.37	0.0207	1.36	0.02105	1.39979
0.02075	1.37774	0.0207	1.37	0.0207	1.36	0.02107	1.40092
0.02076	1.37909	0.0207	1.37	0.0207	1.36	0.02109	1.40204
0.02078	1.38044	0.0208	1.37	0.0207	1.36	0.0211	1.40314
0.0208	1.38177	0.0208	1.38	0.0208	1.36	0.02112	1.40424
0.02081	1.38307	0.0208	1.38	0.0208	1.36	0.02114	1.40533
0.02083	1.38437	0.0208	1.38	0.0208	1.37	0.02115	1.4064
0.02085	1.38567	0.0208	1.38	0.0208	1.37	0.02117	1.40746
0.02086	1.38696	0.0208	1.38	0.0208	1.37	0.02119	1.4085
0.02088	1.38824	0.0209	1.38	0.0208	1.37	0.0212	1.40953
0.0209	1.38948	0.0209	1.38	0.0209	1.37	0.02122	1.41055
0.02091	1.39073	0.0209	1.38	0.0209	1.37	0.02124	1.41155
0.02093	1.39196	0.0209	1.39	0.0209	1.37	0.02125	1.41255
0.02095	1.39319	0.0209	1.39	0.0209	1.37	0.02127	1.41354
0.02096	1.39442	0.0209	1.39	0.0209	1.38	0.02129	1.41453
0.02098	1.39565	0.021	1.39	0.0209	1.38	0.02131	1.41549
0.021	1.39688	0.021	1.39	0.021	1.38	0.02132	1.41646
0.02101	1.3981	0.021	1.39	0.021	1.38	0.02134	1.41741
0.02103	1.39934	0.021	1.39	0.021	1.38	0.02136	1.41838
0.02105	1.40056	0.021	1.39	0.021	1.38	0.02137	1.41934
0.02106	1.40179	0.021	1.4	0.021	1.38	0.02139	1.4203
0.02108	1.403	0.0211	1.4	0.021	1.38	0.02141	1.42126
0.0211	1.40419	0.0211	1.4	0.0211	1.38	0.02142	1.42221
0.02111	1.40536	0.0211	1.4	0.0211	1.39	0.02144	1.42316
0.02113	1.4065	0.0211	1.4	0.0211	1.39	0.02146	1.42411
0.02115	1.40764	0.0211	1.4	0.0211	1.39	0.02147	1.42507
0.02116	1.40877	0.0211	1.4	0.0211	1.39	0.02149	1.42603
0.02118	1.40988	0.0212	1.4	0.0211	1.39	0.02151	1.427
0.0212	1.41099	0.0212	1.4	0.0212	1.39	0.02153	1.42795
0.02121	1.41207	0.0212	1.41	0.0212	1.39	0.02154	1.42889
0.02123	1.41315	0.0212	1.41	0.0212	1.39	0.02156	1.42983
0.02125	1.41425	0.0212	1.41	0.0212	1.39	0.02158	1.43078
0.02126	1.41534	0.0212	1.41	0.0212	1.39	0.02159	1.43173
0.02128	1.41642	0.0213	1.41	0.0212	1.4	0.02161	1.43267
0.0213	1.41749	0.0213	1.41	0.0213	1.4	0.02163	1.43362
0.02132	1.41856	0.0213	1.41	0.0213	1.4	0.02164	1.43456
0.02133	1.41963	0.0213	1.41	0.0213	1.4	0.02166	1.43551
0.02135	1.42068	0.0213	1.41	0.0213	1.4	0.02168	1.43645
0.02137	1.42173	0.0213	1.41	0.0213	1.4	0.02169	1.4374
0.02138	1.42276	0.0214	1.42	0.0213	1.4	0.02171	1.43836
0.0214	1.42381	0.0214	1.42	0.0214	1.4	0.02173	1.43931
0.02142	1.42484	0.0214	1.42	0.0214	1.4	0.02175	1.44029
0.02143	1.42585	0.0214	1.42	0.0214	1.4	0.02176	1.4413
0.02145	1.42686	0.0214	1.42	0.0214	1.4	0.02178	1.44233
0.02147	1.42787	0.0214	1.42	0.0214	1.41	0.0218	1.44338
0.02148	1.42887	0.0215	1.42	0.0214	1.41	0.02181	1.44447
0.0215	1.42986	0.0215	1.42	0.0215	1.41	0.02183	1.44559
0.02152	1.43084	0.0215	1.42	0.0215	1.41	0.02185	1.44674
0.02153	1.43181	0.0215	1.42	0.0215	1.41	0.02186	1.4479
0.02155	1.43276	0.0215	1.42	0.0215	1.41	0.02188	1.44909
0.02157	1.43371	0.0215	1.43	0.0215	1.41	0.0219	1.4503
0.02158	1.43464	0.0216	1.43	0.0215	1.41	0.02192	1.45152
0.0216	1.43555	0.0216	1.43	0.0216	1.41	0.02193	1.45274
0.02162	1.43646	0.0216	1.43	0.0216	1.41	0.02195	1.454
0.02163	1.43736	0.0216	1.43	0.0216	1.41	0.02197	1.45525
0.02165	1.43826	0.0216	1.43	0.0216	1.42	0.02198	1.45652
0.02167	1.43915	0.0216	1.43	0.0216	1.42	0.022	1.4578
0.02168	1.44006	0.0217	1.43	0.0216	1.42	0.02202	1.45907
0.0217	1.44097	0.0217	1.43	0.0217	1.42	0.02203	1.46034
0.02172	1.44188	0.0217	1.43	0.0217	1.42	0.02205	1.4616
0.02173	1.44279	0.0217	1.43	0.0217	1.42	0.02207	1.46287
0.02175	1.44371	0.0217	1.44	0.0217	1.42	0.02208	1.46413
0.02177	1.44465	0.0217	1.44	0.0217	1.42	0.0221	1.4654
0.02178	1.44558	0.0218	1.44	0.0217	1.42	0.02212	1.46668
0.0218	1.44652	0.0218	1.44	0.0218	1.42	0.02214	1.46796
0.02182	1.44744	0.0218	1.44	0.0218	1.42	0.02215	1.46923
0.02183	1.44838	0.0218	1.44	0.0218	1.43	0.02217	1.47052
0.02185	1.44931	0.0218	1.44	0.0218	1.43	0.02219	1.4718
0.02187	1.45024	0.0218	1.44	0.0218	1.43	0.0222	1.47307
0.02188	1.45118	0.0219	1.44	0.0218	1.43	0.02222	1.47434
0.0219	1.45214	0.0219	1.44	0.0219	1.43	0.02224	1.47561
0.02192	1.4531	0.0219	1.44	0.0219	1.43	0.02225	1.47687
0.02193	1.45407	0.0219	1.45	0.0219	1.43	0.02227	1.47813
0.02195	1.45506	0.0219	1.45	0.0219	1.43	0.02229	1.47938
0.02197	1.45606	0.0219	1.45	0.0219	1.43	0.0223	1.48062
0.02198	1.45707	0.022	1.45	0.0219	1.44	0.02232	1.48186
0.022	1.45809	0.022	1.45	0.022	1.44	0.02234	1.4831
0.02202	1.45914	0.022	1.45	0.022	1.44	0.02236	1.48433
0.02203	1.4602	0.022	1.45	0.022	1.44	0.02237	1.48556
0.02205	1.46127	0.022	1.45	0.022	1.44	0.02239	1.4868
0.02207	1.46235	0.022	1.45	0.022	1.44	0.02241	1.48805
0.02208	1.46346	0.0221	1.46	0.022	1.44	0.02242	1.48928
0.0221	1.46457	0.0221	1.46	0.0221	1.44	0.02244	1.49052
0.02212	1.46571	0.0221	1.46	0.0221	1.45	0.02246	1.49173
0.02213	1.46687	0.0221	1.46	0.0221	1.45	0.02247	1.49294
0.02215	1.46808	0.0221	1.46	0.0221	1.45	0.02249	1.49413
0.02217	1.46933	0.0221	1.46	0.0221	1.45	0.02251	1.49531
0.02218	1.47062	0.0222	1.46	0.0221	1.45	0.02252	1.49648
0.0222	1.47192	0.0222	1.46	0.0222	1.45	0.02254	1.49765
0.02222	1.47323	0.0222	1.47	0.0222	1.45	0.02256	1.49881
0.02223	1.47454	0.0222	1.47	0.0222	1.46	0.02258	1.49997
0.02225	1.47584	0.0222	1.47	0.0222	1.46	0.02259	1.50113
0.02227	1.47712	0.0222	1.47	0.0222	1.46	0.02261	1.50227
0.02228	1.47842	0.0223	1.47	0.0222	1.46	0.02263	1.50339
0.0223	1.47971	0.0223	1.47	0.0223	1.46	0.02264	1.50452
0.02232	1.48098	0.0223	1.47	0.0223	1.46	0.02266	1.50565
0.02233	1.48225	0.0223	1.48	0.0223	1.46	0.02268	1.50678
0.02235	1.48352	0.0223	1.48	0.0223	1.46	0.02269	1.50789
0.02237	1.48479	0.0223	1.48	0.0223	1.47	0.02271	1.50899
0.02238	1.48606	0.0224	1.48	0.0223	1.47	0.02273	1.5101
0.0224	1.48732	0.0224	1.48	0.0224	1.47	0.02275	1.51119
0.02242	1.48859	0.0224	1.48	0.0224	1.47	0.02276	1.51227
0.02243	1.48984	0.0224	1.48	0.0224	1.47	0.02278	1.51334
0.02245	1.49109	0.0224	1.48	0.0224	1.47	0.0228	1.5144
0.02247	1.49234	0.0224	1.49	0.0224	1.47	0.02281	1.51544
0.02248	1.49359	0.0225	1.49	0.0224	1.47	0.02283	1.51648
0.0225	1.49483	0.0225	1.49	0.0225	1.47	0.02285	1.51751
0.02252	1.49607	0.0225	1.49	0.0225	1.48	0.02286	1.51852
0.02253	1.4973	0.0225	1.49	0.0225	1.48	0.02288	1.51953
0.02255	1.49854	0.0225	1.49	0.0225	1.48	0.0229	1.52053
0.02257	1.49977	0.0225	1.49	0.0225	1.48	0.02291	1.52153
0.02258	1.50101	0.0226	1.49	0.0225	1.48	0.02293	1.52253
0.0226	1.50224	0.0226	1.5	0.0226	1.48	0.02295	1.52352
0.02262	1.50349	0.0226	1.5	0.0226	1.48	0.02297	1.52451
0.02263	1.50472	0.0226	1.5	0.0226	1.48	0.02298	1.52548
0.02265	1.50596	0.0226	1.5	0.0226	1.49	0.023	1.52646
0.02267	1.50719	0.0226	1.5	0.0226	1.49	0.02302	1.52742
0.02268	1.50841	0.0227	1.5	0.0226	1.49	0.02303	1.52837
0.0227	1.5096	0.0227	1.5	0.0227	1.49	0.02305	1.52933
0.02272	1.5108	0.0227	1.5	0.0227	1.49	0.02307	1.53029
0.02273	1.51198	0.0227	1.51	0.0227	1.49	0.02308	1.53124
0.02275	1.51317	0.0227	1.51	0.0227	1.49	0.0231	1.53221
0.02277	1.51433	0.0227	1.51	0.0227	1.49	0.02312	1.53328
0.02278	1.51548	0.0228	1.51	0.0227	1.49	0.02313	1.53473
0.0228	1.5166	0.0228	1.51	0.0228	1.49	0.02315	1.53644
0.02282	1.51771	0.0228	1.51	0.0228	1.5	0.02317	1.53818
0.02283	1.51882	0.0228	1.51	0.0228	1.5	0.02319	1.53988
0.02285	1.51992	0.0228	1.51	0.0228	1.5	0.0232	1.54152
0.02287	1.52103	0.0228	1.51	0.0228	1.5	0.02322	1.5431
0.02288	1.52213	0.0229	1.51	0.0228	1.5	0.02324	1.54461
0.0229	1.52322	0.0229	1.52	0.0229	1.5	0.02325	1.54609
0.02292	1.52431	0.0229	1.52	0.0229	1.5	0.02327	1.54753
0.02293	1.52539	0.0229	1.52	0.0229	1.5	0.02329	1.54898
0.02295	1.52646	0.0229	1.52	0.0229	1.5	0.0233	1.55041
0.02297	1.52753	0.0229	1.52	0.0229	1.5	0.02332	1.55184
0.02298	1.52858	0.023	1.52	0.0229	1.51	0.02334	1.55327
0.023	1.52962	0.023	1.52	0.023	1.51	0.02335	1.55466
0.02302	1.53065	0.023	1.52	0.023	1.51	0.02337	1.556
0.02303	1.53168	0.023	1.52	0.023	1.51	0.02339	1.5573
0.02305	1.5327	0.023	1.52	0.023	1.51	0.02341	1.55858
0.02307	1.53371	0.023	1.53	0.023	1.51	0.02342	1.55983
0.02308	1.5347	0.0231	1.53	0.023	1.51	0.02344	1.56104
0.0231	1.53569	0.0231	1.53	0.0231	1.51	0.02346	1.56219
0.02312	1.53667	0.0231	1.53	0.0231	1.51	0.02347	1.56325
0.02313	1.53765	0.0231	1.53	0.0231	1.51	0.02349	1.56426
0.02315	1.53861	0.0231	1.53	0.0231	1.51	0.02351	1.56519
0.02317	1.53959	0.0231	1.53	0.0231	1.52	0.02352	1.5661
0.02318	1.54056	0.0232	1.53	0.0231	1.52	0.02354	1.56698
0.0232	1.54153	0.0232	1.53	0.0232	1.52	0.02356	1.56786
0.02322	1.54249	0.0232	1.53	0.0232	1.52	0.02357	1.56877
0.02323	1.54346	0.0232	1.53	0.0232	1.52	0.02359	1.56967
0.02325	1.5444	0.0232	1.54	0.0232	1.52	0.02361	1.5706
0.02327	1.54534	0.0232	1.54	0.0232	1.52	0.02363	1.57153
0.02328	1.54627	0.0233	1.54	0.0232	1.52	0.02364	1.57244
0.0233	1.54721	0.0233	1.54	0.0233	1.52	0.02366	1.57339
0.02332	1.54813	0.0233	1.54	0.0233	1.52	0.02368	1.57434
0.02333	1.54906	0.0233	1.54	0.0233	1.52	0.02369	1.57534
0.02335	1.54999	0.0233	1.54	0.0233	1.53	0.02371	1.57636
0.02337	1.55092	0.0233	1.54	0.0233	1.53	0.02373	1.57743
0.02338	1.55186	0.0234	1.54	0.0233	1.53	0.02374	1.57855
0.0234	1.55279	0.0234	1.54	0.0234	1.53	0.02376	1.57963
0.02342	1.55372	0.0234	1.54	0.0234	1.53	0.02378	1.58073
0.02343	1.55466	0.0234	1.55	0.0234	1.53	0.0238	1.58179
0.02345	1.55559	0.0234	1.55	0.0234	1.53	0.02381	1.58286
0.02347	1.55654	0.0234	1.55	0.0234	1.53	0.02383	1.58395
0.02348	1.55748	0.0235	1.55	0.0234	1.53	0.02385	1.58502
0.0235	1.55842	0.0235	1.55	0.0235	1.54	0.02386	1.58609
0.02352	1.55936	0.0235	1.55	0.0235	1.54	0.02388	1.58721
0.02353	1.56031	0.0235	1.55	0.0235	1.54	0.0239	1.58832
0.02355	1.56127	0.0235	1.55	0.0235	1.54	0.02391	1.58946
0.02357	1.56225	0.0235	1.55	0.0235	1.54	0.02393	1.5906
0.02358	1.56324	0.0236	1.55	0.0235	1.54	0.02395	1.59174
0.0236	1.56425	0.0236	1.56	0.0236	1.54	0.02396	1.59285
0.02362	1.56527	0.0236	1.56	0.0236	1.54	0.02398	1.59395
0.02363	1.56632	0.0236	1.56	0.0236	1.54	0.024	1.59502
0.02365	1.5674	0.0236	1.56	0.0236	1.55	0.02402	1.59612
0.02367	1.56852	0.0236	1.56	0.0236	1.55	0.02403	1.59722
0.02368	1.5697	0.0237	1.56	0.0236	1.55	0.02405	1.5983
0.0237	1.57091	0.0237	1.56	0.0237	1.55	0.02407	1.59938
0.02372	1.57215	0.0237	1.56	0.0237	1.55	0.02408	1.60046
0.02373	1.57339	0.0237	1.57	0.0237	1.55	0.0241	1.60154
0.02375	1.57464	0.0237	1.57	0.0237	1.55	0.02412	1.6026
0.02377	1.57589	0.0237	1.57	0.0237	1.55	0.02413	1.60366
0.02378	1.57715	0.0238	1.57	0.0237	1.56	0.02415	1.60469
0.0238	1.57842	0.0238	1.57	0.0238	1.56	0.02417	1.60571
0.02382	1.57969	0.0238	1.57	0.0238	1.56	0.02418	1.60673
0.02383	1.58097	0.0238	1.57	0.0238	1.56	0.0242	1.60772
0.02385	1.58224	0.0238	1.57	0.0238	1.56	0.02422	1.6087
0.02387	1.58351	0.0238	1.58	0.0238	1.56	0.02424	1.60969
0.02388	1.58477	0.0239	1.58	0.0238	1.56	0.02425	1.61066
0.0239	1.58603	0.0239	1.58	0.0239	1.56	0.02427	1.6116
0.02392	1.58728	0.0239	1.58	0.0239	1.57	0.02429	1.61253
0.02393	1.58854	0.0239	1.58	0.0239	1.57	0.0243	1.61341
0.02395	1.58977	0.0239	1.58	0.0239	1.57	0.02432	1.61427
0.02397	1.591	0.0239	1.58	0.0239	1.57	0.02434	1.61515
0.02398	1.59224	0.024	1.58	0.0239	1.57	0.02435	1.61617
0.024	1.59346	0.024	1.59	0.024	1.57	0.02437	1.61728
0.02402	1.59468	0.024	1.59	0.024	1.57	0.02439	1.61838
0.02403	1.5959	0.024	1.59	0.024	1.57	0.0244	1.61946
0.02405	1.59711	0.024	1.59	0.024	1.58	0.02442	1.62058
0.02407	1.59831	0.024	1.59	0.024	1.58	0.02444	1.6217
0.02408	1.59951	0.0241	1.59	0.024	1.58	0.02446	1.62281
0.0241	1.60071	0.0241	1.59	0.0241	1.58	0.02447	1.62394
0.02412	1.6019	0.0241	1.59	0.0241	1.58	0.02449	1.62503
0.02413	1.60308	0.0241	1.6	0.0241	1.58	0.02451	1.62613
0.02415	1.60427	0.0241	1.6	0.0241	1.58	0.02452	1.62719
0.02417	1.60546	0.0241	1.6	0.0241	1.58	0.02454	1.62824
0.02418	1.60666	0.0242	1.6	0.0241	1.58	0.02456	1.62927
0.0242	1.60786	0.0242	1.6	0.0242	1.59	0.02457	1.63031
0.02422	1.60905	0.0242	1.6	0.0242	1.59	0.02459	1.63132
0.02423	1.61025	0.0242	1.6	0.0242	1.59	0.02461	1.63232
0.02425	1.61146	0.0242	1.6	0.0242	1.59	0.02463	1.6333
0.02427	1.61266	0.0242	1.61	0.0242	1.59	0.02464	1.63433
0.02428	1.61385	0.0243	1.61	0.0242	1.59	0.02466	1.6354
0.0243	1.61504	0.0243	1.61	0.0243	1.59	0.02468	1.63647
0.02432	1.61621	0.0243	1.61	0.0243	1.59	0.02469	1.63752
0.02433	1.61737	0.0243	1.61	0.0243	1.59	0.02471	1.63857
0.02435	1.61853	0.0243	1.61	0.0243	1.6	0.02473	1.63961
0.02437	1.61967	0.0243	1.61	0.0243	1.6	0.02474	1.64067
0.02438	1.62081	0.0244	1.61	0.0243	1.6	0.02476	1.64174
0.0244	1.62195	0.0244	1.61	0.0244	1.6	0.02478	1.64284
0.02442	1.62305	0.0244	1.62	0.0244	1.6	0.02479	1.64399
0.02443	1.62417	0.0244	1.62	0.0244	1.6	0.02481	1.64516
0.02445	1.62528	0.0244	1.62	0.0244	1.6	0.02483	1.64635
0.02447	1.62637	0.0244	1.62	0.0244	1.6	0.02485	1.64757
0.02448	1.62747	0.0245	1.62	0.0244	1.6	0.02486	1.64882
0.0245	1.62857	0.0245	1.62	0.0245	1.6	0.02488	1.65009
0.02452	1.62968	0.0245	1.62	0.0245	1.61	0.0249	1.65136
0.02453	1.63078	0.0245	1.62	0.0245	1.61	0.02491	1.65264
0.02455	1.63189	0.0245	1.62	0.0245	1.61	0.02493	1.65395
0.02457	1.63297	0.0245	1.62	0.0245	1.61	0.02495	1.65526
0.02458	1.63405	0.0246	1.63	0.0245	1.61	0.02496	1.65659
0.0246	1.63511	0.0246	1.63	0.0246	1.61	0.02498	1.6579
0.02462	1.63617	0.0246	1.63	0.0246	1.61	0.025	1.65921
0.02463	1.63723	0.0246	1.63	0.0246	1.61	0.02501	1.66052
0.02465	1.63827	0.0246	1.63	0.0246	1.61	0.02503	1.66181
0.02467	1.63929	0.0246	1.63	0.0246	1.61	0.02505	1.66308
0.02468	1.64031	0.0247	1.63	0.0246	1.62	0.02507	1.66435
0.0247	1.64132	0.0247	1.63	0.0247	1.62	0.02508	1.66562
0.02472	1.64232	0.0247	1.63	0.0247	1.62	0.0251	1.66689
0.02473	1.64332	0.0247	1.63	0.0247	1.62	0.02512	1.66816
0.02475	1.64432	0.0247	1.64	0.0247	1.62	0.02513	1.66944
0.02477	1.64531	0.0247	1.64	0.0247	1.62	0.02515	1.67069
0.02478	1.64629	0.0248	1.64	0.0247	1.62	0.02517	1.67192
0.0248	1.64729	0.0248	1.64	0.0248	1.62	0.02518	1.67314
0.02482	1.64827	0.0248	1.64	0.0248	1.62	0.0252	1.67437
0.02483	1.64924	0.0248	1.64	0.0248	1.62	0.02522	1.67556
0.02485	1.65022	0.0248	1.64	0.0248	1.62	0.02523	1.67674
0.02487	1.65119	0.0248	1.64	0.0248	1.63	0.02525	1.67791
0.02488	1.65216	0.0249	1.64	0.0248	1.63	0.02527	1.67906
0.0249	1.65313	0.0249	1.64	0.0249	1.63	0.02529	1.68021
0.02492	1.65409	0.0249	1.64	0.0249	1.63	0.0253	1.68137
0.02493	1.65507	0.0249	1.65	0.0249	1.63	0.02532	1.68253
0.02495	1.65604	0.0249	1.65	0.0249	1.63	0.02534	1.68367
0.02497	1.65704	0.0249	1.65	0.0249	1.63	0.02535	1.68482
0.02498	1.65804	0.025	1.65	0.0249	1.63	0.02537	1.68597
0.025	1.65903	0.025	1.65	0.025	1.63	0.02539	1.68713
0.02502	1.66004	0.025	1.65	0.025	1.63	0.0254	1.68829
0.02503	1.66106	0.025	1.65	0.025	1.64	0.02542	1.68943
0.02505	1.66208	0.025	1.65	0.025	1.64	0.02544	1.69052
0.02507	1.66311	0.025	1.65	0.025	1.64	0.02545	1.69163
0.02508	1.66413	0.0251	1.65	0.025	1.64	0.02547	1.69271
0.0251	1.66515	0.0251	1.66	0.0251	1.64	0.02549	1.69381
0.02512	1.66619	0.0251	1.66	0.0251	1.64	0.02551	1.69488
0.02513	1.66722	0.0251	1.66	0.0251	1.64	0.02552	1.69594
0.02515	1.66824	0.0251	1.66	0.0251	1.64	0.02554	1.69701
0.02517	1.66926	0.0251	1.66	0.0251	1.64	0.02556	1.69807
0.02518	1.67029	0.0252	1.66	0.0251	1.65	0.02557	1.69911
0.0252	1.67131	0.0252	1.66	0.0252	1.65	0.02559	1.70014
0.02522	1.67235	0.0252	1.66	0.0252	1.65	0.02561	1.70117
0.02523	1.67338	0.0252	1.66	0.0252	1.65	0.02562	1.70218
0.02525	1.67442	0.0252	1.66	0.0252	1.65	0.02564	1.70318
0.02527	1.67546	0.0252	1.67	0.0252	1.65	0.02566	1.70418
0.02528	1.6765	0.0253	1.67	0.0252	1.65	0.02568	1.70517
0.0253	1.67755	0.0253	1.67	0.0253	1.65	0.02569	1.70615
0.02532	1.6786	0.0253	1.67	0.0253	1.66	0.02571	1.70711
0.02533	1.67969	0.0253	1.67	0.0253	1.66	0.02573	1.70808
0.02535	1.68081	0.0253	1.67	0.0253	1.66	0.02574	1.70904
0.02537	1.68197	0.0253	1.67	0.0253	1.66	0.02576	1.71001
0.02538	1.68318	0.0254	1.67	0.0253	1.66	0.02578	1.71099
0.0254	1.6844	0.0254	1.68	0.0254	1.66	0.02579	1.71195
0.02542	1.68563	0.0254	1.68	0.0254	1.66	0.02581	1.7129
0.02543	1.68687	0.0254	1.68	0.0254	1.66	0.02583	1.71385
0.02545	1.68812	0.0254	1.68	0.0254	1.67	0.02584	1.7148
0.02547	1.68936	0.0254	1.68	0.0254	1.67	0.02586	1.71576
0.02548	1.6906	0.0255	1.68	0.0254	1.67	0.02588	1.7167
0.0255	1.69184	0.0255	1.68	0.0255	1.67	0.0259	1.71767
0.02552	1.69308	0.0255	1.69	0.0255	1.67	0.02591	1.71864
0.02553	1.69433	0.0255	1.69	0.0255	1.67	0.02593	1.71958
0.02555	1.69557	0.0255	1.69	0.0255	1.67	0.02595	1.72054
0.02557	1.69681	0.0255	1.69	0.0255	1.67	0.02596	1.7215
0.02558	1.69804	0.0256	1.69	0.0255	1.68	0.02598	1.72249
0.0256	1.69928	0.0256	1.69	0.0256	1.68	0.026	1.72347
0.02562	1.70051	0.0256	1.69	0.0256	1.68	0.02601	1.72447
0.02563	1.70174	0.0256	1.69	0.0256	1.68	0.02603	1.72549
0.02565	1.70295	0.0256	1.69	0.0256	1.68	0.02605	1.72653
0.02567	1.70417	0.0256	1.7	0.0256	1.68	0.02606	1.72758
0.02568	1.70537	0.0257	1.7	0.0256	1.68	0.02608	1.72866
0.0257	1.70658	0.0257	1.7	0.0257	1.68	0.0261	1.72974
0.02572	1.70779	0.0257	1.7	0.0257	1.68	0.02612	1.73084
0.02573	1.70899	0.0257	1.7	0.0257	1.69	0.02613	1.73195
0.02575	1.71019	0.0257	1.7	0.0257	1.69	0.02615	1.73306
0.02577	1.7114	0.0257	1.7	0.0257	1.69	0.02617	1.73418
0.02578	1.71259	0.0258	1.7	0.0257	1.69	0.02618	1.73532
0.0258	1.71378	0.0258	1.71	0.0258	1.69	0.0262	1.73647
0.02582	1.71498	0.0258	1.71	0.0258	1.69	0.02622	1.73763
0.02583	1.71618	0.0258	1.71	0.0258	1.69	0.02623	1.7388
0.02585	1.71737	0.0258	1.71	0.0258	1.69	0.02625	1.73997
0.02587	1.71856	0.0258	1.71	0.0258	1.69	0.02627	1.74114
0.02588	1.71975	0.0259	1.71	0.0258	1.7	0.02628	1.74231
0.0259	1.72095	0.0259	1.71	0.0259	1.7	0.0263	1.74351
0.02592	1.72214	0.0259	1.71	0.0259	1.7	0.02632	1.74469
0.02593	1.72333	0.0259	1.72	0.0259	1.7	0.02634	1.74589
0.02595	1.72452	0.0259	1.72	0.0259	1.7	0.02635	1.74709
0.02597	1.72568	0.0259	1.72	0.0259	1.7	0.02637	1.74831
0.02598	1.72686	0.026	1.72	0.0259	1.7	0.02639	1.74952
0.026	1.72802	0.026	1.72	0.026	1.7	0.0264	1.75075
0.02602	1.72917	0.026	1.72	0.026	1.7	0.02642	1.75198
0.02603	1.73032	0.026	1.72	0.026	1.7	0.02644	1.75321
0.02605	1.73146	0.026	1.72	0.026	1.71	0.02645	1.75445
0.02607	1.73259	0.026	1.72	0.026	1.71	0.02647	1.75568
0.02608	1.7337	0.0261	1.73	0.026	1.71	0.02649	1.75689
0.0261	1.73482	0.0261	1.73	0.0261	1.71	0.02651	1.75809
0.02612	1.73592	0.0261	1.73	0.0261	1.71	0.02652	1.75928
0.02613	1.73701	0.0261	1.73	0.0261	1.71	0.02654	1.76047
0.02615	1.7381	0.0261	1.73	0.0261	1.71	0.02656	1.76165
0.02617	1.73918	0.0261	1.73	0.0261	1.71	0.02657	1.76283
0.02618	1.74026	0.0262	1.73	0.0261	1.71	0.02659	1.764
0.0262	1.74134	0.0262	1.73	0.0262	1.71	0.02661	1.76519
0.02622	1.74241	0.0262	1.73	0.0262	1.72	0.02662	1.76638
0.02624	1.74347	0.0262	1.73	0.0262	1.72	0.02664	1.76759
0.02625	1.74452	0.0262	1.74	0.0262	1.72	0.02666	1.76879
0.02627	1.74556	0.0262	1.74	0.0262	1.72	0.02667	1.77
0.02629	1.74658	0.0263	1.74	0.0262	1.72	0.02669	1.7712
0.0263	1.7476	0.0263	1.74	0.0263	1.72	0.02671	1.77241
0.02632	1.7486	0.0263	1.74	0.0263	1.72	0.02673	1.77361
0.02634	1.7496	0.0263	1.74	0.0263	1.72	0.02674	1.77482
0.02635	1.7506	0.0263	1.74	0.0263	1.72	0.02676	1.77602
0.02637	1.75159	0.0263	1.74	0.0263	1.72	0.02678	1.77723
0.02639	1.75258	0.0264	1.74	0.0263	1.73	0.02679	1.77844
0.0264	1.75355	0.0264	1.74	0.0264	1.73	0.02681	1.77962
0.02642	1.75453	0.0264	1.74	0.0264	1.73	0.02683	1.7808
0.02644	1.7555	0.0264	1.75	0.0264	1.73	0.02684	1.78197
0.02645	1.75648	0.0264	1.75	0.0264	1.73	0.02686	1.78315
0.02647	1.75745	0.0264	1.75	0.0264	1.73	0.02688	1.78432
0.02649	1.75841	0.0265	1.75	0.0264	1.73	0.02689	1.78549
0.0265	1.75938	0.0265	1.75	0.0265	1.73	0.02691	1.78664
0.02652	1.76034	0.0265	1.75	0.0265	1.73	0.02693	1.78781
0.02654	1.76133	0.0265	1.75	0.0265	1.73	0.02695	1.78897
0.02655	1.76231	0.0265	1.75	0.0265	1.74	0.02696	1.79013
0.02657	1.7633	0.0265	1.75	0.0265	1.74	0.02698	1.79127
0.02659	1.76429	0.0266	1.75	0.0265	1.74	0.027	1.79241
0.0266	1.76528	0.0266	1.75	0.0266	1.74	0.02701	1.79355
0.02662	1.76627	0.0266	1.76	0.0266	1.74	0.02703	1.79469
0.02664	1.76726	0.0266	1.76	0.0266	1.74	0.02705	1.79583
0.02665	1.76826	0.0266	1.76	0.0266	1.74	0.02706	1.79695
0.02667	1.76925	0.0266	1.76	0.0266	1.74	0.02708	1.79806
0.02669	1.77024	0.0267	1.76	0.0266	1.74	0.0271	1.79917
0.0267	1.77125	0.0267	1.76	0.0267	1.74	0.02711	1.80027
0.02672	1.77225	0.0267	1.76	0.0267	1.75	0.02713	1.80137
0.02674	1.77327	0.0267	1.76	0.0267	1.75	0.02715	1.80245
0.02675	1.77428	0.0267	1.76	0.0267	1.75	0.02717	1.80354
0.02677	1.77532	0.0267	1.76	0.0267	1.75	0.02718	1.80461
0.02679	1.77636	0.0268	1.77	0.0267	1.75	0.0272	1.80571
0.0268	1.77741	0.0268	1.77	0.0268	1.75	0.02722	1.80679
0.02682	1.77847	0.0268	1.77	0.0268	1.75	0.02723	1.80788
0.02684	1.77953	0.0268	1.77	0.0268	1.75	0.02725	1.80894
0.02685	1.7806	0.0268	1.77	0.0268	1.76	0.02727	1.81001
0.02687	1.78168	0.0268	1.77	0.0268	1.76	0.02728	1.81107
0.02689	1.78276	0.0269	1.77	0.0268	1.76	0.0273	1.8121
0.0269	1.78387	0.0269	1.77	0.0269	1.76	0.02732	1.81313
0.02692	1.78498	0.0269	1.78	0.0269	1.76	0.02733	1.81416
0.02694	1.7861	0.0269	1.78	0.0269	1.76	0.02735	1.81518
0.02695	1.78723	0.0269	1.78	0.0269	1.76	0.02737	1.81622
0.02697	1.78836	0.0269	1.78	0.0269	1.76	0.02739	1.81726
0.02699	1.7895	0.027	1.78	0.0269	1.77	0.0274	1.8183
0.027	1.79066	0.027	1.78	0.027	1.77	0.02742	1.81934
0.02702	1.79183	0.027	1.78	0.027	1.77	0.02744	1.82038
0.02704	1.79301	0.027	1.78	0.027	1.77	0.02745	1.82141
0.02705	1.79421	0.027	1.79	0.027	1.77	0.02747	1.82244
0.02707	1.79543	0.027	1.79	0.027	1.77	0.02749	1.82347
0.02709	1.79666	0.0271	1.79	0.027	1.77	0.0275	1.82449
0.0271	1.7979	0.0271	1.79	0.0271	1.77	0.02752	1.82552
0.02712	1.79915	0.0271	1.79	0.0271	1.77	0.02754	1.82655
0.02714	1.80042	0.0271	1.79	0.0271	1.78	0.02756	1.82759
0.02715	1.80168	0.0271	1.79	0.0271	1.78	0.02757	1.82863
0.02717	1.80294	0.0271	1.79	0.0271	1.78	0.02759	1.82966
0.02719	1.8042	0.0272	1.8	0.0271	1.78	0.02761	1.83071
0.0272	1.80546	0.0272	1.8	0.0272	1.78	0.02762	1.83175
0.02722	1.80672	0.0272	1.8	0.0272	1.78	0.02764	1.8328
0.02724	1.80796	0.0272	1.8	0.0272	1.78	0.02766	1.83385
0.02725	1.8092	0.0272	1.8	0.0272	1.78	0.02767	1.8349
0.02727	1.81043	0.0272	1.8	0.0272	1.79	0.02769	1.83595
0.02729	1.81165	0.0273	1.8	0.0272	1.79	0.02771	1.837
0.0273	1.81286	0.0273	1.8	0.0273	1.79	0.02772	1.83805
0.02732	1.81407	0.0273	1.81	0.0273	1.79	0.02774	1.8391
0.02734	1.81528	0.0273	1.81	0.0273	1.79	0.02776	1.84017
0.02735	1.81649	0.0273	1.81	0.0273	1.79	0.02778	1.84123
0.02737	1.81768	0.0273	1.81	0.0273	1.79	0.02779	1.8423
0.02739	1.81887	0.0274	1.81	0.0273	1.79	0.02781	1.84337
0.0274	1.82005	0.0274	1.81	0.0274	1.79	0.02783	1.84444
0.02742	1.82123	0.0274	1.81	0.0274	1.8	0.02784	1.84552
0.02744	1.82242	0.0274	1.81	0.0274	1.8	0.02786	1.84658
0.02745	1.82359	0.0274	1.81	0.0274	1.8	0.02788	1.84765
0.02747	1.82476	0.0274	1.82	0.0274	1.8	0.02789	1.84871
0.02749	1.82593	0.0275	1.82	0.0274	1.8	0.02791	1.84978
0.0275	1.82708	0.0275	1.82	0.0275	1.8	0.02793	1.85089
0.02752	1.82824	0.0275	1.82	0.0275	1.8	0.02794	1.85202
0.02754	1.82939	0.0275	1.82	0.0275	1.8	0.02796	1.85316
0.02755	1.83054	0.0275	1.82	0.0275	1.8	0.02798	1.8543
0.02757	1.83168	0.0275	1.82	0.0275	1.81	0.028	1.85547
0.02759	1.83281	0.0276	1.82	0.0275	1.81	0.02801	1.85663
0.0276	1.83393	0.0276	1.82	0.0276	1.81	0.02803	1.85781
0.02762	1.83505	0.0276	1.83	0.0276	1.81	0.02805	1.85898
0.02764	1.83616	0.0276	1.83	0.0276	1.81	0.02806	1.86015
0.02765	1.83726	0.0276	1.83	0.0276	1.81	0.02808	1.86134
0.02767	1.83835	0.0276	1.83	0.0276	1.81	0.0281	1.86253
0.02769	1.83945	0.0277	1.83	0.0276	1.81	0.02811	1.86374
0.0277	1.84053	0.0277	1.83	0.0277	1.81	0.02813	1.86496
0.02772	1.84162	0.0277	1.83	0.0277	1.81	0.02815	1.86618
0.02774	1.84271	0.0277	1.83	0.0277	1.82	0.02816	1.86739
0.02775	1.84379	0.0277	1.83	0.0277	1.82	0.02818	1.86863
0.02777	1.84487	0.0277	1.84	0.0277	1.82	0.0282	1.86988
0.02779	1.84595	0.0278	1.84	0.0277	1.82	0.02822	1.87112
0.0278	1.84702	0.0278	1.84	0.0278	1.82	0.02823	1.87236
0.02782	1.84809	0.0278	1.84	0.0278	1.82	0.02825	1.8736
0.02784	1.84916	0.0278	1.84	0.0278	1.82	0.02827	1.87485
0.02785	1.85022	0.0278	1.84	0.0278	1.82	0.02828	1.87611
0.02787	1.85129	0.0278	1.84	0.0278	1.82	0.0283	1.87737
0.02789	1.85234	0.0279	1.84	0.0278	1.82	0.02832	1.87864
0.0279	1.85338	0.0279	1.84	0.0279	1.83	0.02833	1.87992
0.02792	1.85443	0.0279	1.84	0.0279	1.83	0.02835	1.88119
0.02794	1.85546	0.0279	1.85	0.0279	1.83	0.02837	1.88245
0.02795	1.85649	0.0279	1.85	0.0279	1.83	0.02839	1.8837
0.02797	1.85752	0.0279	1.85	0.0279	1.83	0.0284	1.88495
0.02799	1.85853	0.028	1.85	0.0279	1.83	0.02842	1.88619
0.028	1.85955	0.028	1.85	0.028	1.83	0.02844	1.88742
0.02802	1.86055	0.028	1.85	0.028	1.83	0.02845	1.88865
0.02804	1.86156	0.028	1.85	0.028	1.83	0.02847	1.88988
0.02805	1.86256	0.028	1.85	0.028	1.83	0.02849	1.89109
0.02807	1.86355	0.028	1.85	0.028	1.84	0.0285	1.89229
0.02809	1.86455	0.0281	1.85	0.028	1.84	0.02852	1.8935
0.0281	1.86555	0.0281	1.85	0.0281	1.84	0.02854	1.89469
0.02812	1.86655	0.0281	1.86	0.0281	1.84	0.02855	1.89588
0.02814	1.86755	0.0281	1.86	0.0281	1.84	0.02857	1.89706
0.02815	1.86855	0.0281	1.86	0.0281	1.84	0.02859	1.89822
0.02817	1.86956	0.0281	1.86	0.0281	1.84	0.02861	1.89938
0.02819	1.87056	0.0282	1.86	0.0281	1.84	0.02862	1.90052
0.0282	1.87156	0.0282	1.86	0.0282	1.84	0.02864	1.90166
0.02822	1.87257	0.0282	1.86	0.0282	1.84	0.02866	1.90279
0.02824	1.87358	0.0282	1.86	0.0282	1.84	0.02867	1.9039
0.02825	1.87459	0.0282	1.86	0.0282	1.85	0.02869	1.90501
0.02827	1.8756	0.0282	1.86	0.0282	1.85	0.02871	1.90609
0.02829	1.8766	0.0283	1.87	0.0282	1.85	0.02872	1.90718
0.0283	1.87762	0.0283	1.87	0.0283	1.85	0.02874	1.90825
0.02832	1.87863	0.0283	1.87	0.0283	1.85	0.02876	1.90931
0.02834	1.87965	0.0283	1.87	0.0283	1.85	0.02877	1.91036
0.02835	1.88067	0.0283	1.87	0.0283	1.85	0.02879	1.9114
0.02837	1.8817	0.0283	1.87	0.0283	1.85	0.02881	1.91245
0.02839	1.88274	0.0284	1.87	0.0283	1.86	0.02883	1.91348
0.0284	1.88382	0.0284	1.87	0.0284	1.86	0.02884	1.91449
0.02842	1.8849	0.0284	1.87	0.0284	1.86	0.02886	1.91551
0.02844	1.88599	0.0284	1.88	0.0284	1.86	0.02888	1.91653
0.02845	1.88709	0.0284	1.88	0.0284	1.86	0.02889	1.91754
0.02847	1.88822	0.0284	1.88	0.0284	1.86	0.02891	1.91854
0.02849	1.88934	0.0285	1.88	0.0284	1.86	0.02893	1.91954
0.0285	1.89048	0.0285	1.88	0.0285	1.86	0.02894	1.92055
0.02852	1.89162	0.0285	1.88	0.0285	1.86	0.02896	1.92156
0.02854	1.89275	0.0285	1.88	0.0285	1.87	0.02898	1.92256
0.02855	1.89389	0.0285	1.88	0.0285	1.87	0.02899	1.92357
0.02857	1.89502	0.0285	1.89	0.0285	1.87	0.02901	1.92457
0.02859	1.89616	0.0286	1.89	0.0285	1.87	0.02903	1.92558
0.0286	1.8973	0.0286	1.89	0.0286	1.87	0.02905	1.92658
0.02862	1.89844	0.0286	1.89	0.0286	1.87	0.02906	1.92759
0.02864	1.89959	0.0286	1.89	0.0286	1.87	0.02908	1.92861
0.02865	1.90076	0.0286	1.89	0.0286	1.87	0.0291	1.92962
0.02867	1.90194	0.0286	1.89	0.0286	1.88	0.02911	1.93063
0.02869	1.90312	0.0287	1.89	0.0286	1.88	0.02913	1.93165
0.0287	1.9043	0.0287	1.89	0.0287	1.88	0.02915	1.93267
0.02872	1.90549	0.0287	1.9	0.0287	1.88	0.02916	1.9337
0.02874	1.90668	0.0287	1.9	0.0287	1.88	0.02918	1.93474
0.02875	1.90787	0.0287	1.9	0.0287	1.88	0.0292	1.9358
0.02877	1.90905	0.0287	1.9	0.0287	1.88	0.02921	1.93684
0.02879	1.91023	0.0288	1.9	0.0287	1.88	0.02923	1.93789
0.0288	1.91141	0.0288	1.9	0.0288	1.89	0.02925	1.93896
0.02882	1.91261	0.0288	1.9	0.0288	1.89	0.02927	1.94004
0.02884	1.91379	0.0288	1.9	0.0288	1.89	0.02928	1.94111
0.02885	1.91498	0.0288	1.91	0.0288	1.89	0.0293	1.94219
0.02887	1.91617	0.0288	1.91	0.0288	1.89	0.02932	1.94329
0.02889	1.91736	0.0289	1.91	0.0288	1.89	0.02933	1.9444
0.0289	1.91855	0.0289	1.91	0.0289	1.89	0.02935	1.94553
0.02892	1.91974	0.0289	1.91	0.0289	1.89	0.02937	1.94667
0.02894	1.92094	0.0289	1.91	0.0289	1.89	0.02938	1.94782
0.02895	1.92214	0.0289	1.91	0.0289	1.9	0.0294	1.94902
0.02897	1.92334	0.0289	1.91	0.0289	1.9	0.02942	1.95027
0.02899	1.92454	0.029	1.92	0.0289	1.9	0.02944	1.95155
0.029	1.92574	0.029	1.92	0.029	1.9	0.02945	1.95285
0.02902	1.92692	0.029	1.92	0.029	1.9	0.02947	1.95418
0.02904	1.92813	0.029	1.92	0.029	1.9	0.02949	1.9555
0.02905	1.92932	0.029	1.92	0.029	1.9	0.0295	1.95683
0.02907	1.93052	0.029	1.92	0.029	1.9	0.02952	1.95813
0.02909	1.9317	0.0291	1.92	0.029	1.9	0.02954	1.95944
0.0291	1.93288	0.0291	1.92	0.0291	1.91	0.02955	1.96075
0.02912	1.93405	0.0291	1.92	0.0291	1.91	0.02957	1.96204
0.02914	1.93521	0.0291	1.93	0.0291	1.91	0.02959	1.96331
0.02915	1.93637	0.0291	1.93	0.0291	1.91	0.0296	1.96456
0.02917	1.93753	0.0291	1.93	0.0291	1.91	0.02962	1.96581
0.02919	1.93867	0.0292	1.93	0.0291	1.91	0.02964	1.96706
0.0292	1.93982	0.0292	1.93	0.0292	1.91	0.02966	1.96829
0.02922	1.94095	0.0292	1.93	0.0292	1.91	0.02967	1.96952
0.02924	1.94208	0.0292	1.93	0.0292	1.91	0.02969	1.97077
0.02925	1.94319	0.0292	1.93	0.0292	1.91	0.02971	1.97201
0.02927	1.94431	0.0292	1.93	0.0292	1.92	0.02972	1.97321
0.02929	1.94543	0.0293	1.94	0.0292	1.92	0.02974	1.97443
0.0293	1.94655	0.0293	1.94	0.0293	1.92	0.02976	1.97562
0.02932	1.94766	0.0293	1.94	0.0293	1.92	0.02977	1.97681
0.02934	1.94876	0.0293	1.94	0.0293	1.92	0.02979	1.97799
0.02935	1.94986	0.0293	1.94	0.0293	1.92	0.02981	1.97917
0.02937	1.95095	0.0293	1.94	0.0293	1.92	0.02982	1.98033
0.02939	1.95203	0.0294	1.94	0.0293	1.92	0.02984	1.98147
0.0294	1.95311	0.0294	1.94	0.0294	1.92	0.02986	1.98259
0.02942	1.95418	0.0294	1.94	0.0294	1.92	0.02988	1.98368
0.02944	1.95525	0.0294	1.94	0.0294	1.93	0.02989	1.98473
0.02945	1.95631	0.0294	1.95	0.0294	1.93	0.02991	1.98577
0.02947	1.95735	0.0294	1.95	0.0294	1.93	0.02993	1.98679
0.02949	1.95841	0.0295	1.95	0.0294	1.93	0.02994	1.98781
0.0295	1.95946	0.0295	1.95	0.0295	1.93	0.02996	1.98885
0.02952	1.96049	0.0295	1.95	0.0295	1.93	0.02998	1.9899
0.02954	1.96152	0.0295	1.95	0.0295	1.93	0.02999	1.99096
0.02955	1.96256	0.0295	1.95	0.0295	1.93	0.03001	1.99201
0.02957	1.96358	0.0295	1.95	0.0295	1.93	0.03003	1.99305
0.02959	1.9646	0.0296	1.95	0.0295	1.93	0.03004	1.99406
0.0296	1.96563	0.0296	1.95	0.0296	1.94	0.03006	1.99505
0.02962	1.96664	0.0296	1.96	0.0296	1.94	0.03008	1.99602
0.02964	1.96767	0.0296	1.96	0.0296	1.94	0.0301	1.99702
0.02965	1.96869	0.0296	1.96	0.0296	1.94	0.03011	1.99803
0.02967	1.96972	0.0296	1.96	0.0296	1.94	0.03013	1.99908
0.02969	1.97074	0.0297	1.96	0.0296	1.94	0.03015	2.00016
0.0297	1.97177	0.0297	1.96	0.0297	1.94	0.03016	2.00124
0.02972	1.97279	0.0297	1.96	0.0297	1.94	0.03018	2.00232
0.02974	1.97381	0.0297	1.96	0.0297	1.94	0.0302	2.00341
0.02975	1.97483	0.0297	1.96	0.0297	1.94	0.03021	2.00447
0.02977	1.97585	0.0297	1.96	0.0297	1.95	0.03023	2.00556
0.02979	1.97688	0.0298	1.97	0.0297	1.95	0.03025	2.00664
0.0298	1.9779	0.0298	1.97	0.0298	1.95	0.03027	2.00772
0.02982	1.97893	0.0298	1.97	0.0298	1.95	0.03028	2.0088
0.02984	1.97996	0.0298	1.97	0.0298	1.95	0.0303	2.0099
0.02985	1.98097	0.0298	1.97	0.0298	1.95	0.03032	2.01101
0.02987	1.98198	0.0298	1.97	0.0298	1.95	0.03033	2.01212
0.02989	1.983	0.0299	1.97	0.0298	1.95	0.03035	2.01322
0.0299	1.98403	0.0299	1.97	0.0299	1.95	0.03037	2.01431
0.02992	1.98505	0.0299	1.97	0.0299	1.96	0.03038	2.01538
0.02994	1.98607	0.0299	1.97	0.0299	1.96	0.0304	2.01645
0.02995	1.98711	0.0299	1.98	0.0299	1.96	0.03042	2.01751
0.02997	1.98812	0.0299	1.98	0.0299	1.96	0.03043	2.01859
0.02999	1.98916	0.03	1.98	0.0299	1.96	0.03045	2.01965
0.03	1.99018	0.03	1.98	0.03	1.96	0.03047	2.02074
0.03002	1.99121	0.03	1.98	0.03	1.96	0.03049	2.02183
0.03004	1.99224	0.03	1.98	0.03	1.96	0.0305	2.0229
0.03005	1.99329	0.03	1.98	0.03	1.96	0.03052	2.02397
0.03007	1.99434	0.03	1.98	0.03	1.97	0.03054	2.02504
0.03009	1.99539	0.0301	1.98	0.03	1.97	0.03055	2.0261
0.0301	1.99645	0.0301	1.99	0.0301	1.97	0.03057	2.0272
0.03012	1.99754	0.0301	1.99	0.0301	1.97	0.03059	2.02829
0.03014	1.99864	0.0301	1.99	0.0301	1.97	0.0306	2.02937
0.03015	1.99977	0.0301	1.99	0.0301	1.97	0.03062	2.03044
0.03017	2.00092	0.0301	1.99	0.0301	1.97	0.03064	2.03151
0.03019	2.00207	0.0302	1.99	0.0301	1.97	0.03065	2.03257
0.0302	2.00326	0.0302	1.99	0.0302	1.98	0.03067	2.03362
0.03022	2.00445	0.0302	1.99	0.0302	1.98	0.03069	2.03468
0.03024	2.00565	0.0302	2	0.0302	1.98	0.03071	2.03572
0.03025	2.00685	0.0302	2	0.0302	1.98	0.03072	2.03679
0.03027	2.00807	0.0302	2	0.0302	1.98	0.03074	2.03788
0.03029	2.00928	0.0303	2	0.0302	1.98	0.03076	2.03899
0.0303	2.01048	0.0303	2	0.0303	1.98	0.03077	2.04013
0.03032	2.0117	0.0303	2	0.0303	1.98	0.03079	2.04126
0.03034	2.01291	0.0303	2	0.0303	1.98	0.03081	2.04245
0.03035	2.01411	0.0303	2	0.0303	1.99	0.03082	2.04366
0.03037	2.01532	0.0303	2.01	0.0303	1.99	0.03084	2.04487
0.03039	2.01652	0.0304	2.01	0.0303	1.99	0.03086	2.04606
0.0304	2.01773	0.0304	2.01	0.0304	1.99	0.03087	2.04726
0.03042	2.01892	0.0304	2.01	0.0304	1.99	0.03089	2.04846
0.03044	2.02012	0.0304	2.01	0.0304	1.99	0.03091	2.04964
0.03045	2.02129	0.0304	2.01	0.0304	1.99	0.03093	2.05082
0.03047	2.02247	0.0304	2.01	0.0304	1.99	0.03094	2.05198
0.03049	2.02365	0.0305	2.01	0.0304	2	0.03096	2.05313
0.0305	2.02481	0.0305	2.01	0.0305	2	0.03098	2.05427
0.03052	2.02598	0.0305	2.02	0.0305	2	0.03099	2.05541
0.03054	2.02714	0.0305	2.02	0.0305	2	0.03101	2.05656
0.03055	2.0283	0.0305	2.02	0.0305	2	0.03103	2.0577
0.03057	2.02946	0.0305	2.02	0.0305	2	0.03104	2.05883
0.03059	2.03063	0.0306	2.02	0.0305	2	0.03106	2.05995
0.0306	2.03179	0.0306	2.02	0.0306	2	0.03108	2.06106
0.03062	2.03294	0.0306	2.02	0.0306	2	0.03109	2.06216
0.03064	2.03411	0.0306	2.02	0.0306	2.01	0.03111	2.06327
0.03065	2.03526	0.0306	2.03	0.0306	2.01	0.03113	2.06438
0.03067	2.03644	0.0306	2.03	0.0306	2.01	0.03115	2.06549
0.03069	2.0376	0.0307	2.03	0.0306	2.01	0.03116	2.06661
0.0307	2.03875	0.0307	2.03	0.0307	2.01	0.03118	2.06772
0.03072	2.03991	0.0307	2.03	0.0307	2.01	0.0312	2.06885
0.03074	2.04107	0.0307	2.03	0.0307	2.01	0.03121	2.06997
0.03075	2.04223	0.0307	2.03	0.0307	2.01	0.03123	2.07107
0.03077	2.04339	0.0307	2.03	0.0307	2.01	0.03125	2.07218
0.03079	2.04453	0.0308	2.03	0.0307	2.01	0.03126	2.07327
0.0308	2.04567	0.0308	2.04	0.0308	2.02	0.03128	2.07439
0.03082	2.04679	0.0308	2.04	0.0308	2.02	0.0313	2.07551
0.03084	2.04791	0.0308	2.04	0.0308	2.02	0.03132	2.07663
0.03085	2.04902	0.0308	2.04	0.0308	2.02	0.03133	2.07777
0.03087	2.05013	0.0308	2.04	0.0308	2.02	0.03135	2.07893
0.03089	2.05125	0.0309	2.04	0.0308	2.02	0.03137	2.08009
0.0309	2.05235	0.0309	2.04	0.0309	2.02	0.03138	2.08125
0.03092	2.05345	0.0309	2.04	0.0309	2.02	0.0314	2.0824
0.03094	2.05456	0.0309	2.04	0.0309	2.02	0.03142	2.08356
0.03095	2.05566	0.0309	2.04	0.0309	2.03	0.03143	2.08472
0.03097	2.05676	0.0309	2.05	0.0309	2.03	0.03145	2.08587
0.03099	2.05785	0.031	2.05	0.0309	2.03	0.03147	2.08703
0.031	2.05895	0.031	2.05	0.031	2.03	0.03148	2.08818
0.03102	2.06005	0.031	2.05	0.031	2.03	0.0315	2.08933
0.03104	2.06113	0.031	2.05	0.031	2.03	0.03152	2.09048
0.03105	2.06222	0.031	2.05	0.031	2.03	0.03154	2.09162
0.03107	2.06329	0.031	2.05	0.031	2.03	0.03155	2.09276
0.03109	2.06436	0.0311	2.05	0.031	2.03	0.03157	2.09389
0.0311	2.06543	0.0311	2.05	0.0311	2.03	0.03159	2.09501
0.03112	2.0665	0.0311	2.06	0.0311	2.04	0.0316	2.09612
0.03114	2.06757	0.0311	2.06	0.0311	2.04	0.03162	2.09724
0.03116	2.06863	0.0311	2.06	0.0311	2.04	0.03164	2.09836
0.03117	2.06969	0.0311	2.06	0.0311	2.04	0.03165	2.09949
0.03119	2.07075	0.0312	2.06	0.0311	2.04	0.03167	2.10063
0.03121	2.07179	0.0312	2.06	0.0312	2.04	0.03169	2.10177
0.03122	2.07283	0.0312	2.06	0.0312	2.04	0.0317	2.10291
0.03124	2.07388	0.0312	2.06	0.0312	2.04	0.03172	2.10406
0.03126	2.07491	0.0312	2.06	0.0312	2.04	0.03174	2.10519
0.03127	2.07594	0.0312	2.06	0.0312	2.04	0.03176	2.10632
0.03129	2.07697	0.0313	2.07	0.0312	2.05	0.03177	2.10746
0.03131	2.07799	0.0313	2.07	0.0313	2.05	0.03179	2.10859
0.03132	2.07902	0.0313	2.07	0.0313	2.05	0.03181	2.10972
0.03134	2.08004	0.0313	2.07	0.0313	2.05	0.03182	2.11085
0.03136	2.08107	0.0313	2.07	0.0313	2.05	0.03184	2.11199
0.03137	2.08211	0.0313	2.07	0.0313	2.05	0.03186	2.11311
0.03139	2.08314	0.0314	2.07	0.0313	2.05	0.03187	2.11424
0.03141	2.08419	0.0314	2.07	0.0314	2.05	0.03189	2.11535
0.03142	2.08522	0.0314	2.07	0.0314	2.05	0.03191	2.11647
0.03144	2.08627	0.0314	2.07	0.0314	2.05	0.03192	2.11759
0.03146	2.08731	0.0314	2.08	0.0314	2.06	0.03194	2.11869
0.03147	2.08836	0.0314	2.08	0.0314	2.06	0.03196	2.1198
0.03149	2.08941	0.0315	2.08	0.0314	2.06	0.03198	2.12091
0.03151	2.09047	0.0315	2.08	0.0315	2.06	0.03199	2.12201
0.03152	2.09151	0.0315	2.08	0.0315	2.06	0.03201	2.12312
0.03154	2.09257	0.0315	2.08	0.0315	2.06	0.03203	2.12422
0.03156	2.09364	0.0315	2.08	0.0315	2.06	0.03204	2.12531
0.03157	2.09469	0.0315	2.08	0.0315	2.06	0.03206	2.12641
0.03159	2.09575	0.0316	2.08	0.0315	2.06	0.03208	2.12749
0.03161	2.09682	0.0316	2.08	0.0316	2.07	0.03209	2.12855
0.03162	2.09788	0.0316	2.09	0.0316	2.07	0.03211	2.12961
0.03164	2.09893	0.0316	2.09	0.0316	2.07	0.03213	2.13065
0.03166	2.09999	0.0316	2.09	0.0316	2.07	0.03215	2.13168
0.03167	2.10106	0.0316	2.09	0.0316	2.07	0.03216	2.13273
0.03169	2.10213	0.0317	2.09	0.0316	2.07	0.03218	2.13376
0.03171	2.10321	0.0317	2.09	0.0317	2.07	0.0322	2.13478
0.03172	2.10429	0.0317	2.09	0.0317	2.07	0.03221	2.13582
0.03174	2.10538	0.0317	2.09	0.0317	2.08	0.03223	2.13684
0.03176	2.10647	0.0317	2.1	0.0317	2.08	0.03225	2.13786
0.03177	2.10756	0.0317	2.1	0.0317	2.08	0.03226	2.13886
0.03179	2.10866	0.0318	2.1	0.0317	2.08	0.03228	2.13987
0.03181	2.10976	0.0318	2.1	0.0318	2.08	0.0323	2.14087
0.03182	2.11088	0.0318	2.1	0.0318	2.08	0.03231	2.14186
0.03184	2.11202	0.0318	2.1	0.0318	2.08	0.03233	2.14288
0.03186	2.11315	0.0318	2.1	0.0318	2.08	0.03235	2.14392
0.03187	2.11429	0.0318	2.1	0.0318	2.08	0.03237	2.145
0.03189	2.11545	0.0319	2.1	0.0318	2.09	0.03238	2.1461
0.03191	2.11661	0.0319	2.11	0.0319	2.09	0.0324	2.14719
0.03192	2.11779	0.0319	2.11	0.0319	2.09	0.03242	2.14829
0.03194	2.11897	0.0319	2.11	0.0319	2.09	0.03243	2.1494
0.03196	2.12014	0.0319	2.11	0.0319	2.09	0.03245	2.15054
0.03197	2.12131	0.0319	2.11	0.0319	2.09	0.03247	2.15167
0.03199	2.12248	0.032	2.11	0.0319	2.09	0.03248	2.15284
0.03201	2.12366	0.032	2.11	0.032	2.09	0.0325	2.15402
0.03202	2.12484	0.032	2.11	0.032	2.1	0.03252	2.15519
0.03204	2.12602	0.032	2.12	0.032	2.1	0.03253	2.15638
0.03206	2.12721	0.032	2.12	0.032	2.1	0.03255	2.15756
0.03207	2.1284	0.032	2.12	0.032	2.1	0.03257	2.15874
0.03209	2.12957	0.0321	2.12	0.032	2.1	0.03259	2.15991
0.03211	2.13075	0.0321	2.12	0.0321	2.1	0.0326	2.16107
0.03212	2.13192	0.0321	2.12	0.0321	2.1	0.03262	2.16224
0.03214	2.1331	0.0321	2.12	0.0321	2.1	0.03264	2.1634
0.03216	2.13428	0.0321	2.12	0.0321	2.1	0.03265	2.16455
0.03217	2.13546	0.0321	2.12	0.0321	2.11	0.03267	2.1657
0.03219	2.13664	0.0322	2.13	0.0321	2.11	0.03269	2.16683
0.03221	2.13781	0.0322	2.13	0.0322	2.11	0.0327	2.16797
0.03222	2.13897	0.0322	2.13	0.0322	2.11	0.03272	2.16911
0.03224	2.14014	0.0322	2.13	0.0322	2.11	0.03274	2.17024
0.03226	2.14131	0.0322	2.13	0.0322	2.11	0.03275	2.17138
0.03227	2.14246	0.0322	2.13	0.0322	2.11	0.03277	2.17253
0.03229	2.14363	0.0323	2.13	0.0322	2.11	0.03279	2.17369
0.03231	2.1448	0.0323	2.13	0.0323	2.11	0.03281	2.17485
0.03232	2.14596	0.0323	2.14	0.0323	2.12	0.03282	2.17602
0.03234	2.14711	0.0323	2.14	0.0323	2.12	0.03284	2.17718
0.03236	2.14826	0.0323	2.14	0.0323	2.12	0.03286	2.17834
0.03237	2.14941	0.0323	2.14	0.0323	2.12	0.03287	2.1795
0.03239	2.15056	0.0324	2.14	0.0323	2.12	0.03289	2.18067
0.03241	2.1517	0.0324	2.14	0.0324	2.12	0.03291	2.18186
0.03242	2.15285	0.0324	2.14	0.0324	2.12	0.03292	2.18305
0.03244	2.15398	0.0324	2.14	0.0324	2.12	0.03294	2.18426
0.03246	2.15511	0.0324	2.14	0.0324	2.12	0.03296	2.18547
0.03247	2.15624	0.0324	2.15	0.0324	2.12	0.03297	2.18668
0.03249	2.15739	0.0325	2.15	0.0324	2.13	0.03299	2.18788
0.03251	2.15852	0.0325	2.15	0.0324	2.13	0.03301	2.18907
0.03252	2.15966	0.0325	2.15	0.0325	2.13	0.03303	2.19027
0.03254	2.16079	0.0325	2.15	0.0325	2.13	0.03304	2.19145
0.03256	2.1619	0.0325	2.15	0.0325	2.13	0.03306	2.19264
0.03257	2.16301	0.0325	2.15	0.0325	2.13	0.03308	2.19382
0.03259	2.16411	0.0326	2.15	0.0325	2.13	0.03309	2.195
0.03261	2.16522	0.0326	2.15	0.0325	2.13	0.03311	2.19616
0.03262	2.16632	0.0326	2.15	0.0326	2.13	0.03313	2.19733
0.03264	2.16741	0.0326	2.16	0.0326	2.13	0.03314	2.19847
0.03266	2.1685	0.0326	2.16	0.0326	2.14	0.03316	2.1996
0.03267	2.16958	0.0326	2.16	0.0326	2.14	0.03318	2.20074
0.03269	2.17065	0.0327	2.16	0.0326	2.14	0.0332	2.20188
0.03271	2.17173	0.0327	2.16	0.0326	2.14	0.03321	2.203
0.03272	2.1728	0.0327	2.16	0.0327	2.14	0.03323	2.20413
0.03274	2.17386	0.0327	2.16	0.0327	2.14	0.03325	2.20524
0.03276	2.17493	0.0327	2.16	0.0327	2.14	0.03326	2.20635
0.03277	2.17598	0.0327	2.16	0.0327	2.14	0.03328	2.20747
0.03279	2.17702	0.0328	2.16	0.0327	2.14	0.0333	2.20858
0.03281	2.17807	0.0328	2.17	0.0327	2.14	0.03331	2.20968
0.03282	2.17912	0.0328	2.17	0.0328	2.15	0.03333	2.21077
0.03284	2.18017	0.0328	2.17	0.0328	2.15	0.03335	2.21186
0.03286	2.1812	0.0328	2.17	0.0328	2.15	0.03336	2.21296
0.03287	2.18225	0.0328	2.17	0.0328	2.15	0.03338	2.21405
0.03289	2.18329	0.0329	2.17	0.0328	2.15	0.0334	2.21514
0.03291	2.18433	0.0329	2.17	0.0328	2.15	0.03342	2.21622
0.03292	2.18537	0.0329	2.17	0.0329	2.15	0.03343	2.21731
0.03294	2.18641	0.0329	2.17	0.0329	2.15	0.03345	2.21839
0.03296	2.18745	0.0329	2.17	0.0329	2.15	0.03347	2.21947
0.03297	2.18849	0.0329	2.18	0.0329	2.16	0.03348	2.22055
0.03299	2.18952	0.033	2.18	0.0329	2.16	0.0335	2.22164
0.03301	2.19056	0.033	2.18	0.0329	2.16	0.03352	2.22272
0.03302	2.1916	0.033	2.18	0.033	2.16	0.03353	2.2238
0.03304	2.19264	0.033	2.18	0.033	2.16	0.03355	2.22488
0.03306	2.19367	0.033	2.18	0.033	2.16	0.03357	2.22597
0.03307	2.1947	0.033	2.18	0.033	2.16	0.03358	2.22705
0.03309	2.19575	0.0331	2.18	0.033	2.16	0.0336	2.22813
0.03311	2.19679	0.0331	2.18	0.033	2.16	0.03362	2.22921
0.03312	2.19783	0.0331	2.19	0.0331	2.16	0.03364	2.23026
0.03314	2.19886	0.0331	2.19	0.0331	2.17	0.03365	2.23132
0.03316	2.1999	0.0331	2.19	0.0331	2.17	0.03367	2.23237
0.03317	2.20094	0.0331	2.19	0.0331	2.17	0.03369	2.23343
0.03319	2.20199	0.0332	2.19	0.0331	2.17	0.0337	2.23449
0.03321	2.20303	0.0332	2.19	0.0331	2.17	0.03372	2.23556
0.03322	2.20408	0.0332	2.19	0.0332	2.17	0.03374	2.23663
0.03324	2.20513	0.0332	2.19	0.0332	2.17	0.03375	2.2377
0.03326	2.20619	0.0332	2.19	0.0332	2.17	0.03377	2.23877
0.03327	2.20725	0.0332	2.2	0.0332	2.18	0.03379	2.23984
0.03329	2.20832	0.0333	2.2	0.0332	2.18	0.0338	2.24092
0.03331	2.2094	0.0333	2.2	0.0332	2.18	0.03382	2.242
[truncated: 39,977 more rows]
