# Supplementary material for: Deformation and energy damage characteristics of granite-concrete composite under uniaxial compression
Source: PLoS One. 2025 Mar 10;20(3):e0316124. doi: 10.1371/journal.pone.0316124 (PMC11892862; doi:10.1371/journal.pone.0316124)
Supplement: S1 Minimal Data Set — (ZIP) [file pone.0316124.s003.zip › Fig 3.Stress-strain curve/S=600.xlsx]

## Sheet: Sheet1
α=0		α=30		α=60		α=90
strains	stress	strains	stress	strains	stress	strains	stress
4.6368e-06	0.07595	8.35746e-07	0.01499	4.62085e-06	0.07291	8.36395e-07	0.01523
1.81075e-05	0.11567	1.18733e-05	0.1251	1.80452e-05	0.11445	1.18825e-05	0.13012
3.49759e-05	0.13523	2.82121e-05	0.12052	3.47066e-05	0.13953	2.82036e-05	0.11989
5.18442e-05	0.134	4.51753e-05	0.14249	5.1368e-05	0.14248	4.51292e-05	0.14296
6.87126e-05	0.14317	6.21385e-05	0.14191	6.80294e-05	0.14774	6.20549e-05	0.14058
8.55809e-05	0.14362	7.91017e-05	0.14537	8.46908e-05	0.14504	7.89805e-05	0.14584
0.000102449	0.14152	9.60649e-05	0.14445	0.000101352	0.147	9.59062e-05	0.14552
0.000119318	0.13802	0.000113028	0.1412	0.000118014	0.14556	0.000112832	0.1444
0.000136186	0.13809	0.000129991	0.14339	0.000134675	0.14672	0.000129757	0.14655
0.000153054	0.13825	0.000146955	0.14015	0.000151336	0.14613	0.000146683	0.14201
0.000169923	0.13975	0.000163918	0.14025	0.000167998	0.14135	0.000163609	0.14088
0.000186791	0.13565	0.000180881	0.13813	0.000184659	0.13628	0.000180534	0.13794
0.00020366	0.13366	0.000197844	0.13535	0.000201321	0.13577	0.00019746	0.13677
0.000220528	0.13096	0.000214807	0.13507	0.000217982	0.13491	0.000214386	0.13422
0.000237396	0.131	0.00023177	0.13166	0.000234643	0.13201	0.000231312	0.13036
0.000254265	0.12831	0.000248734	0.12891	0.000251305	0.12563	0.000248237	0.12789
0.000271133	0.12974	0.000265697	0.1285	0.000267966	0.12497	0.000265163	0.12731
0.000288001	0.12537	0.00028266	0.12524	0.000284628	0.12104	0.000282089	0.12539
0.00030487	0.12555	0.000299623	0.12465	0.000301289	0.12014	0.000299014	0.12505
0.000321738	0.12299	0.000316586	0.12042	0.00031795	0.11806	0.00031594	0.12273
0.000338607	0.12036	0.00033355	0.11688	0.000334612	0.11747	0.000332866	0.12108
0.000355475	0.11705	0.000350513	0.11169	0.000351273	0.11566	0.000349791	0.11905
0.000372343	0.1155	0.000367476	0.10899	0.000367935	0.11545	0.000366717	0.1183
0.000389212	0.11142	0.000384439	0.10606	0.000384596	0.11371	0.000383643	0.11794
0.00040608	0.10858	0.000401402	0.1035	0.000401257	0.11147	0.000400568	0.11741
0.000422949	0.10419	0.000418366	0.10121	0.000417919	0.11014	0.000417494	0.11691
0.000439817	0.09866	0.000435329	0.09915	0.00043458	0.1089	0.00043442	0.11636
0.000456685	0.09126	0.000452292	0.09703	0.000451242	0.10835	0.000451345	0.11627
0.000473554	0.08309	0.000469255	0.09427	0.000467903	0.10749	0.000468271	0.11591
0.000490422	0.07555	0.000486218	0.09199	0.000484565	0.10772	0.000485197	0.11519
0.00050729	0.0705	0.000503182	0.08968	0.000501226	0.10798	0.000502123	0.11441
0.000524159	0.06904	0.000520145	0.08862	0.000517887	0.10857	0.000519048	0.11335
0.000541027	0.06763	0.000537108	0.0877	0.000534549	0.10811	0.000535974	0.11281
0.000557895	0.068	0.000554071	0.08676	0.00055121	0.10781	0.0005529	0.11285
0.000574764	0.06756	0.000571034	0.08562	0.000567872	0.10668	0.000569825	0.11307
0.000591632	0.06849	0.000587998	0.08579	0.000584533	0.10597	0.000586751	0.11361
0.0006085	0.06813	0.000604961	0.08643	0.000601195	0.10541	0.000603677	0.11405
0.000625369	0.06907	0.000621924	0.08746	0.000617856	0.10508	0.000620602	0.11423
0.000642237	0.06931	0.000638887	0.08883	0.000634517	0.10495	0.000637528	0.11413
0.000659105	0.07074	0.00065585	0.0904	0.000651179	0.10507	0.000654454	0.11411
0.000675974	0.07345	0.000672814	0.09209	0.00066784	0.10573	0.000671379	0.11417
0.000692842	0.07807	0.000689777	0.09379	0.000684502	0.10682	0.000688305	0.11447
0.00070971	0.08293	0.00070674	0.09567	0.000701163	0.10798	0.000705231	0.11469
0.000726579	0.0876	0.000723703	0.09716	0.000717825	0.10861	0.000722156	0.1149
0.000743447	0.09171	0.000740666	0.09818	0.000734486	0.1093	0.000739082	0.11497
0.000760316	0.09562	0.00075763	0.09926	0.000751148	0.10993	0.000756008	0.1153
0.000777184	0.0987	0.000774593	0.10044	0.000767809	0.11055	0.000772933	0.11548
0.000794052	0.1013	0.000791556	0.10137	0.00078447	0.11075	0.000789859	0.11549
0.000810921	0.10321	0.000808519	0.10223	0.000801132	0.11085	0.000806785	0.11517
0.000827789	0.10468	0.000825483	0.10314	0.000817793	0.11068	0.000823711	0.11477
0.000844657	0.10602	0.000842446	0.10385	0.000834455	0.11053	0.000840636	0.11434
0.000861526	0.10689	0.000859409	0.1043	0.000851116	0.11017	0.000857562	0.11395
0.000878394	0.1079	0.000876372	0.10456	0.000867778	0.10979	0.000874488	0.11364
0.000895262	0.10793	0.000893336	0.10484	0.000884439	0.10933	0.000891413	0.11325
0.000912131	0.10803	0.000910299	0.10483	0.0009011	0.10883	0.000908339	0.11304
0.000928999	0.10773	0.000927262	0.10468	0.000917762	0.10832	0.000925265	0.11285
0.000945867	0.10763	0.000944225	0.10437	0.000934423	0.10794	0.00094219	0.11262
0.000962736	0.10697	0.000961189	0.10398	0.000951085	0.10752	0.000959116	0.11222
0.000979604	0.10672	0.000978152	0.10357	0.000967746	0.1072	0.000976042	0.11178
0.000996473	0.10604	0.000995115	0.10296	0.000984408	0.10692	0.000992967	0.11128
0.00101	0.10573	0.00101	0.1024	0.001	0.10654	0.00101	0.11078
0.00103	0.10512	0.00103	0.10179	0.00102	0.10597	0.00103	0.11031
0.00105	0.10443	0.00105	0.10106	0.00103	0.10551	0.00104	0.10974
0.00106	0.1032	0.00106	0.10002	0.00105	0.10503	0.00106	0.10901
0.00108	0.1016	0.00108	0.09858	0.00107	0.10439	0.00108	0.10796
0.0011	0.09949	0.0011	0.09701	0.00108	0.10355	0.00109	0.10655
0.00111	0.09692	0.00111	0.09526	0.0011	0.1025	0.00111	0.10462
0.00113	0.09397	0.00113	0.09346	0.00112	0.10114	0.00113	0.10206
0.00115	0.09067	0.00115	0.09151	0.00113	0.09943	0.00115	0.09859
0.00117	0.08738	0.00116	0.08958	0.00115	0.09718	0.00116	0.09407
0.00118	0.08399	0.00118	0.08827	0.00117	0.09424	0.00118	0.08849
0.0012	0.08096	0.0012	0.08786	0.00118	0.09106	0.0012	0.08212
0.00122	0.07866	0.00122	0.08814	0.0012	0.08797	0.00121	0.07562
0.00123	0.07773	0.00123	0.08848	0.00122	0.085	0.00123	0.07071
0.00125	0.07731	0.00125	0.08856	0.00123	0.08247	0.00125	0.06938
0.00127	0.07791	0.00127	0.08889	0.00125	0.0807	0.00126	0.06969
0.00128	0.07899	0.00128	0.08976	0.00127	0.07984	0.00128	0.07082
0.0013	0.08036	0.0013	0.09065	0.00128	0.0801	0.0013	0.07219
0.00132	0.08198	0.00132	0.09169	0.0013	0.08094	0.00131	0.07379
0.00133	0.08421	0.00133	0.09275	0.00132	0.0817	0.00133	0.07555
0.00135	0.08673	0.00135	0.09371	0.00133	0.08239	0.00135	0.07705
0.00137	0.08953	0.00137	0.09451	0.00135	0.08304	0.00137	0.07847
0.00138	0.09225	0.00139	0.09507	0.00137	0.08387	0.00138	0.07985
0.0014	0.09481	0.0014	0.09548	0.00138	0.08463	0.0014	0.08113
0.00142	0.09694	0.00142	0.0959	0.0014	0.08533	0.00142	0.08238
0.00144	0.0987	0.00144	0.09604	0.00142	0.08582	0.00143	0.08338
0.00145	0.09991	0.00145	0.09582	0.00143	0.08598	0.00145	0.08413
0.00147	0.10041	0.00147	0.0951	0.00145	0.08588	0.00147	0.08513
0.00149	0.10002	0.00149	0.09375	0.00147	0.08532	0.00148	0.08682
0.0015	0.09888	0.0015	0.0917	0.00148	0.08463	0.0015	0.08969
0.00152	0.09685	0.00152	0.08977	0.0015	0.08508	0.00152	0.09274
0.00154	0.09568	0.00154	0.09002	0.00152	0.08661	0.00153	0.0958
0.00155	0.09612	0.00155	0.09116	0.00153	0.08865	0.00155	0.09882
0.00157	0.09728	0.00157	0.09258	0.00155	0.09085	0.00157	0.10175
0.00159	0.09873	0.00159	0.09375	0.00157	0.09312	0.00159	0.10472
0.0016	0.10005	0.00161	0.09485	0.00158	0.09527	0.0016	0.10768
0.00162	0.10116	0.00162	0.09597	0.0016	0.09757	0.00162	0.11067
0.00164	0.10215	0.00164	0.09703	0.00162	0.09984	0.00164	0.11382
0.00165	0.10305	0.00166	0.09791	0.00163	0.10221	0.00165	0.11711
0.00167	0.10361	0.00167	0.09858	0.00165	0.10452	0.00167	0.12097
0.00169	0.10403	0.00169	0.09917	0.00167	0.10691	0.00169	0.12555
0.0017	0.10437	0.00171	0.10001	0.00168	0.10966	0.0017	0.13074
0.00172	0.10461	0.00172	0.10116	0.0017	0.1127	0.00172	0.1358
0.00174	0.1046	0.00174	0.10255	0.00172	0.11596	0.00174	0.14059
0.00176	0.10439	0.00176	0.10449	0.00173	0.11953	0.00175	0.145
0.00177	0.104	0.00178	0.10647	0.00175	0.12331	0.00177	0.14904
0.00179	0.1036	0.00179	0.10836	0.00177	0.1272	0.00179	0.15284
0.00181	0.10346	0.00181	0.11028	0.00178	0.13089	0.00181	0.15629
0.00182	0.10334	0.00183	0.11237	0.0018	0.13445	0.00182	0.15956
0.00184	0.10332	0.00184	0.11468	0.00182	0.13784	0.00184	0.16252
0.00186	0.10366	0.00186	0.117	0.00183	0.1411	0.00186	0.16524
0.00187	0.10442	0.00188	0.11933	0.00185	0.1442	0.00187	0.16775
0.00189	0.10561	0.00189	0.12178	0.00187	0.14707	0.00189	0.17013
0.00191	0.10716	0.00191	0.12429	0.00188	0.14977	0.00191	0.17241
0.00192	0.10925	0.00193	0.12682	0.0019	0.15229	0.00192	0.17461
0.00194	0.11159	0.00195	0.12937	0.00192	0.15474	0.00194	0.17661
0.00196	0.11429	0.00196	0.13195	0.00193	0.15707	0.00196	0.1784
0.00197	0.11702	0.00198	0.13439	0.00195	0.15924	0.00197	0.18033
0.00199	0.12	0.002	0.13671	0.00197	0.1612	0.00199	0.18217
0.00201	0.12309	0.00201	0.13894	0.00198	0.16302	0.00201	0.18399
0.00203	0.12609	0.00203	0.14103	0.002	0.16471	0.00203	0.18558
0.00204	0.12899	0.00205	0.14294	0.00202	0.16624	0.00204	0.18713
0.00206	0.13176	0.00206	0.14462	0.00203	0.16773	0.00206	0.18851
0.00208	0.13442	0.00208	0.14618	0.00205	0.16923	0.00208	0.18979
0.00209	0.13687	0.0021	0.14755	0.00207	0.17065	0.00209	0.19094
0.00211	0.13918	0.00211	0.14871	0.00208	0.17198	0.00211	0.19198
0.00213	0.14127	0.00213	0.14976	0.0021	0.17318	0.00213	0.19287
0.00214	0.14323	0.00215	0.15068	0.00212	0.17428	0.00214	0.19358
0.00216	0.14509	0.00217	0.15166	0.00213	0.17526	0.00216	0.1941
0.00218	0.14685	0.00218	0.15256	0.00215	0.17615	0.00218	0.19443
0.00219	0.14848	0.0022	0.15337	0.00217	0.1769	0.00219	0.19465
0.00221	0.1499	0.00222	0.15416	0.00218	0.17757	0.00221	0.19476
0.00223	0.1512	0.00223	0.15494	0.0022	0.17812	0.00223	0.19483
0.00224	0.15244	0.00225	0.1557	0.00222	0.17856	0.00225	0.19486
0.00226	0.15342	0.00227	0.1564	0.00223	0.17898	0.00226	0.19483
0.00228	0.15421	0.00228	0.15707	0.00225	0.17937	0.00228	0.1947
0.0023	0.15488	0.0023	0.15776	0.00227	0.17978	0.0023	0.19456
0.00231	0.15535	0.00232	0.15849	0.00228	0.18017	0.00231	0.19438
0.00233	0.15565	0.00234	0.15915	0.0023	0.18057	0.00233	0.19412
0.00235	0.15586	0.00235	0.15977	0.00232	0.18093	0.00235	0.19386
0.00236	0.15601	0.00237	0.16036	0.00233	0.18131	0.00236	0.19365
0.00238	0.15602	0.00239	0.16102	0.00235	0.18169	0.00238	0.19344
0.0024	0.15592	0.0024	0.1618	0.00237	0.18206	0.0024	0.19326
0.00241	0.15573	0.00242	0.16273	0.00238	0.18249	0.00241	0.19312
0.00243	0.15548	0.00244	0.16369	0.0024	0.18306	0.00243	0.19284
0.00245	0.15515	0.00245	0.16478	0.00242	0.18368	0.00245	0.19249
0.00246	0.15478	0.00247	0.16594	0.00243	0.18434	0.00247	0.19213
0.00248	0.1545	0.00249	0.16721	0.00245	0.185	0.00248	0.19167
0.0025	0.15436	0.0025	0.16861	0.00247	0.18571	0.0025	0.1912
0.00251	0.15435	0.00252	0.17016	0.00248	0.18653	0.00252	0.19074
0.00253	0.15465	0.00254	0.17177	0.0025	0.18735	0.00253	0.19034
0.00255	0.15541	0.00256	0.17335	0.00252	0.18819	0.00255	0.18988
0.00257	0.15641	0.00257	0.17482	0.00253	0.18892	0.00257	0.18942
0.00258	0.15776	0.00259	0.17623	0.00255	0.18951	0.00258	0.18891
0.0026	0.15946	0.00261	0.1776	0.00257	0.19005	0.0026	0.18836
0.00262	0.16138	0.00262	0.17881	0.00258	0.19054	0.00262	0.18775
0.00263	0.16345	0.00264	0.17993	0.0026	0.19094	0.00263	0.18707
0.00265	0.16549	0.00266	0.18095	0.00262	0.1913	0.00265	0.18638
0.00267	0.16744	0.00267	0.18184	0.00263	0.19155	0.00267	0.18564
0.00268	0.1693	0.00269	0.18257	0.00265	0.19169	0.00269	0.18486
0.0027	0.17105	0.00271	0.18321	0.00267	0.19175	0.0027	0.18406
0.00272	0.17267	0.00273	0.18375	0.00268	0.19177	0.00272	0.18326
0.00273	0.17409	0.00274	0.18418	0.0027	0.19171	0.00274	0.1824
0.00275	0.17538	0.00276	0.18446	0.00272	0.19161	0.00275	0.18147
0.00277	0.17647	0.00278	0.18471	0.00273	0.19145	0.00277	0.18049
0.00278	0.17753	0.00279	0.18495	0.00275	0.19123	0.00279	0.17939
0.0028	0.17857	0.00281	0.18519	0.00277	0.19097	0.0028	0.17821
0.00282	0.1796	0.00283	0.18542	0.00278	0.19062	0.00282	0.17693
0.00284	0.18052	0.00284	0.18565	0.0028	0.19023	0.00284	0.17564
0.00285	0.1813	0.00286	0.18588	0.00282	0.18973	0.00285	0.17434
0.00287	0.18191	0.00288	0.18605	0.00283	0.18917	0.00287	0.17344
0.00289	0.18242	0.0029	0.18614	0.00285	0.18855	0.00289	0.17359
0.0029	0.18276	0.00291	0.18615	0.00287	0.18793	0.00291	0.17421
0.00292	0.18293	0.00293	0.18612	0.00288	0.18735	0.00292	0.17535
0.00294	0.18286	0.00295	0.18608	0.0029	0.18676	0.00294	0.17718
0.00295	0.18263	0.00296	0.18595	0.00292	0.18615	0.00296	0.17954
0.00297	0.18217	0.00298	0.18575	0.00293	0.1855	0.00297	0.18229
0.00299	0.18148	0.003	0.18544	0.00295	0.18479	0.00299	0.18531
0.003	0.1806	0.00301	0.18509	0.00297	0.18412	0.00301	0.1886
0.00302	0.17957	0.00303	0.18475	0.00298	0.18363	0.00302	0.19205
0.00304	0.17843	0.00305	0.18443	0.003	0.18351	0.00304	0.19552
0.00305	0.17722	0.00306	0.18412	0.00302	0.18415	0.00306	0.19898
0.00307	0.17599	0.00308	0.18394	0.00303	0.18521	0.00307	0.20242
0.00309	0.17477	0.0031	0.18397	0.00305	0.18655	0.00309	0.20584
0.00311	0.1736	0.00312	0.18414	0.00307	0.18809	0.00311	0.20926
0.00312	0.17255	0.00313	0.1844	0.00308	0.18988	0.00313	0.21257
0.00314	0.17166	0.00315	0.18466	0.0031	0.19178	0.00314	0.21585
0.00316	0.17099	0.00317	0.18495	0.00312	0.19361	0.00316	0.21907
0.00317	0.17054	0.00318	0.18527	0.00313	0.19541	0.00318	0.22224
0.00319	0.17034	0.0032	0.18568	0.00315	0.19714	0.00319	0.22532
0.00321	0.17048	0.00322	0.18626	0.00317	0.19875	0.00321	0.22829
0.00322	0.17102	0.00323	0.18705	0.00318	0.20035	0.00323	0.23117
0.00324	0.17196	0.00325	0.18804	0.0032	0.20193	0.00324	0.23401
0.00326	0.17331	0.00327	0.18911	0.00322	0.20353	0.00326	0.23677
0.00327	0.17498	0.00329	0.19025	0.00323	0.20511	0.00328	0.23948
0.00329	0.17682	0.0033	0.19136	0.00325	0.20682	0.00329	0.24215
0.00331	0.17867	0.00332	0.19246	0.00327	0.20854	0.00331	0.24479
0.00332	0.18053	0.00334	0.19349	0.00328	0.21026	0.00333	0.24742
0.00334	0.18237	0.00335	0.19454	0.0033	0.21206	0.00335	0.25004
0.00336	0.18415	0.00337	0.19571	0.00332	0.21382	0.00336	0.25263
0.00337	0.18587	0.00339	0.19697	0.00333	0.21554	0.00338	0.25507
0.00339	0.18759	0.0034	0.19828	0.00335	0.21724	0.0034	0.25748
0.00341	0.18926	0.00342	0.19962	0.00337	0.21901	0.00341	0.25985
0.00343	0.19088	0.00344	0.20104	0.00338	0.22079	0.00343	0.26217
0.00344	0.19246	0.00345	0.20247	0.0034	0.22256	0.00345	0.26444
0.00346	0.19402	0.00347	0.20388	0.00342	0.22434	0.00346	0.26663
0.00348	0.19549	0.00349	0.20528	0.00343	0.2263	0.00348	0.26874
0.00349	0.19694	0.00351	0.20668	0.00345	0.22831	0.0035	0.2708
0.00351	0.19833	0.00352	0.20809	0.00347	0.23037	0.00351	0.27281
0.00353	0.19967	0.00354	0.20951	0.00348	0.23249	0.00353	0.2747
0.00354	0.20096	0.00356	0.21099	0.0035	0.23475	0.00355	0.27649
0.00356	0.20216	0.00357	0.21248	0.00352	0.23701	0.00357	0.27822
0.00358	0.2032	0.00359	0.21396	0.00353	0.23927	0.00358	0.27989
0.00359	0.20412	0.00361	0.21545	0.00355	0.24147	0.0036	0.28153
0.00361	0.20494	0.00362	0.21699	0.00357	0.24359	0.00362	0.28311
0.00363	0.20574	0.00364	0.21866	0.00358	0.24568	0.00363	0.28463
0.00364	0.20645	0.00366	0.22041	0.0036	0.24771	0.00365	0.28612
0.00366	0.20719	0.00368	0.22221	0.00362	0.24971	0.00367	0.28755
0.00368	0.208	0.00369	0.22414	0.00363	0.25162	0.00368	0.28889
0.0037	0.20891	0.00371	0.22618	0.00365	0.25352	0.0037	0.29015
0.00371	0.20998	0.00373	0.22835	0.00367	0.25537	0.00372	0.29126
0.00373	0.21114	0.00374	0.23056	0.00368	0.25722	0.00373	0.29225
0.00375	0.21245	0.00376	0.23278	0.0037	0.259	0.00375	0.2931
0.00376	0.21379	0.00378	0.23491	0.00372	0.26069	0.00377	0.29382
0.00378	0.21522	0.00379	0.23701	0.00373	0.26235	0.00379	0.2944
0.0038	0.2167	0.00381	0.23904	0.00375	0.26393	0.0038	0.29483
0.00381	0.21834	0.00383	0.24101	0.00377	0.26544	0.00382	0.29511
0.00383	0.21997	0.00384	0.24288	0.00378	0.26688	0.00384	0.29522
0.00385	0.22165	0.00386	0.2447	0.0038	0.26831	0.00385	0.29519
0.00386	0.22335	0.00388	0.24647	0.00382	0.26968	0.00387	0.29503
0.00388	0.22508	0.0039	0.2482	0.00383	0.27098	0.00389	0.29479
0.0039	0.22694	0.00391	0.24985	0.00385	0.27219	0.0039	0.29446
0.00391	0.22885	0.00393	0.25143	0.00387	0.27342	0.00392	0.2941
0.00393	0.23082	0.00395	0.25294	0.00388	0.27459	0.00394	0.29374
0.00395	0.23277	0.00396	0.25441	0.0039	0.27577	0.00395	0.29331
0.00397	0.23466	0.00398	0.2558	0.00392	0.27686	0.00397	0.29283
0.00398	0.23647	0.004	0.25717	0.00393	0.27795	0.00399	0.29232
0.004	0.23826	0.00401	0.25852	0.00395	0.27902	0.00401	0.29174
0.00402	0.23999	0.00403	0.25982	0.00397	0.28006	0.00402	0.29112
0.00403	0.24166	0.00405	0.26108	0.00398	0.281	0.00404	0.29044
0.00405	0.24323	0.00407	0.26231	0.004	0.28184	0.00406	0.28972
0.00407	0.24471	0.00408	0.26349	0.00402	0.28266	0.00407	0.28899
0.00408	0.24609	0.0041	0.26459	0.00403	0.28343	0.00409	0.28825
0.0041	0.24735	0.00412	0.26565	0.00405	0.28421	0.00411	0.28755
0.00412	0.24854	0.00413	0.26668	0.00407	0.28495	0.00412	0.28688
0.00413	0.24966	0.00415	0.26765	0.00408	0.28565	0.00414	0.28624
0.00415	0.25067	0.00417	0.2686	0.0041	0.28637	0.00416	0.28558
0.00417	0.25163	0.00418	0.26956	0.00412	0.28707	0.00417	0.28493
0.00418	0.25255	0.0042	0.27048	0.00413	0.28772	0.00419	0.2843
0.0042	0.25342	0.00422	0.27136	0.00415	0.28837	0.00421	0.2837
0.00422	0.25424	0.00424	0.27222	0.00417	0.28902	0.00423	0.2831
0.00424	0.25498	0.00425	0.27307	0.00418	0.28958	0.00424	0.28255
0.00425	0.25567	0.00427	0.27389	0.0042	0.29006	0.00426	0.28208
0.00427	0.25629	0.00429	0.27465	0.00422	0.29047	0.00428	0.28173
0.00429	0.25682	0.0043	0.27539	0.00423	0.29081	0.00429	0.28148
0.0043	0.2573	0.00432	0.2761	0.00425	0.2911	0.00431	0.28127
0.00432	0.25766	0.00434	0.27674	0.00427	0.29138	0.00433	0.28108
0.00434	0.2579	0.00435	0.27737	0.00428	0.29164	0.00434	0.28093
0.00435	0.25808	0.00437	0.27799	0.0043	0.29188	0.00436	0.28083
0.00437	0.25823	0.00439	0.2786	0.00432	0.29206	0.00438	0.28077
0.00439	0.25834	0.0044	0.27919	0.00433	0.29223	0.0044	0.28077
0.0044	0.25841	0.00442	0.27972	0.00435	0.29238	0.00441	0.28084
0.00442	0.25847	0.00444	0.28022	0.00437	0.29253	0.00443	0.28098
0.00444	0.25857	0.00446	0.28069	0.00438	0.29264	0.00445	0.28147
0.00445	0.25872	0.00447	0.28118	0.0044	0.29272	0.00446	0.28254
0.00447	0.25892	0.00449	0.28167	0.00442	0.29275	0.00448	0.28394
0.00449	0.25923	0.00451	0.28215	0.00443	0.29276	0.0045	0.2855
0.00451	0.25962	0.00452	0.28265	0.00445	0.29273	0.00451	0.28724
0.00452	0.26009	0.00454	0.28315	0.00447	0.29263	0.00453	0.28926
0.00454	0.26059	0.00456	0.28363	0.00448	0.29255	0.00455	0.2917
0.00456	0.26121	0.00457	0.28411	0.0045	0.29243	0.00456	0.29469
0.00457	0.26195	0.00459	0.28457	0.00452	0.29233	0.00458	0.29809
0.00459	0.26284	0.00461	0.28502	0.00453	0.29223	0.0046	0.30171
0.00461	0.26379	0.00463	0.28545	0.00455	0.29221	0.00462	0.30532
0.00462	0.26474	0.00464	0.28584	0.00457	0.2922	0.00463	0.30888
0.00464	0.26571	0.00466	0.28624	0.00458	0.29226	0.00465	0.31237
0.00466	0.26666	0.00468	0.28663	0.0046	0.2924	0.00467	0.31576
0.00467	0.26758	0.00469	0.28702	0.00462	0.29259	0.00468	0.31905
0.00469	0.26848	0.00471	0.28736	0.00463	0.29283	0.0047	0.32221
0.00471	0.26935	0.00473	0.28764	0.00465	0.29316	0.00472	0.32526
0.00472	0.2702	0.00474	0.28793	0.00467	0.29366	0.00473	0.32818
0.00474	0.27102	0.00476	0.2882	0.00468	0.29446	0.00475	0.33099
0.00476	0.27182	0.00478	0.28845	0.0047	0.29552	0.00477	0.33372
0.00477	0.27259	0.00479	0.28871	0.00472	0.29672	0.00478	0.33637
0.00479	0.27334	0.00481	0.28896	0.00473	0.29792	0.0048	0.33895
0.00481	0.27407	0.00483	0.28922	0.00475	0.29913	0.00482	0.34138
0.00483	0.27478	0.00485	0.28944	0.00477	0.30031	0.00484	0.34377
0.00484	0.27547	0.00486	0.28967	0.00478	0.30155	0.00485	0.34605
0.00486	0.27607	0.00488	0.28991	0.0048	0.30287	0.00487	0.34826
0.00488	0.27661	0.0049	0.29018	0.00482	0.30424	0.00489	0.35044
0.00489	0.27707	0.00491	0.29042	0.00483	0.30565	0.0049	0.35262
0.00491	0.27747	0.00493	0.29068	0.00485	0.30716	0.00492	0.3547
0.00493	0.27777	0.00495	0.29097	0.00487	0.30867	0.00494	0.35677
0.00494	0.27803	0.00496	0.29132	0.00488	0.31025	0.00495	0.35881
0.00496	0.27822	0.00498	0.29173	0.0049	0.31183	0.00497	0.3608
0.00498	0.27836	0.005	0.29216	0.00492	0.31349	0.00499	0.3627
0.00499	0.27845	0.00502	0.29259	0.00493	0.31519	0.005	0.36452
0.00501	0.27853	0.00503	0.29309	0.00495	0.31691	0.00502	0.36631
0.00503	0.27861	0.00505	0.29368	0.00497	0.31864	0.00504	0.36802
0.00504	0.27867	0.00507	0.29439	0.00498	0.32039	0.00506	0.36964
0.00506	0.2787	0.00508	0.29511	0.005	0.32173	0.00507	0.37113
0.00507	0.27872	0.00509	0.29562	0.00501	0.32313	0.00508	0.37213
0.00509	0.27876	0.00511	0.29647	0.00503	0.32489	0.0051	0.37355
0.00511	0.27885	0.00513	0.29744	0.00504	0.3267	0.00512	0.37499
0.00512	0.27899	0.00514	0.29862	0.00506	0.32857	0.00513	0.37635
0.00514	0.27927	0.00516	0.29996	0.00508	0.33048	0.00515	0.37764
0.00516	0.27992	0.00518	0.30138	0.00509	0.33246	0.00517	0.3789
0.00517	0.28076	0.00519	0.3029	0.00511	0.33447	0.00518	0.38009
0.00519	0.28183	0.00521	0.30446	0.00513	0.33648	0.0052	0.38121
0.00521	0.28307	0.00523	0.30604	0.00514	0.33849	0.00522	0.38231
0.00522	0.28448	0.00525	0.30767	0.00516	0.34047	0.00523	0.38329
0.00524	0.28598	0.00526	0.30933	0.00518	0.34243	0.00525	0.38424
0.00526	0.28753	0.00528	0.31105	0.00519	0.34442	0.00527	0.38521
0.00527	0.2891	0.0053	0.31283	0.00521	0.34639	0.00528	0.38613
0.00529	0.2907	0.00531	0.31464	0.00523	0.34836	0.0053	0.38703
0.00531	0.2923	0.00533	0.31648	0.00524	0.3503	0.00532	0.3879
0.00532	0.29389	0.00535	0.31833	0.00526	0.35222	0.00534	0.38874
0.00534	0.29548	0.00536	0.32017	0.00528	0.35411	0.00535	0.38952
0.00536	0.29707	0.00538	0.32199	0.00529	0.35596	0.00537	0.39025
0.00538	0.29863	0.0054	0.3238	0.00531	0.35781	0.00539	0.39091
0.00539	0.30019	0.00542	0.32561	0.00533	0.35959	0.0054	0.39152
0.00541	0.30171	0.00543	0.32741	0.00534	0.36132	0.00542	0.39204
0.00543	0.3032	0.00545	0.32918	0.00536	0.36301	0.00544	0.39254
0.00544	0.30462	0.00547	0.33089	0.00538	0.36459	0.00545	0.39298
0.00546	0.30603	0.00548	0.33257	0.00539	0.36618	0.00547	0.39337
0.00548	0.30742	0.0055	0.33423	0.00541	0.36769	0.00549	0.39368
0.00549	0.30878	0.00552	0.33583	0.00543	0.36917	0.0055	0.39393
0.00551	0.3101	0.00553	0.33739	0.00544	0.37062	0.00552	0.39413
0.00553	0.31136	0.00555	0.33894	0.00546	0.37202	0.00554	0.39424
0.00554	0.31259	0.00557	0.34049	0.00548	0.3734	0.00556	0.39426
0.00556	0.31379	0.00558	0.34205	0.00549	0.37476	0.00557	0.39417
0.00558	0.31494	0.0056	0.3436	0.00551	0.37606	0.00559	0.39399
0.00559	0.31605	0.00562	0.34513	0.00553	0.37731	0.00561	0.39373
0.00561	0.31713	0.00564	0.34667	0.00554	0.37852	0.00562	0.39337
0.00563	0.3182	0.00565	0.34822	0.00556	0.37967	0.00564	0.39293
0.00564	0.31928	0.00567	0.34975	0.00558	0.38081	0.00566	0.3924
0.00566	0.32039	0.00569	0.35125	0.00559	0.38191	0.00567	0.3918
0.00568	0.32151	0.0057	0.35271	0.00561	0.38298	0.00569	0.39109
0.0057	0.32266	0.00572	0.35413	0.00563	0.38401	0.00571	0.39035
0.00571	0.32378	0.00574	0.35551	0.00564	0.38501	0.00572	0.38956
0.00573	0.32488	0.00575	0.35685	0.00566	0.38598	0.00574	0.38872
0.00575	0.32601	0.00577	0.35816	0.00568	0.38689	0.00576	0.38785
0.00576	0.32718	0.00579	0.35945	0.00569	0.38773	0.00578	0.38694
0.00578	0.32835	0.00581	0.3607	0.00571	0.38853	0.00579	0.38599
0.0058	0.32951	0.00582	0.36191	0.00573	0.38928	0.00581	0.38508
0.00581	0.3307	0.00584	0.3631	0.00574	0.38996	0.00583	0.38434
0.00583	0.33193	0.00586	0.36427	0.00576	0.39058	0.00584	0.38392
0.00585	0.33316	0.00587	0.36542	0.00578	0.39111	0.00586	0.3838
0.00586	0.33441	0.00589	0.36656	0.00579	0.39162	0.00588	0.38394
0.00588	0.33568	0.00591	0.36769	0.00581	0.39209	0.00589	0.38425
0.0059	0.337	0.00592	0.36883	0.00583	0.39245	0.00591	0.38474
0.00591	0.33833	0.00594	0.36995	0.00584	0.39274	0.00593	0.38537
0.00593	0.33966	0.00596	0.37105	0.00586	0.39299	0.00594	0.38612
0.00595	0.34096	0.00597	0.3721	0.00588	0.39324	0.00596	0.387
0.00597	0.34224	0.00599	0.37312	0.00589	0.39348	0.00598	0.38805
0.00598	0.34347	0.00601	0.37408	0.00591	0.39374	0.006	0.38928
0.006	0.34468	0.00603	0.37499	0.00593	0.39404	0.00601	0.39075
0.00602	0.34588	0.00604	0.37587	0.00594	0.39441	0.00603	0.39242
0.00603	0.34705	0.00606	0.37673	0.00596	0.3948	0.00605	0.39427
0.00605	0.34823	0.00608	0.37755	0.00598	0.39521	0.00606	0.39622
0.00607	0.34942	0.00609	0.37834	0.00599	0.39565	0.00608	0.3983
0.00608	0.35058	0.00611	0.37915	0.00601	0.39606	0.0061	0.40042
0.0061	0.35173	0.00613	0.37992	0.00603	0.39654	0.00611	0.40257
0.00612	0.35283	0.00614	0.38069	0.00604	0.39703	0.00613	0.40473
0.00613	0.35391	0.00616	0.38143	0.00606	0.39754	0.00615	0.40696
0.00615	0.35492	0.00618	0.38214	0.00608	0.39803	0.00616	0.4093
0.00617	0.35588	0.0062	0.38281	0.00609	0.39851	0.00618	0.41176
0.00618	0.35681	0.00621	0.38349	0.00611	0.39896	0.0062	0.41429
0.0062	0.35766	0.00623	0.38416	0.00613	0.39938	0.00622	0.41684
0.00622	0.35846	0.00625	0.38486	0.00614	0.3998	0.00623	0.41944
0.00624	0.35918	0.00626	0.38553	0.00616	0.40023	0.00625	0.42205
0.00625	0.35986	0.00628	0.38614	0.00618	0.40066	0.00627	0.42466
0.00627	0.3605	0.0063	0.38674	0.00619	0.40109	0.00628	0.42725
0.00629	0.3611	0.00631	0.38732	0.00621	0.40152	0.0063	0.42986
0.0063	0.36166	0.00633	0.38788	0.00623	0.40193	0.00632	0.43244
0.00632	0.36217	0.00635	0.38843	0.00624	0.40237	0.00633	0.43497
0.00634	0.36261	0.00637	0.38898	0.00626	0.40284	0.00635	0.43744
0.00635	0.36303	0.00638	0.38952	0.00628	0.40336	0.00637	0.43987
0.00637	0.3634	0.0064	0.39007	0.00629	0.40389	0.00638	0.44223
0.00639	0.36378	0.00642	0.39058	0.00631	0.40446	0.0064	0.44453
0.0064	0.3642	0.00643	0.39108	0.00633	0.40502	0.00642	0.44675
0.00642	0.36463	0.00645	0.39158	0.00634	0.4056	0.00644	0.4489
0.00644	0.36509	0.00647	0.39208	0.00636	0.40622	0.00645	0.45103
0.00645	0.36556	0.00648	0.39255	0.00638	0.4069	0.00647	0.45309
0.00647	0.36605	0.0065	0.39302	0.00639	0.40758	0.00649	0.45514
0.00649	0.36656	0.00652	0.39347	0.00641	0.40833	0.0065	0.45718
0.00651	0.3671	0.00653	0.39389	0.00643	0.40917	0.00652	0.45915
0.00652	0.36763	0.00655	0.3943	0.00644	0.41019	0.00654	0.46106
0.00654	0.36817	0.00657	0.39468	0.00646	0.41132	0.00655	0.46296
0.00656	0.3687	0.00659	0.39503	0.00648	0.4125	0.00657	0.46481
0.00657	0.36923	0.0066	0.39536	0.00649	0.41376	0.00659	0.46665
0.00659	0.36973	0.00662	0.39565	0.00651	0.41509	0.0066	0.46845
0.00661	0.37021	0.00664	0.39592	0.00653	0.4165	0.00662	0.47017
0.00662	0.37066	0.00665	0.39616	0.00654	0.41799	0.00664	0.47186
0.00664	0.3711	0.00667	0.3964	0.00656	0.41959	0.00666	0.47346
0.00666	0.37151	0.00669	0.39661	0.00658	0.42125	0.00667	0.47505
0.00667	0.37188	0.0067	0.39682	0.00659	0.423	0.00669	0.47662
0.00669	0.37226	0.00672	0.39704	0.00661	0.4248	0.00671	0.47811
0.00671	0.37264	0.00674	0.39726	0.00663	0.42664	0.00672	0.4795
0.00672	0.37303	0.00676	0.39748	0.00664	0.42848	0.00674	0.48082
0.00674	0.37345	0.00677	0.39776	0.00666	0.43033	0.00676	0.48201
0.00676	0.37387	0.00679	0.39815	0.00668	0.43217	0.00677	0.48314
0.00678	0.37431	0.00681	0.39881	0.00669	0.434	0.00679	0.48415
0.00679	0.37474	0.00682	0.39971	0.00671	0.43581	0.00681	0.48507
0.00681	0.3752	0.00684	0.40077	0.00673	0.43764	0.00683	0.48593
0.00683	0.3757	0.00686	0.40193	0.00674	0.43944	0.00684	0.48673
0.00684	0.37622	0.00687	0.40314	0.00676	0.44124	0.00686	0.48748
0.00686	0.37676	0.00689	0.40439	0.00678	0.443	0.00688	0.4882
0.00688	0.37733	0.00691	0.40566	0.00679	0.44475	0.00689	0.48886
0.00689	0.37794	0.00692	0.40695	0.00681	0.4465	0.00691	0.48941
0.00691	0.37862	0.00694	0.40824	0.00683	0.44823	0.00693	0.48992
0.00693	0.37941	0.00696	0.40954	0.00684	0.44994	0.00694	0.49039
0.00694	0.38036	0.00698	0.41087	0.00686	0.45163	0.00696	0.49081
0.00696	0.38136	0.00699	0.41222	0.00688	0.45327	0.00698	0.49119
0.00698	0.38236	0.00701	0.4136	0.00689	0.45488	0.00699	0.49152
0.00699	0.38337	0.00703	0.41499	0.00691	0.45648	0.00701	0.49179
0.00701	0.38439	0.00704	0.41639	0.00693	0.45808	0.00703	0.49199
0.00703	0.3854	0.00706	0.41782	0.00694	0.45966	0.00705	0.49212
0.00705	0.38646	0.00708	0.41927	0.00696	0.46121	0.00706	0.49222
0.00706	0.38754	0.00709	0.42071	0.00698	0.46273	0.00708	0.49229
0.00708	0.38865	0.00711	0.42216	0.00699	0.46427	0.0071	0.49233
0.0071	0.38982	0.00713	0.42362	0.00701	0.46576	0.00711	0.49236
0.00711	0.39101	0.00715	0.42507	0.00703	0.46721	0.00713	0.49232
0.00713	0.39219	0.00716	0.42654	0.00704	0.46865	0.00715	0.49225
0.00715	0.39342	0.00718	0.42805	0.00706	0.4701	0.00716	0.49212
0.00716	0.39469	0.0072	0.42959	0.00708	0.47152	0.00718	0.49191
0.00718	0.39597	0.00721	0.43113	0.00709	0.47292	0.0072	0.49166
0.0072	0.39724	0.00723	0.43263	0.00711	0.47431	0.00721	0.4914
0.00721	0.39857	0.00725	0.43415	0.00713	0.47567	0.00723	0.49117
0.00723	0.40005	0.00726	0.43564	0.00714	0.47697	0.00725	0.49088
0.00725	0.40162	0.00728	0.43713	0.00716	0.4782	0.00727	0.49053
0.00726	0.40323	0.0073	0.43862	0.00718	0.47938	0.00728	0.49016
0.00728	0.40489	0.00732	0.4401	0.00719	0.48056	0.0073	0.48978
0.0073	0.40653	0.00733	0.4416	0.00721	0.48173	0.00732	0.48938
0.00731	0.40817	0.00735	0.44309	0.00723	0.4829	0.00733	0.48901
0.00733	0.40979	0.00737	0.44455	0.00724	0.48407	0.00735	0.48866
0.00735	0.41139	0.00738	0.446	0.00726	0.48522	0.00737	0.48836
0.00737	0.41297	0.0074	0.44743	0.00728	0.48641	0.00738	0.48808
0.00738	0.41455	0.00742	0.44888	0.00729	0.48756	0.0074	0.48784
0.0074	0.41608	0.00743	0.45032	0.00731	0.48873	0.00742	0.48777
0.00742	0.41762	0.00745	0.45178	0.00733	0.48984	0.00743	0.48801
0.00743	0.41911	0.00747	0.45319	0.00734	0.49097	0.00745	0.48849
0.00745	0.42056	0.00748	0.4546	0.00736	0.49201	0.00747	0.4892
0.00747	0.42198	0.0075	0.45597	0.00738	0.49301	0.00749	0.49013
0.00748	0.42337	0.00752	0.45732	0.00739	0.49395	0.0075	0.49124
0.0075	0.42472	0.00754	0.45866	0.00741	0.49484	0.00752	0.49245
0.00752	0.42603	0.00755	0.45998	0.00743	0.49569	0.00754	0.49381
0.00753	0.42731	0.00757	0.46126	0.00744	0.49646	0.00755	0.49525
0.00755	0.42852	0.00759	0.46257	0.00746	0.49719	0.00757	0.49679
0.00757	0.42973	0.0076	0.46385	0.00748	0.49788	0.00759	0.49845
0.00758	0.43091	0.00762	0.46511	0.00749	0.49854	0.0076	0.50025
0.0076	0.43206	0.00764	0.46637	0.00751	0.49915	0.00762	0.50228
0.00762	0.43316	0.00765	0.46761	0.00753	0.49976	0.00764	0.50449
0.00764	0.43424	0.00767	0.46885	0.00754	0.50034	0.00765	0.50681
0.00765	0.43531	0.00769	0.47008	0.00756	0.50089	0.00767	0.50916
0.00767	0.43634	0.00771	0.47131	0.00758	0.50141	0.00769	0.51154
0.00769	0.43736	0.00772	0.4725	0.00759	0.50194	0.00771	0.51393
0.0077	0.43838	0.00774	0.47367	0.00761	0.50243	0.00772	0.51631
0.00772	0.43941	0.00776	0.47482	0.00763	0.50294	0.00774	0.51865
0.00774	0.4404	0.00777	0.47592	0.00764	0.50343	0.00776	0.52098
0.00775	0.44137	0.00779	0.477	0.00766	0.50391	0.00777	0.52325
0.00777	0.44233	0.00781	0.47806	0.00768	0.50436	0.00779	0.5255
0.00779	0.4433	0.00782	0.4791	0.00769	0.50482	0.00781	0.52772
0.0078	0.44426	0.00784	0.48012	0.00771	0.5053	0.00782	0.5299
0.00782	0.44521	0.00786	0.48111	0.00773	0.5058	0.00784	0.53208
0.00784	0.44613	0.00787	0.48205	0.00774	0.50629	0.00786	0.53429
0.00785	0.44703	0.00789	0.48297	0.00776	0.50679	0.00787	0.53649
0.00787	0.44794	0.00791	0.48382	0.00778	0.50727	0.00789	0.53866
0.00789	0.44882	0.00793	0.48463	0.00779	0.50776	0.00791	0.54081
0.00791	0.44968	0.00794	0.4854	0.00781	0.50827	0.00793	0.54297
0.00792	0.45054	0.00796	0.48615	0.00783	0.50878	0.00794	0.54512
0.00794	0.45136	0.00798	0.48683	0.00784	0.50929	0.00796	0.54721
0.00796	0.45219	0.00799	0.48748	0.00786	0.50981	0.00798	0.54926
0.00797	0.45301	0.00801	0.48808	0.00788	0.51033	0.00799	0.55129
0.00799	0.45381	0.00803	0.48864	0.00789	0.51084	0.00801	0.55328
0.00801	0.45458	0.00804	0.48917	0.00791	0.51137	0.00803	0.55526
0.00802	0.45533	0.00806	0.48969	0.00793	0.51191	0.00804	0.55724
0.00804	0.45606	0.00808	0.4902	0.00794	0.51249	0.00806	0.55922
0.00806	0.45676	0.0081	0.4907	0.00796	0.51309	0.00808	0.56113
0.00807	0.45744	0.00811	0.49119	0.00798	0.51371	0.00809	0.56305
0.00809	0.45812	0.00813	0.49166	0.00799	0.51432	0.00811	0.56493
0.00811	0.45876	0.00815	0.49214	0.00801	0.51497	0.00813	0.56676
0.00812	0.45937	0.00816	0.49264	0.00803	0.51568	0.00815	0.56851
0.00814	0.45995	0.00818	0.49312	0.00804	0.51642	0.00816	0.57021
0.00816	0.46048	0.0082	0.49359	0.00806	0.51719	0.00818	0.57186
0.00818	0.46099	0.00821	0.49403	0.00808	0.51798	0.0082	0.57344
0.00819	0.4615	0.00823	0.49446	0.00809	0.51883	0.00821	0.57496
0.00821	0.462	0.00825	0.49491	0.00811	0.51972	0.00823	0.57644
0.00823	0.4625	0.00826	0.49538	0.00813	0.52065	0.00825	0.57786
0.00824	0.463	0.00828	0.49585	0.00814	0.52162	0.00826	0.57923
0.00826	0.46351	0.0083	0.49632	0.00816	0.52268	0.00828	0.58051
0.00828	0.46401	0.00832	0.4968	0.00818	0.52391	0.0083	0.58172
0.00829	0.46452	0.00833	0.49729	0.00819	0.52526	0.00831	0.58286
0.00831	0.46504	0.00835	0.49778	0.00821	0.52671	0.00833	0.58397
0.00833	0.46555	0.00837	0.49828	0.00823	0.52827	0.00835	0.58502
0.00834	0.46603	0.00838	0.49879	0.00824	0.52989	0.00837	0.58603
0.00836	0.46651	0.0084	0.49929	0.00826	0.53154	0.00838	0.58697
0.00838	0.46697	0.00842	0.49978	0.00828	0.5332	0.0084	0.58783
0.00839	0.46741	0.00843	0.5003	0.00829	0.53488	0.00842	0.58864
0.00841	0.46786	0.00845	0.50084	0.00831	0.53656	0.00843	0.58939
0.00843	0.46832	0.00847	0.5014	0.00833	0.53826	0.00845	0.59008
0.00845	0.4688	0.00849	0.50199	0.00834	0.53997	0.00847	0.59072
0.00846	0.46928	0.0085	0.50261	0.00836	0.54168	0.00848	0.59132
0.00848	0.46976	0.00852	0.50328	0.00838	0.54338	0.0085	0.59185
0.0085	0.47023	0.00854	0.50401	0.00839	0.54506	0.00852	0.59236
0.00851	0.47069	0.00855	0.5048	0.00841	0.54672	0.00853	0.5928
0.00853	0.47116	0.00857	0.50563	0.00843	0.54838	0.00855	0.59317
0.00855	0.47162	0.00859	0.50649	0.00844	0.55005	0.00857	0.59349
0.00856	0.4721	0.0086	0.5074	0.00846	0.55172	0.00859	0.59375
0.00858	0.47259	0.00862	0.50835	0.00848	0.55337	0.0086	0.59395
0.0086	0.47309	0.00864	0.50934	0.00849	0.55502	0.00862	0.5941
0.00861	0.4736	0.00866	0.51036	0.00851	0.55663	0.00864	0.59415
0.00863	0.47415	0.00867	0.51142	0.00853	0.55821	0.00865	0.59413
0.00865	0.47471	0.00869	0.51254	0.00854	0.55977	0.00867	0.59402
0.00866	0.47532	0.00871	0.51371	0.00856	0.5613	0.00869	0.59389
0.00868	0.47596	0.00872	0.5149	0.00858	0.56281	0.0087	0.59373
0.0087	0.47662	0.00874	0.51611	0.00859	0.56428	0.00872	0.59354
0.00871	0.47733	0.00876	0.51731	0.00861	0.56574	0.00874	0.59334
0.00873	0.47809	0.00877	0.51854	0.00863	0.56716	0.00875	0.59311
0.00875	0.47893	0.00879	0.51978	0.00864	0.56855	0.00877	0.59287
0.00877	0.47988	0.00881	0.52103	0.00866	0.56994	0.00879	0.59263
0.00878	0.48093	0.00882	0.52228	0.00868	0.57133	0.00881	0.59242
0.0088	0.48209	0.00884	0.52355	0.00869	0.57273	0.00882	0.59221
0.00882	0.48333	0.00886	0.52489	0.00871	0.57411	0.00884	0.592
0.00883	0.48461	0.00888	0.52635	0.00873	0.57547	0.00886	0.59181
0.00885	0.48594	0.00889	0.52792	0.00874	0.57679	0.00887	0.59161
0.00887	0.48728	0.00891	0.52956	0.00876	0.57811	0.00889	0.59146
0.00888	0.48865	0.00893	0.53125	0.00878	0.5794	0.00891	0.59136
0.0089	0.49002	0.00894	0.53292	0.00879	0.58068	0.00892	0.59138
0.00892	0.4914	0.00896	0.53459	0.00881	0.58197	0.00894	0.59153
0.00893	0.49278	0.00898	0.53624	0.00883	0.58326	0.00896	0.59182
0.00895	0.49419	0.00899	0.53786	0.00884	0.58454	0.00897	0.59228
0.00897	0.49562	0.00901	0.53945	0.00886	0.5858	0.00899	0.59293
0.00898	0.49707	0.00903	0.541	0.00888	0.58707	0.00901	0.59369
0.009	0.49851	0.00905	0.54251	0.00889	0.58832	0.00903	0.59458
0.00902	0.49996	0.00906	0.54401	0.00891	0.58958	0.00904	0.59555
0.00904	0.50138	0.00908	0.54553	0.00893	0.5908	0.00906	0.59663
0.00905	0.50279	0.0091	0.54705	0.00894	0.59201	0.00908	0.59786
0.00907	0.50419	0.00911	0.54855	0.00896	0.59317	0.00909	0.5992
0.00909	0.50556	0.00913	0.54999	0.00897	0.59435	0.00911	0.60067
0.0091	0.5069	0.00915	0.55138	0.00899	0.59551	0.00913	0.60222
0.00912	0.50822	0.00916	0.55276	0.00901	0.59666	0.00914	0.60386
0.00914	0.50952	0.00918	0.55413	0.00902	0.59774	0.00916	0.60556
0.00915	0.5108	0.0092	0.5555	0.00904	0.59882	0.00918	0.60733
0.00917	0.51208	0.00921	0.55684	0.00906	0.59986	0.00919	0.60921
0.00919	0.51335	0.00923	0.55818	0.00907	0.60084	0.00921	0.61119
0.0092	0.51463	0.00925	0.5595	0.00909	0.60176	0.00923	0.61327
0.00922	0.51589	0.00927	0.56081	0.00911	0.6026	0.00925	0.61543
0.00924	0.51714	0.00928	0.56211	0.00912	0.60341	0.00926	0.61768
0.00925	0.51838	0.0093	0.5634	0.00914	0.60422	0.00928	0.61999
0.00927	0.51961	0.00932	0.56465	0.00916	0.60501	0.0093	0.62231
0.00929	0.52082	0.00933	0.5659	0.00917	0.60576	0.00931	0.62465
0.00931	0.52204	0.00935	0.56712	0.00919	0.60649	0.00933	0.62698
0.00932	0.52326	0.00937	0.56832	0.00921	0.60719	0.00935	0.62926
0.00934	0.52448	0.00938	0.56951	0.00922	0.60786	0.00936	0.63153
0.00936	0.5257	0.0094	0.57068	0.00924	0.60849	0.00938	0.63378
0.00937	0.52693	0.00942	0.57183	0.00926	0.60913	0.0094	0.63599
0.00939	0.52813	0.00944	0.57296	0.00927	0.60972	0.00941	0.63819
0.00941	0.52932	0.00945	0.57407	0.00929	0.6103	0.00943	0.64035
0.00942	0.5305	0.00947	0.57515	0.00931	0.61087	0.00945	0.64246
0.00944	0.53165	0.00949	0.57622	0.00932	0.61141	0.00947	0.64456
0.00946	0.53279	0.0095	0.57724	0.00934	0.61193	0.00948	0.64661
0.00947	0.53391	0.00952	0.57824	0.00936	0.61242	0.0095	0.64864
0.00949	0.53501	0.00954	0.57921	0.00937	0.61292	0.00952	0.65067
0.00951	0.53607	0.00955	0.58018	0.00939	0.61342	0.00953	0.65267
0.00952	0.53717	0.00957	0.5811	0.00941	0.61392	0.00955	0.65465
0.00954	0.53824	0.00959	0.582	0.00942	0.61443	0.00957	0.6566
0.00956	0.53929	0.00961	0.58285	0.00944	0.615	0.00958	0.65855
0.00958	0.54032	0.00962	0.58367	0.00946	0.6156	0.0096	0.66046
0.00959	0.54132	0.00964	0.58447	0.00947	0.61619	0.00962	0.66232
0.00961	0.54231	0.00966	0.58525	0.00949	0.61678	0.00963	0.66412
0.00963	0.54328	0.00967	0.58602	0.00951	0.61737	0.00965	0.66588
0.00964	0.54427	0.00969	0.58678	0.00952	0.61797	0.00967	0.6676
0.00966	0.54525	0.00971	0.58753	0.00954	0.61858	0.00969	0.66928
0.00968	0.54623	0.00972	0.58826	0.00956	0.61922	0.0097	0.67095
0.00969	0.54718	0.00974	0.58899	0.00957	0.61989	0.00972	0.67257
0.00971	0.54809	0.00976	0.58973	0.00959	0.62058	0.00974	0.67412
0.00973	0.54897	0.00977	0.59046	0.00961	0.6213	0.00975	0.67561
0.00974	0.54984	0.00979	0.59121	0.00962	0.62204	0.00977	0.67704
0.00976	0.55069	0.00981	0.59193	0.00964	0.62281	0.00979	0.67842
0.00978	0.55151	0.00983	0.59264	0.00966	0.6236	0.0098	0.67973
0.00979	0.55231	0.00984	0.59334	0.00967	0.62446	0.00982	0.681
0.00981	0.55307	0.00986	0.59404	0.00969	0.62537	0.00984	0.68222
0.00983	0.55383	0.00988	0.59472	0.00971	0.6263	0.00985	0.68335
0.00985	0.55457	0.00989	0.59539	0.00972	0.62723	0.00987	0.68441
0.00986	0.55529	0.00991	0.59606	0.00974	0.62816	0.00989	0.68541
0.00988	0.55596	0.00993	0.5967	0.00976	0.6291	0.00991	0.68638
0.0099	0.55662	0.00994	0.59736	0.00977	0.63007	0.00992	0.68734
0.00991	0.55726	0.00996	0.59803	0.00979	0.63109	0.00994	0.68826
0.00993	0.55787	0.00998	0.59869	0.00981	0.63214	0.00996	0.68916
0.00995	0.55847	0.01	0.59934	0.00982	0.63325	0.00997	0.69001
0.00996	0.55908	0.01001	0.59999	0.00984	0.63444	0.00999	0.69081
0.00998	0.55967	0.01003	0.60064	0.00986	0.63568	0.01001	0.69158
0.01	0.56027	0.01005	0.60128	0.00987	0.63693	0.01002	0.69227
0.01001	0.56085	0.01006	0.60191	0.00989	0.6382	0.01004	0.69292
0.01003	0.56144	0.01008	0.6025	0.00991	0.63946	0.01006	0.6935
0.01005	0.56203	0.0101	0.60307	0.00992	0.64079	0.01007	0.69403
0.01006	0.56261	0.01011	0.60362	0.00994	0.64215	0.01009	0.6945
0.01008	0.56318	0.01013	0.60415	0.00996	0.64357	0.01011	0.6949
0.0101	0.56375	0.01015	0.60468	0.00997	0.64499	0.01013	0.69525
0.01012	0.56433	0.01016	0.60519	0.00999	0.64646	0.01014	0.69554
0.01013	0.56489	0.01018	0.60568	0.01001	0.64798	0.01016	0.69579
0.01015	0.56549	0.0102	0.60616	0.01002	0.64952	0.01018	0.69599
0.01017	0.56609	0.01022	0.60665	0.01004	0.6511	0.01019	0.69615
0.01018	0.56667	0.01023	0.60714	0.01006	0.65267	0.01021	0.69629
0.0102	0.56723	0.01025	0.60764	0.01007	0.65423	0.01023	0.69637
0.01022	0.56777	0.01027	0.60816	0.01009	0.65579	0.01024	0.69641
0.01023	0.56831	0.01028	0.6087	0.01011	0.65734	0.01026	0.69643
0.01025	0.56885	0.0103	0.60926	0.01012	0.65889	0.01028	0.69644
0.01027	0.5694	0.01032	0.60984	0.01014	0.66043	0.01029	0.69643
0.01028	0.56994	0.01033	0.61045	0.01016	0.66195	0.01031	0.6964
0.0103	0.57048	0.01035	0.6111	0.01017	0.66347	0.01033	0.69637
0.01032	0.57101	0.01037	0.61177	0.01019	0.66496	0.01035	0.69632
0.01033	0.57154	0.01039	0.61247	0.01021	0.66644	0.01036	0.69627
0.01035	0.57207	0.0104	0.61324	0.01022	0.6679	0.01038	0.69623
0.01037	0.57258	0.01042	0.61415	0.01024	0.66935	0.0104	0.69621
0.01038	0.57312	0.01044	0.61518	0.01026	0.67075	0.01041	0.6962
0.0104	0.57368	0.01045	0.61634	0.01027	0.67215	0.01043	0.6962
0.01042	0.57429	0.01047	0.61759	0.01029	0.67353	0.01045	0.69621
0.01044	0.57496	0.01049	0.61888	0.01031	0.6749	0.01046	0.69622
0.01045	0.57566	0.0105	0.6202	0.01032	0.67626	0.01048	0.69631
0.01047	0.57642	0.01052	0.62153	0.01034	0.67762	0.0105	0.69655
0.01049	0.57723	0.01054	0.62288	0.01036	0.679	0.01051	0.69699
0.0105	0.5781	0.01056	0.62425	0.01037	0.68036	0.01053	0.69756
0.01052	0.579	0.01057	0.62564	0.01039	0.68169	0.01055	0.69826
0.01054	0.57993	0.01059	0.62705	0.01041	0.68298	0.01057	0.69909
0.01055	0.58087	0.01061	0.62845	0.01042	0.68427	0.01058	0.70001
0.01057	0.58183	0.01062	0.62984	0.01044	0.68554	0.0106	0.70101
0.01059	0.58281	0.01064	0.63123	0.01046	0.68682	0.01062	0.70215
0.0106	0.58381	0.01066	0.63264	0.01047	0.6881	0.01063	0.70338
0.01062	0.58484	0.01067	0.63404	0.01049	0.68937	0.01065	0.7047
0.01064	0.58588	0.01069	0.63544	0.01051	0.69061	0.01067	0.70612
0.01065	0.58697	0.01071	0.63687	0.01052	0.69182	0.01068	0.70762
0.01067	0.58811	0.01072	0.6383	0.01054	0.69302	0.0107	0.70922
0.01069	0.58925	0.01074	0.63973	0.01056	0.6942	0.01072	0.71088
0.01071	0.59041	0.01076	0.64116	0.01057	0.69537	0.01073	0.71263
0.01072	0.59158	0.01078	0.64259	0.01059	0.69653	0.01075	0.71446
0.01074	0.59276	0.01079	0.64402	0.01061	0.6977	0.01077	0.71637
0.01076	0.59399	0.01081	0.64544	0.01062	0.69884	0.01079	0.71833
0.01077	0.59526	0.01083	0.64683	0.01064	0.69994	0.0108	0.72031
0.01079	0.59655	0.01084	0.64819	0.01066	0.70101	0.01082	0.72228
0.01081	0.59784	0.01086	0.64958	0.01067	0.70207	0.01084	0.72429
0.01082	0.59914	0.01088	0.65097	0.01069	0.70313	0.01085	0.7263
0.01084	0.60046	0.01089	0.65235	0.01071	0.70415	0.01087	0.72831
0.01086	0.60175	0.01091	0.65374	0.01072	0.70516	0.01089	0.73031
0.01087	0.60306	0.01093	0.65513	0.01074	0.70612	0.0109	0.73231
0.01089	0.60433	0.01095	0.65651	0.01076	0.70706	0.01092	0.73432
0.01091	0.6056	0.01096	0.65789	0.01077	0.70796	0.01094	0.73635
0.01092	0.60684	0.01098	0.65925	0.01079	0.70885	0.01095	0.7384
0.01094	0.60809	0.011	0.6606	0.01081	0.70973	0.01097	0.74056
0.01096	0.60933	0.01101	0.66194	0.01082	0.7106	0.01099	0.74282
0.01098	0.61055	0.01103	0.66324	0.01084	0.71146	0.01101	0.74509
0.01099	0.61177	0.01105	0.66453	0.01086	0.71228	0.01102	0.74732
0.01101	0.61299	0.01106	0.66581	0.01087	0.71312	0.01104	0.74953
0.01103	0.61422	0.01108	0.66708	0.01089	0.71394	0.01106	0.75172
0.01104	0.61543	0.0111	0.66833	0.01091	0.71475	0.01107	0.75386
0.01106	0.61664	0.01111	0.66957	0.01092	0.71554	0.01109	0.75596
0.01108	0.61784	0.01113	0.67078	0.01094	0.71632	0.01111	0.75801
0.01109	0.61902	0.01115	0.67199	0.01096	0.7171	0.01112	0.76001
0.01111	0.62023	0.01117	0.67318	0.01097	0.71786	0.01114	0.76195
0.01113	0.62143	0.01118	0.67441	0.01099	0.71862	0.01116	0.76384
0.01114	0.62261	0.0112	0.67562	0.01101	0.71935	0.01117	0.7657
0.01116	0.62377	0.01122	0.67682	0.01102	0.72007	0.01119	0.76747
0.01118	0.62493	0.01123	0.67799	0.01104	0.72078	0.01121	0.7692
0.01119	0.62609	0.01125	0.67912	0.01106	0.72149	0.01123	0.77089
0.01121	0.62721	0.01127	0.68024	0.01107	0.72219	0.01124	0.77251
0.01123	0.62833	0.01128	0.68133	0.01109	0.7229	0.01126	0.77406
0.01125	0.62945	0.0113	0.68238	0.01111	0.72362	0.01128	0.77558
0.01126	0.63055	0.01132	0.68341	0.01112	0.72433	0.01129	0.77704
0.01128	0.63165	0.01134	0.6844	0.01114	0.72504	0.01131	0.77848
0.0113	0.63275	0.01135	0.68537	0.01116	0.72575	0.01133	0.77983
0.01131	0.63385	0.01137	0.68631	0.01117	0.72645	0.01134	0.78113
0.01133	0.63495	0.01139	0.68725	0.01119	0.72716	0.01136	0.78238
0.01135	0.63604	0.0114	0.68815	0.01121	0.72785	0.01138	0.78356
0.01136	0.63711	0.01142	0.68908	0.01122	0.72855	0.01139	0.7847
0.01138	0.63817	0.01144	0.68997	0.01124	0.72928	0.01141	0.78578
0.0114	0.63922	0.01145	0.69086	0.01126	0.73002	0.01143	0.78682
0.01141	0.64026	0.01147	0.69173	0.01127	0.73077	0.01145	0.7878
0.01143	0.64129	0.01149	0.69258	0.01129	0.73155	0.01146	0.78874
0.01145	0.6423	0.01151	0.69342	0.01131	0.73236	0.01148	0.78963
0.01146	0.64327	0.01152	0.69427	0.01132	0.73319	0.0115	0.79045
0.01148	0.64422	0.01154	0.69509	0.01134	0.73405	0.01151	0.79121
0.0115	0.64515	0.01156	0.69591	0.01136	0.73494	0.01153	0.79192
0.01152	0.64606	0.01157	0.69673	0.01137	0.73584	0.01155	0.79258
0.01153	0.64695	0.01159	0.69751	0.01139	0.73677	0.01156	0.79319
0.01155	0.6478	0.01161	0.69826	0.01141	0.73768	0.01158	0.79379
0.01157	0.64862	0.01162	0.69901	0.01142	0.7386	0.0116	0.79432
0.01158	0.64942	0.01164	0.69972	0.01144	0.73955	0.01162	0.79482
0.0116	0.65019	0.01166	0.70043	0.01146	0.74052	0.01163	0.79531
0.01162	0.65093	0.01167	0.70112	0.01147	0.7415	0.01165	0.79578
0.01163	0.65165	0.01169	0.7018	0.01149	0.74249	0.01167	0.79619
0.01165	0.65237	0.01171	0.70245	0.01151	0.74351	0.01168	0.79657
0.01167	0.65307	0.01173	0.70311	0.01152	0.74461	0.0117	0.79691
0.01168	0.65376	0.01174	0.70376	0.01154	0.74574	0.01172	0.79722
0.0117	0.65441	0.01176	0.70439	0.01156	0.74696	0.01173	0.79749
0.01172	0.65506	0.01178	0.70502	0.01157	0.74821	0.01175	0.79774
0.01173	0.6557	0.01179	0.70564	0.01159	0.7495	0.01177	0.79796
0.01175	0.65633	0.01181	0.70623	0.01161	0.75081	0.01178	0.79815
0.01177	0.65697	0.01183	0.70681	0.01162	0.75214	0.0118	0.79833
0.01179	0.65759	0.01184	0.70738	0.01164	0.75349	0.01182	0.79849
0.0118	0.65823	0.01186	0.70795	0.01166	0.75485	0.01184	0.79865
0.01182	0.65886	0.01188	0.70849	0.01167	0.75622	0.01185	0.7988
0.01184	0.65949	0.0119	0.70901	0.01169	0.75761	0.01187	0.79895
0.01185	0.6601	0.01191	0.70954	0.01171	0.75904	0.01189	0.7991
0.01187	0.66072	0.01193	0.71007	0.01172	0.76048	0.0119	0.79924
0.01189	0.66132	0.01195	0.7106	0.01174	0.76196	0.01192	0.79938
0.0119	0.66191	0.01196	0.71115	0.01176	0.76342	0.01194	0.79951
0.01192	0.6625	0.01198	0.71171	0.01177	0.7649	0.01195	0.79967
0.01194	0.66309	0.012	0.71227	0.01179	0.76637	0.01197	0.79984
0.01195	0.6637	0.01201	0.71282	0.01181	0.76785	0.01199	0.80005
0.01197	0.66433	0.01203	0.71338	0.01182	0.76931	0.012	0.80029
0.01199	0.66497	0.01205	0.71393	0.01184	0.77076	0.01202	0.80058
0.012	0.66559	0.01206	0.71448	0.01186	0.77221	0.01204	0.80094
0.01202	0.66623	0.01208	0.71512	0.01187	0.77365	0.01206	0.80136
0.01204	0.66686	0.0121	0.7158	0.01189	0.77508	0.01207	0.8019
0.01205	0.66753	0.01212	0.71656	0.01191	0.77651	0.01209	0.80257
0.01207	0.6682	0.01213	0.7174	0.01192	0.77792	0.01211	0.80336
0.01209	0.66891	0.01215	0.71833	0.01194	0.77932	0.01212	0.80425
0.01211	0.66962	0.01217	0.71931	0.01196	0.78073	0.01214	0.80521
0.01212	0.67032	0.01218	0.72032	0.01197	0.78213	0.01216	0.80627
0.01214	0.67102	0.0122	0.72135	0.01199	0.78352	0.01217	0.80741
0.01216	0.67174	0.01222	0.72239	0.01201	0.7849	0.01219	0.80859
0.01217	0.67245	0.01223	0.72344	0.01202	0.78625	0.01221	0.80981
0.01219	0.67317	0.01225	0.72451	0.01204	0.78761	0.01222	0.81109
0.01221	0.67389	0.01227	0.72562	0.01206	0.78894	0.01224	0.81247
0.01222	0.67465	0.01229	0.72676	0.01207	0.79023	0.01226	0.81396
0.01224	0.67543	0.0123	0.72792	0.01209	0.79151	0.01228	0.81558
0.01226	0.6762	0.01232	0.72911	0.01211	0.79277	0.01229	0.81733
0.01227	0.677	0.01234	0.7303	0.01212	0.79401	0.01231	0.81915
0.01229	0.67782	0.01235	0.7315	0.01214	0.79527	0.01233	0.82106
0.01231	0.67865	0.01237	0.73271	0.01216	0.79653	0.01234	0.82303
0.01232	0.67952	0.01239	0.73396	0.01217	0.79774	0.01236	0.82507
0.01234	0.68045	0.0124	0.73526	0.01219	0.79893	0.01238	0.82712
0.01236	0.6814	0.01242	0.73659	0.01221	0.8001	0.01239	0.82919
0.01238	0.68237	0.01244	0.73792	0.01222	0.80125	0.01241	0.83126
0.01239	0.68337	0.01245	0.73928	0.01224	0.80238	0.01243	0.8333
0.01241	0.68439	0.01247	0.74065	0.01226	0.80351	0.01244	0.83534
0.01243	0.68541	0.01249	0.74203	0.01227	0.80465	0.01246	0.83734
0.01244	0.68643	0.01251	0.74342	0.01229	0.80578	0.01248	0.83934
0.01246	0.68746	0.01252	0.74481	0.01231	0.8069	0.0125	0.84131
0.01248	0.6885	0.01254	0.7462	0.01232	0.808	0.01251	0.84326
0.01249	0.68954	0.01256	0.74759	0.01234	0.80908	0.01253	0.8452
0.01251	0.69058	0.01257	0.74896	0.01236	0.81011	0.01255	0.84714
0.01253	0.69164	0.01259	0.75035	0.01237	0.81112	0.01256	0.84905
0.01254	0.69273	0.01261	0.75172	0.01239	0.81212	0.01258	0.85092
0.01256	0.69384	0.01262	0.75308	0.01241	0.81309	0.0126	0.85279
0.01258	0.69499	0.01264	0.75443	0.01242	0.81403	0.01261	0.85467
0.01259	0.69619	0.01266	0.75579	0.01244	0.81496	0.01263	0.85654
0.01261	0.69741	0.01268	0.75713	0.01246	0.81588	0.01265	0.85839
0.01263	0.69866	0.01269	0.75847	0.01247	0.8168	0.01266	0.86022
0.01265	0.69994	0.01271	0.7598	0.01249	0.81772	0.01268	0.86201
0.01266	0.70125	0.01273	0.76112	0.01251	0.81865	0.0127	0.86379
0.01268	0.70255	0.01274	0.76245	0.01252	0.81959	0.01272	0.86552
0.0127	0.70382	0.01276	0.76376	0.01254	0.82049	0.01273	0.86721
0.01271	0.70512	0.01278	0.76507	0.01256	0.82137	0.01275	0.86885
0.01273	0.70641	0.01279	0.76634	0.01257	0.82223	0.01277	0.87048
0.01275	0.70772	0.01281	0.76759	0.01259	0.8231	0.01278	0.87207
0.01276	0.70902	0.01283	0.76882	0.01261	0.82396	0.0128	0.8736
0.01278	0.71029	0.01285	0.77006	0.01262	0.82479	0.01282	0.87507
0.0128	0.71158	0.01286	0.77128	0.01264	0.82563	0.01283	0.87648
0.01281	0.71286	0.01288	0.77247	0.01266	0.82646	0.01285	0.87784
0.01283	0.71412	0.0129	0.77365	0.01267	0.82733	0.01287	0.87916
0.01285	0.71537	0.01291	0.77483	0.01269	0.82818	0.01288	0.88043
0.01286	0.7166	0.01293	0.77603	0.01271	0.82902	0.0129	0.88165
0.01288	0.71783	0.01295	0.77723	0.01272	0.82986	0.01292	0.8828
0.0129	0.71905	0.01296	0.77842	0.01274	0.83068	0.01294	0.8839
0.01292	0.72026	0.01298	0.77961	0.01276	0.83148	0.01295	0.88497
0.01293	0.72146	0.013	0.78078	0.01277	0.83227	0.01297	0.88603
0.01295	0.72264	0.01301	0.78194	0.01279	0.83305	0.01299	0.88707
0.01297	0.72382	0.01303	0.78306	0.01281	0.83382	0.013	0.88805
0.01298	0.72497	0.01305	0.78419	0.01282	0.83459	0.01302	0.88903
0.013	0.72612	0.01307	0.78529	0.01284	0.83534	0.01304	0.88998
0.01302	0.72725	0.01308	0.78638	0.01286	0.8361	0.01305	0.89089
0.01303	0.72834	0.0131	0.78744	0.01287	0.83687	0.01307	0.89181
0.01305	0.72944	0.01312	0.78847	0.01289	0.83765	0.01309	0.89265
0.01307	0.73051	0.01313	0.7895	0.01291	0.83842	0.0131	0.89344
0.01308	0.73157	0.01315	0.79049	0.01292	0.83918	0.01312	0.89419
0.0131	0.73262	0.01317	0.79145	0.01294	0.83995	0.01314	0.89494
0.01312	0.73368	0.01318	0.7924	0.01296	0.84072	0.01316	0.89565
0.01313	0.7347	0.0132	0.7933	0.01297	0.84151	0.01317	0.89633
0.01315	0.73571	0.01322	0.79421	0.01299	0.84232	0.01319	0.89697
0.01317	0.73671	0.01324	0.79512	0.01301	0.84317	0.01321	0.89757
0.01319	0.73769	0.01325	0.79598	0.01302	0.84404	0.01322	0.89815
0.0132	0.73867	0.01327	0.79682	0.01304	0.84492	0.01324	0.89871
0.01322	0.73965	0.01329	0.79763	0.01306	0.84579	0.01326	0.89919
0.01324	0.74059	0.0133	0.79843	0.01307	0.84668	0.01327	0.89967
0.01325	0.74152	0.01332	0.79918	0.01309	0.84758	0.01329	0.90008
0.01327	0.74241	0.01334	0.79992	0.01311	0.84853	0.01331	0.90046
0.01329	0.74329	0.01335	0.80064	0.01312	0.84949	0.01332	0.9008
0.0133	0.74416	0.01337	0.80134	0.01314	0.85046	0.01334	0.90112
0.01332	0.745	0.01339	0.80206	0.01316	0.85144	0.01336	0.90141
0.01334	0.74586	0.0134	0.80276	0.01317	0.85245	0.01338	0.90168
0.01335	0.74669	0.01342	0.80346	0.01319	0.85347	0.01339	0.90195
0.01337	0.74752	0.01344	0.80417	0.01321	0.8545	0.01341	0.90223
0.01339	0.74834	0.01346	0.80489	0.01322	0.85561	0.01343	0.9025
0.0134	0.74913	0.01347	0.80561	0.01324	0.85678	0.01344	0.90278
0.01342	0.74991	0.01349	0.80632	0.01326	0.85801	0.01346	0.9031
0.01344	0.75069	0.01351	0.80701	0.01327	0.85928	0.01348	0.90343
0.01345	0.75145	0.01352	0.80771	0.01329	0.86056	0.01349	0.90374
0.01347	0.7522	0.01354	0.80838	0.01331	0.86185	0.01351	0.90406
0.01349	0.75294	0.01356	0.80907	0.01332	0.86316	0.01353	0.90437
0.01351	0.75365	0.01357	0.80976	0.01334	0.86448	0.01354	0.90469
0.01352	0.75436	0.01359	0.81045	0.01336	0.86581	0.01356	0.90504
0.01354	0.75508	0.01361	0.81113	0.01337	0.86716	0.01358	0.90545
0.01356	0.75581	0.01363	0.8118	0.01339	0.86852	0.0136	0.90591
0.01357	0.75651	0.01364	0.81247	0.01341	0.8699	0.01361	0.90642
0.01359	0.75721	0.01366	0.81314	0.01342	0.87127	0.01363	0.90701
0.01361	0.75792	0.01368	0.8138	0.01344	0.87268	0.01365	0.90766
0.01362	0.75862	0.01369	0.81446	0.01346	0.87409	0.01366	0.9084
0.01364	0.75932	0.01371	0.81513	0.01347	0.8755	0.01368	0.90927
0.01366	0.76004	0.01373	0.8158	0.01349	0.8769	0.0137	0.91025
0.01367	0.76075	0.01374	0.81648	0.01351	0.87831	0.01371	0.91132
0.01369	0.76148	0.01376	0.81717	0.01352	0.87971	0.01373	0.91247
0.01371	0.76221	0.01378	0.81784	0.01354	0.88109	0.01375	0.91366
0.01372	0.76291	0.0138	0.81854	0.01356	0.88246	0.01376	0.91496
0.01374	0.76361	0.01381	0.81924	0.01357	0.88382	0.01378	0.91635
0.01376	0.76427	0.01383	0.81993	0.01359	0.88516	0.0138	0.9178
0.01378	0.76493	0.01385	0.82065	0.01361	0.88649	0.01382	0.91928
0.01379	0.76557	0.01386	0.82138	0.01362	0.88782	0.01383	0.92084
0.01381	0.76621	0.01388	0.82213	0.01364	0.88914	0.01385	0.92247
0.01383	0.76684	0.0139	0.82289	0.01366	0.89047	0.01387	0.92417
0.01384	0.76745	0.01391	0.82367	0.01367	0.89181	0.01388	0.92591
0.01386	0.76806	0.01393	0.82451	0.01369	0.89313	0.0139	0.92771
0.01388	0.76865	0.01395	0.82545	0.01371	0.89446	0.01392	0.92958
0.01389	0.76922	0.01396	0.82644	0.01372	0.89577	0.01393	0.93149
0.01391	0.76978	0.01398	0.82749	0.01374	0.89705	0.01395	0.93346
0.01393	0.77033	0.014	0.82856	0.01376	0.89831	0.01397	0.93546
0.01394	0.77087	0.01402	0.82967	0.01377	0.89958	0.01398	0.93745
0.01396	0.77141	0.01403	0.8308	0.01379	0.90081	0.014	0.93944
0.01398	0.77193	0.01405	0.83196	0.01381	0.90203	0.01402	0.94141
0.01399	0.77246	0.01407	0.8331	0.01382	0.90324	0.01404	0.94336
0.01401	0.77301	0.01408	0.83426	0.01384	0.90443	0.01405	0.94529
0.01403	0.77357	0.0141	0.83543	0.01386	0.90564	0.01407	0.94721
0.01405	0.77414	0.01412	0.8366	0.01387	0.90683	0.01409	0.94911
0.01406	0.77476	0.01413	0.83776	0.01389	0.90802	0.0141	0.95101
0.01408	0.77542	0.01415	0.83896	0.01391	0.90921	0.01412	0.95288
0.0141	0.77615	0.01417	0.8402	0.01392	0.9104	0.01414	0.95474
0.01411	0.77694	0.01419	0.84146	0.01394	0.91157	0.01415	0.95656
0.01413	0.77776	0.0142	0.84277	0.01396	0.91276	0.01417	0.95837
0.01415	0.77863	0.01422	0.84411	0.01397	0.91393	0.01419	0.96015
0.01416	0.77955	0.01424	0.84547	0.01399	0.9151	0.0142	0.9619
0.01418	0.78053	0.01425	0.84686	0.01401	0.91623	0.01422	0.96362
0.0142	0.78153	0.01427	0.84825	0.01402	0.91733	0.01424	0.96533
0.01421	0.78256	0.01429	0.84965	0.01404	0.91842	0.01426	0.967
0.01423	0.78363	0.0143	0.85106	0.01406	0.91951	0.01427	0.96864
0.01425	0.78473	0.01432	0.85246	0.01407	0.92058	0.01429	0.97026
0.01426	0.78586	0.01434	0.85385	0.01409	0.92164	0.01431	0.97185
0.01428	0.78703	0.01435	0.85521	0.01411	0.92269	0.01432	0.97341
0.0143	0.78823	0.01437	0.85657	0.01412	0.92373	0.01434	0.97494
0.01432	0.78946	0.01439	0.85793	0.01414	0.92475	0.01436	0.97645
0.01433	0.7907	0.01441	0.85926	0.01416	0.92576	0.01437	0.9779
0.01435	0.79195	0.01442	0.86058	0.01417	0.92675	0.01439	0.97932
0.01437	0.7932	0.01444	0.8619	0.01419	0.92772	0.01441	0.98071
0.01438	0.79444	0.01446	0.86321	0.01421	0.92867	0.01442	0.98204
0.0144	0.79571	0.01447	0.86451	0.01422	0.92961	0.01444	0.98334
0.01442	0.79699	0.01449	0.86579	0.01424	0.93054	0.01446	0.98459
0.01443	0.79827	0.01451	0.86706	0.01426	0.93144	0.01448	0.98581
0.01445	0.79956	0.01452	0.86831	0.01427	0.93233	0.01449	0.98697
0.01447	0.80084	0.01454	0.86956	0.01429	0.93321	0.01451	0.98809
0.01448	0.80213	0.01456	0.87082	0.01431	0.93406	0.01453	0.98918
0.0145	0.80341	0.01458	0.87206	0.01432	0.93492	0.01454	0.99023
0.01452	0.80466	0.01459	0.87331	0.01434	0.93576	0.01456	0.99126
0.01453	0.8059	0.01461	0.87456	0.01436	0.9366	0.01458	0.99225
0.01455	0.80715	0.01463	0.8758	0.01437	0.93743	0.01459	0.9932
0.01457	0.80838	0.01464	0.87702	0.01439	0.93827	0.01461	0.99412
0.01459	0.8096	0.01466	0.87822	0.01441	0.93911	0.01463	0.995
0.0146	0.81081	0.01468	0.8794	0.01442	0.93994	0.01464	0.99584
0.01462	0.81201	0.01469	0.88055	0.01444	0.94077	0.01466	0.99664
0.01464	0.81319	0.01471	0.88169	0.01446	0.9416	0.01468	0.99738
0.01465	0.81438	0.01473	0.88283	0.01447	0.94242	0.0147	0.99808
0.01467	0.81554	0.01475	0.88397	0.01449	0.94323	0.01471	0.99873
0.01469	0.81671	0.01476	0.88509	0.01451	0.94404	0.01473	0.99936
0.0147	0.81785	0.01478	0.8862	0.01452	0.94483	0.01475	0.99996
0.01472	0.81898	0.0148	0.8873	0.01454	0.94562	0.01476	1.00053
0.01474	0.82011	0.01481	0.88839	0.01456	0.94641	0.01478	1.00109
0.01475	0.82123	0.01483	0.88947	0.01457	0.94721	0.0148	1.00163
0.01477	0.82236	0.01485	0.89053	0.01459	0.94802	0.01481	1.00216
0.01479	0.82347	0.01486	0.89157	0.01461	0.94884	0.01483	1.00266
0.0148	0.82459	0.01488	0.89259	0.01462	0.94966	0.01485	1.00313
0.01482	0.82573	0.0149	0.89359	0.01464	0.95048	0.01486	1.0036
0.01484	0.82686	0.01491	0.89456	0.01466	0.9513	0.01488	1.00404
0.01486	0.828	0.01493	0.89549	0.01467	0.95213	0.0149	1.00446
0.01487	0.82912	0.01495	0.89642	0.01469	0.95295	0.01492	1.00485
0.01489	0.83024	0.01497	0.89732	0.01471	0.9538	0.01493	1.00524
0.01491	0.83137	0.01498	0.89819	0.01472	0.95468	0.01495	1.00564
0.01492	0.83247	0.015	0.89905	0.01474	0.95558	0.01497	1.00604
0.01494	0.83357	0.01502	0.89989	0.01476	0.9565	0.01498	1.00645
0.01496	0.83464	0.01503	0.90072	0.01477	0.95742	0.015	1.00683
0.01497	0.83572	0.01505	0.90154	0.01479	0.95836	0.01502	1.00721
0.01499	0.83677	0.01507	0.90235	0.01481	0.95932	0.01503	1.00758
0.01501	0.83782	0.01508	0.90314	0.01482	0.96031	0.01505	1.00795
0.01502	0.83885	0.0151	0.90394	0.01484	0.96133	0.01507	1.00832
0.01504	0.83988	0.01512	0.90475	0.01486	0.96234	0.01508	1.00869
0.01506	0.84092	0.01514	0.90554	0.01487	0.96338	0.0151	1.00905
0.01507	0.84194	0.01515	0.90631	0.01489	0.96442	0.01512	1.00942
0.01509	0.84291	0.01517	0.9071	0.01491	0.96547	0.01514	1.0098
0.01511	0.84386	0.01519	0.90787	0.01492	0.96654	0.01515	1.01018
0.01512	0.8448	0.0152	0.90864	0.01494	0.96767	0.01517	1.0106
0.01514	0.84573	0.01522	0.9094	0.01496	0.96887	0.01519	1.01106
0.01516	0.84663	0.01524	0.91015	0.01497	0.9701	0.0152	1.01167
0.01518	0.84751	0.01525	0.91089	0.01499	0.97136	0.01522	1.01241
0.01519	0.84838	0.01527	0.91161	0.01501	0.97264	0.01524	1.01324
0.01521	0.84921	0.01529	0.91235	0.01502	0.97393	0.01525	1.01413
0.01523	0.85002	0.0153	0.91308	0.01504	0.97524	0.01527	1.01511
0.01524	0.85079	0.01532	0.91381	0.01506	0.97655	0.01529	1.01621
0.01526	0.85154	0.01534	0.91454	0.01507	0.97785	0.0153	1.01747
0.01528	0.85225	0.01536	0.91525	0.01509	0.97919	0.01532	1.01888
0.01529	0.85294	0.01537	0.91597	0.01511	0.98054	0.01534	1.02038
0.01531	0.85361	0.01539	0.91666	0.01512	0.98192	0.01536	1.02194
0.01533	0.85427	0.01541	0.91737	0.01514	0.9833	0.01537	1.02355
0.01534	0.8549	0.01542	0.91806	0.01516	0.9847	0.01539	1.02521
0.01536	0.85551	0.01544	0.91875	0.01517	0.98607	0.01541	1.02691
0.01538	0.85614	0.01546	0.91943	0.01519	0.98746	0.01542	1.02864
0.01539	0.85677	0.01547	0.92009	0.01521	0.98884	0.01544	1.03039
0.01541	0.85739	0.01549	0.92077	0.01522	0.99021	0.01546	1.03218
0.01543	0.85802	0.01551	0.92143	0.01524	0.99157	0.01547	1.03397
0.01545	0.85865	0.01553	0.92212	0.01526	0.99291	0.01549	1.03578
0.01546	0.85927	0.01554	0.9228	0.01527	0.99424	0.01551	1.03759
0.01548	0.85988	0.01556	0.92348	0.01529	0.99558	0.01552	1.0394
0.0155	0.8605	0.01558	0.92414	0.01531	0.9969	0.01554	1.04123
0.01551	0.86113	0.01559	0.92482	0.01532	0.99821	0.01556	1.04309
0.01553	0.86175	0.01561	0.92551	0.01534	0.99949	0.01558	1.04498
0.01555	0.86236	0.01563	0.92621	0.01536	1.00076	0.01559	1.04687
0.01556	0.86298	0.01564	0.92692	0.01537	1.00203	0.01561	1.04878
0.01558	0.8636	0.01566	0.92765	0.01539	1.0033	0.01563	1.05064
0.0156	0.86423	0.01568	0.92841	0.01541	1.00458	0.01564	1.05249
0.01561	0.86487	0.0157	0.9292	0.01542	1.00585	0.01566	1.05431
0.01563	0.86552	0.01571	0.93003	0.01544	1.00711	0.01568	1.05611
0.01565	0.86618	0.01573	0.93088	0.01546	1.00835	0.01569	1.05789
0.01566	0.86682	0.01575	0.93179	0.01547	1.00958	0.01571	1.05965
0.01568	0.86746	0.01576	0.93281	0.01549	1.01081	0.01573	1.06138
0.0157	0.86809	0.01578	0.93389	0.01551	1.01204	0.01574	1.06312
0.01572	0.86873	0.0158	0.935	0.01552	1.01324	0.01576	1.06483
0.01573	0.86936	0.01581	0.93616	0.01554	1.01445	0.01578	1.06651
0.01575	0.86999	0.01583	0.93734	0.01556	1.01563	0.0158	1.06816
0.01577	0.87063	0.01585	0.93855	0.01557	1.01681	0.01581	1.0698
0.01578	0.87128	0.01586	0.93978	0.01559	1.01798	0.01583	1.0714
0.0158	0.87195	0.01588	0.94101	0.01561	1.01916	0.01585	1.07301
0.01582	0.87262	0.0159	0.94224	0.01562	1.02033	0.01586	1.07459
0.01583	0.87333	0.01592	0.94347	0.01564	1.02149	0.01588	1.07613
0.01585	0.87407	0.01593	0.94471	0.01566	1.02266	0.0159	1.07764
0.01587	0.87487	0.01595	0.94595	0.01567	1.02382	0.01591	1.07911
0.01588	0.87571	0.01597	0.9472	0.01569	1.02497	0.01593	1.08058
0.0159	0.87663	0.01598	0.94846	0.01571	1.02612	0.01595	1.08201
0.01592	0.87756	0.016	0.94975	0.01572	1.02724	0.01596	1.08339
0.01593	0.87853	0.01602	0.95105	0.01574	1.02837	0.01598	1.08475
0.01595	0.8795	0.01603	0.95236	0.01576	1.02947	0.016	1.08606
0.01597	0.88048	0.01605	0.95366	0.01577	1.03053	0.01602	1.08732
0.01599	0.88148	0.01607	0.95497	0.01579	1.03158	0.01603	1.08854
0.016	0.88249	0.01609	0.9563	0.01581	1.03261	0.01605	1.08972
0.01602	0.88351	0.0161	0.95763	0.01582	1.03361	0.01607	1.09085
0.01604	0.88452	0.01612	0.95895	0.01584	1.0346	0.01608	1.09195
0.01605	0.88555	0.01614	0.96026	0.01586	1.03556	0.0161	1.09301
0.01607	0.88657	0.01615	0.96155	0.01587	1.03651	0.01612	1.09403
0.01609	0.88764	0.01617	0.96283	0.01589	1.03746	0.01613	1.09501
0.0161	0.88873	0.01619	0.96411	0.01591	1.03839	0.01615	1.09597
0.01612	0.88986	0.0162	0.96538	0.01592	1.03931	0.01617	1.09689
0.01614	0.89104	0.01622	0.96666	0.01594	1.04022	0.01619	1.09778
0.01615	0.89227	0.01624	0.96794	0.01596	1.04113	0.0162	1.09863
0.01617	0.89355	0.01625	0.96921	0.01597	1.04202	0.01622	1.09944
0.01619	0.89485	0.01627	0.97047	0.01599	1.04291	0.01624	1.10023
0.0162	0.89616	0.01629	0.97174	0.01601	1.04377	0.01625	1.10097
0.01622	0.89747	0.01631	0.973	0.01602	1.04462	0.01627	1.10169
0.01624	0.89876	0.01632	0.97427	0.01604	1.04546	0.01629	1.10237
0.01626	0.90007	0.01634	0.97554	0.01606	1.0463	0.0163	1.10303
0.01627	0.90136	0.01636	0.97679	0.01607	1.04714	0.01632	1.10367
0.01629	0.90263	0.01637	0.97802	0.01609	1.04799	0.01634	1.10428
0.01631	0.90388	0.01639	0.97925	0.01611	1.04884	0.01635	1.10488
0.01632	0.90513	0.01641	0.98046	0.01612	1.0497	0.01637	1.10544
0.01634	0.90635	0.01642	0.98165	0.01614	1.05057	0.01639	1.10598
0.01636	0.90756	0.01644	0.98287	0.01616	1.05143	0.01641	1.10651
0.01637	0.90876	0.01646	0.98406	0.01617	1.05228	0.01642	1.10703
0.01639	0.90996	0.01648	0.98525	0.01619	1.05313	0.01644	1.10754
0.01641	0.91115	0.01649	0.98642	0.01621	1.05398	0.01646	1.10804
0.01642	0.91232	0.01651	0.98758	0.01622	1.05484	0.01647	1.10851
0.01644	0.91349	0.01653	0.98874	0.01624	1.0557	0.01649	1.10896
0.01646	0.91464	0.01654	0.98989	0.01626	1.05654	0.01651	1.1094
0.01647	0.91577	0.01656	0.99102	0.01627	1.05739	0.01652	1.10983
0.01649	0.91691	0.01658	0.99214	0.01629	1.05825	0.01654	1.11025
0.01651	0.91802	0.01659	0.99323	0.01631	1.05911	0.01656	1.11065
0.01653	0.91912	0.01661	0.9943	0.01632	1.05997	0.01657	1.11106
0.01654	0.92022	0.01663	0.99536	0.01634	1.06084	0.01659	1.11146
0.01656	0.92131	0.01665	0.99639	0.01636	1.06172	0.01661	1.11187
0.01658	0.92239	0.01666	0.9974	0.01637	1.06261	0.01663	1.1123
0.01659	0.92347	0.01668	0.99839	0.01639	1.06352	0.01664	1.11274
0.01661	0.92453	0.0167	0.99936	0.01641	1.06445	0.01666	1.11323
0.01663	0.92558	0.01671	1.00033	0.01642	1.0654	0.01668	1.11378
0.01664	0.92663	0.01673	1.00128	0.01644	1.06636	0.01669	1.11437
0.01666	0.92767	0.01675	1.00221	0.01646	1.06736	0.01671	1.11497
0.01668	0.9287	0.01676	1.00314	0.01647	1.06836	0.01673	1.11563
0.01669	0.92971	0.01678	1.00404	0.01649	1.06935	0.01674	1.11636
0.01671	0.93071	0.0168	1.00495	0.01651	1.07037	0.01676	1.11717
0.01673	0.93171	0.01681	1.00585	0.01652	1.07139	0.01678	1.11803
0.01674	0.93271	0.01683	1.00674	0.01654	1.07243	0.01679	1.11895
0.01676	0.9337	0.01685	1.00761	0.01656	1.07347	0.01681	1.11992
0.01678	0.93468	0.01687	1.00847	0.01657	1.07454	0.01683	1.12094
0.01679	0.93564	0.01688	1.00931	0.01659	1.07563	0.01685	1.12204
0.01681	0.93657	0.0169	1.01016	0.01661	1.07676	0.01686	1.12319
0.01683	0.93751	0.01692	1.01099	0.01662	1.07794	0.01688	1.12442
0.01685	0.93842	0.01693	1.01179	0.01664	1.07915	0.0169	1.12574
0.01686	0.93933	0.01695	1.01258	0.01666	1.08038	0.01691	1.12716
0.01688	0.94025	0.01697	1.01337	0.01667	1.08162	0.01693	1.12865
0.0169	0.94114	0.01698	1.01416	0.01669	1.08286	0.01695	1.1302
0.01691	0.94202	0.017	1.01493	0.01671	1.08411	0.01696	1.13182
0.01693	0.94288	0.01702	1.0157	0.01672	1.08538	0.01698	1.13346
0.01695	0.94373	0.01704	1.01646	0.01674	1.08665	0.017	1.13512
0.01696	0.94457	0.01705	1.01721	0.01676	1.08796	0.01701	1.13681
0.01698	0.94539	0.01707	1.01798	0.01677	1.08926	0.01703	1.13854
0.017	0.9462	0.01709	1.01871	0.01679	1.09059	0.01705	1.14028
0.01701	0.94698	0.0171	1.01946	0.01681	1.09191	0.01707	1.14202
0.01703	0.94775	0.01712	1.0202	0.01682	1.09322	0.01708	1.14376
0.01705	0.94851	0.01714	1.02093	0.01684	1.09452	0.0171	1.14549
0.01706	0.94928	0.01715	1.02167	0.01686	1.09582	0.01712	1.14722
0.01708	0.95001	0.01717	1.02239	0.01687	1.09711	0.01713	1.14894
0.0171	0.95074	0.01719	1.0231	0.01689	1.09842	0.01715	1.15066
0.01712	0.95145	0.0172	1.02381	0.01691	1.09971	0.01717	1.15236
0.01713	0.95217	0.01722	1.02451	0.01692	1.101	0.01718	1.15407
0.01715	0.95287	0.01724	1.02521	0.01694	1.10226	0.0172	1.15576
0.01717	0.95356	0.01726	1.02591	0.01696	1.10354	0.01722	1.15746
0.01718	0.95425	0.01727	1.02662	0.01697	1.10481	0.01723	1.15912
0.0172	0.95494	0.01729	1.02732	0.01699	1.10607	0.01725	1.16078
0.01722	0.95561	0.01731	1.02803	0.01701	1.10732	0.01727	1.16242
0.01723	0.9563	0.01732	1.02873	0.01702	1.10857	0.01729	1.16405
0.01725	0.95699	0.01734	1.02943	0.01704	1.10981	0.0173	1.16568
0.01727	0.95767	0.01736	1.03013	0.01706	1.11105	0.01732	1.16732
0.01728	0.95834	0.01737	1.03084	0.01707	1.11226	0.01734	1.16894
0.0173	0.95901	0.01739	1.03156	0.01709	1.11347	0.01735	1.17056
0.01732	0.9597	0.01741	1.03229	0.01711	1.11468	0.01737	1.17216
0.01733	0.96041	0.01743	1.03303	0.01712	1.11589	0.01739	1.17373
0.01735	0.96116	0.01744	1.0338	0.01714	1.11709	0.0174	1.17527
0.01737	0.96193	0.01746	1.03462	0.01716	1.1183	0.01742	1.17679
0.01739	0.96276	0.01748	1.03549	0.01717	1.11949	0.01744	1.17827
0.0174	0.96361	0.01749	1.0364	0.01719	1.12066	0.01745	1.17973
0.01742	0.96448	0.01751	1.03734	0.01721	1.12184	0.01747	1.18113
0.01744	0.96532	0.01753	1.03828	0.01722	1.12302	0.01749	1.1825
0.01745	0.96616	0.01754	1.03927	0.01724	1.12419	0.01751	1.18384
0.01747	0.96698	0.01756	1.04029	0.01726	1.12533	0.01752	1.18516
0.01749	0.96779	0.01758	1.04133	0.01727	1.12646	0.01754	1.18644
0.0175	0.96861	0.01759	1.04239	0.01729	1.12757	0.01756	1.18769
0.01752	0.96943	0.01761	1.04347	0.01731	1.1287	0.01757	1.18891
0.01754	0.97026	0.01763	1.04457	0.01732	1.12979	0.01759	1.19011
0.01755	0.9711	0.01765	1.04569	0.01734	1.13093	0.01761	1.1913
0.01757	0.97197	0.01766	1.04682	0.01736	1.13208	0.01762	1.19246
0.01759	0.97283	0.01768	1.04798	0.01737	1.13322	0.01764	1.1936
0.0176	0.97369	0.0177	1.04913	0.01739	1.13436	0.01766	1.19473
0.01762	0.97455	0.01771	1.05032	0.01741	1.13547	0.01767	1.19583
0.01764	0.97542	0.01773	1.05157	0.01742	1.13656	0.01769	1.1969
0.01766	0.9763	0.01775	1.05284	0.01744	1.13763	0.01771	1.19795
0.01767	0.97717	0.01776	1.05413	0.01746	1.13869	0.01773	1.19896
0.01769	0.97804	0.01778	1.05543	0.01747	1.13974	0.01774	1.19995
0.01771	0.97894	0.0178	1.05672	0.01749	1.14076	0.01776	1.2009
0.01772	0.97982	0.01782	1.05801	0.01751	1.14177	0.01778	1.20179
0.01774	0.98069	0.01783	1.0593	0.01752	1.14276	0.01779	1.20267
0.01776	0.98156	0.01785	1.06058	0.01754	1.14374	0.01781	1.20351
0.01777	0.98242	0.01787	1.06186	0.01756	1.14472	0.01783	1.20432
0.01779	0.98327	0.01788	1.06313	0.01757	1.14571	0.01784	1.20508
0.01781	0.98411	0.0179	1.06442	0.01759	1.14669	0.01786	1.20583
0.01782	0.98495	0.01792	1.0657	0.01761	1.14766	0.01788	1.20654
0.01784	0.9858	0.01793	1.06697	0.01762	1.14861	0.01789	1.20722
0.01786	0.98664	0.01795	1.06824	0.01764	1.14958	0.01791	1.20788
0.01787	0.98751	0.01797	1.0695	0.01766	1.15054	0.01793	1.20851
0.01789	0.98843	0.01799	1.07076	0.01767	1.1515	0.01795	1.20909
0.01791	0.98941	0.018	1.07202	0.01769	1.15244	0.01796	1.20964
0.01793	0.99041	0.01802	1.07326	0.01771	1.15337	0.01798	1.21018
0.01794	0.99144	0.01804	1.0745	0.01772	1.15429	0.018	1.21071
0.01796	0.99247	0.01805	1.07573	0.01774	1.15524	0.01801	1.21122
0.01798	0.9935	0.01807	1.07697	0.01776	1.15618	0.01803	1.21173
0.01799	0.99455	0.01809	1.07819	0.01777	1.15712	0.01805	1.21222
0.01801	0.99567	0.0181	1.0794	0.01779	1.15806	0.01806	1.21271
0.01803	0.99683	0.01812	1.08059	0.01781	1.15899	0.01808	1.21319
0.01804	0.99801	0.01814	1.08177	0.01782	1.1599	0.0181	1.21367
0.01806	0.99923	0.01815	1.08294	0.01784	1.1608	0.01811	1.21416
0.01808	1.0004	0.01817	1.08411	0.01786	1.16169	0.01813	1.21465
0.01809	1.00158	0.01819	1.08526	0.01787	1.16259	0.01815	1.21513
0.01811	1.00274	0.01821	1.0864	0.01789	1.16348	0.01817	1.21564
0.01813	1.0039	0.01822	1.08754	0.01791	1.16436	0.01818	1.21617
0.01814	1.00503	0.01824	1.08868	0.01792	1.16524	0.0182	1.21672
0.01816	1.00617	0.01826	1.08981	0.01794	1.16613	0.01822	1.2173
0.01818	1.00732	0.01827	1.09096	0.01796	1.16703	0.01823	1.2179
0.0182	1.00843	0.01829	1.0921	0.01797	1.16795	0.01825	1.21854
0.01821	1.00955	0.01831	1.09323	0.01799	1.16887	0.01827	1.21921
0.01823	1.01066	0.01832	1.09434	0.01801	1.16979	0.01828	1.21994
0.01825	1.01176	0.01834	1.09542	0.01802	1.17074	0.0183	1.22072
0.01826	1.01288	0.01836	1.09649	0.01804	1.17168	0.01832	1.22158
0.01828	1.01399	0.01838	1.09756	0.01806	1.17265	0.01833	1.2225
0.0183	1.01507	0.01839	1.09864	0.01807	1.17361	0.01835	1.22348
0.01831	1.01611	0.01841	1.09969	0.01809	1.17457	0.01837	1.22451
0.01833	1.01716	0.01843	1.10073	0.01811	1.17555	0.01839	1.22559
0.01835	1.01819	0.01844	1.10174	0.01812	1.17652	0.0184	1.22672
0.01836	1.01923	0.01846	1.10276	0.01814	1.17751	0.01842	1.22793
0.01838	1.02024	0.01848	1.10374	0.01816	1.17848	0.01844	1.22918
0.0184	1.02127	0.01849	1.10473	0.01817	1.17948	0.01845	1.23047
0.01841	1.0223	0.01851	1.1057	0.01819	1.18049	0.01847	1.23178
0.01843	1.02331	0.01853	1.10666	0.01821	1.18151	0.01849	1.23313
0.01845	1.02433	0.01854	1.1076	0.01822	1.18255	0.0185	1.23453
0.01846	1.02532	0.01856	1.10853	0.01824	1.18359	0.01852	1.23596
0.01848	1.0263	0.01858	1.10945	0.01826	1.18466	0.01854	1.23745
0.0185	1.02725	0.0186	1.11036	0.01827	1.18572	0.01855	1.23904
0.01852	1.02821	0.01861	1.11126	0.01829	1.18681	0.01857	1.24071
0.01853	1.02914	0.01863	1.11216	0.01831	1.18795	0.01859	1.24244
0.01855	1.03009	0.01865	1.11304	0.01832	1.18912	0.01861	1.2442
0.01857	1.03107	0.01866	1.1139	0.01834	1.19031	0.01862	1.24598
0.01858	1.03207	0.01868	1.11476	0.01836	1.19154	0.01864	1.24776
0.0186	1.0331	0.0187	1.1156	0.01837	1.19277	0.01866	1.24952
0.01862	1.03415	0.01871	1.11645	0.01839	1.194	0.01867	1.25127
0.01863	1.03517	0.01873	1.11728	0.01841	1.19524	0.01869	1.253
0.01865	1.03619	0.01875	1.11809	0.01842	1.19648	0.01871	1.25473
0.01867	1.03719	0.01877	1.11892	0.01844	1.19772	0.01872	1.25643
0.01868	1.03819	0.01878	1.11974	0.01846	1.19897	0.01874	1.25813
0.0187	1.03917	0.0188	1.12055	0.01847	1.20022	0.01876	1.25981
0.01872	1.04014	0.01882	1.12135	0.01849	1.20149	0.01877	1.26148
0.01873	1.0411	0.01883	1.12215	0.01851	1.20277	0.01879	1.26315
0.01875	1.04205	0.01885	1.12296	0.01852	1.20403	0.01881	1.26481
0.01877	1.04299	0.01887	1.12375	0.01854	1.20531	0.01883	1.26645
0.01879	1.04393	0.01888	1.12455	0.01856	1.20656	0.01884	1.26807
0.0188	1.04487	0.0189	1.12534	0.01857	1.20782	0.01886	1.26969
0.01882	1.04577	0.01892	1.12612	0.01859	1.20908	0.01888	1.27129
0.01884	1.04665	0.01894	1.1269	0.01861	1.21034	0.01889	1.27289
0.01885	1.04752	0.01895	1.12767	0.01862	1.21157	0.01891	1.27447
0.01887	1.04839	0.01897	1.12844	0.01864	1.2128	0.01893	1.27603
0.01889	1.04921	0.01899	1.12919	0.01866	1.21402	0.01894	1.27757
0.0189	1.05005	0.019	1.12994	0.01867	1.21526	0.01896	1.27909
0.01892	1.05086	0.01902	1.13069	0.01869	1.21649	0.01898	1.2806
0.01894	1.05167	0.01904	1.13146	0.01871	1.21771	0.01899	1.28208
0.01895	1.05248	0.01905	1.13221	0.01872	1.21895	0.01901	1.28354
0.01897	1.0533	0.01907	1.13296	0.01874	1.22018	0.01903	1.28496
0.01899	1.0541	0.01909	1.13371	0.01876	1.2214	0.01905	1.28634
0.019	1.05489	0.0191	1.13449	0.01877	1.22263	0.01906	1.28768
0.01902	1.05567	0.01912	1.13524	0.01879	1.22383	0.01908	1.28899
0.01904	1.05645	0.01914	1.13602	0.01881	1.22503	0.0191	1.29026
0.01906	1.05722	0.01916	1.13677	0.01882	1.22623	0.01911	1.29151
0.01907	1.058	0.01917	1.13752	0.01884	1.22744	0.01913	1.29271
0.01909	1.05878	0.01919	1.13828	0.01886	1.22865	0.01915	1.29389
0.01911	1.05954	0.01921	1.13905	0.01887	1.22982	0.01916	1.29504
0.01912	1.0603	0.01922	1.13983	0.01889	1.231	0.01918	1.29618
0.01914	1.06106	0.01924	1.14062	0.01891	1.23218	0.0192	1.29729
0.01916	1.0618	0.01926	1.14144	0.01892	1.23334	0.01921	1.29838
0.01917	1.06255	0.01927	1.14233	0.01894	1.23448	0.01923	1.29945
0.01919	1.06328	0.01929	1.14329	0.01896	1.23562	0.01925	1.3005
0.01921	1.064	0.01931	1.14432	0.01897	1.23675	0.01927	1.3015
0.01922	1.06473	0.01933	1.1454	0.01899	1.2379	0.01928	1.30249
0.01924	1.06544	0.01934	1.14649	0.01901	1.23903	0.0193	1.30346
0.01926	1.06617	0.01936	1.14762	0.01902	1.24014	0.01932	1.3044
0.01927	1.06687	0.01938	1.14876	0.01904	1.24125	0.01933	1.30533
0.01929	1.06755	0.01939	1.14989	0.01906	1.24236	0.01935	1.30624
0.01931	1.06824	0.01941	1.15101	0.01907	1.24346	0.01937	1.30708
0.01933	1.06893	0.01943	1.15214	0.01909	1.24454	0.01938	1.30789
0.01934	1.06963	0.01944	1.15329	0.01911	1.24561	0.0194	1.30868
0.01936	1.07033	0.01946	1.15443	0.01912	1.24667	0.01942	1.30947
0.01938	1.071	0.01948	1.15556	0.01914	1.24772	0.01943	1.31024
0.01939	1.07169	0.01949	1.1567	0.01916	1.24875	0.01945	1.31098
0.01941	1.07237	0.01951	1.15785	0.01917	1.24978	0.01947	1.31168
0.01943	1.07308	0.01953	1.15902	0.01919	1.2508	0.01949	1.31235
0.01944	1.07384	0.01955	1.16021	0.01921	1.25184	0.0195	1.31299
0.01946	1.07466	0.01956	1.16144	0.01922	1.25285	0.01952	1.31359
0.01948	1.07556	0.01958	1.16269	0.01924	1.25386	0.01954	1.31416
0.01949	1.07651	0.0196	1.16394	0.01926	1.25486	0.01955	1.31471
0.01951	1.07745	0.01961	1.16519	0.01927	1.25583	0.01957	1.31525
0.01953	1.07842	0.01963	1.16646	0.01929	1.25681	0.01959	1.31576
0.01954	1.07938	0.01965	1.16772	0.01931	1.25777	0.0196	1.31628
0.01956	1.08033	0.01966	1.16898	0.01932	1.25874	0.01962	1.31679
0.01958	1.08128	0.01968	1.17025	0.01934	1.2597	0.01964	1.31728
0.0196	1.08224	0.0197	1.17149	0.01936	1.26066	0.01965	1.31777
0.01961	1.08319	0.01972	1.17275	0.01937	1.26161	0.01967	1.31827
0.01963	1.08415	0.01973	1.174	0.01939	1.26256	0.01969	1.31877
0.01965	1.0851	0.01975	1.17526	0.01941	1.2635	0.01971	1.31928
0.01966	1.08605	0.01977	1.17649	0.01942	1.26444	0.01972	1.31981
0.01968	1.087	0.01978	1.17771	0.01944	1.26538	0.01974	1.32035
0.0197	1.08793	0.0198	1.17894	0.01946	1.26632	0.01976	1.32092
0.01971	1.08886	0.01982	1.18017	0.01947	1.26726	0.01977	1.32149
0.01973	1.08981	0.01983	1.18138	0.01949	1.26821	0.01979	1.32211
0.01975	1.09076	0.01985	1.18259	0.01951	1.26915	0.01981	1.32279
0.01976	1.09172	0.01987	1.18379	0.01952	1.27008	0.01982	1.32352
0.01978	1.0927	0.01989	1.18498	0.01954	1.27102	0.01984	1.32426
0.0198	1.09372	0.0199	1.18619	0.01956	1.27195	0.01986	1.32502
0.01981	1.09471	0.01992	1.18738	0.01957	1.27289	0.01987	1.32581
0.01983	1.09571	0.01994	1.18858	0.01959	1.27383	0.01989	1.32666
0.01985	1.09672	0.01995	1.18975	0.01961	1.27477	0.01991	1.32758
0.01986	1.09774	0.01997	1.19091	0.01962	1.27571	0.01993	1.32858
0.01988	1.09879	0.01999	1.19208	0.01964	1.27665	0.01994	1.32962
0.0199	1.09987	0.02	1.1932	0.01966	1.27759	0.01996	1.33072
0.01992	1.10096	0.02002	1.19431	0.01967	1.27855	0.01998	1.3319
0.01993	1.10207	0.02004	1.1954	0.01969	1.2795	0.01999	1.33317
0.01995	1.10315	0.02005	1.19648	0.01971	1.28046	0.02001	1.33453
0.01997	1.10427	0.02007	1.19758	0.01972	1.28142	0.02003	1.33596
0.01998	1.10538	0.02009	1.19866	0.01974	1.28238	0.02004	1.33742
0.02	1.10651	0.02011	1.19974	0.01976	1.28334	0.02006	1.3389
0.02002	1.10763	0.02012	1.20082	0.01977	1.28432	0.02008	1.34038
0.02003	1.10877	0.02014	1.20189	0.01979	1.28531	0.02009	1.34188
0.02005	1.10988	0.02016	1.20294	0.01981	1.28629	0.02011	1.34342
0.02007	1.11098	0.02017	1.204	0.01982	1.28728	0.02013	1.34499
0.02008	1.11211	0.02019	1.20504	0.01984	1.28827	0.02015	1.34661
0.0201	1.11323	0.02021	1.20608	0.01986	1.28928	0.02016	1.34828
0.02012	1.11432	0.02022	1.20709	0.01987	1.29029	0.02018	1.34996
0.02013	1.11542	0.02024	1.2081	0.01989	1.29134	0.0202	1.35167
0.02015	1.11653	0.02026	1.20909	0.01991	1.29239	0.02021	1.35339
0.02017	1.11762	0.02028	1.21005	0.01992	1.29349	0.02023	1.35513
0.02019	1.11871	0.02029	1.21101	0.01994	1.2946	0.02025	1.35684
0.0202	1.11981	0.02031	1.21196	0.01996	1.29572	0.02026	1.35855
0.02022	1.12088	0.02033	1.21289	0.01997	1.29684	0.02028	1.36024
0.02024	1.12197	0.02034	1.21382	0.01999	1.29797	0.0203	1.36193
0.02025	1.12303	0.02036	1.21474	0.02001	1.29912	0.02031	1.36359
0.02027	1.12411	0.02038	1.21565	0.02002	1.30026	0.02033	1.36525
0.02029	1.12521	0.02039	1.21654	0.02004	1.30141	0.02035	1.36687
0.0203	1.12628	0.02041	1.21745	0.02006	1.30257	0.02037	1.3685
0.02032	1.12734	0.02043	1.21833	0.02007	1.30373	0.02038	1.3701
0.02034	1.12841	0.02044	1.21921	0.02009	1.30487	0.0204	1.37168
0.02035	1.12945	0.02046	1.22008	0.02011	1.30602	0.02042	1.37325
0.02037	1.13049	0.02048	1.22095	0.02012	1.3072	0.02043	1.37481
0.02039	1.13153	0.0205	1.22179	0.02014	1.30841	0.02045	1.37635
0.0204	1.13255	0.02051	1.22262	0.02016	1.30963	0.02047	1.37786
0.02042	1.13356	0.02053	1.22344	0.02017	1.31083	0.02048	1.37935
0.02044	1.13457	0.02055	1.22425	0.02019	1.31206	0.0205	1.38083
0.02046	1.13556	0.02056	1.22504	0.02021	1.31329	0.02052	1.3823
0.02047	1.13656	0.02058	1.22583	0.02022	1.31454	0.02053	1.38375
0.02049	1.13755	0.0206	1.22663	0.02024	1.31579	0.02055	1.38517
0.02051	1.13854	0.02061	1.22743	0.02026	1.31703	0.02057	1.38657
0.02052	1.13951	0.02063	1.22824	0.02027	1.31827	0.02059	1.38794
0.02054	1.14049	0.02065	1.22903	0.02029	1.31948	0.0206	1.38928
0.02056	1.14144	0.02067	1.22983	0.02031	1.32069	0.02062	1.3906
0.02057	1.14239	0.02068	1.23063	0.02032	1.3219	0.02064	1.39189
0.02059	1.14334	0.0207	1.23143	0.02034	1.32309	0.02065	1.39315
0.02061	1.14426	0.02072	1.23221	0.02036	1.3243	0.02067	1.39439
0.02062	1.14517	0.02073	1.23299	0.02037	1.32551	0.02069	1.3956
0.02064	1.14607	0.02075	1.23377	0.02039	1.32674	0.0207	1.39678
0.02066	1.14693	0.02077	1.23455	0.02041	1.32795	0.02072	1.39791
0.02067	1.14779	0.02078	1.23531	0.02042	1.32914	0.02074	1.39902
0.02069	1.14864	0.0208	1.23608	0.02044	1.33033	0.02076	1.40011
0.02071	1.14947	0.02082	1.23685	0.02045	1.33153	0.02077	1.40118
0.02073	1.15028	0.02084	1.23762	0.02047	1.33271	0.02079	1.40224
0.02074	1.1511	0.02085	1.2384	0.02049	1.33388	0.02081	1.40329
0.02076	1.15189	0.02087	1.23918	0.0205	1.33506	0.02082	1.40431
0.02078	1.15267	0.02089	1.23997	0.02052	1.33623	0.02084	1.40531
0.02079	1.15344	0.0209	1.24077	0.02054	1.3374	0.02086	1.40628
0.02081	1.15422	0.02092	1.24156	0.02055	1.33856	0.02087	1.40724
0.02083	1.15499	0.02094	1.24235	0.02057	1.33972	0.02089	1.40817
0.02084	1.15573	0.02095	1.24314	0.02059	1.34088	0.02091	1.40906
0.02086	1.15649	0.02097	1.24395	0.0206	1.34203	0.02092	1.40992
0.02088	1.15724	0.02099	1.24476	0.02062	1.3432	0.02094	1.41075
0.02089	1.15799	0.021	1.2456	0.02064	1.34435	0.02096	1.41154
0.02091	1.15876	0.02102	1.24645	0.02065	1.34549	0.02098	1.41232
0.02093	1.15951	0.02104	1.24732	0.02067	1.34662	0.02099	1.41307
0.02094	1.16025	0.02106	1.2482	0.02069	1.34775	0.02101	1.41381
0.02096	1.161	0.02107	1.24911	0.0207	1.34888	0.02103	1.41454
0.02098	1.16175	0.02109	1.25007	0.02072	1.35001	0.02104	1.41525
0.021	1.16249	0.02111	1.25108	0.02074	1.35113	0.02106	1.41596
0.02101	1.16324	0.02112	1.25211	0.02075	1.35225	0.02108	1.41664
0.02103	1.164	0.02114	1.25318	0.02077	1.35334	0.02109	1.41731
0.02105	1.16478	0.02116	1.25428	0.02079	1.35443	0.02111	1.41798
0.02106	1.16557	0.02117	1.25539	0.0208	1.35551	0.02113	1.41861
0.02108	1.16634	0.02119	1.25652	0.02082	1.3566	0.02114	1.41923
0.0211	1.16712	0.02121	1.25767	0.02084	1.35767	0.02116	1.41986
0.02111	1.16791	0.02123	1.25882	0.02085	1.35875	0.02118	1.42049
0.02113	1.16868	0.02124	1.25997	0.02087	1.35982	0.0212	1.42111
0.02115	1.16946	0.02126	1.26113	0.02089	1.36088	0.02121	1.42174
0.02116	1.17024	0.02128	1.26229	0.0209	1.36194	0.02123	1.42237
0.02118	1.17102	0.02129	1.26345	0.02092	1.36298	0.02125	1.42301
0.0212	1.17179	0.02131	1.26464	0.02094	1.364	0.02126	1.42362
0.02121	1.17257	0.02133	1.26582	0.02095	1.36501	0.02128	1.42424
0.02123	1.17335	0.02134	1.26701	0.02097	1.36602	0.0213	1.42483
0.02125	1.17412	0.02136	1.2682	0.02099	1.36703	0.02131	1.42544
0.02127	1.1749	0.02138	1.26941	0.021	1.36802	0.02133	1.42608
0.02128	1.17568	0.02139	1.27064	0.02102	1.369	0.02135	1.42675
0.0213	1.17646	0.02141	1.27188	0.02104	1.36997	0.02136	1.42745
0.02132	1.17725	0.02143	1.27314	0.02105	1.37093	0.02138	1.42819
0.02133	1.17805	0.02145	1.2744	0.02107	1.3719	0.0214	1.42898
0.02135	1.17888	0.02146	1.27565	0.02109	1.37287	0.02142	1.4298
0.02137	1.17972	0.02148	1.2769	0.0211	1.37384	0.02143	1.4307
0.02138	1.18059	0.0215	1.27812	0.02112	1.37481	0.02145	1.43163
0.0214	1.18147	0.02151	1.27936	0.02114	1.37579	0.02147	1.4326
0.02142	1.18237	0.02153	1.28059	0.02115	1.37678	0.02148	1.4336
0.02143	1.18329	0.02155	1.28181	0.02117	1.37777	0.0215	1.43464
0.02145	1.18424	0.02156	1.28302	0.02119	1.37875	0.02152	1.43572
0.02147	1.18521	0.02158	1.28423	0.0212	1.37974	0.02153	1.43685
0.02148	1.18616	0.0216	1.28544	0.02122	1.38072	0.02155	1.43804
0.0215	1.18715	0.02162	1.28666	0.02124	1.3817	0.02157	1.43929
0.02152	1.18811	0.02163	1.28786	0.02125	1.38267	0.02158	1.44059
0.02153	1.18909	0.02165	1.28905	0.02127	1.38364	0.0216	1.44196
0.02155	1.19007	0.02167	1.29024	0.02129	1.3846	0.02162	1.44336
0.02157	1.19108	0.02168	1.29143	0.0213	1.38556	0.02164	1.44482
0.02159	1.19215	0.0217	1.29262	0.02132	1.38652	0.02165	1.44634
0.0216	1.19326	0.02172	1.29379	0.02134	1.38748	0.02167	1.4479
0.02162	1.19442	0.02173	1.29496	0.02135	1.38844	0.02169	1.44948
0.02164	1.19562	0.02175	1.29612	0.02137	1.38941	0.0217	1.45108
0.02165	1.19684	0.02177	1.29728	0.02139	1.39039	0.02172	1.45268
0.02167	1.19806	0.02179	1.29842	0.0214	1.39137	0.02174	1.45427
0.02169	1.19929	0.0218	1.29954	0.02142	1.39235	0.02175	1.45586
0.0217	1.20048	0.02182	1.30066	0.02144	1.39332	0.02177	1.45746
0.02172	1.20167	0.02184	1.3018	0.02145	1.39431	0.02179	1.45903
0.02174	1.20286	0.02185	1.30291	0.02147	1.39529	0.0218	1.4606
0.02175	1.20402	0.02187	1.30401	0.02149	1.39629	0.02182	1.46217
0.02177	1.20519	0.02189	1.30511	0.0215	1.39729	0.02184	1.46375
0.02179	1.20633	0.0219	1.30619	0.02152	1.39829	0.02186	1.46532
0.0218	1.20746	0.02192	1.30726	0.02154	1.3993	0.02187	1.46691
0.02182	1.20859	0.02194	1.30831	0.02155	1.40032	0.02189	1.46852
0.02184	1.20971	0.02195	1.30936	0.02157	1.40133	0.02191	1.47015
0.02186	1.21081	0.02197	1.31039	0.02159	1.40234	0.02192	1.47177
0.02187	1.21193	0.02199	1.31139	0.0216	1.40336	0.02194	1.47337
0.02189	1.21304	0.02201	1.31238	0.02162	1.4044	0.02196	1.47495
0.02191	1.21413	0.02202	1.31337	0.02164	1.40544	0.02197	1.47651
0.02192	1.2152	0.02204	1.31436	0.02165	1.40649	0.02199	1.47805
0.02194	1.21625	0.02206	1.31532	0.02167	1.40757	0.02201	1.47958
0.02196	1.21731	0.02207	1.31627	0.02169	1.40865	0.02202	1.48108
0.02197	1.21838	0.02209	1.31721	0.0217	1.40977	0.02204	1.48258
0.02199	1.21943	0.02211	1.31815	0.02172	1.4109	0.02206	1.48404
0.02201	1.22048	0.02212	1.31909	0.02174	1.41205	0.02208	1.48549
0.02202	1.2215	0.02214	1.32001	0.02175	1.41321	0.02209	1.48691
0.02204	1.22252	0.02216	1.32093	0.02177	1.41439	0.02211	1.48831
0.02206	1.22354	0.02218	1.32185	0.02179	1.41556	0.02213	1.48968
0.02207	1.22457	0.02219	1.32276	0.0218	1.41673	0.02214	1.49104
0.02209	1.22558	0.02221	1.32367	0.02182	1.41792	0.02216	1.49237
0.02211	1.22658	0.02223	1.32457	0.02184	1.41912	0.02218	1.49369
0.02213	1.22758	0.02224	1.32545	0.02185	1.42031	0.02219	1.49497
0.02214	1.22858	0.02226	1.32634	0.02187	1.42149	0.02221	1.49623
0.02216	1.22956	0.02228	1.32721	0.02189	1.42268	0.02223	1.49747
0.02218	1.23054	0.02229	1.32809	0.0219	1.42387	0.02224	1.49868
0.02219	1.23151	0.02231	1.32895	0.02192	1.42508	0.02226	1.49986
0.02221	1.23249	0.02233	1.32981	0.02194	1.42629	0.02228	1.50105
0.02223	1.23347	0.02234	1.33066	0.02195	1.4275	0.0223	1.50222
0.02224	1.23441	0.02236	1.33149	0.02197	1.42871	0.02231	1.50336
0.02226	1.23536	0.02238	1.33232	0.02199	1.42991	0.02233	1.5045
0.02228	1.2363	0.0224	1.33314	0.022	1.43111	0.02235	1.50561
0.02229	1.23723	0.02241	1.33395	0.02202	1.4323	0.02236	1.50669
0.02231	1.23814	0.02243	1.33476	0.02204	1.43349	0.02238	1.50772
0.02233	1.23905	0.02245	1.33557	0.02205	1.43467	0.0224	1.50874
0.02234	1.23995	0.02246	1.33639	0.02207	1.43586	0.02241	1.50973
0.02236	1.24085	0.02248	1.33721	0.02209	1.43705	0.02243	1.51069
0.02238	1.24175	0.0225	1.33802	0.0221	1.43825	0.02245	1.51164
0.0224	1.24263	0.02251	1.33882	0.02212	1.43943	0.02246	1.51255
0.02241	1.24349	0.02253	1.33962	0.02214	1.44061	0.02248	1.51344
0.02243	1.24436	0.02255	1.3404	0.02215	1.4418	0.0225	1.51431
0.02245	1.2452	0.02257	1.34117	0.02217	1.44298	0.02252	1.51515
0.02246	1.24602	0.02258	1.34197	0.02219	1.44417	0.02253	1.51597
0.02248	1.24685	0.0226	1.34275	0.0222	1.44535	0.02255	1.51677
0.0225	1.24768	0.02262	1.34354	0.02222	1.44654	0.02257	1.51757
0.02251	1.2485	0.02263	1.34433	0.02224	1.44771	0.02258	1.51832
0.02253	1.24931	0.02265	1.34512	0.02225	1.44888	0.0226	1.51907
0.02255	1.25011	0.02267	1.34591	0.02227	1.45005	0.02262	1.51979
0.02256	1.25092	0.02268	1.34669	0.02229	1.45121	0.02263	1.5205
0.02258	1.25171	0.0227	1.34747	0.0223	1.45236	0.02265	1.52119
0.0226	1.25249	0.02272	1.34826	0.02232	1.45352	0.02267	1.52186
0.02261	1.25327	0.02274	1.34905	0.02234	1.45466	0.02268	1.52252
0.02263	1.25406	0.02275	1.34986	0.02235	1.45581	0.0227	1.52318
0.02265	1.25483	0.02277	1.35067	0.02237	1.45697	0.02272	1.52382
0.02267	1.25561	0.02279	1.35149	0.02239	1.45811	0.02274	1.52446
0.02268	1.25638	0.0228	1.35235	0.0224	1.45927	0.02275	1.52509
0.0227	1.25716	0.02282	1.35323	0.02242	1.4604	0.02277	1.52572
0.02272	1.25794	0.02284	1.35415	0.02244	1.46152	0.02279	1.52633
0.02273	1.25872	0.02285	1.35511	0.02245	1.46264	0.0228	1.52694
0.02275	1.25949	0.02287	1.35609	0.02247	1.46375	0.02282	1.52754
0.02277	1.26024	0.02289	1.3571	0.02249	1.46486	0.02284	1.52816
0.02278	1.26098	0.0229	1.35811	0.0225	1.46594	0.02285	1.52879
0.0228	1.26173	0.02292	1.35915	0.02252	1.46703	0.02287	1.52943
0.02282	1.26248	0.02294	1.36022	0.02254	1.46811	0.02289	1.5301
0.02283	1.26322	0.02296	1.3613	0.02255	1.46917	0.0229	1.5308
0.02285	1.26397	0.02297	1.3624	0.02257	1.47022	0.02292	1.53153
0.02287	1.26471	0.02299	1.36349	0.02259	1.47125	0.02294	1.53228
0.02288	1.26547	0.02301	1.3646	0.0226	1.47228	0.02296	1.53307
0.0229	1.26621	0.02302	1.36571	0.02262	1.47329	0.02297	1.5339
0.02292	1.26696	0.02304	1.36682	0.02264	1.47432	0.02299	1.53478
0.02294	1.26774	0.02306	1.36794	0.02265	1.47534	0.02301	1.53572
0.02295	1.2685	0.02307	1.36909	0.02267	1.47636	0.02302	1.53674
0.02297	1.26926	0.02309	1.37025	0.02269	1.47736	0.02304	1.5378
0.02299	1.27001	0.02311	1.37145	0.0227	1.47837	0.02306	1.53891
0.023	1.27077	0.02313	1.37265	0.02272	1.47937	0.02307	1.54006
0.02302	1.27151	0.02314	1.37385	0.02274	1.48037	0.02309	1.54126
0.02304	1.27226	0.02316	1.37506	0.02275	1.48136	0.02311	1.54248
0.02305	1.27301	0.02318	1.37626	0.02277	1.48236	0.02312	1.54375
0.02307	1.27377	0.02319	1.37747	0.02279	1.48334	0.02314	1.54506
0.02309	1.27453	0.02321	1.37869	0.0228	1.48432	0.02316	1.54642
0.0231	1.27528	0.02323	1.3799	0.02282	1.4853	0.02318	1.54785
0.02312	1.27606	0.02324	1.38111	0.02284	1.48629	0.02319	1.54932
0.02314	1.27685	0.02326	1.38232	0.02285	1.48728	0.02321	1.55085
0.02315	1.2777	0.02328	1.38353	0.02287	1.48826	0.02323	1.55241
0.02317	1.27859	0.02329	1.38472	0.02289	1.48925	0.02324	1.55399
0.02319	1.27949	0.02331	1.38592	0.0229	1.49024	0.02326	1.55557
0.0232	1.28043	0.02333	1.3871	0.02292	1.49122	0.02328	1.55715
0.02322	1.28141	0.02335	1.3883	0.02294	1.4922	0.02329	1.55872
0.02324	1.2824	0.02336	1.3895	0.02295	1.49317	0.02331	1.56028
0.02326	1.28345	0.02338	1.39069	0.02297	1.49415	0.02333	1.56183
0.02327	1.28451	0.0234	1.39188	0.02299	1.49513	0.02334	1.56337
0.02329	1.28556	0.02341	1.39306	0.023	1.4961	0.02336	1.56491
0.02331	1.28663	0.02343	1.39424	0.02302	1.49708	0.02338	1.56645
0.02332	1.28771	0.02345	1.39542	0.02304	1.49805	0.0234	1.56798
0.02334	1.2888	0.02346	1.39657	0.02305	1.49902	0.02341	1.56951
0.02336	1.28992	0.02348	1.39772	0.02307	1.50001	0.02343	1.57103
0.02337	1.29104	0.0235	1.39886	0.02309	1.50099	0.02345	1.57254
0.02339	1.29218	0.02352	1.39997	0.0231	1.50198	0.02346	1.57403
0.02341	1.29332	0.02353	1.4011	0.02312	1.50296	0.02348	1.57551
0.02342	1.29444	0.02355	1.40221	0.02314	1.50396	0.0235	1.57699
0.02344	1.29555	0.02357	1.40333	0.02315	1.50495	0.02351	1.57845
0.02346	1.29667	0.02358	1.40443	0.02317	1.50595	0.02353	1.57992
0.02347	1.29778	0.0236	1.40553	0.02319	1.50696	0.02355	1.58137
0.02349	1.29887	0.02362	1.40663	0.0232	1.50797	0.02356	1.58282
0.02351	1.29998	0.02363	1.40772	0.02322	1.50899	0.02358	1.58424
0.02353	1.30107	0.02365	1.40881	0.02324	1.51003	0.0236	1.58566
0.02354	1.30216	0.02367	1.40989	0.02325	1.51107	0.02362	1.58707
0.02356	1.30324	0.02369	1.41097	0.02327	1.51211	0.02363	1.58847
0.02358	1.30434	0.0237	1.41203	0.02329	1.51317	0.02365	1.58986
0.02359	1.30542	0.02372	1.41308	0.0233	1.51423	0.02367	1.59124
0.02361	1.3065	0.02374	1.41413	0.02332	1.51531	0.02368	1.59258
0.02363	1.30759	0.02375	1.41517	0.02334	1.51639	0.0237	1.59391
0.02364	1.30865	0.02377	1.4162	0.02335	1.51748	0.02372	1.59521
0.02366	1.30973	0.02379	1.41721	0.02337	1.51857	0.02373	1.59649
0.02368	1.3108	0.0238	1.41821	0.02339	1.51967	0.02375	1.59775
0.02369	1.31188	0.02382	1.41921	0.0234	1.5208	0.02377	1.59897
0.02371	1.31295	0.02384	1.4202	0.02342	1.52194	0.02378	1.60017
0.02373	1.31402	0.02385	1.42117	0.02344	1.52308	0.0238	1.60133
0.02374	1.31507	0.02387	1.42214	0.02345	1.52424	0.02382	1.60248
0.02376	1.31614	0.02389	1.4231	0.02347	1.52542	0.02384	1.60362
0.02378	1.31718	0.02391	1.42407	0.02349	1.52661	0.02385	1.60474
0.0238	1.31822	0.02392	1.42503	0.0235	1.52779	0.02387	1.60586
0.02381	1.31924	0.02394	1.42597	0.02352	1.52898	0.02389	1.60695
0.02383	1.32028	0.02396	1.42693	0.02354	1.53018	0.0239	1.60802
0.02385	1.3213	0.02397	1.42786	0.02355	1.53138	0.02392	1.60907
0.02386	1.32232	0.02399	1.42879	0.02357	1.53257	0.02394	1.6101
0.02388	1.32334	0.02401	1.42971	0.02359	1.53376	0.02395	1.61112
0.0239	1.32435	0.02402	1.43063	0.0236	1.53494	0.02397	1.61214
0.02391	1.32534	0.02404	1.43152	0.02362	1.53613	0.02399	1.61314
0.02393	1.32634	0.02406	1.4324	0.02364	1.53731	0.024	1.61411
0.02395	1.32734	0.02408	1.43327	0.02365	1.53849	0.02402	1.61507
0.02396	1.32836	0.02409	1.43415	0.02367	1.53966	0.02404	1.61601
0.02398	1.32938	0.02411	1.43502	0.02369	1.54083	0.02406	1.61695
0.024	1.3304	0.02413	1.43588	0.0237	1.54201	0.02407	1.61786
0.02401	1.33139	0.02414	1.43673	0.02372	1.54318	0.02409	1.61877
0.02403	1.33238	0.02416	1.43758	0.02374	1.54433	0.02411	1.61965
0.02405	1.33335	0.02418	1.43843	0.02375	1.5455	0.02412	1.62051
0.02407	1.33433	0.02419	1.43929	0.02377	1.54667	0.02414	1.62135
0.02408	1.3353	0.02421	1.44013	0.02379	1.54782	0.02416	1.62217
0.0241	1.33626	0.02423	1.44098	0.0238	1.54898	0.02417	1.62297
0.02412	1.33725	0.02424	1.44184	0.02382	1.55013	0.02419	1.62375
0.02413	1.3382	0.02426	1.44267	0.02384	1.55129	0.02421	1.62451
0.02415	1.33913	0.02428	1.44352	0.02385	1.55245	0.02422	1.62524
0.02417	1.34006	0.0243	1.44435	0.02387	1.55361	0.02424	1.62597
0.02418	1.34099	0.02431	1.44517	0.02389	1.55476	0.02426	1.62666
0.0242	1.34189	0.02433	1.44599	0.0239	1.55592	0.02428	1.62736
0.02422	1.34281	0.02435	1.44682	0.02392	1.55706	0.02429	1.62805
0.02423	1.34371	0.02436	1.44765	0.02394	1.55821	0.02431	1.62875
0.02425	1.3446	0.02438	1.44847	0.02395	1.55936	0.02433	1.62945
0.02427	1.34548	0.0244	1.44928	0.02397	1.5605	0.02434	1.63017
0.02428	1.34637	0.02441	1.4501	0.02399	1.56164	0.02436	1.63092
0.0243	1.34722	0.02443	1.45092	0.024	1.56277	0.02438	1.63167
0.02432	1.34806	0.02445	1.45174	0.02402	1.5639	0.02439	1.63244
0.02434	1.3489	0.02447	1.45257	0.02404	1.56501	0.02441	1.63325
0.02435	1.34972	0.02448	1.45339	0.02405	1.56612	0.02443	1.63406
0.02437	1.35051	0.0245	1.45421	0.02407	1.56721	0.02444	1.63489
0.02439	1.35129	0.02452	1.45504	0.02409	1.56831	0.02446	1.63572
0.0244	1.35208	0.02453	1.45587	0.0241	1.56941	0.02448	1.63657
0.02442	1.35287	0.02455	1.45671	0.02412	1.57053	0.0245	1.63743
0.02444	1.35366	0.02457	1.45756	0.02414	1.57163	0.02451	1.63831
0.02445	1.35444	0.02458	1.45842	0.02415	1.57273	0.02453	1.63922
0.02447	1.35521	0.0246	1.45932	0.02417	1.57383	0.02455	1.64017
0.02449	1.35599	0.02462	1.46025	0.02419	1.57493	0.02456	1.64114
0.0245	1.35677	0.02464	1.46121	0.0242	1.57601	0.02458	1.64213
0.02452	1.35753	0.02465	1.46219	0.02422	1.57709	0.0246	1.64317
0.02454	1.35831	0.02467	1.46321	0.02424	1.57817	0.02461	1.64425
0.02455	1.3591	0.02469	1.46426	0.02425	1.57925	0.02463	1.64536
0.02457	1.35988	0.0247	1.46532	0.02427	1.58031	0.02465	1.64651
0.02459	1.36065	0.02472	1.46639	0.02429	1.58136	0.02466	1.6477
0.0246	1.36143	0.02474	1.46749	0.0243	1.58241	0.02468	1.6489
0.02462	1.3622	0.02475	1.46858	0.02432	1.58346	0.0247	1.65014
0.02464	1.36296	0.02477	1.46968	0.02434	1.5845	0.02472	1.65141
0.02466	1.36375	0.02479	1.47078	0.02435	1.58553	0.02473	1.65269
0.02467	1.36452	0.0248	1.47189	0.02437	1.58657	0.02475	1.65399
0.02469	1.36528	0.02482	1.47299	0.02439	1.5876	0.02477	1.6553
0.02471	1.36606	0.02484	1.47409	0.0244	1.58863	0.02478	1.65663
0.02472	1.36684	0.02486	1.4752	0.02442	1.58966	0.0248	1.65799
0.02474	1.36763	0.02487	1.47632	0.02444	1.59068	0.02482	1.65937
0.02476	1.36844	0.02489	1.47746	0.02445	1.59171	0.02483	1.66077
0.02477	1.36926	0.02491	1.47863	0.02447	1.59272	0.02485	1.66223
0.02479	1.37007	0.02492	1.47981	0.02449	1.59373	0.02487	1.66372
0.02481	1.37089	0.02494	1.48099	0.0245	1.59473	0.02488	1.66523
0.02482	1.3717	0.02496	1.48218	0.02452	1.59573	0.0249	1.66676
0.02484	1.37252	0.02497	1.48336	0.02454	1.59672	0.02492	1.66829
0.02486	1.37335	0.02499	1.48456	0.02455	1.59771	0.02494	1.66982
0.02487	1.37418	0.02501	1.48576	0.02457	1.59871	0.02495	1.67134
0.02489	1.37502	0.02503	1.48695	0.02459	1.59971	0.02497	1.67286
0.02491	1.37589	0.02504	1.48814	0.0246	1.60071	0.02499	1.67439
0.02493	1.37676	0.02506	1.48932	0.02462	1.60171	0.025	1.67589
0.02494	1.37766	0.02508	1.49051	0.02464	1.60269	0.02502	1.67738
0.02496	1.37856	0.02509	1.49169	0.02465	1.60369	0.02504	1.67887
0.02498	1.37947	0.02511	1.49286	0.02467	1.60467	0.02505	1.68036
0.02499	1.38039	0.02513	1.49405	0.02469	1.60567	0.02507	1.68184
0.02501	1.3813	0.02514	1.49521	0.0247	1.60665	0.02509	1.6833
0.02503	1.38223	0.02516	1.49638	0.02472	1.60765	0.02511	1.68477
0.02504	1.38316	0.02518	1.49753	0.02474	1.60866	0.02512	1.68622
0.02506	1.38413	0.02519	1.49868	0.02475	1.60966	0.02514	1.68766
0.02508	1.3851	0.02521	1.49983	0.02477	1.61069	0.02516	1.68908
0.02509	1.38607	0.02523	1.50097	0.02479	1.61172	0.02517	1.6905
0.02511	1.38707	0.02525	1.50211	0.0248	1.61273	0.02519	1.6919
0.02513	1.38811	0.02526	1.50325	0.02482	1.61376	0.02521	1.69329
0.02514	1.38918	0.02528	1.50439	0.02484	1.61478	0.02522	1.69467
0.02516	1.39025	0.0253	1.50551	0.02485	1.6158	0.02524	1.69602
0.02518	1.39133	0.02531	1.50663	0.02487	1.61682	0.02526	1.69735
0.0252	1.39243	0.02533	1.50774	0.02489	1.61784	0.02527	1.69867
0.02521	1.39351	0.02535	1.50884	0.0249	1.61886	0.02529	1.69998
0.02523	1.39459	0.02536	1.50993	0.02492	1.6199	0.02531	1.70126
0.02525	1.39567	0.02538	1.51102	0.02494	1.62095	0.02533	1.70252
0.02526	1.39674	0.0254	1.5121	0.02495	1.622	0.02534	1.70376
0.02528	1.39779	0.02542	1.51318	0.02497	1.62306	0.02536	1.70499
0.0253	1.39885	0.02543	1.51425	0.02499	1.62412	0.02538	1.7062
0.02531	1.39989	0.02545	1.51532	0.025	1.62519	0.02539	1.7074
0.02533	1.40092	0.02547	1.51638	0.02502	1.62626	0.02541	1.70857
0.02535	1.40195	0.02548	1.51742	0.02504	1.62734	0.02543	1.70973
0.02536	1.40298	0.0255	1.51845	0.02505	1.62841	0.02544	1.71086
0.02538	1.404	0.02552	1.51948	0.02507	1.62949	0.02546	1.71198
0.0254	1.40501	0.02553	1.52051	0.02509	1.63058	0.02548	1.71308
0.02541	1.406	0.02555	1.52153	0.0251	1.63169	0.02549	1.71415
0.02543	1.40699	0.02557	1.52254	0.02512	1.63279	0.02551	1.71519
0.02545	1.40798	0.02558	1.52354	0.02514	1.63391	0.02553	1.71621
0.02547	1.40898	0.0256	1.52453	0.02515	1.63505	0.02555	1.71723
0.02548	1.40998	0.02562	1.5255	0.02517	1.63619	0.02556	1.71821
0.0255	1.41099	0.02564	1.52646	0.02519	1.63734	0.02558	1.71916
0.02552	1.412	0.02565	1.52743	0.0252	1.63849	0.0256	1.72009
0.02553	1.413	0.02567	1.52839	0.02522	1.63965	0.02561	1.72097
0.02555	1.41401	0.02569	1.52932	0.02524	1.64083	0.02563	1.72182
0.02557	1.41504	0.0257	1.53027	0.02525	1.642	0.02565	1.72267
0.02558	1.41607	0.02572	1.53121	0.02527	1.64318	0.02566	1.7235
0.0256	1.41708	0.02574	1.53215	0.02529	1.64437	0.02568	1.72433
0.02562	1.41809	0.02575	1.53307	0.0253	1.64556	0.0257	1.72515
0.02563	1.4191	0.02577	1.53399	0.02532	1.64675	0.02571	1.72594
0.02565	1.42011	0.02579	1.5349	0.02534	1.64793	0.02573	1.72674
0.02567	1.42113	0.02581	1.5358	0.02535	1.64912	0.02575	1.72753
0.02568	1.42213	0.02582	1.5367	0.02537	1.65029	0.02577	1.72829
0.0257	1.42312	0.02584	1.53758	0.02539	1.65145	0.02578	1.72906
0.02572	1.42412	0.02586	1.53847	0.0254	1.65262	0.0258	1.7298
0.02574	1.42514	0.02587	1.53935	0.02542	1.65378	0.02582	1.73054
0.02575	1.42615	0.02589	1.54023	0.02544	1.65495	0.02583	1.73129
0.02577	1.42714	0.02591	1.5411	0.02545	1.65612	0.02585	1.73205
0.02579	1.42815	0.02592	1.54197	0.02547	1.65727	0.02587	1.73279
0.0258	1.42915	0.02594	1.54286	0.02549	1.65844	0.02588	1.73356
0.02582	1.43015	0.02596	1.54373	0.0255	1.65961	0.0259	1.73433
0.02584	1.43114	0.02598	1.54459	0.02552	1.66077	0.02592	1.7351
0.02585	1.43211	0.02599	1.54546	0.02554	1.66193	0.02593	1.73587
0.02587	1.43309	0.02601	1.54632	0.02555	1.66308	0.02595	1.73666
0.02589	1.43405	0.02603	1.54718	0.02557	1.66424	0.02597	1.73744
0.0259	1.435	0.02604	1.54803	0.02559	1.66538	0.02599	1.73824
0.02592	1.43594	0.02606	1.54889	0.0256	1.66652	0.026	1.73903
0.02594	1.43688	0.02608	1.54975	0.02562	1.66767	0.02602	1.73983
0.02595	1.43781	0.02609	1.55059	0.02564	1.66882	0.02604	1.74063
0.02597	1.43875	0.02611	1.55143	0.02565	1.66997	0.02605	1.74144
0.02599	1.43969	0.02613	1.55226	0.02567	1.6711	0.02607	1.74228
0.02601	1.44061	0.02614	1.55311	0.02569	1.67223	0.02609	1.74312
0.02602	1.44154	0.02616	1.55395	0.0257	1.67337	0.0261	1.74399
0.02604	1.44244	0.02618	1.55479	0.02572	1.67452	0.02612	1.74489
0.02606	1.44332	0.0262	1.55565	0.02574	1.67566	0.02614	1.74582
0.02607	1.44419	0.02621	1.55648	0.02575	1.67677	0.02615	1.74683
0.02609	1.44505	0.02623	1.55733	0.02577	1.67788	0.02617	1.74792
0.02611	1.44592	0.02625	1.55817	0.02579	1.67899	0.02619	1.74905
0.02612	1.4468	0.02626	1.55905	0.0258	1.68008	0.02621	1.75023
0.02614	1.44767	0.02628	1.55993	0.02582	1.68117	0.02622	1.75145
0.02616	1.44855	0.0263	1.5608	0.02584	1.68225	0.02624	1.7527
0.02617	1.44942	0.02631	1.56167	0.02585	1.68334	0.02626	1.75398
0.02619	1.45029	0.02633	1.56254	0.02587	1.68442	0.02627	1.75531
0.02621	1.45115	0.02635	1.56342	0.02589	1.68549	0.02629	1.75664
0.02622	1.45202	0.02637	1.5643	0.0259	1.68656	0.02631	1.758
0.02624	1.45289	0.02638	1.5652	0.02592	1.68764	0.02632	1.75936
0.02626	1.45376	0.0264	1.5661	0.02594	1.6887	0.02634	1.76073
0.02627	1.45461	0.02642	1.56703	0.02595	1.68977	0.02636	1.7621
0.02629	1.45547	0.02643	1.56798	0.02597	1.69082	0.02637	1.76348
0.02631	1.45634	0.02645	1.56897	0.02599	1.69187	0.02639	1.76488
0.02633	1.45717	0.02647	1.56999	0.026	1.69292	0.02641	1.76629
0.02634	1.45801	0.02648	1.57102	0.02602	1.69395	0.02643	1.76774
0.02636	1.45884	0.0265	1.57209	0.02604	1.69499	0.02644	1.76923
0.02638	1.45968	0.02652	1.57316	0.02605	1.69601	0.02646	1.7708
0.02639	1.46051	0.02653	1.57423	0.02607	1.69703	0.02648	1.77238
0.02641	1.46132	0.02655	1.57532	0.02609	1.69806	0.02649	1.77396
0.02643	1.46213	0.02657	1.57641	0.0261	1.69908	0.02651	1.77552
0.02644	1.46298	0.02659	1.5775	0.02612	1.7001	0.02653	1.77705
0.02646	1.46379	0.0266	1.57861	0.02614	1.70112	0.02654	1.77856
0.02648	1.4646	0.02662	1.57973	0.02615	1.70214	0.02656	1.78006
0.02649	1.46542	0.02664	1.58085	0.02617	1.70315	0.02658	1.78153
0.02651	1.46622	0.02665	1.58197	0.02619	1.70417	0.02659	1.78299
0.02653	1.46704	0.02667	1.58311	0.0262	1.70517	0.02661	1.78444
0.02654	1.46785	0.02669	1.58425	0.02622	1.70618	0.02663	1.78588
0.02656	1.46866	0.0267	1.58539	0.02624	1.70719	0.02665	1.78729
0.02658	1.46948	0.02672	1.58654	0.02625	1.7082	0.02666	1.78871
0.0266	1.47028	0.02674	1.58769	0.02627	1.7092	0.02668	1.79008
0.02661	1.47108	0.02676	1.58885	0.02629	1.71021	0.0267	1.79145
0.02663	1.47189	0.02677	1.59003	0.0263	1.71121	0.02671	1.79279
0.02665	1.47269	0.02679	1.59122	0.02632	1.71222	0.02673	1.79413
0.02666	1.4735	0.02681	1.59241	0.02634	1.71322	0.02675	1.79545
0.02668	1.47429	0.02682	1.5936	0.02635	1.71423	0.02676	1.79676
0.0267	1.47512	0.02684	1.59479	0.02637	1.71523	0.02678	1.79806
0.02671	1.47591	0.02686	1.59597	0.02639	1.71624	0.0268	1.79934
0.02673	1.47671	0.02687	1.59715	0.0264	1.71725	0.02681	1.8006
0.02675	1.47753	0.02689	1.59832	0.02642	1.71826	0.02683	1.80185
0.02676	1.47836	0.02691	1.59949	0.02644	1.71927	0.02685	1.80311
0.02678	1.47923	0.02693	1.60065	0.02645	1.72029	0.02687	1.80433
0.0268	1.48013	0.02694	1.60181	0.02647	1.7213	0.02688	1.80555
0.02681	1.48107	0.02696	1.60296	0.02649	1.72232	0.0269	1.80673
0.02683	1.48203	0.02698	1.60411	0.0265	1.72336	0.02692	1.80791
0.02685	1.48299	0.02699	1.60527	0.02652	1.72439	0.02693	1.80909
0.02687	1.48397	0.02701	1.6064	0.02654	1.72541	0.02695	1.81026
0.02688	1.48496	0.02703	1.60754	0.02655	1.72646	0.02697	1.81141
0.0269	1.48593	0.02704	1.6087	0.02657	1.72749	0.02698	1.81254
0.02692	1.48691	0.02706	1.60983	0.02659	1.72853	0.027	1.81367
0.02693	1.48787	0.02708	1.61097	0.0266	1.72959	0.02702	1.81479
0.02695	1.48886	0.02709	1.6121	0.02662	1.73064	0.02703	1.81589
0.02697	1.48985	0.02711	1.61322	0.02664	1.7317	0.02705	1.81696
0.02698	1.49084	0.02713	1.61433	0.02665	1.73276	0.02707	1.81801
0.027	1.49185	0.02715	1.61543	0.02667	1.73382	0.02709	1.81903
0.02702	1.49285	0.02716	1.61653	0.02669	1.7349	0.0271	1.82003
0.02703	1.49385	0.02718	1.61762	0.0267	1.736	0.02712	1.82102
0.02705	1.49485	0.0272	1.6187	0.02672	1.73708	0.02714	1.82199
0.02707	1.49588	0.02721	1.61977	0.02674	1.73819	0.02715	1.82293
0.02708	1.49691	0.02723	1.62084	0.02675	1.73928	0.02717	1.82388
0.0271	1.49796	0.02725	1.6219	0.02677	1.74039	0.02719	1.82482
0.02712	1.49901	0.02726	1.62293	0.02679	1.74148	0.0272	1.82576
0.02714	1.50006	0.02728	1.62397	0.0268	1.7426	0.02722	1.82668
0.02715	1.50113	0.0273	1.62501	0.02682	1.7437	0.02724	1.82757
0.02717	1.5022	0.02732	1.62603	0.02684	1.7448	0.02725	1.82847
0.02719	1.50327	0.02733	1.62705	0.02685	1.74591	0.02727	1.82934
0.0272	1.50432	0.02735	1.62804	0.02687	1.74702	0.02729	1.8302
0.02722	1.50539	0.02737	1.62904	0.02689	1.74814	0.02731	1.83107
0.02724	1.50646	0.02738	1.63002	0.0269	1.74926	0.02732	1.83191
0.02725	1.50752	0.0274	1.63099	0.02692	1.7504	0.02734	1.83275
0.02727	1.50859	0.02742	1.63195	0.02694	1.75153	0.02736	1.83358
0.02729	1.50967	0.02743	1.6329	0.02695	1.7527	0.02737	1.83441
0.0273	1.51074	0.02745	1.63386	0.02697	1.75386	0.02739	1.83522
0.02732	1.51181	0.02747	1.6348	0.02699	1.75502	0.02741	1.83603
0.02734	1.51287	0.02748	1.63575	0.027	1.75619	0.02742	1.83682
0.02735	1.51393	0.0275	1.63668	0.02702	1.75735	0.02744	1.83761
0.02737	1.51498	0.02752	1.63762	0.02704	1.75851	0.02746	1.83839
0.02739	1.51604	0.02754	1.63855	0.02705	1.75967	0.02747	1.83918
0.02741	1.51711	0.02755	1.63949	0.02707	1.76083	0.02749	1.83998
0.02742	1.51817	0.02757	1.64042	0.02709	1.76199	0.02751	1.84079
0.02744	1.51922	0.02759	1.64135	0.0271	1.76316	0.02753	1.84162
0.02746	1.52026	0.0276	1.64228	0.02712	1.76432	0.02754	1.84245
0.02747	1.52131	0.02762	1.6432	0.02714	1.76547	0.02756	1.84329
0.02749	1.52235	0.02764	1.64411	0.02715	1.76661	0.02758	1.84416
0.02751	1.52339	0.02765	1.64503	0.02717	1.76775	0.02759	1.84508
0.02752	1.52442	0.02767	1.64593	0.02719	1.7689	0.02761	1.84604
0.02754	1.52543	0.02769	1.64684	0.0272	1.77007	0.02763	1.847
0.02756	1.52645	0.02771	1.64773	0.02722	1.77122	0.02764	1.84798
0.02757	1.52745	0.02772	1.64862	0.02724	1.77237	0.02766	1.84899
0.02759	1.52846	0.02774	1.6495	0.02725	1.7735	0.02768	1.85004
0.02761	1.52945	0.02776	1.6504	0.02727	1.77463	0.02769	1.8511
0.02762	1.53045	0.02777	1.65128	0.02729	1.77576	0.02771	1.8522
0.02764	1.53142	0.02779	1.65216	0.0273	1.7769	0.02773	1.85331
0.02766	1.53239	0.02781	1.65304	0.02732	1.77802	0.02775	1.85446
0.02768	1.53337	0.02782	1.65391	0.02734	1.77914	0.02776	1.85561
0.02769	1.53433	0.02784	1.65479	0.02735	1.78026	0.02778	1.85679
0.02771	1.53526	0.02786	1.65565	0.02737	1.78139	0.0278	1.858
0.02773	1.5362	0.02788	1.65651	0.02739	1.78253	0.02781	1.85923
0.02774	1.53714	0.02789	1.65734	0.0274	1.78366	0.02783	1.86048
0.02776	1.53804	0.02791	1.65819	0.02742	1.78478	0.02785	1.86174
0.02778	1.53894	0.02793	1.65904	0.02744	1.78589	0.02786	1.86299
0.02779	1.53984	0.02794	1.65988	0.02745	1.78701	0.02788	1.86424
0.02781	1.54074	0.02796	1.66073	0.02747	1.78812	0.0279	1.86549
0.02783	1.54163	0.02798	1.66155	0.02749	1.78923	0.02791	1.86677
0.02784	1.54251	0.02799	1.66238	0.0275	1.79035	0.02793	1.86809
0.02786	1.54338	0.02801	1.66321	0.02752	1.79144	0.02795	1.86943
0.02788	1.54424	0.02803	1.66404	0.02754	1.79253	0.02797	1.8708
0.02789	1.54508	0.02804	1.66488	0.02755	1.79362	0.02798	1.8722
0.02791	1.54591	0.02806	1.66572	0.02757	1.79472	0.028	1.87361
0.02793	1.54676	0.02808	1.66657	0.02759	1.79581	0.02802	1.87502
0.02794	1.54761	0.0281	1.66741	0.0276	1.79689	0.02803	1.87644
0.02796	1.54841	0.02811	1.66826	0.02762	1.79797	0.02805	1.87786
0.02798	1.54924	0.02813	1.66912	0.02764	1.79904	0.02807	1.87928
0.028	1.55005	0.02815	1.67	0.02765	1.80011	0.02808	1.88069
0.02801	1.55087	0.02816	1.67089	0.02767	1.80118	0.0281	1.8821
0.02803	1.5517	0.02818	1.6718	0.02769	1.80224	0.02812	1.88349
0.02805	1.55252	0.0282	1.67274	0.0277	1.80329	0.02813	1.88488
0.02806	1.55334	0.02821	1.67372	0.02772	1.80434	0.02815	1.88625
0.02808	1.55416	0.02823	1.67472	0.02774	1.80539	0.02817	1.88762
0.0281	1.555	0.02825	1.67573	0.02775	1.80645	0.02819	1.88899
0.02811	1.55583	0.02827	1.67675	0.02777	1.80749	0.0282	1.89035
0.02813	1.55665	0.02828	1.6778	0.02779	1.80853	0.02822	1.89171
0.02815	1.55746	0.0283	1.67885	0.0278	1.80958	0.02824	1.89307
0.02816	1.55827	0.02832	1.67992	0.02782	1.81062	0.02825	1.89443
0.02818	1.5591	0.02833	1.68099	0.02784	1.81164	0.02827	1.89576
0.0282	1.5599	0.02835	1.68208	0.02785	1.81268	0.02829	1.8971
0.02821	1.56072	0.02837	1.68318	0.02787	1.81373	0.0283	1.89841
0.02823	1.56152	0.02838	1.68427	0.02789	1.81477	0.02832	1.89971
0.02825	1.56233	0.0284	1.68537	0.0279	1.81581	0.02834	1.90098
0.02827	1.56314	0.02842	1.68648	0.02792	1.81685	0.02835	1.90226
0.02828	1.56394	0.02843	1.68761	0.02794	1.81789	0.02837	1.90352
0.0283	1.56473	0.02845	1.68873	0.02795	1.81891	0.02839	1.90479
0.02832	1.5655	0.02847	1.68987	0.02797	1.81994	0.02841	1.90603
0.02833	1.56628	0.02849	1.69101	0.02799	1.82097	0.02842	1.90726
0.02835	1.56706	0.0285	1.69214	0.028	1.82198	0.02844	1.90848
0.02837	1.56782	0.02852	1.69329	0.02802	1.823	0.02846	1.90968
0.02838	1.56859	0.02854	1.69445	0.02804	1.82402	0.02847	1.91088
0.0284	1.56938	0.02855	1.69561	0.02805	1.82503	0.02849	1.91208
0.02842	1.57016	0.02857	1.69677	0.02807	1.82605	0.02851	1.91324
0.02843	1.57093	0.02859	1.69792	0.02809	1.82706	0.02852	1.91442
0.02845	1.57171	0.0286	1.69908	0.0281	1.82808	0.02854	1.91559
0.02847	1.57251	0.02862	1.70022	0.02812	1.82911	0.02856	1.91674
0.02848	1.57333	0.02864	1.70138	0.02814	1.83013	0.02857	1.91787
0.0285	1.57414	0.02866	1.70253	0.02815	1.83117	0.02859	1.919
0.02852	1.57497	0.02867	1.70367	0.02817	1.83219	0.02861	1.92011
0.02854	1.57579	0.02869	1.70482	0.02819	1.83323	0.02863	1.9212
0.02855	1.57663	0.02871	1.70597	0.0282	1.83424	0.02864	1.92228
0.02857	1.57747	0.02872	1.7071	0.02822	1.83527	0.02866	1.92334
0.02859	1.57833	0.02874	1.70824	0.02824	1.8363	0.02868	1.9244
0.0286	1.5792	0.02876	1.70939	0.02825	1.83735	0.02869	1.92543
0.02862	1.58005	0.02877	1.71052	0.02827	1.83838	0.02871	1.92646
0.02864	1.58094	0.02879	1.71164	0.02829	1.83942	0.02873	1.92747
0.02865	1.58184	0.02881	1.71278	0.0283	1.84047	0.02874	1.92847
0.02867	1.58277	0.02883	1.7139	0.02832	1.84152	0.02876	1.92944
0.02869	1.58373	0.02884	1.71501	0.02834	1.84257	0.02878	1.9304
0.0287	1.5847	0.02886	1.71613	0.02835	1.84362	0.02879	1.93136
0.02872	1.58567	0.02888	1.71723	0.02837	1.84469	0.02881	1.9323
0.02874	1.58665	0.02889	1.71833	0.02839	1.84574	0.02883	1.93322
0.02875	1.58765	0.02891	1.71942	0.0284	1.84681	0.02885	1.93414
0.02877	1.58866	0.02893	1.72051	0.02842	1.84788	0.02886	1.93504
0.02879	1.5897	0.02894	1.7216	0.02844	1.84896	0.02888	1.93594
0.02881	1.59076	0.02896	1.72269	0.02845	1.85005	0.0289	1.93681
0.02882	1.59183	0.02898	1.72378	0.02847	1.85113	0.02891	1.93768
0.02884	1.59292	0.02899	1.72486	0.02849	1.85222	0.02893	1.93855
0.02886	1.59401	0.02901	1.72593	0.0285	1.85331	0.02895	1.93939
0.02887	1.59511	0.02903	1.72701	0.02852	1.85442	0.02896	1.94023
0.02889	1.59622	0.02905	1.72806	0.02854	1.85552	0.02898	1.94107
0.02891	1.59734	0.02906	1.72911	0.02855	1.85664	0.029	1.9419
0.02892	1.59846	0.02908	1.73016	0.02857	1.85776	0.02901	1.94274
0.02894	1.59957	0.0291	1.7312	0.02859	1.85889	0.02903	1.94356
0.02896	1.60067	0.02911	1.73223	0.0286	1.86003	0.02905	1.94438
0.02897	1.60176	0.02913	1.73325	0.02862	1.86116	0.02907	1.9452
0.02899	1.60285	0.02915	1.73426	0.02864	1.86229	0.02908	1.94603
0.02901	1.60392	0.02916	1.73526	0.02865	1.86342	0.0291	1.94687
0.02902	1.605	0.02918	1.73626	0.02867	1.86456	0.02912	1.94771
0.02904	1.60607	0.0292	1.73726	0.02869	1.86571	0.02913	1.94855
0.02906	1.60712	0.02922	1.73825	0.0287	1.86686	0.02915	1.9494
0.02908	1.60818	0.02923	1.73924	0.02872	1.868	0.02917	1.95028
0.02909	1.60925	0.02925	1.74019	0.02874	1.86915	0.02918	1.95118
0.02911	1.61029	0.02927	1.74116	0.02875	1.87029	0.0292	1.9521
0.02913	1.61132	0.02928	1.74213	0.02877	1.87143	0.02922	1.95304
0.02914	1.61235	0.0293	1.7431	0.02879	1.87257	0.02924	1.954
0.02916	1.6134	0.02932	1.74407	0.0288	1.87371	0.02925	1.95501
0.02918	1.61442	0.02933	1.74503	0.02882	1.87486	0.02927	1.95605
0.02919	1.61546	0.02935	1.74596	0.02884	1.876	0.02929	1.95714
0.02921	1.61649	0.02937	1.74689	0.02885	1.87714	0.0293	1.95825
0.02923	1.61754	0.02938	1.74782	0.02887	1.87827	0.02932	1.95939
0.02924	1.61856	0.0294	1.74875	0.02889	1.87941	0.02934	1.96054
0.02926	1.61958	0.02942	1.74967	0.0289	1.88055	0.02935	1.96171
0.02928	1.62058	0.02944	1.7506	0.02892	1.88168	0.02937	1.9629
0.02929	1.6216	0.02945	1.7515	0.02894	1.88281	0.02939	1.9641
0.02931	1.62261	0.02947	1.75241	0.02895	1.88395	0.0294	1.96533
0.02933	1.62362	0.02949	1.7533	0.02897	1.8851	0.02942	1.96659
0.02935	1.62462	0.0295	1.75419	0.02899	1.88625	0.02944	1.96788
0.02936	1.62564	0.02952	1.75509	0.029	1.88738	0.02946	1.96922
0.02938	1.62665	0.02954	1.75599	0.02902	1.88851	0.02947	1.97061
0.0294	1.62764	0.02955	1.75689	0.02904	1.88963	0.02949	1.97202
0.02941	1.62864	0.02957	1.75779	0.02905	1.89077	0.02951	1.97345
0.02943	1.62965	0.02959	1.75866	0.02907	1.8919	0.02952	1.97487
0.02945	1.63063	0.02961	1.75953	0.02909	1.89303	0.02954	1.9763
0.02946	1.63161	0.02962	1.76041	0.0291	1.89415	0.02956	1.97772
0.02948	1.63258	0.02964	1.7613	0.02912	1.89529	0.02957	1.97911
0.0295	1.63356	0.02966	1.76217	0.02914	1.89641	0.02959	1.98052
0.02951	1.63452	0.02967	1.76304	0.02915	1.89753	0.02961	1.98192
0.02953	1.63548	0.02969	1.76391	0.02917	1.89864	0.02962	1.98331
0.02955	1.63642	0.02971	1.76477	0.02919	1.89975	0.02964	1.98471
0.02956	1.63735	0.02972	1.76565	0.0292	1.90087	0.02966	1.98611
0.02958	1.63828	0.02974	1.7665	0.02922	1.902	0.02968	1.98751
0.0296	1.6392	0.02976	1.76737	0.02924	1.9031	0.02969	1.9889
0.02961	1.64011	0.02978	1.76824	0.02925	1.90421	0.02971	1.99027
0.02963	1.64101	0.02979	1.7691	0.02927	1.90531	0.02973	1.99165
0.02965	1.6419	0.02981	1.76996	0.02929	1.9064	0.02974	1.99301
0.02967	1.64278	0.02983	1.77081	0.0293	1.90748	0.02976	1.99438
0.02968	1.64366	0.02984	1.77167	0.02932	1.90857	0.02978	1.99573
0.0297	1.64453	0.02986	1.77254	0.02934	1.90964	0.02979	1.99708
0.02972	1.6454	0.02988	1.7734	0.02935	1.91072	0.02981	1.99843
0.02973	1.64627	0.02989	1.77426	0.02937	1.91178	0.02983	1.99976
0.02975	1.6471	0.02991	1.77513	0.02939	1.91285	0.02984	2.00108
0.02977	1.64793	0.02993	1.77601	0.0294	1.91392	0.02986	2.0024
0.02978	1.64877	0.02994	1.77692	0.02942	1.91498	0.02988	2.00371
0.0298	1.6496	0.02996	1.77787	0.02944	1.91604	0.0299	2.00502
0.02982	1.65042	0.02998	1.77886	0.02945	1.9171	0.02991	2.00632
0.02983	1.65123	0.03	1.77984	0.02947	1.91815	0.02993	2.0076
0.02985	1.65207	0.03001	1.78085	0.02949	1.9192	0.02995	2.00887
0.02987	1.6529	0.03003	1.78187	0.0295	1.92025	0.02996	2.01012
0.02988	1.65374	0.03005	1.78293	0.02952	1.92129	0.02998	2.01136
0.0299	1.65456	0.03006	1.78398	0.02954	1.92233	0.03	2.01259
0.02992	1.6554	0.03008	1.78503	0.02955	1.92338	0.03001	2.01379
0.02994	1.65623	0.0301	1.78609	0.02957	1.92442	0.03003	2.01497
0.02995	1.65706	0.03011	1.78717	0.02959	1.92545	0.03005	2.01614
0.02997	1.65788	0.03013	1.78824	0.0296	1.92648	0.03006	2.01729
0.02999	1.65871	0.03015	1.78931	0.02962	1.92751	0.03008	2.01843
0.03	1.65953	0.03017	1.79039	0.02964	1.92853	0.0301	2.01956
0.03002	1.66037	0.03018	1.79147	0.02965	1.92957	0.03012	2.02068
0.03004	1.66119	0.0302	1.79256	0.02967	1.9306	0.03013	2.02179
0.03005	1.66202	0.03022	1.79364	0.02969	1.93163	0.03015	2.02288
0.03007	1.66285	0.03023	1.79475	0.0297	1.93265	0.03017	2.02396
0.03009	1.66365	0.03025	1.79586	0.02972	1.93368	0.03018	2.02502
0.0301	1.66446	0.03027	1.79698	0.02974	1.9347	0.0302	2.0261
0.03012	1.66527	0.03028	1.79811	0.02975	1.93574	0.03022	2.02715
0.03014	1.66607	0.0303	1.79924	0.02977	1.93677	0.03023	2.02819
0.03015	1.66687	0.03032	1.80038	0.02979	1.93779	0.03025	2.02921
0.03017	1.66768	0.03033	1.80152	0.0298	1.93881	0.03027	2.03022
0.03019	1.66848	0.03035	1.80265	0.02982	1.93984	0.03028	2.03121
0.03021	1.66928	0.03037	1.80379	0.02984	1.94088	0.0303	2.03218
0.03022	1.67007	0.03039	1.80492	0.02985	1.94192	0.03032	2.03315
0.03024	1.67086	0.0304	1.80605	0.02987	1.94295	0.03034	2.03409
0.03026	1.67166	0.03042	1.80718	0.02989	1.94397	0.03035	2.03503
0.03027	1.67245	0.03044	1.8083	0.0299	1.94499	0.03037	2.03597
0.03029	1.67327	0.03045	1.80944	0.02992	1.94603	0.03039	2.0369
0.03031	1.6741	0.03047	1.81058	0.02994	1.94706	0.0304	2.03784
0.03032	1.67497	0.03049	1.8117	0.02995	1.94811	0.03042	2.03876
0.03034	1.6759	0.0305	1.81282	0.02997	1.94916	0.03044	2.03967
0.03036	1.67682	0.03052	1.81392	0.02999	1.9502	0.03045	2.04056
0.03037	1.67777	0.03054	1.81502	0.03	1.95124	0.03047	2.04146
0.03039	1.67872	0.03056	1.81613	0.03002	1.95229	0.03049	2.04234
0.03041	1.67967	0.03057	1.81725	0.03004	1.95336	0.0305	2.04322
0.03042	1.68061	0.03059	1.81835	0.03005	1.95441	0.03052	2.04409
0.03044	1.68156	0.03061	1.81944	0.03007	1.95547	0.03054	2.04495
0.03046	1.68253	0.03062	1.82054	0.03009	1.95652	0.03056	2.0458
0.03048	1.6835	0.03064	1.82165	0.0301	1.95759	0.03057	2.04665
0.03049	1.6845	0.03066	1.82274	0.03012	1.95868	0.03059	2.04749
0.03051	1.68549	0.03067	1.82382	0.03014	1.95976	0.03061	2.04835
0.03053	1.68648	0.03069	1.82491	0.03015	1.96085	0.03062	2.04922
0.03054	1.6875	0.03071	1.82598	0.03017	1.96195	0.03064	2.0501
0.03056	1.68851	0.03073	1.82705	0.03019	1.96306	0.03066	2.05099
0.03058	1.68953	0.03074	1.82812	0.0302	1.96419	0.03067	2.05187
0.03059	1.69056	0.03076	1.82918	0.03022	1.9653	0.03069	2.0528
0.03061	1.6916	0.03078	1.83026	0.03024	1.96641	0.03071	2.05373
0.03063	1.69264	0.03079	1.83132	0.03025	1.96753	0.03072	2.05467
0.03064	1.69368	0.03081	1.83237	0.03027	1.96866	0.03074	2.05562
0.03066	1.69471	0.03083	1.83341	0.03029	1.96979	0.03076	2.05657
0.03068	1.69576	0.03084	1.83447	0.0303	1.97093	0.03078	2.05756
0.03069	1.69679	0.03086	1.83551	0.03032	1.97207	0.03079	2.05856
0.03071	1.69782	0.03088	1.83653	0.03034	1.97321	0.03081	2.05959
0.03073	1.69885	0.03089	1.83756	0.03035	1.97435	0.03083	2.06064
0.03075	1.69988	0.03091	1.83858	0.03037	1.97548	0.03084	2.06171
0.03076	1.70091	0.03093	1.83959	0.03039	1.97661	0.03086	2.0628
0.03078	1.70193	0.03095	1.8406	0.0304	1.97774	0.03088	2.06392
0.0308	1.70294	0.03096	1.84159	0.03042	1.97887	0.03089	2.06507
0.03081	1.70394	0.03098	1.84257	0.03044	1.98001	0.03091	2.06624
0.03083	1.70494	0.031	1.84355	0.03045	1.98116	0.03093	2.06744
0.03085	1.70595	0.03101	1.84453	0.03047	1.98229	0.03094	2.06866
0.03086	1.70693	0.03103	1.84551	0.03049	1.98342	0.03096	2.06991
0.03088	1.70792	0.03105	1.84649	0.0305	1.98456	0.03098	2.07117
0.0309	1.7089	0.03106	1.84746	0.03052	1.98569	0.031	2.07243
0.03091	1.70988	0.03108	1.84841	0.03054	1.98681	0.03101	2.07371
0.03093	1.71086	0.0311	1.84936	0.03055	1.98794	0.03103	2.07499
0.03095	1.71184	0.03112	1.85031	0.03057	1.98907	0.03105	2.07627
0.03096	1.71281	0.03113	1.85126	0.03059	1.9902	0.03106	2.07757
0.03098	1.71379	0.03115	1.85218	0.0306	1.99133	0.03108	2.07889
0.031	1.71476	0.03117	1.85312	0.03062	1.99245	0.0311	2.08023
0.03101	1.71571	0.03118	1.85405	0.03064	1.99357	0.03111	2.08158
0.03103	1.71669	0.0312	1.85498	0.03065	1.9947	0.03113	2.08294
0.03105	1.71766	0.03122	1.8559	0.03067	1.99582	0.03115	2.08433
0.03107	1.71865	0.03123	1.85681	0.03069	1.99694	0.03116	2.08572
0.03108	1.71966	0.03125	1.85772	0.0307	1.99806	0.03118	2.0871
0.0311	1.72063	0.03127	1.85863	0.03072	1.99917	0.0312	2.08849
0.03112	1.72161	0.03128	1.85952	0.03074	2.00028	0.03122	2.08987
0.03113	1.72259	0.0313	1.86042	0.03075	2.00139	0.03123	2.09124
0.03115	1.72356	0.03132	1.86132	0.03077	2.0025	0.03125	2.09261
0.03117	1.72454	0.03134	1.86223	0.03079	2.00361	0.03127	2.09396
0.03118	1.72551	0.03135	1.86314	0.0308	2.00472	0.03128	2.09531
0.0312	1.72648	0.03137	1.86404	0.03082	2.00583	0.0313	2.09665
0.03122	1.72743	0.03139	1.86495	0.03084	2.00694	0.03132	2.09799
0.03123	1.72841	0.0314	1.86585	0.03085	2.00804	0.03133	2.09931
0.03125	1.72938	0.03142	1.86675	0.03087	2.00913	0.03135	2.10063
0.03127	1.73036	0.03144	1.86765	0.03089	2.01023	0.03137	2.10194
0.03128	1.73132	0.03145	1.86853	0.0309	2.01133	0.03138	2.10325
0.0313	1.73227	0.03147	1.8694	0.03092	2.01243	0.0314	2.10455
0.03132	1.73323	0.03149	1.87026	0.03094	2.01353	0.03142	2.10585
0.03134	1.73419	0.03151	1.87113	0.03095	2.01463	0.03144	2.10713
0.03135	1.73514	0.03152	1.872	0.03097	2.01572	0.03145	2.10841
0.03137	1.7361	0.03154	1.87289	0.03099	2.01681	0.03147	2.10968
0.03139	1.73703	0.03156	1.87379	0.031	2.0179	0.03149	2.11094
0.0314	1.73795	0.03157	1.87469	0.03102	2.01897	0.0315	2.11218
0.03142	1.73889	0.03159	1.87558	0.03104	2.02005	0.03152	2.11342
0.03144	1.73981	0.03161	1.87648	0.03105	2.02112	0.03154	2.11464
0.03145	1.74074	0.03162	1.87741	0.03107	2.02219	0.03155	2.11586
0.03147	1.74164	0.03164	1.87832	0.03109	2.02324	0.03157	2.11705
0.03149	1.74253	0.03166	1.87923	0.0311	2.0243	0.03159	2.11824
0.0315	1.7434	0.03168	1.88014	0.03112	2.02537	0.0316	2.11942
0.03152	1.74427	0.03169	1.88105	0.03114	2.02644	0.03162	2.12059
0.03154	1.74515	0.03171	1.88197	0.03115	2.02752	0.03164	2.12176
0.03155	1.74601	0.03173	1.8829	0.03117	2.02858	0.03166	2.12291
0.03157	1.74687	0.03174	1.88384	0.03119	2.02964	0.03167	2.12406
0.03159	1.74774	0.03176	1.88479	0.0312	2.03071	0.03169	2.12521
0.03161	1.74861	0.03178	1.88575	0.03122	2.03177	0.03171	2.12634
0.03162	1.74947	0.03179	1.88672	0.03124	2.03282	0.03172	2.12746
0.03164	1.75033	0.03181	1.88772	0.03125	2.03386	0.03174	2.12856
0.03166	1.75119	0.03183	1.88874	0.03127	2.0349	0.03176	2.12965
0.03167	1.75205	0.03184	1.88977	0.03129	2.03593	0.03177	2.13074
0.03169	1.75289	0.03186	1.8908	0.0313	2.03697	0.03179	2.13181
0.03171	1.75376	0.03188	1.89184	0.03132	2.03801	0.03181	2.13286
0.03172	1.75461	0.0319	1.8929	0.03134	2.03905	0.03182	2.13391
0.03174	1.75546	0.03191	1.89395	0.03135	2.0401	0.03184	2.13494
0.03176	1.75633	0.03193	1.89502	0.03137	2.04115	0.03186	2.13595
0.03177	1.75718	0.03195	1.89609	0.03139	2.04219	0.03188	2.13694
0.03179	1.75803	0.03196	1.89716	0.0314	2.04323	0.03189	2.13792
0.03181	1.75889	0.03198	1.89823	0.03142	2.04426	0.03191	2.1389
0.03182	1.75973	0.032	1.89931	0.03144	2.04529	0.03193	2.13986
0.03184	1.76057	0.03201	1.90039	0.03145	2.04633	0.03194	2.14082
0.03186	1.76142	0.03203	1.90148	0.03147	2.04738	0.03196	2.14177
0.03188	1.76227	0.03205	1.90259	0.03149	2.04842	0.03198	2.14271
0.03189	1.76313	0.03207	1.9037	0.0315	2.04946	0.03199	2.14364
0.03191	1.76399	0.03208	1.90483	0.03152	2.05049	0.03201	2.14456
0.03193	1.76484	0.0321	1.90595	0.03154	2.05154	0.03203	2.14547
0.03194	1.76571	0.03212	1.90709	0.03155	2.0526	0.03204	2.14638
0.03196	1.76658	0.03213	1.90824	0.03157	2.05366	0.03206	2.14729
0.03198	1.76745	0.03215	1.90938	0.03159	2.05471	0.03208	2.1482
0.03199	1.76832	0.03217	1.91053	0.0316	2.05577	0.0321	2.1491
0.03201	1.76919	0.03218	1.91167	0.03162	2.05682	0.03211	2.15001
0.03203	1.77006	0.0322	1.91282	0.03164	2.05788	0.03213	2.15091
0.03204	1.77091	0.03222	1.91396	0.03165	2.05894	0.03215	2.15181
0.03206	1.77176	0.03223	1.91509	0.03167	2.06	0.03216	2.1527
0.03208	1.77263	0.03225	1.91623	0.03169	2.06106	0.03218	2.15359
0.03209	1.7735	0.03227	1.91736	0.0317	2.06212	0.0322	2.15448
0.03211	1.77438	0.03229	1.91848	0.03172	2.06318	0.03221	2.15537
0.03213	1.77527	0.0323	1.91961	0.03174	2.06424	0.03223	2.15628
0.03215	1.77612	0.03232	1.92073	0.03175	2.0653	0.03225	2.15718
0.03216	1.777	0.03234	1.92185	0.03177	2.06637	0.03226	2.15808
0.03218	1.77786	0.03235	1.92295	0.03179	2.06744	0.03228	2.15899
0.0322	1.77873	0.03237	1.92406	0.0318	2.06851	0.0323	2.15992
0.03221	1.77964	0.03239	1.92517	0.03182	2.06959	0.03232	2.16088
0.03223	1.78058	0.0324	1.92627	0.03184	2.07066	0.03233	2.16184
0.03225	1.78151	0.03242	1.92736	0.03185	2.07174	0.03235	2.16282
0.03226	1.78247	0.03244	1.92846	0.03187	2.0728	0.03237	2.16383
0.03228	1.78341	0.03246	1.92955	0.03189	2.07387	0.03238	2.16487
0.0323	1.78437	0.03247	1.93064	0.0319	2.07495	0.0324	2.16592
0.03231	1.78533	0.03249	1.93173	0.03192	2.07603	0.03242	2.16698
0.03233	1.78628	0.03251	1.93279	0.03194	2.07713	0.03243	2.16807
0.03235	1.78723	0.03252	1.93385	0.03195	2.07822	0.03245	2.16918
0.03236	1.78818	0.03254	1.93493	0.03197	2.07933	0.03247	2.17031
0.03238	1.78913	0.03256	1.93599	0.03199	2.08044	0.03248	2.17147
0.0324	1.79008	0.03257	1.93704	0.032	2.08155	0.0325	2.17268
0.03242	1.79104	0.03259	1.93808	0.03202	2.08266	0.03252	2.17392
0.03243	1.79199	0.03261	1.93911	0.03204	2.08378	0.03254	2.17521
0.03245	1.79293	0.03263	1.94016	0.03205	2.08491	0.03255	2.17651
0.03247	1.79389	0.03264	1.94118	0.03207	2.08604	0.03257	2.17782
0.03248	1.79485	0.03266	1.94219	0.03209	2.08717	0.03259	2.17914
0.0325	1.79584	0.03268	1.9432	0.0321	2.08831	0.0326	2.18046
0.03252	1.79685	0.03269	1.94422	0.03212	2.08946	0.03262	2.18179
0.03253	1.79785	0.03271	1.94521	0.03214	2.09061	0.03264	2.18312
0.03255	1.79887	0.03273	1.94621	0.03215	2.09176	0.03265	2.18445
0.03257	1.79991	0.03274	1.94721	0.03217	2.0929	0.03267	2.18577
0.03258	1.80094	0.03276	1.94819	0.03219	2.09404	0.03269	2.18707
0.0326	1.80198	0.03278	1.94917	0.0322	2.09518	0.0327	2.18839
0.03262	1.80302	0.03279	1.95014	0.03222	2.09631	0.03272	2.18971
0.03263	1.80407	0.03281	1.95111	0.03224	2.09744	0.03274	2.19103
0.03265	1.80511	0.03283	1.95209	0.03225	2.09858	0.03276	2.19236
0.03267	1.80615	0.03285	1.95306	0.03227	2.09972	0.03277	2.19374
0.03268	1.80718	0.03286	1.95402	0.03229	2.10085	0.03279	2.19513
0.0327	1.80821	0.03288	1.95496	0.0323	2.10198	0.03281	2.19652
0.03272	1.80924	0.0329	1.9559	0.03232	2.10311	0.03282	2.19791
0.03274	1.81026	0.03291	1.95685	0.03234	2.10422	0.03284	2.1993
0.03275	1.8113	0.03293	1.95778	0.03235	2.10533	0.03286	2.20067
0.03277	1.81233	0.03295	1.95874	0.03237	2.10646	0.03287	2.20202
0.03279	1.81335	0.03296	1.95968	0.03239	2.10758	0.03289	2.20337
0.0328	1.81437	0.03298	1.96062	0.0324	2.1087	0.03291	2.20469
0.03282	1.81538	0.033	1.96154	0.03242	2.10982	0.03292	2.20601
0.03284	1.81639	0.03302	1.96246	0.03244	2.11093	0.03294	2.20731
0.03285	1.81741	0.03303	1.96337	0.03245	2.11204	0.03296	2.20861
0.03287	1.81842	0.03305	1.9643	0.03247	2.11316	0.03298	2.2099
0.03289	1.81942	0.03307	1.96522	0.03249	2.11428	0.03299	2.21117
0.0329	1.82042	0.03308	1.96615	0.0325	2.11539	0.03301	2.21245
0.03292	1.82141	0.0331	1.96706	0.03252	2.11649	0.03303	2.21371
0.03294	1.8224	0.03312	1.96798	0.03254	2.11761	0.03304	2.21495
0.03295	1.82338	0.03313	1.96889	0.03255	2.11871	0.03306	2.2162
0.03297	1.82436	0.03315	1.96981	0.03257	2.11982	0.03308	2.21742
0.03299	1.82535	0.03317	1.97073	0.03259	2.12093	0.03309	2.21865
0.03301	1.82633	0.03318	1.97162	0.0326	2.12202	0.03311	2.21986
0.03302	1.82729	0.0332	1.97252	0.03262	2.1231	0.03313	2.22106
0.03304	1.82827	0.03322	1.97343	0.03264	2.12419	0.03314	2.22224
0.03306	1.82924	0.03324	1.97433	0.03265	2.12529	0.03316	2.22344
0.03307	1.83019	0.03325	1.97522	0.03267	2.12637	0.03318	2.22462
0.03309	1.83114	0.03327	1.97612	0.03269	2.12746	0.0332	2.22578
0.03311	1.8321	0.03329	1.97701	0.0327	2.12854	0.03321	2.22693
0.03312	1.83305	0.0333	1.97788	0.03272	2.12961	0.03323	2.22808
0.03314	1.83398	0.03332	1.97877	0.03273	2.13069	0.03325	2.22922
0.03316	1.83492	0.03334	1.97963	0.03275	2.13176	0.03326	2.23034
0.03317	1.83584	0.03335	1.98052	0.03277	2.13285	0.03328	2.23145
0.03319	1.83678	0.03337	1.9814	0.03278	2.13392	0.0333	2.23254
0.03321	1.8377	0.03339	1.98228	0.0328	2.13498	0.03331	2.23362
0.03322	1.83861	0.03341	1.98317	0.03282	2.13604	0.03333	2.23469
0.03324	1.83951	0.03342	1.98406	0.03283	2.13709	0.03335	2.23574
0.03326	1.8404	0.03344	1.98495	0.03285	2.13814	0.03337	2.23679
0.03328	1.84129	0.03346	1.98586	0.03287	2.13921	0.03338	2.23782
0.03329	1.84217	0.03347	1.98676	0.03288	2.14025	0.0334	2.23884
0.03331	1.84306	0.03349	1.98767	0.0329	2.1413	0.03342	2.23986
0.03333	1.84394	0.03351	1.98858	0.03292	2.14235	0.03343	2.24087
0.03334	1.84484	0.03352	1.9895	0.03293	2.1434	0.03345	2.24187
0.03336	1.8457	0.03354	1.99043	0.03295	2.14444	0.03347	2.24286
0.03338	1.84658	0.03356	1.99137	0.03297	2.14549	0.03348	2.24384
0.03339	1.84744	0.03358	1.99234	0.03298	2.14654	0.0335	2.24482
0.03341	1.84829	0.03359	1.99333	0.033	2.14759	0.03352	2.24579
0.03343	1.84915	0.03361	1.99433	0.03302	2.14864	0.03353	2.24676
0.03344	1.85	0.03363	1.99535	0.03303	2.14968	0.03355	2.24772
0.03346	1.85086	0.03364	1.99638	0.03305	2.15072	0.03357	2.24867
0.03348	1.85174	0.03366	1.99742	0.03307	2.15176	0.03359	2.24962
0.03349	1.85261	0.03368	1.99846	0.03308	2.15279	0.0336	2.25054
0.03351	1.85347	0.03369	1.9995	0.0331	2.15383	0.03362	2.25147
0.03353	1.85435	0.03371	2.00057	0.03312	2.15488	0.03364	2.25238
0.03355	1.85522	0.03373	2.00165	0.03313	2.15592	0.03365	2.25329
0.03356	1.85609	0.03374	2.00271	0.03315	2.15694	0.03367	2.25419
0.03358	1.85696	0.03376	2.00381	0.03317	2.15799	0.03369	2.25509
0.0336	1.85784	0.03378	2.0049	0.03318	2.15903	0.0337	2.25597
0.03361	1.8587	0.0338	2.00601	0.0332	2.16008	0.03372	2.25685
0.03363	1.85957	0.03381	2.00711	0.03322	2.16113	0.03374	2.25775
0.03365	1.86043	0.03383	2.00821	0.03323	2.16218	0.03375	2.25864
0.03366	1.86127	0.03385	2.00931	0.03325	2.16324	0.03377	2.25954
0.03368	1.86212	0.03386	2.01042	0.03327	2.16428	0.03379	2.26043
[truncated: 39,977 more rows]
