# Supplementary material for: Deformation and energy damage characteristics of granite-concrete composite under uniaxial compression
Source: PLoS One. 2025 Mar 10;20(3):e0316124. doi: 10.1371/journal.pone.0316124 (PMC11892862; doi:10.1371/journal.pone.0316124)
Supplement: S1 Minimal Data Set — (ZIP) [file pone.0316124.s003.zip › Fig 2. Comparison between the experimental results and the numerical simulation results/90ocrack.xlsx]

## Sheet: Sheet1
90ocrack test-1		90ocrack test-2		90ocrack test-3		imitate
strain	stress	strain	stress	strain	stress	strain	stress
0.00133	2.22045e-16	0.00079728	-3.33067e-15	0.0008151	1.33227e-15	1.0512e-05	0.12842
0.00318	0.02068	0.00291	0.02884	0.00247	0.00816	2.65042e-05	0.11323
0.00503	0.0419	0.00476	0.05388	0.00467	0.01796	4.34441e-05	0.14528
0.00688	0.06177	0.00688	0.08	0.00659	0.02911	6.0384e-05	0.14047
0.00873	0.08598	0.00873	0.10585	0.00852	0.04	7.73238e-05	0.14838
0.01058	0.10639	0.01058	0.14013	0.01045	0.04952	9.42637e-05	0.14413
0.01243	0.12762	0.01269	0.16979	0.01237	0.05932	0.000111204	0.1454
0.01428	0.15129	0.01454	0.19972	0.0143	0.07292	0.000128143	0.14511
0.01613	0.18095	0.01666	0.23482	0.01623	0.10285	0.000145083	0.14433
0.01798	0.20489	0.01851	0.27156	0.01815	0.13333	0.000162023	0.14479
0.01983	0.23918	0.02036	0.30122	0.02008	0.15836	0.000178963	0.13974
0.02168	0.26856	0.02221	0.317	0.02201	0.17904	0.000195903	0.13794
0.02379	0.30448	0.02406	0.32489	0.02393	0.19755	0.000212843	0.13632
0.02538	0.3336	0.02617	0.33251	0.02586	0.21931	0.000229783	0.13274
0.02749	0.36407	0.02802	0.33741	0.02779	0.25251	0.000246722	0.1314
0.02934	0.38775	0.02987	0.34366	0.02971	0.29333	0.000263662	0.13028
0.03093	0.40979	0.03172	0.34829	0.03164	0.32543	0.000280602	0.12898
0.03278	0.42747	0.03357	0.35346	0.03357	0.34747	0.000297542	0.12782
0.0349	0.43781	0.03542	0.35754	0.03549	0.35564	0.000314482	0.12541
0.03701	0.4457	0.03754	0.36353	0.03742	0.35836	0.000331422	0.1238
0.0386	0.45332	0.03912	0.37115	0.03935	0.36135	0.000348362	0.12127
0.04045	0.46312	0.04124	0.3853	0.04127	0.36516	0.000365301	0.12068
0.04256	0.4721	0.04309	0.39319	0.0432	0.3706	0.000382241	0.11909
0.04441	0.48135	0.04494	0.40407	0.04513	0.37822	0.000399181	0.11815
0.04626	0.49087	0.04679	0.41496	0.04705	0.38502	0.000416121	0.11753
0.04811	0.49876	0.04864	0.42448	0.04898	0.39019	0.000433061	0.11767
0.04996	0.50829	0.05049	0.434	0.05091	0.39509	0.000450001	0.11761
0.05181	0.51808	0.05234	0.44489	0.05283	0.39863	0.000466941	0.11751
0.05366	0.52706	0.05419	0.45414	0.05503	0.40217	0.00048388	0.11686
0.05551	0.53468	0.05604	0.46502	0.05669	0.40516	0.00050082	0.11592
0.05736	0.54529	0.05789	0.47455	0.05889	0.40734	0.00051776	0.1149
0.05921	0.55346	0.05974	0.4887	0.06054	0.4106	0.0005347	0.11388
0.06106	0.56298	0.06159	0.49849	0.06274	0.41414	0.00055164	0.11333
0.06291	0.57277	0.06371	0.50774	0.06439	0.41713	0.00056858	0.11246
0.06476	0.5823	0.06529	0.5189	0.06632	0.42883	0.00058552	0.11196
0.06661	0.60679	0.06741	0.53169	0.06824	0.45822	0.00060246	0.11204
0.06873	0.63536	0.06926	0.54148	0.07045	0.50638	0.000619399	0.1128
0.07058	0.65577	0.07084	0.55155	0.0721	0.53604	0.000636339	0.11311
0.07216	0.67264	0.07296	0.56271	0.07402	0.58502	0.000653279	0.11365
0.07401	0.69576	0.07481	0.5725	0.07595	0.62747	0.000670219	0.11406
0.07613	0.7178	0.07666	0.58692	0.07788	0.65631	0.000687159	0.1142
0.07772	0.73903	0.07851	0.59672	0.07953	0.6974	0.000704099	0.11407
0.07957	0.75998	0.08036	0.62393	0.08173	0.7442	0.000721039	0.11389
0.08142	0.78365	0.08221	0.66855	0.08366	0.78637	0.000737978	0.11383
0.08353	0.80433	0.08379	0.72678	0.08531	0.81794	0.000754918	0.11376
0.08512	0.82746	0.08591	0.77794	0.08723	0.86093	0.000771858	0.11375
0.08697	0.85331	0.08776	0.80678	0.08916	0.90882	0.000788798	0.11358
0.08882	0.88651	0.08961	0.8359	0.09081	0.95426	0.000805738	0.11331
0.09093	0.90692	0.09119	0.8759	0.09274	0.98474	0.000822678	0.11295
0.09252	0.91453	0.09331	0.90936	0.09467	1.03508	0.000839618	0.11246
0.09437	0.91889	0.09516	0.92487	0.09632	1.06909	0.000856557	0.11195
0.09648	0.92188	0.09701	0.93358	0.09824	1.1246	0.000873497	0.11147
0.09807	0.92379	0.09886	0.93168	0.10017	1.17929	0.000890437	0.11096
0.09992	0.92569	0.10071	0.92406	0.1021	1.22555	0.000907377	0.11053
0.10203	0.92814	0.10256	0.91862	0.10402	1.2865	0.000924317	0.11024
0.10388	0.93086	0.10441	0.91481	0.10595	1.34037	0.000941257	0.11013
0.10547	0.93277	0.10626	0.91181	0.10788	1.38337	0.000958197	0.10998
0.10732	0.93413	0.10811	0.91073	0.10953	1.43724	0.000975136	0.10984
0.10943	0.93657	0.10996	0.91045	0.11145	1.4816	0.000992076	0.10964
0.11102	0.93848	0.11181	0.911	0.11338	1.54255	0.00101	0.10935
0.11313	0.94066	0.11366	0.9129	0.11531	1.59914	0.00103	0.10891
0.11498	0.94283	0.11551	0.9159	0.11723	1.64458	0.00104	0.10846
0.11683	0.94555	0.1171	0.92324	0.11889	1.70091	0.00106	0.1079
0.11842	0.94855	0.11921	0.95481	0.11916	1.71996	0.00108	0.10721
0.12054	0.95345	0.1208	0.98555	0.11916	1.70662	0.00109	0.10643
0.12239	0.96569	0.12265	1.03127	0.11916	1.69873	0.00111	0.10515
0.12397	0.99671	0.1245	1.06283	0.11999	1.6952	0.00113	0.10333
0.12582	1.02474	0.12635	1.1031	0.12191	1.78499	0.00114	0.10073
0.12794	1.06882	0.1282	1.13222	0.12384	1.83914	0.00116	0.0973
0.12979	1.10773	0.13005	1.1763	0.12577	1.90444	0.00118	0.09298
0.13137	1.14745	0.1319	1.21548	0.12769	1.95668	0.0012	0.08791
0.13322	1.17602	0.13349	1.24759	0.12962	2.0258	0.00121	0.08332
0.13507	1.21276	0.13534	1.28541	0.13127	2.09138	0.00123	0.08147
0.13639	1.23861	0.13719	1.31643	0.1332	2.14389	0.00125	0.08197
0.13824	1.27942	0.13904	1.36051	0.1354	2.21001	0.00126	0.08299
0.13983	1.31997	0.14089	1.40432	0.13705	2.27695	0.00128	0.08451
0.14168	1.34745	0.14247	1.4552	0.13898	2.3447	0.0013	0.08626
0.14353	1.38527	0.14432	1.49357	0.1409	2.39885	0.00131	0.08802
0.14512	1.41711	0.14617	1.53357	0.14283	2.46796	0.00133	0.08979
0.14697	1.45629	0.14802	1.59343	0.14448	2.52293	0.00135	0.09127
0.14882	1.49955	0.14987	1.63533	0.14668	2.60919	0.00136	0.09284
0.15067	1.54255	0.15172	1.6737	0.14861	2.67694	0.00138	0.09416
0.15252	1.57112	0.15357	1.71778	0.15054	2.74442	0.0014	0.09608
0.15437	1.61112	0.15543	1.77138	0.15219	2.80319	0.00142	0.09846
0.15622	1.65792	0.15728	1.82336	0.15439	2.88482	0.00143	0.10151
0.15807	1.70145	0.15913	1.8639	0.15631	2.96183	0.00145	0.10493
0.15966	1.75234	0.16098	1.91723	0.15797	3.0304	0.00147	0.10863
0.1615	1.7907	0.16256	1.97437	0.15989	3.10006	0.00148	0.11221
0.16336	1.84186	0.16468	2.01628	0.16182	3.18495	0.0015	0.11582
0.16521	1.87641	0.16626	2.07151	0.16375	3.25706	0.00152	0.1194
0.16706	1.92839	0.16811	2.11532	0.16567	3.32862	0.00153	0.12288
0.16891	1.9722	0.16996	2.17464	0.1676	3.40127	0.00155	0.12626
0.17076	2.02525	0.17049	2.23096	0.16953	3.48726	0.00157	0.12946
0.17261	2.07559	0.17049	2.27559	0.17145	3.561	0.00158	0.13248
0.17446	2.11505	0.17181	2.30579	0.17338	3.63501	0.0016	0.13539
0.17631	2.16729	0.17366	2.28538	0.17531	3.70875	0.00162	0.13823
0.17789	2.20783	0.17551	2.31504	0.17723	3.79909	0.00164	0.14102
0.17974	2.26062	0.1771	2.37817	0.17888	3.85949	0.00165	0.14372
0.18159	2.31804	0.17895	2.4296	0.18081	3.9501	0.00167	0.14652
0.18344	2.36076	0.1808	2.493	0.18301	4.02548	0.00169	0.14919
0.18529	2.41545	0.18291	2.56374	0.18494	4.11745	0.0017	0.15187
0.18714	2.45871	0.1845	2.61572	0.18659	4.17812	0.00172	0.15501
0.18899	2.51858	0.18635	2.68129	0.18852	4.27118	0.00174	0.15848
0.19058	2.57463	0.1882	2.73245	0.19044	4.35037	0.00175	0.16213
0.19243	2.61898	0.19005	2.80156	0.19237	4.42737	0.00177	0.16579
0.19428	2.67667	0.19164	2.86795	0.19402	4.50655	0.00179	0.16929
0.19587	2.73653	0.19375	2.91993	0.19595	4.58492	0.00181	0.17247
0.19587	2.72973	0.1956	2.98768	0.1976	4.66437	0.00182	0.17548
0.19587	2.71612	0.19719	3.05951	0.19952	4.7441	0.00184	0.1784
0.19587	2.70551	0.19904	3.11339	0.20118	4.82409	0.00186	0.18113
0.19587	2.69789	0.20089	3.18169	0.2031	4.90545	0.00187	0.18365
0.19772	2.75884	0.20274	3.23611	0.20475	4.98681	0.00189	0.18607
0.19983	2.8168	0.20459	3.31175	0.20696	5.06899	0.00191	0.18834
0.20142	2.88618	0.20644	3.36318	0.20833	5.13456	0.00192	0.19055
0.20327	2.94006	0.20829	3.44726	0.21026	5.23334	0.00194	0.19266
0.20512	3.00999	0.20988	3.50358	0.21191	5.3	0.00196	0.1946
0.20697	3.07584	0.21199	3.58032	0.21384	5.39959	0.00197	0.19639
0.20882	3.12618	0.21384	3.63283	0.21576	5.46626	0.00199	0.19803
0.21067	3.19203	0.21569	3.71201	0.21769	5.56748	0.00201	0.19958
0.21252	3.26305	0.21728	3.77922	0.21962	5.65265	0.00203	0.201
0.21437	3.31502	0.21913	3.86766	0.22154	5.75387	0.00204	0.2023
0.21596	3.3825	0.22098	3.92262	0.22319	5.82189	0.00206	0.20357
0.21807	3.43583	0.22283	4.00398	0.22512	5.9242	0.00208	0.20471
0.21992	3.50821	0.22468	4.07282	0.22705	6.0091	0.00209	0.20577
0.22177	3.57624	0.22653	4.13459	0.22897	6.11223	0.00211	0.20667
0.22336	3.63147	0.22838	4.21431	0.2309	6.18134	0.00213	0.20747
0.22521	3.70303	0.23023	4.29975	0.23283	6.28555	0.00214	0.20818
0.22706	3.77922	0.23208	4.37105	0.23475	6.37208	0.00216	0.20878
0.22891	3.83664	0.23393	4.44288	0.23668	6.47548	0.00218	0.20925
0.23076	3.90766	0.23578	4.51444	0.23833	6.54541	0.00219	0.2095
0.23261	3.96452	0.23763	4.60152	0.24026	6.64935	0.00221	0.20957
0.23446	4.04207	0.23948	4.67389	0.24218	6.73561	0.00223	0.20942
0.23631	4.11609	0.24133	4.74763	0.24383	6.82268	0.00225	0.2091
0.23816	4.18248	0.24292	4.81947	0.24466	6.87547	0.00226	0.20862
0.24001	4.24125	0.24503	4.90817	0.24631	6.93751	0.00228	0.20805
0.24159	4.30901	0.24688	4.98191	0.24824	7.03302	0.0023	0.20742
0.24344	4.37758	0.24873	5.04722	0.24989	7.12635	0.00231	0.20668
0.24556	4.45866	0.25032	5.13075	0.25182	7.21886	0.00233	0.20581
0.24741	4.53512	0.25217	5.22082	0.25402	7.3307	0.00235	0.20495
0.249	4.60478	0.25402	5.29565	0.25567	7.42348	0.00236	0.20425
0.25085	4.67417	0.25587	5.37238	0.2576	7.51709	0.00238	0.20368
0.2527	4.75852	0.25772	5.44857	0.25952	7.61069	0.0024	0.20323
0.25455	4.82954	0.25957	5.52503	0.26145	7.72252	0.00242	0.20275
0.2564	4.90001	0.26142	5.617	0.26338	7.81613	0.00243	0.20221
0.25825	4.97076	0.26327	5.69428	0.2653	7.90973	0.00245	0.20165
0.2601	5.0562	0.26512	5.77183	0.26723	8.00415	0.00247	0.20102
0.26168	5.12885	0.26697	5.84937	0.26888	8.09775	0.00248	0.20035
0.2638	5.20068	0.26855	5.94515	0.27081	8.21394	0.0025	0.19964
0.26565	5.27361	0.2704	6.02406	0.27301	8.30863	0.00252	0.1989
0.26723	5.34816	0.27199	6.10406	0.27466	8.40332	0.00253	0.19822
0.26908	5.43578	0.27411	6.18324	0.27659	8.49856	0.00255	0.19765
0.27093	5.51061	0.27569	6.26379	0.27851	8.61311	0.00257	0.19715
0.27278	5.58408	0.27754	6.36093	0.28044	8.70998	0.00258	0.19669
0.27463	5.65972	0.27913	6.4265	0.28209	8.80658	0.0026	0.1965
0.27648	5.7506	0.28071	6.50813	0.28429	8.90508	0.00262	0.19649
0.27834	5.82706	0.28256	6.59031	0.28622	9.02154	0.00264	0.19656
0.28018	5.90407	0.28441	6.67276	0.28815	9.11922	0.00265	0.1967
0.28204	5.98053	0.28626	6.7552	0.2898	9.21636	0.00267	0.19693
0.28389	6.07359	0.28811	6.8371	0.29145	9.31296	0.00269	0.19717
0.28574	6.15005	0.2897	6.93669	0.292	9.32793	0.0027	0.19741
0.28732	6.22868	0.29155	7.0205	0.29392	9.42724	0.00272	0.19762
0.28917	6.30569	0.2934	7.10376	0.29558	9.532	0.00274	0.1978
0.29102	6.40038	0.29525	7.18839	0.29778	9.63295	0.00275	0.19799
0.29314	6.47875	0.2971	7.28852	0.2997	9.75431	0.00277	0.1982
0.29472	6.55766	0.29895	7.37287	0.30136	9.85526	0.00279	0.19862
0.29657	6.63602	0.3008	7.45695	0.30328	9.95594	0.0028	0.19929
0.29842	6.73044	0.30265	7.54185	0.30521	10.0569	0.00282	0.20032
0.30001	6.81044	0.30424	7.64552	0.30714	10.1774	0.00284	0.20185
0.3016	6.87411	0.30635	7.7315	0.30906	10.2792	0.00286	0.20379
0.30371	6.9718	0.30794	7.8183	0.31099	10.3807	0.00287	0.20613
0.30503	7.03656	0.30979	7.90619	0.31292	10.4822	0.00289	0.20886
0.30715	7.13424	0.31164	8.01068	0.31457	10.5839	0.00291	0.21184
0.30873	7.21614	0.31323	8.09939	0.31649	10.6854	0.00292	0.21491
0.31032	7.28199	0.31481	8.18755	0.31842	10.7878	0.00294	0.21803
0.31217	7.36444	0.31693	8.27598	0.3198	10.8895	0.00296	0.22128
0.31402	7.46648	0.31878	8.36605	0.32172	10.9937	0.00297	0.22464
0.31587	7.55028	0.32063	8.47298	0.32365	11.0971	0.00299	0.22825
0.31772	7.63436	0.32221	8.56386	0.3253	11.2003	0.00301	0.23201
0.31957	7.73559	0.32433	8.65366	0.32723	11.3039	0.00302	0.23583
0.32115	7.81966	0.32618	8.74427	0.32915	11.4071	0.00304	0.23967
0.32248	7.88878	0.32803	8.85746	0.33108	11.532	0.00306	0.24347
0.32327	7.88633	0.32961	8.94916	0.33301	11.6362	0.00308	0.24719
0.32512	7.99109	0.33173	9.04303	0.33493	11.7409	0.00309	0.2508
0.32671	8.0817	0.33358	9.13446	0.33658	11.846	0.00311	0.25424
0.32882	8.17204	0.33516	9.24548	0.33851	11.9722	0.00313	0.25751
0.33041	8.26101	0.33701	9.33718	0.34044	12.0775	0.00314	0.26065
0.33226	8.35054	0.33913	9.42969	0.34236	12.1817	0.00316	0.26364
0.33411	8.45747	0.34071	9.52248	0.34429	12.2881	0.00318	0.26642
0.33596	8.54808	0.34256	9.63404	0.34622	12.4141	0.00319	0.26912
0.33781	8.63624	0.34441	9.72683	0.34814	12.5202	0.00321	0.27169
0.33966	8.74318	0.34574	9.82125	0.34979	12.6296	0.00323	0.2741
0.34151	8.83352	0.346	9.91512	0.35172	12.7349	0.00325	0.27642
0.34336	8.92277	0.34785	10.006	0.35365	12.8639	0.00326	0.27862
0.34494	9.01419	0.3497	9.99838	0.35557	12.9708	0.00328	0.28071
0.34679	9.10371	0.35155	10.0871	0.3575	13.0791	0.0033	0.28273
0.34864	9.2131	0.35314	10.1864	0.35915	13.1869	0.00331	0.28466
0.35049	9.30507	0.35499	10.304	0.36135	13.3169	0.00333	0.28651
0.35235	9.3965	0.35684	10.3818	0.363	13.404	0.00335	0.28826
0.35419	9.48901	0.35895	10.4991	0.36493	13.5343	0.00336	0.28995
0.35605	9.59976	0.36054	10.5948	0.36686	13.6429	0.00338	0.29158
0.35763	9.67431	0.36239	10.7113	0.36878	13.7733	0.0034	0.29309
0.35975	9.78615	0.36424	10.7888	0.37071	13.8609	0.00341	0.29452
0.3616	9.87839	0.36583	10.9045	0.37264	13.9904	0.00343	0.29583
0.36345	9.98968	0.36767	11.0011	0.37456	14.0987	0.00345	0.29704
0.36503	10.064	0.36979	11.0982	0.37649	14.2301	0.00347	0.2982
0.36662	10.1731	0.37138	11.1967	0.37814	14.3188	0.00348	0.29941
0.36794	10.2161	0.37323	11.3124	0.38007	14.4494	0.0035	0.30058
0.36979	10.3339	0.37481	11.4092	0.38199	14.5572	0.00352	0.3017
0.37138	10.4114	0.37587	11.5056	0.38365	14.6614	0.00353	0.30278
0.37349	10.5271	0.37746	11.6021	0.38557	14.7667	0.00355	0.30379
0.37508	10.6231	0.3793	11.6517	0.3875	14.8992	0.00357	0.30477
0.37693	10.7189	0.38116	11.7529	0.38943	15.0102	0.00358	0.30566
0.37878	10.8152	0.38274	11.8544	0.39108	15.1223	0.0036	0.30653
0.38063	10.9314	0.38459	11.954	0.393	15.2336	0.00362	0.30731
0.38248	11.0286	0.38618	12.0538	0.39493	15.3452	0.00363	0.308
0.38433	11.1249	0.38776	12.154	0.39686	15.4791	0.00365	0.30862
0.38618	11.2218	0.38988	12.2541	0.39878	15.5909	0.00367	0.30919
0.38803	11.3382	0.39146	12.3344	0.40071	15.703	0.00369	0.30972
0.38961	11.4367	0.39331	12.4544	0.40264	15.8366	0.0037	0.31022
0.39146	11.5349	0.39516	12.5561	0.40429	15.9482	0.00372	0.31068
0.39331	11.6332	0.39701	12.6571	0.40621	16.06	0.00374	0.31112
0.39516	11.7515	0.3986	12.7586	0.40814	16.1707	0.00375	0.31145
0.39702	11.8495	0.40045	12.8802	0.41007	16.2839	0.00377	0.3117
0.39887	11.9483	0.40257	12.9817	0.41172	16.4186	0.00379	0.31187
0.40072	12.047	0.40442	13.0835	0.41392	16.5307	0.0038	0.31198
0.4023	12.1464	0.406	13.185	0.41557	16.6431	0.00382	0.31204
0.40415	12.2666	0.40785	13.3071	0.4175	16.7558	0.00384	0.31209
0.40627	12.3668	0.4097	13.4092	0.41942	16.8921	0.00385	0.31213
0.40812	12.4669	0.41129	13.512	0.42135	17.005	0.00387	0.31213
0.4097	12.5668	0.41314	13.6143	0.423	17.1185	0.00389	0.31212
0.41155	12.687	0.41525	13.7172	0.42493	17.2314	0.00391	0.31206
0.4134	12.788	0.4171	13.8415	0.42686	17.3672	0.00392	0.31196
0.41525	12.8878	0.41869	13.945	0.42878	17.4801	0.00394	0.31185
0.4171	12.9893	0.42027	14.0492	0.43043	17.5944	0.00396	0.3117
0.41895	13.1104	0.42239	14.1531	0.43264	17.7084	0.00397	0.31151
0.4208	13.2119	0.42371	14.2573	0.43429	17.8464	0.00399	0.31129
0.42239	13.3131	0.42583	14.3817	0.43649	17.9609	0.00401	0.31103
0.42424	13.4163	0.42741	14.4655	0.43814	18.0766	0.00402	0.31075
0.42609	13.5365	0.429	14.5724	0.44007	18.1922	0.00404	0.31042
0.42794	13.6394	0.43085	14.6761	0.44199	18.3296	0.00406	0.31007
0.42979	13.7406	0.43296	14.7822	0.44392	18.4452	0.00408	0.30971
0.43164	13.8432	0.43455	14.8872	0.44557	18.5612	0.00409	0.30953
0.43349	13.9665	0.4364	15.0151	0.44777	18.6768	0.00411	0.30958
0.43508	14.0688	0.43825	15.121	0.4497	18.8159	0.00413	0.30978
0.43693	14.1727	0.43984	15.2265	0.45135	18.932	0.00414	0.31009
0.43878	14.2745	0.44168	15.3329	0.45328	19.0482	0.00416	0.31045
0.44063	14.398	0.4438	15.4391	0.4552	19.1644	0.00418	0.3109
0.44248	14.5003	0.44539	15.5672	0.45713	19.2817	0.00419	0.31143
0.44406	14.5972	0.44724	15.6731	0.45906	19.4218	0.00421	0.31203
0.44591	14.6959	0.44909	15.7814	0.46098	19.5383	0.00423	0.31272
0.4475	14.7991	0.45094	15.8878	0.46263	19.6558	0.00424	0.31352
0.44935	14.9248	0.45252	16.0154	0.46456	19.7728	0.00426	0.31454
0.4512	15.029	0.45464	16.1231	0.46676	19.9132	0.00428	0.31573
0.45305	15.1335	0.45649	16.2301	0.46841	20.0305	0.0043	0.31713
0.4549	15.2393	0.45834	16.3378	0.47034	20.1481	0.00431	0.31873
0.45675	15.3661	0.46019	16.4668	0.47227	20.2661	0.00433	0.32058
0.4586	15.4717	0.46177	16.5743	0.47419	20.4076	0.00435	0.3226
0.46019	15.5773	0.46362	16.6818	0.47612	20.5255	0.00436	0.32476
0.46204	15.6826	0.46521	16.7898	0.47805	20.6425	0.00438	0.32712
0.46415	15.8097	0.46706	16.8978	0.47997	20.7603	0.0044	0.32957
0.46574	15.9152	0.46891	17.0069	0.4819	20.901	0.00441	0.33214
0.46759	16.0219	0.4705	17.1141	0.48355	20.9962	0.00443	0.33486
0.46944	16.1261	0.47208	17.2227	0.48575	21.1371	0.00445	0.33776
0.47129	16.2526	0.47393	17.3313	0.48768	21.2552	0.00446	0.34075
0.47288	16.3367	0.47552	17.4401	0.48961	21.3959	0.00448	0.34374
0.47473	16.4426	0.47737	17.5487	0.49126	21.4895	0.0045	0.34677
0.47631	16.571	0.47895	17.6578	0.49318	21.6307	0.00452	0.34974
0.47816	16.6793	0.4808	17.7674	0.49511	21.7488	0.00453	0.35267
0.47975	16.7647	0.48239	17.8763	0.49704	21.8672	0.00455	0.35552
0.4816	16.8719	0.48424	17.9865	0.49869	21.9856	0.00457	0.35835
0.48318	16.9805	0.48609	18.0961	0.50061	22.1028	0.00458	0.36108
0.48503	17.0888	0.48794	18.2072	0.50227	22.2209	0.0046	0.36379
0.48662	17.196	0.48953	18.3168	0.50419	22.339	0.00462	0.36642
0.48821	17.3032	0.49138	18.4496	0.50584	22.4574	0.00463	0.36906
0.49006	17.4118	0.49349	18.538	0.50777	22.5749	0.00465	0.37165
0.49191	17.5179	0.49534	18.67	0.50942	22.6925	0.00467	0.37425
0.49349	17.6249	0.49693	18.7818	0.51135	22.8114	0.00468	0.37676
0.49534	17.7326	0.49878	18.9149	0.513	22.9058	0.0047	0.3792
0.49719	17.8414	0.50063	19.0036	0.51493	23.0487	0.00472	0.38156
0.49904	17.9721	0.50248	19.1364	0.51658	23.1665	0.00474	0.38389
0.50089	18.0814	0.50433	19.2474	0.5185	23.2854	0.00475	0.38616
0.50274	18.1889	0.50618	19.3581	0.52043	23.4046	0.00477	0.38831
0.50433	18.2991	0.50803	19.4689	0.52208	23.5254	0.00479	0.39041
0.50618	18.4292	0.50962	19.6019	0.52401	23.644	0.0048	0.39236
0.50803	18.5394	0.51147	19.713	0.52621	23.7877	0.00482	0.39431
0.50988	18.649	0.51358	19.8245	0.52814	23.9085	0.00484	0.39626
0.51173	18.7584	0.51517	19.9355	0.52979	24.0277	0.00485	0.39817
0.51358	18.8904	0.51702	20.0708	0.53171	24.1474	0.00487	0.39998
0.51543	19.0001	0.51887	20.1821	0.53392	24.2914	0.00489	0.40174
0.51702	19.1105	0.52072	20.2931	0.53557	24.3874	0.00491	0.4034
0.51887	19.2202	0.5223	20.4047	0.53749	24.5327	0.00492	0.405
0.52072	19.3527	0.52442	20.5383	0.53942	24.6538	0.00494	0.4065
0.52257	19.4632	0.52627	20.6525	0.54135	24.7994	0.00496	0.40792
0.52442	19.5742	0.52785	20.7644	0.54327	24.8954	0.00497	0.40923
0.52627	19.6841	0.5297	20.8765	0.5452	25.0388	0.00499	0.41046
0.52812	19.8158	0.53155	20.988	0.54713	25.1596	0.00501	0.41162
0.5297	19.9037	0.5334	21.1219	0.54905	25.2794	0.00502	0.41269
0.53182	20.0354	0.53526	21.2348	0.55098	25.4004	0.00504	0.41371
0.53341	20.1461	0.53711	21.3458	0.55291	25.5471	0.00506	0.41466
0.53526	20.2591	0.53896	21.4582	0.55456	25.6671	0.00507	0.41557
0.53711	20.3685	0.54054	21.5926	0.55649	25.7871	0.00509	0.41611
0.53896	20.5018	0.54239	21.7045	0.55841	25.9074	0.0051	0.41691
0.54081	20.6115	0.54424	21.816	0.56006	26.0274	0.00512	0.41771
0.54266	20.7233	0.54636	21.9276	0.56199	26.1471	0.00513	0.4184
0.54451	20.834	0.54794	22.0615	0.56364	26.2679	0.00515	0.41906
0.54636	20.9674	0.54979	22.1728	0.56557	26.3637	0.00517	0.41956
0.54794	21.0784	0.55164	22.2849	0.56749	26.5079	0.00519	0.42001
0.55006	21.1905	0.55349	22.397	0.56942	26.6276	0.0052	0.42041
0.55164	21.302	0.55508	22.5319	0.57135	26.7476	0.00522	0.42072
0.55376	21.4354	0.55719	22.6441	0.573	26.8673	0.00524	0.42093
0.55534	21.5469	0.55904	22.7562	0.5752	27.0105	0.00525	0.42111
0.55719	21.6601	0.56063	22.8677	0.57713	27.1305	0.00527	0.42127
0.55904	21.7722	0.56248	23.0019	0.57878	27.2502	0.00529	0.42138
0.56089	21.8852	0.56433	23.1148	0.5807	27.371	0.0053	0.42151
0.56275	22.0193	0.56618	23.2282	0.58263	27.5166	0.00532	0.42162
0.56459	22.1314	0.56803	23.3409	0.58456	27.6349	0.00534	0.42172
0.56645	22.2435	0.56988	23.4753	0.58648	27.7547	0.00536	0.42181
0.5683	22.3551	0.57173	23.588	0.58841	27.8744	0.00537	0.42187
0.57015	22.4892	0.57332	23.7009	0.59034	28.0178	0.00539	0.42194
0.572	22.6019	0.57543	23.8133	0.59226	28.1383	0.00541	0.422
0.57385	22.7129	0.57702	23.9262	0.59419	28.2583	0.00542	0.42205
0.5757	22.825	0.57913	24.0612	0.59612	28.3783	0.00544	0.4221
0.57755	22.9594	0.58098	24.1744	0.59804	28.522	0.00546	0.42214
0.5794	23.0718	0.58257	24.2856	0.59969	28.6412	0.00547	0.42217
0.58098	23.1831	0.58442	24.422	0.6019	28.7598	0.00549	0.4222
0.58283	23.2944	0.58627	24.5343	0.60355	28.8793	0.00551	0.42224
0.58468	23.4274	0.58812	24.647	0.60547	28.9984	0.00552	0.42227
0.5868	23.5393	0.58997	24.7599	0.6074	29.1427	0.00554	0.42231
0.58838	23.6508	0.59182	24.8726	0.60933	29.2618	0.00556	0.42244
0.59023	23.7629	0.59367	25.0078	0.61125	29.3818	0.00558	0.42265
0.59208	23.8963	0.59552	25.1205	0.61318	29.5005	0.00559	0.42293
0.59393	24.007	0.59737	25.2345	0.61511	29.6436	0.00561	0.42325
0.59552	24.0957	0.59896	25.3471	0.61703	29.7633	0.00563	0.42368
0.59737	24.2296	0.60107	25.481	0.61868	29.882	0.00564	0.4242
0.59896	24.318	0.60292	25.5716	0.62089	30.0014	0.00566	0.42476
0.60081	24.4533	0.60451	25.7071	0.62281	30.1437	0.00568	0.42537
0.60266	24.5422	0.60636	25.8197	0.62474	30.2624	0.00569	0.42604
0.60424	24.6538	0.60821	25.9305	0.62639	30.3807	0.00571	0.4268
0.60609	24.7869	0.61006	26.0429	0.62832	30.4994	0.00573	0.42767
0.60794	24.8976	0.61191	26.1765	0.63024	30.6417	0.00574	0.42873
0.60979	25.0102	0.61376	26.2883	0.63217	30.7603	0.00576	0.43002
0.61164	25.1213	0.61561	26.401	0.6341	30.8792	0.00578	0.43156
0.61349	25.256	0.61746	26.512	0.63602	30.997	0.0058	0.43327
0.61534	25.3681	0.61931	26.6461	0.63795	31.1396	0.00581	0.43514
0.61719	25.4791	0.62116	26.7566	0.6396	31.2569	0.00583	0.43717
0.61905	25.5904	0.62274	26.8682	0.64153	31.3755	0.00585	0.43936
0.6209	25.7251	0.6246	26.9778	0.64373	31.4933	0.00586	0.44167
0.62248	25.8366	0.62645	27.1128	0.64538	31.6343	0.00588	0.4441
0.62433	25.9479	0.6283	27.2241	0.64731	31.7527	0.0059	0.44663
0.62618	26.06	0.63015	27.3348	0.64923	31.8708	0.00591	0.44924
0.62803	26.1947	0.632	27.4461	0.65116	31.9897	0.00593	0.4519
0.62988	26.3065	0.63385	27.5783	0.65309	32.1069	0.00595	0.45458
0.63173	26.4184	0.6357	27.6894	0.65501	32.2484	0.00597	0.45726
0.63358	26.5299	0.63728	27.7998	0.65694	32.366	0.00598	0.45989
0.63543	26.6415	0.63913	27.91	0.65887	32.483	0.006	0.46251
0.63728	26.7754	0.64098	28.0205	0.66052	32.6011	0.00602	0.4651
0.63913	26.8864	0.6431	28.1528	0.66272	32.7409	0.00603	0.46764
0.64098	26.9982	0.64468	28.263	0.66437	32.8585	0.00605	0.47013
0.64283	27.1106	0.64653	28.3732	0.6663	32.9758	0.00607	0.47253
0.64468	27.2434	0.64838	28.4844	0.66822	33.0925	0.00608	0.47492
0.64653	27.3541	0.65024	28.6164	0.67015	33.2098	0.0061	0.47727
0.64812	27.466	0.65208	28.7263	0.6718	33.326	0.00612	0.47961
0.64997	27.5762	0.65394	28.8371	0.67373	33.4427	0.00613	0.48192
0.65209	27.71	0.65579	28.947	0.67538	33.56	0.00615	0.48417
0.65394	27.8213	0.65737	29.079	0.67731	33.6764	0.00617	0.4864
0.65552	27.9315	0.65922	29.1881	0.67896	33.7934	0.00619	0.48854
0.65737	28.0431	0.66134	29.2978	0.68088	33.9102	0.0062	0.49066
0.65922	28.1743	0.66319	29.4069	0.68281	34.0263	0.00622	0.49274
0.66107	28.2638	0.66477	29.5378	0.68474	34.1651	0.00624	0.49477
0.66292	28.396	0.66662	29.648	0.68666	34.281	0.00625	0.49674
0.66477	28.5076	0.66874	29.7576	0.68859	34.3956	0.00627	0.49867
0.66662	28.639	0.67032	29.8673	0.69052	34.5118	0.00629	0.50053
0.66847	28.7274	0.67217	29.9965	0.69244	34.6497	0.0063	0.50233
0.67032	28.8599	0.67402	30.0836	0.69437	34.7637	0.00632	0.50408
0.67217	28.9691	0.67587	30.2134	0.69602	34.8797	0.00634	0.50579
0.67376	29.0787	0.67746	30.3214	0.69795	34.9942	0.00635	0.50748
0.67561	29.1873	0.67957	30.4504	0.70015	35.1308	0.00637	0.5091
0.67772	29.3184	0.68142	30.5372	0.7018	35.2231	0.00639	0.51067
0.67931	29.4259	0.68301	30.6667	0.70373	35.3599	0.00641	0.51222
0.68116	29.535	0.6846	30.7731	0.70565	35.4745	0.00642	0.51371
0.68301	29.6444	0.68645	30.8792	0.70786	35.61	0.00644	0.51513
0.68486	29.7731	0.6883	30.9864	0.70951	35.7014	0.00646	0.51656
0.68671	29.882	0.68988	31.0923	0.71143	35.8364	0.00647	0.51792
0.68856	29.9886	0.69173	31.1978	0.71336	35.9498	0.00649	0.51924
0.69041	30.0967	0.69332	31.3026	0.71529	36.0625	0.00651	0.52048
0.69226	30.2262	0.69543	31.4087	0.71721	36.1754	0.00652	0.52164
0.69385	30.3339	0.69728	31.5135	0.71914	36.3098	0.00654	0.52275
0.69596	30.4409	0.69887	31.6185	0.72107	36.4219	0.00656	0.5238
0.69781	30.5475	0.70072	31.7431	0.72272	36.5332	0.00657	0.52479
0.69966	30.6754	0.70257	31.8482	0.72464	36.6431	0.00659	0.5257
0.70125	30.7818	0.70442	31.9527	0.72685	36.7751	0.00661	0.52657
0.7031	30.8893	0.70627	32.0566	0.7285	36.8853	0.00663	0.52737
0.70495	30.9951	0.70812	32.1815	0.73042	36.9955	0.00664	0.5281
0.7068	31.0999	0.70997	32.2863	0.73235	37.1044	0.00666	0.52873
0.70865	31.2242	0.71156	32.3897	0.73428	37.2352	0.00668	0.52929
0.7105	31.3293	0.71341	32.493	0.73593	37.3441	0.00669	0.52978
0.71235	31.434	0.71526	32.5956	0.73813	37.4516	0.00671	0.53018
0.7142	31.5372	0.71711	32.6977	0.74006	37.5593	0.00673	0.53054
0.71605	31.6626	0.71896	32.8209	0.74198	37.6875	0.00674	0.53088
0.7179	31.7655	0.72081	32.9241	0.74363	37.795	0.00676	0.53119
0.71949	31.8691	0.72266	33.0264	0.74556	37.9022	0.00678	0.53151
0.7216	31.9722	0.72424	33.1287	0.74749	38.0083	0.0068	0.53184
0.72345	32.0955	0.72636	33.2503	0.74941	38.115	0.00681	0.53222
0.7253	32.1975	0.72821	33.3524	0.75134	38.2412	0.00683	0.53258
0.72689	32.2993	0.73006	33.453	0.75327	38.3446	0.00685	0.53295
0.72874	32.4014	0.73165	33.5553	0.75519	38.4488	0.00686	0.53329
0.73059	32.5233	0.7335	33.6764	0.75712	38.5511	0.00688	0.53361
0.73244	32.625	0.73535	33.7766	0.75905	38.6736	0.0069	0.53385
0.73429	32.7262	0.7372	33.8767	0.76097	38.7729	0.00691	0.53404
0.73614	32.8261	0.73905	33.976	0.76262	38.8714	0.00693	0.53422
0.73799	32.9466	0.7409	34.0764	0.76455	38.9691	0.00695	0.53437
0.73958	33.0451	0.74275	34.1951	0.76648	39.0861	0.00696	0.53451
0.74143	33.1249	0.74433	34.2944	0.76868	39.1838	0.00698	0.53461
0.74328	33.2438	0.74618	34.3931	0.77033	39.2812	0.007	0.53473
0.74486	33.3415	0.7483	34.4911	0.77226	39.3764	0.00702	0.53496
0.74671	33.4386	0.74988	34.6086	0.77418	39.4711	0.00703	0.53531
0.7483	33.5159	0.75173	34.7058	0.77583	39.5647	0.00705	0.53573
0.75015	33.6117	0.75358	34.8035	0.77776	39.657	0.00707	0.53618
0.752	33.7178	0.75543	34.9003	0.77941	39.7288	0.00708	0.53668
0.75385	33.8092	0.75728	35.0149	0.78134	39.8346	0.0071	0.53722
0.75544	33.9017	0.75913	35.1115	0.78327	39.9247	0.00712	0.5378
0.75755	33.9956	0.76099	35.2062	0.78492	40.0093	0.00713	0.53845
0.7594	34.1072	0.76284	35.302	0.78684	40.092	0.00715	0.53921
0.76099	34.1999	0.76442	35.4154	0.78877	40.1922	0.00717	0.54013
0.76284	34.2936	0.76627	35.5096	0.7907	40.2754	0.00718	0.54112
0.76469	34.3861	0.76812	35.6026	0.79235	40.341	0.0072	0.54219
0.76654	34.496	0.76997	35.6954	0.79455	40.4382	0.00722	0.54333
0.76839	34.5872	0.77182	35.8073	0.7962	40.5203	0.00724	0.54455
0.77024	34.6788	0.77367	35.8989	0.79813	40.6006	0.00725	0.5459
0.77209	34.7703	0.77552	35.9923	0.79978	40.6795	0.00727	0.54743
0.77394	34.8601	0.77711	36.0848	0.80143	40.7426	0.00729	0.54913
0.77579	34.9675	0.77896	36.1947	0.80363	40.8349	0.0073	0.55097
0.77764	35.0549	0.78107	36.2856	0.80556	40.91	0.00732	0.55297
0.77949	35.1425	0.78266	36.377	0.80721	40.984	0.00734	0.5551
0.78107	35.2277	0.78451	36.4685	0.80914	41.0585	0.00735	0.55729
0.78292	35.3069	0.78636	36.5596	0.81079	41.1326	0.00737	0.55949
0.78477	35.3866	0.78821	36.6687	0.81271	41.2049	0.00739	0.56172
0.78662	35.4671	0.7898	36.7591	0.81464	41.2773	0.0074	0.56394
0.78821	35.5468	0.79165	36.8491	0.81657	41.3475	0.00742	0.56616
0.7898	35.626	0.7935	36.9384	0.81822	41.4082	0.00744	0.5684
0.79165	35.7041	0.79535	37.0448	0.82015	41.4765	0.00746	0.57065
0.7935	35.7811	0.7972	37.1174	0.82207	41.5557	0.00747	0.57286
0.79535	35.8571	0.79905	37.223	0.82372	41.6071	0.00749	0.57509
0.79693	35.9324	0.8009	37.3114	0.82565	41.6778	0.00751	0.57734
0.79905	36.0222	0.80248	37.4148	0.8273	41.7326	0.00752	0.57957
0.80063	36.0807	0.80433	37.5016	0.82923	41.8003	0.00754	0.58184
0.80248	36.1542	0.80645	37.5873	0.83115	41.8528	0.00756	0.58408
0.80407	36.2266	0.80803	37.6731	0.83308	41.9189	0.00757	0.58631
0.80566	36.2989	0.80988	37.7751	0.83473	41.969	0.00759	0.58851
0.80751	36.3691	0.81173	37.842	0.83638	42.0319	0.00761	0.59071
0.80962	36.4549	0.81359	37.9427	0.83803	42.0754	0.00763	0.59286
0.81121	36.5237	0.81517	38.0249	0.84024	42.1374	0.00764	0.59498
0.81306	36.5925	0.81729	38.1231	0.84216	42.1807	0.00766	0.59706
0.81491	36.6611	0.81914	38.1881	0.84409	42.2332	0.00768	0.59908
0.81702	36.7408	0.82099	38.2845	0.84574	42.2748	0.00769	0.60108
0.81861	36.7985	0.82257	38.3645	0.84767	42.2123	0.00771	0.60303
0.82046	36.8704	0.82442	38.4594	0.84959	42.111	0.00773	0.60494
0.82231	36.9269	0.82627	38.522	0.85152	42.0136	0.00774	0.60681
0.82416	36.9958	0.82812	38.6142	0.85345	41.9578	0.00776	0.60866
0.82601	37.0712	0.82997	38.691	0.85537	41.8909	0.00778	0.61044
0.82786	37.1223	0.83182	38.7658	0.85702	41.8447	0.00779	0.61219
0.82971	37.1838	0.83367	38.8396	0.85895	41.7826	0.00781	0.61389
0.83156	37.2306	0.83552	38.9247	0.86088	41.4912	0.00783	0.61556
0.83341	37.2894	0.83711	38.9949	0.8628	41.3622	0.00785	0.6172
0.83526	37.3422	0.83922	39.0635	0.86446	41.2362	0.00786	0.61878
0.83711	37.3827	0.84081	39.1304	0.86638	41.1279	0.00788	0.62037
0.8387	37.4165	0.84266	39.2031	0.86831	41.0169	0.0079	0.62194
0.84055	37.4589	0.84451	39.2659	0.87051	40.929	0.00791	0.62346
0.84213	37.5016	0.84636	39.3362	0.87244	40.8362	0.00793	0.62492
0.84398	37.5318	0.84821	39.3878	0.87409	40.7443	0.00795	0.62635
0.84583	37.5705	0.85006	39.4586	0.87629	40.6346	0.00796	0.62772
0.84742	37.5917	0.85191	39.5236	0.87794	40.5557	0.00798	0.62903
0.84953	37.6156	0.85376	39.5712	0.87987	40.4526	0.008	0.63028
0.85138	37.6355	0.85535	39.6292	0.88179	40.3372	0.00801	0.63145
0.85323	37.6448	0.85746	39.6711	0.88372	40.1704	0.00803	0.63259
0.85508	37.6409	0.85905	39.7263	0.88537	40.048	0.00805	0.63366
0.85693	37.6203	0.8609	39.7658	0.8873	39.8839	0.00807	0.6347
0.85852	37.5762	0.86275	39.8077	0.88923	39.7016	0.00808	0.63567
0.86063	37.5093	0.86486	39.8491	0.89115	39.4755	0.0081	0.63661
0.86249	37.4339	0.86645	39.8809	0.89308	39.3125	0.00812	0.63746
0.86434	37.3808	0.8683	39.9046	0.89501	39.0706	0.00813	0.63827
0.86619	37.3063	0.87015	39.9285	0.89638	38.774	0.00815	0.63901
0.86804	37.2456	0.87226	39.9492	0.89858	38.402	0.00817	0.63972
0.86989	37.1588	0.87385	39.965	0.90051	37.8804	0.00818	0.64037
0.872	37.0997	0.8757	39.9748	0.90244	37.0823	0.0082	0.64095
0.87359	37.0254	0.87755	39.9802	0.90436	35.8116	0.00822	0.64148
0.8757	36.9661	0.8794	39.9829	0.90656	34.074	0.00823	0.64199
0.87755	36.8744	0.88125	39.9799	0.90877	31.9957	0.00825	0.64241
0.8794	36.801	0.8831	39.9666	0.91124	28.501	0.00827	0.64281
0.88125	36.7139	0.88495	39.9497			0.00829	0.64313
0.88284	36.5991	0.8868	39.9263			0.0083	0.64343
0.88469	36.4783	0.88865	39.8828			0.00832	0.64374
0.8868	36.3253	0.8905	39.8327			0.00834	0.64408
0.88865	36.1961	0.89262	39.79			0.00835	0.64446
0.8905	36.0829	0.8942	39.6632			0.00837	0.64481
0.89235	35.9765	0.89632	39.5383			0.00839	0.64519
0.8942	35.8502	0.89817	39.4357			0.0084	0.64561
0.89605	35.7436	0.90002	39.3231			0.00842	0.64606
0.89817	35.6309	0.90187	39.2009			0.00844	0.64655
0.89975	35.5158	0.90398	39.0665			0.00846	0.64706
0.90187	35.3645	0.90583	38.8855			0.00847	0.64758
0.90372	35.2334	0.90768	38.7049			0.00849	0.64808
0.90557	35.1028	0.9098	38.4842			0.00851	0.64863
0.90742	34.9763	0.91165	38.2224			0.00852	0.64919
0.90927	34.8269	0.9135	37.8456			0.00854	0.64979
0.91112	34.7014	0.91561	37.4434			0.00856	0.65045
0.91297	34.5787	0.91773	36.9825			0.00857	0.65115
0.91482	34.4554	0.92011	36.2881			0.00859	0.65192
0.91667	34.3306	0.92275	34.5262			0.00861	0.65273
0.91852	34.1937	0.92566	31.0751			0.00862	0.6536
0.92064	33.9961					0.00864	0.65451
0.92249	33.8155					0.00866	0.65548
0.9246	33.5951					0.00868	0.65653
0.92619	33.446					0.00869	0.65765
0.9283	33.2155					0.00871	0.65889
0.93015	32.9948					0.00873	0.66025
0.932	32.7306					0.00874	0.66174
0.93385	32.4348					0.00876	0.66333
0.9357	32.0068					0.00878	0.66494
0.93782	31.6648					0.00879	0.66662
0.93967	31.3263					0.00881	0.66836
0.94152	30.99					0.00883	0.67018
0.94337	30.5402					0.00884	0.67203
0.94548	30.0539					0.00886	0.67392
0.94733	29.4542					0.00888	0.67582
0.94945	28.6322					0.0089	0.67775
0.95156	27.2164					0.00891	0.67972
0.95341	25.9297					0.00893	0.68168
0.95553	24.505					0.00895	0.68369
						0.00896	0.68571
						0.00898	0.68777
						0.009	0.68981
						0.00901	0.69185
						0.00903	0.6939
						0.00905	0.69597
						0.00907	0.69801
						0.00908	0.70007
						0.0091	0.70212
						0.00912	0.70415
						0.00913	0.70615
						0.00915	0.70813
						0.00917	0.7101
						0.00918	0.71201
						0.0092	0.7139
						0.00922	0.71574
						0.00923	0.71757
						0.00925	0.71938
						0.00927	0.72118
						0.00929	0.72295
						0.0093	0.72471
						0.00932	0.72642
						0.00934	0.72809
						0.00935	0.72973
						0.00937	0.73135
						0.00939	0.73293
						0.0094	0.73446
						0.00942	0.73595
						0.00944	0.73738
						0.00945	0.73875
						0.00947	0.74002
						0.00949	0.74126
						0.00951	0.74245
						0.00952	0.74355
						0.00954	0.74462
						0.00956	0.74563
						0.00957	0.74662
						0.00959	0.74754
						0.00961	0.74843
						0.00962	0.74925
						0.00964	0.75005
						0.00966	0.7508
						0.00967	0.75151
						0.00969	0.75219
						0.00971	0.75284
						0.00973	0.75344
						0.00974	0.75402
						0.00976	0.75456
						0.00978	0.75508
						0.00979	0.75556
						0.00981	0.75602
						0.00983	0.7565
						0.00984	0.75701
						0.00986	0.75752
						0.00988	0.75803
						0.0099	0.75856
						0.00991	0.7591
						0.00993	0.75968
						0.00995	0.76028
						0.00996	0.76088
						0.00998	0.76152
						0.01	0.76219
						0.01001	0.76292
						0.01003	0.7637
						0.01005	0.76457
						0.01006	0.76551
						0.01008	0.76648
						0.0101	0.7675
						0.01012	0.76855
						0.01013	0.76962
						0.01015	0.77071
						0.01017	0.77182
						0.01018	0.77299
						0.0102	0.77426
						0.01022	0.77565
						0.01023	0.77713
						0.01025	0.77868
						0.01027	0.78027
						0.01028	0.78185
						0.0103	0.78345
						0.01032	0.78504
						0.01034	0.78669
						0.01035	0.78838
						0.01037	0.79008
						0.01039	0.79179
						0.0104	0.79353
						0.01042	0.79528
						0.01044	0.79705
						0.01045	0.79885
						0.01047	0.80065
						0.01049	0.80246
						0.0105	0.80426
						0.01052	0.80607
						0.01054	0.8079
						0.01056	0.80977
						0.01057	0.81171
						0.01059	0.81369
						0.01061	0.81567
						0.01062	0.81765
						0.01064	0.8196
						0.01066	0.82152
						0.01067	0.82341
						0.01069	0.82525
						0.01071	0.82707
						0.01073	0.82886
						0.01074	0.83062
						0.01076	0.83235
						0.01078	0.83408
						0.01079	0.83578
						0.01081	0.83749
						0.01083	0.83914
						0.01084	0.84076
						0.01086	0.84233
						0.01088	0.84385
						0.01089	0.84531
						0.01091	0.8467
						0.01093	0.84803
						0.01095	0.84932
						0.01096	0.85057
						0.01098	0.85178
						0.011	0.85295
						0.01101	0.85409
						0.01103	0.85519
						0.01105	0.85626
						0.01106	0.85728
						0.01108	0.85826
						0.0111	0.85921
						0.01111	0.86011
						0.01113	0.86095
						0.01115	0.86176
						0.01117	0.86254
						0.01118	0.8633
						0.0112	0.86403
						0.01122	0.86475
						0.01123	0.86549
						0.01125	0.86622
						0.01127	0.86692
						0.01128	0.86762
						0.0113	0.86826
						0.01132	0.86888
						0.01133	0.86951
						0.01135	0.87015
						0.01137	0.87082
						0.01139	0.8715
						0.0114	0.87218
						0.01142	0.87291
						0.01144	0.87369
						0.01145	0.87454
						0.01147	0.87549
						0.01149	0.87644
						0.0115	0.87739
						0.01152	0.87838
						0.01154	0.87939
						0.01156	0.88042
						0.01157	0.88147
						0.01159	0.88252
						0.01161	0.88359
						0.01162	0.88468
						0.01164	0.8858
						0.01166	0.88694
						0.01167	0.88807
						0.01169	0.88922
						0.01171	0.89036
						0.01172	0.89157
						0.01174	0.89283
						0.01176	0.89417
						0.01178	0.89556
						0.01179	0.897
						0.01181	0.89847
						0.01183	0.89995
						0.01184	0.90147
						0.01186	0.90301
						0.01188	0.90456
						0.01189	0.90613
						0.01191	0.90771
						0.01193	0.90934
						0.01194	0.91104
						0.01196	0.9128
						0.01198	0.91465
						0.012	0.91652
						0.01201	0.91839
						0.01203	0.92026
						0.01205	0.92215
						0.01206	0.92401
						0.01208	0.92588
						0.0121	0.92773
						0.01211	0.92956
						0.01213	0.93139
						0.01215	0.9332
						0.01217	0.93501
						0.01218	0.93679
						0.0122	0.93853
						0.01222	0.94025
						0.01223	0.94195
						0.01225	0.94364
						0.01227	0.9453
						0.01228	0.94691
						0.0123	0.9485
						0.01232	0.95006
						0.01233	0.95159
						0.01235	0.9531
						0.01237	0.95459
						0.01239	0.95604
						0.0124	0.95747
						0.01242	0.95886
						0.01244	0.96023
						0.01245	0.96154
						0.01247	0.96284
						0.01249	0.96411
						0.0125	0.96536
						0.01252	0.96654
						0.01254	0.96772
						0.01255	0.96886
						0.01257	0.96998
						0.01259	0.97106
						0.01261	0.97211
						0.01262	0.97311
						0.01264	0.97407
						0.01266	0.97498
						0.01267	0.97586
						0.01269	0.97668
						0.01271	0.97747
						0.01272	0.97823
						0.01274	0.97898
						0.01276	0.97971
						0.01277	0.98046
						0.01279	0.9812
						0.01281	0.98197
						0.01283	0.98277
						0.01284	0.98358
						0.01286	0.98441
						0.01288	0.98524
						0.01289	0.98606
						0.01291	0.98689
						0.01293	0.98773
						0.01294	0.98862
						0.01296	0.98955
						0.01298	0.99055
						0.013	0.99155
						0.01301	0.99257
						0.01303	0.99358
						0.01305	0.9946
						0.01306	0.99563
						0.01308	0.99667
						0.0131	0.99771
						0.01311	0.99877
						0.01313	0.99985
						0.01315	1.00094
						0.01316	1.00204
						0.01318	1.00316
						0.0132	1.00428
						0.01322	1.00543
						0.01323	1.00663
						0.01325	1.00788
						0.01327	1.00917
						0.01328	1.01046
						0.0133	1.01181
						0.01332	1.01324
						0.01333	1.01473
						0.01335	1.01625
						0.01337	1.01778
						0.01338	1.01933
						0.0134	1.0209
						0.01342	1.02251
						0.01344	1.02417
						0.01345	1.02588
						0.01347	1.02764
						0.01349	1.02944
						0.0135	1.03128
						0.01352	1.03311
						0.01354	1.03495
						0.01355	1.03678
						0.01357	1.03858
						0.01359	1.04035
						0.0136	1.04212
						0.01362	1.04388
						0.01364	1.04561
						0.01366	1.04733
						0.01367	1.04904
						0.01369	1.05075
						0.01371	1.05245
						0.01372	1.05414
						0.01374	1.05582
						0.01376	1.05748
						0.01377	1.05912
						0.01379	1.06072
						0.01381	1.06229
						0.01383	1.0638
						0.01384	1.06531
						0.01386	1.06678
						0.01388	1.06821
						0.01389	1.06962
						0.01391	1.07098
						0.01393	1.07233
						0.01394	1.07366
						0.01396	1.07496
						0.01398	1.07623
						0.01399	1.07744
						0.01401	1.07865
						0.01403	1.07985
						0.01405	1.081
						0.01406	1.08212
						0.01408	1.08321
						0.0141	1.08426
						0.01411	1.0853
						0.01413	1.0863
						0.01415	1.08729
						0.01416	1.08826
						0.01418	1.08917
						0.0142	1.09005
						0.01421	1.0909
						0.01423	1.09172
						0.01425	1.09255
						0.01427	1.09338
						0.01428	1.09423
						0.0143	1.0951
						0.01432	1.09597
						0.01433	1.09686
						0.01435	1.09775
						0.01437	1.09865
						0.01438	1.09955
						0.0144	1.10046
						0.01442	1.1014
						0.01443	1.10239
						0.01445	1.10338
						0.01447	1.1044
						0.01449	1.10544
						0.0145	1.10648
						0.01452	1.10754
						0.01454	1.10859
						0.01455	1.10966
						0.01457	1.11071
						0.01459	1.11178
						0.0146	1.11286
						0.01462	1.11395
						0.01464	1.11504
						0.01466	1.11613
						0.01467	1.11724
						0.01469	1.11839
						0.01471	1.1196
						0.01472	1.1208
						0.01474	1.12203
						0.01476	1.12327
						0.01477	1.12452
						0.01479	1.12579
						0.01481	1.12711
						0.01482	1.12846
						0.01484	1.12983
						0.01486	1.13123
						0.01488	1.13267
						0.01489	1.13417
						0.01491	1.13572
						0.01493	1.13729
						0.01494	1.1389
						0.01496	1.14053
						0.01498	1.14218
						0.01499	1.14387
						0.01501	1.14559
						0.01503	1.14733
						0.01504	1.1491
						0.01506	1.15089
						0.01508	1.1527
						0.0151	1.15449
						0.01511	1.15626
						0.01513	1.15803
						0.01515	1.15977
						0.01516	1.16146
						0.01518	1.16314
						0.0152	1.1648
						0.01521	1.16645
						0.01523	1.16809
						0.01525	1.16974
						0.01527	1.17134
						0.01528	1.17294
						0.0153	1.17448
						0.01532	1.17599
						0.01533	1.17747
						0.01535	1.17891
						0.01537	1.18032
						0.01538	1.18171
						0.0154	1.18309
						0.01542	1.18445
						0.01543	1.18579
						0.01545	1.18708
						0.01547	1.18837
						0.01549	1.18962
						0.0155	1.19085
						0.01552	1.19206
						0.01554	1.19322
						0.01555	1.19436
						0.01557	1.19547
						0.01559	1.19656
						0.0156	1.19766
						0.01562	1.19872
						0.01564	1.19976
						0.01565	1.20078
						0.01567	1.20175
						0.01569	1.20274
						0.01571	1.2037
						0.01572	1.20465
						0.01574	1.2056
						0.01576	1.20654
						0.01577	1.20749
						0.01579	1.20843
						0.01581	1.20938
						0.01582	1.21035
						0.01584	1.21131
						0.01586	1.21229
						0.01587	1.2133
						0.01589	1.21431
						0.01591	1.21534
						0.01593	1.21637
						0.01594	1.2174
						0.01596	1.21843
						0.01598	1.21945
						0.01599	1.22045
						0.01601	1.22145
						0.01603	1.22244
						0.01604	1.22345
						0.01606	1.22448
						0.01608	1.22551
						0.0161	1.22657
						0.01611	1.22762
						0.01613	1.22868
						0.01615	1.22973
						0.01616	1.2308
						0.01618	1.23189
						0.0162	1.23296
						0.01621	1.23409
						0.01623	1.23528
						0.01625	1.2365
						0.01626	1.23774
						0.01628	1.23901
						0.0163	1.24031
						0.01632	1.24165
						0.01633	1.24299
						0.01635	1.24436
						0.01637	1.24576
						0.01638	1.24723
						0.0164	1.24876
						0.01642	1.25033
						0.01643	1.25195
						0.01645	1.2536
						0.01647	1.25528
						0.01648	1.25698
						0.0165	1.25868
						0.01652	1.26039
						0.01654	1.26209
						0.01655	1.2638
						0.01657	1.26554
						0.01659	1.26726
						0.0166	1.26896
						0.01662	1.27066
						0.01664	1.27234
						0.01665	1.274
						0.01667	1.27566
						0.01669	1.27729
						0.0167	1.2789
						0.01672	1.2805
						0.01674	1.28207
						0.01676	1.28363
						0.01677	1.28518
						0.01679	1.28671
						0.01681	1.28822
						0.01682	1.28969
						0.01684	1.29115
						0.01686	1.29259
						0.01687	1.294
						0.01689	1.29541
						0.01691	1.29681
						0.01693	1.29817
						0.01694	1.29951
						0.01696	1.30084
						0.01698	1.30215
						0.01699	1.30344
						0.01701	1.30471
						0.01703	1.30597
						0.01704	1.30718
						0.01706	1.30838
						0.01708	1.30956
						0.01709	1.3107
						0.01711	1.31182
						0.01713	1.31293
						0.01715	1.31401
						0.01716	1.31506
						0.01718	1.31607
						0.0172	1.31709
						0.01721	1.3181
						0.01723	1.31909
						0.01725	1.32007
						0.01726	1.32104
						0.01728	1.32202
						0.0173	1.32301
						0.01731	1.32399
						0.01733	1.32498
						0.01735	1.32598
						0.01737	1.32699
						0.01738	1.32803
						0.0174	1.32908
						0.01742	1.33012
						0.01743	1.33117
						0.01745	1.33221
						0.01747	1.33325
						0.01748	1.33428
						0.0175	1.33531
						0.01752	1.33632
						0.01753	1.33732
						0.01755	1.33833
						0.01757	1.33933
						0.01759	1.34035
						0.0176	1.34139
						0.01762	1.34243
						0.01764	1.34348
						0.01765	1.34454
						0.01767	1.34561
						0.01769	1.34668
						0.0177	1.34777
						0.01772	1.34889
						0.01774	1.35006
						0.01776	1.35126
						0.01777	1.35247
						0.01779	1.35373
						0.01781	1.35503
						0.01782	1.3564
						0.01784	1.35782
						0.01786	1.35929
						0.01787	1.36079
						0.01789	1.36231
						0.01791	1.36385
						0.01792	1.36544
						0.01794	1.36707
						0.01796	1.36872
						0.01798	1.37038
						0.01799	1.37206
						0.01801	1.37373
						0.01803	1.37541
						0.01804	1.37708
						0.01806	1.37874
						0.01808	1.38039
						0.01809	1.38205
						0.01811	1.38369
						0.01813	1.38534
						0.01814	1.38696
						0.01816	1.38858
						0.01818	1.39018
						0.0182	1.39176
						0.01821	1.39333
						0.01823	1.39489
						0.01825	1.39642
						0.01826	1.39795
						0.01828	1.39947
						0.0183	1.40096
						0.01831	1.40246
						0.01833	1.40392
						0.01835	1.40535
						0.01837	1.40676
						0.01838	1.40816
						0.0184	1.40954
						0.01842	1.41092
						0.01843	1.41229
						0.01845	1.41364
						0.01847	1.41496
						0.01848	1.41627
						0.0185	1.41756
						0.01852	1.41883
						0.01853	1.42007
						0.01855	1.4213
						0.01857	1.42252
						0.01859	1.4237
						0.0186	1.42487
						0.01862	1.42603
						0.01864	1.42717
						0.01865	1.42829
						0.01867	1.4294
						0.01869	1.43048
						0.0187	1.43153
						0.01872	1.43256
						0.01874	1.43359
						0.01875	1.43459
						0.01877	1.43558
						0.01879	1.43658
						0.01881	1.43757
						0.01882	1.43857
						0.01884	1.43957
						0.01886	1.4406
						0.01887	1.44163
						0.01889	1.44267
						0.01891	1.44368
						0.01892	1.44472
						0.01894	1.44578
						0.01896	1.44686
						0.01897	1.44793
						0.01899	1.44898
						0.01901	1.45003
						0.01903	1.45109
						0.01904	1.45216
						0.01906	1.45323
						0.01908	1.45428
						0.01909	1.45534
						0.01911	1.45639
						0.01913	1.45745
						0.01914	1.45851
						0.01916	1.45957
						0.01918	1.46065
						0.0192	1.46173
						0.01921	1.46285
						0.01923	1.46399
						0.01925	1.46517
						0.01926	1.46636
						0.01928	1.46758
						0.0193	1.46882
						0.01931	1.4701
						0.01933	1.47144
						0.01935	1.47283
						0.01936	1.47428
						0.01938	1.47576
						0.0194	1.47727
						0.01942	1.4788
						0.01943	1.48036
						0.01945	1.48193
						0.01947	1.48352
						0.01948	1.48514
						0.0195	1.48678
						0.01952	1.48841
						0.01953	1.49005
						0.01955	1.4917
						0.01957	1.49333
						0.01958	1.49497
						0.0196	1.49661
						0.01962	1.49825
						0.01964	1.49987
						0.01965	1.50148
						0.01967	1.50307
						0.01969	1.50465
						0.0197	1.50623
						0.01972	1.50779
						0.01974	1.50934
						0.01975	1.51087
						0.01977	1.51239
						0.01979	1.51389
						0.0198	1.5154
						0.01982	1.51687
						0.01984	1.51834
						0.01986	1.51976
						0.01987	1.52118
						0.01989	1.52258
						0.01991	1.52394
						0.01992	1.52529
						0.01994	1.52666
						0.01996	1.52799
						0.01997	1.52929
						0.01999	1.53058
						0.02001	1.53186
						0.02003	1.5331
						0.02004	1.53434
						0.02006	1.53557
						0.02008	1.53678
						0.02009	1.53796
						0.02011	1.53912
						0.02013	1.54028
						0.02014	1.54142
						0.02016	1.54254
						0.02018	1.54364
						0.02019	1.54473
						0.02021	1.54581
						0.02023	1.54687
						0.02025	1.54793
						0.02026	1.549
						0.02028	1.55006
						0.0203	1.55113
						0.02031	1.55219
						0.02033	1.55325
						0.02035	1.5543
						0.02036	1.55534
						0.02038	1.5564
						0.0204	1.55745
						0.02041	1.55849
						0.02043	1.55955
						0.02045	1.56059
						0.02047	1.56164
						0.02048	1.56268
						0.0205	1.56373
						0.02052	1.56478
						0.02053	1.56582
						0.02055	1.56686
						0.02057	1.56789
						0.02058	1.56892
						0.0206	1.56998
						0.02062	1.57103
						0.02063	1.57209
						0.02065	1.57316
						0.02067	1.57426
						0.02069	1.57536
						0.0207	1.57647
						0.02072	1.57762
						0.02074	1.57881
						0.02075	1.58003
						0.02077	1.58127
						0.02079	1.58253
						0.0208	1.58384
						0.02082	1.58517
						0.02084	1.58652
						0.02086	1.58791
						0.02087	1.58933
						0.02089	1.59078
						0.02091	1.59227
						0.02092	1.59379
						0.02094	1.59532
						0.02096	1.59687
						0.02097	1.59843
						0.02099	1.6
						0.02101	1.60158
						0.02102	1.60317
						0.02104	1.60476
						0.02106	1.60635
						0.02108	1.60794
						0.02109	1.60953
						0.02111	1.61114
						0.02113	1.61274
						0.02114	1.61433
						0.02116	1.6159
						0.02118	1.61748
						0.02119	1.61903
						0.02121	1.62057
						0.02123	1.62211
						0.02124	1.62364
						0.02126	1.62516
						0.02128	1.62665
						0.0213	1.62814
						0.02131	1.62963
						0.02133	1.63111
						0.02135	1.63256
						0.02136	1.63402
						0.02138	1.63545
						0.0214	1.63687
						0.02141	1.63826
						0.02143	1.63964
						0.02145	1.641
						0.02147	1.64234
						0.02148	1.64367
						0.0215	1.64499
						0.02152	1.64627
						0.02153	1.64756
						0.02155	1.64881
						0.02157	1.65005
						0.02158	1.65127
						0.0216	1.65247
						0.02162	1.65365
						0.02163	1.65481
						0.02165	1.65596
						0.02167	1.65709
						0.02169	1.6582
						0.0217	1.65931
						0.02172	1.6604
						0.02174	1.66149
						0.02175	1.66256
						0.02177	1.66364
						0.02179	1.66472
						0.0218	1.66579
						0.02182	1.66686
						0.02184	1.66792
						0.02185	1.669
						0.02187	1.67007
						0.02189	1.67113
						0.02191	1.67219
						0.02192	1.67323
						0.02194	1.67427
						0.02196	1.67532
						0.02197	1.67635
						0.02199	1.67742
						0.02201	1.67847
						0.02202	1.67954
						0.02204	1.68059
						0.02206	1.68166
						0.02207	1.68271
						0.02209	1.68377
						0.02211	1.68484
						0.02213	1.68591
						0.02214	1.68698
						0.02216	1.68807
						0.02218	1.68917
						0.02219	1.69027
						0.02221	1.6914
						0.02223	1.69254
						0.02224	1.69371
						0.02226	1.69492
						0.02228	1.69618
						0.0223	1.69747
						0.02231	1.69878
						0.02233	1.70011
						0.02235	1.70148
						0.02236	1.70287
						0.02238	1.7043
						0.0224	1.70575
						0.02241	1.70721
						0.02243	1.70869
						0.02245	1.7102
						0.02246	1.71174
						0.02248	1.71329
						0.0225	1.71486
						0.02252	1.71643
						0.02253	1.718
						0.02255	1.71957
						0.02257	1.72114
						0.02258	1.72272
						0.0226	1.7243
						0.02262	1.72588
						0.02263	1.72745
						0.02265	1.72902
						0.02267	1.73057
						0.02268	1.73213
						0.0227	1.73367
						0.02272	1.73521
						0.02274	1.73673
						0.02275	1.73825
						0.02277	1.73974
						0.02279	1.74123
						0.0228	1.7427
						0.02282	1.74416
						0.02284	1.7456
						0.02285	1.74704
						0.02287	1.74846
						0.02289	1.74987
						0.0229	1.75127
						0.02292	1.75265
						0.02294	1.75402
						0.02296	1.75537
						0.02297	1.75671
						0.02299	1.75803
						0.02301	1.75935
						0.02302	1.76064
						0.02304	1.76193
						0.02306	1.7632
						0.02307	1.76445
						0.02309	1.76569
						0.02311	1.7669
						0.02313	1.76811
						0.02314	1.7693
						0.02316	1.77048
						0.02318	1.77166
						0.02319	1.77282
						0.02321	1.77395
						0.02323	1.77508
						0.02324	1.77619
						0.02326	1.77729
						0.02328	1.77838
						0.02329	1.77946
						0.02331	1.78052
						0.02333	1.78158
						0.02335	1.78265
						0.02336	1.78371
						0.02338	1.78475
						0.0234	1.78582
						0.02341	1.78689
						0.02343	1.78796
						0.02345	1.78902
						0.02346	1.7901
						0.02348	1.79117
						0.0235	1.79224
						0.02351	1.7933
						0.02353	1.79436
						0.02355	1.79545
						0.02357	1.79652
						0.02358	1.79759
						0.0236	1.79866
						0.02362	1.79973
						0.02363	1.80082
						0.02365	1.8019
						0.02367	1.80298
						0.02368	1.80408
						0.0237	1.8052
						0.02372	1.80634
						0.02373	1.80751
						0.02375	1.80873
						0.02377	1.80994
						0.02379	1.81118
						0.0238	1.81245
						0.02382	1.81375
						0.02384	1.8151
						0.02385	1.81647
						0.02387	1.81787
						0.02389	1.81929
						0.0239	1.82072
						0.02392	1.82218
						0.02394	1.82366
						0.02396	1.82516
						0.02397	1.82667
						0.02399	1.82819
						0.02401	1.82974
						0.02402	1.8313
						0.02404	1.83287
						0.02406	1.83444
						0.02407	1.83601
						0.02409	1.83758
						0.02411	1.83917
						0.02412	1.84074
						0.02414	1.84231
						0.02416	1.84387
						0.02418	1.84542
						0.02419	1.84696
						0.02421	1.84849
						0.02423	1.84999
						0.02424	1.8515
						0.02426	1.85298
						0.02428	1.85447
						0.02429	1.85593
						0.02431	1.85739
						0.02433	1.85884
						0.02434	1.86026
						0.02436	1.86168
						0.02438	1.86308
						0.0244	1.86447
						0.02441	1.86584
						0.02443	1.86721
						0.02445	1.86857
						0.02446	1.8699
						0.02448	1.87123
						0.0245	1.87254
						0.02451	1.87385
						0.02453	1.87514
						0.02455	1.87643
						0.02457	1.8777
						0.02458	1.87895
						0.0246	1.88018
						0.02462	1.8814
						0.02463	1.8826
						0.02465	1.88379
						0.02467	1.88496
						0.02468	1.88613
						0.0247	1.88731
						0.02472	1.88846
						0.02473	1.8896
						0.02475	1.89072
						0.02477	1.89185
						0.02479	1.89296
						0.0248	1.89408
						0.02482	1.89518
						0.02484	1.89627
						0.02485	1.89733
						0.02487	1.8984
						0.02489	1.89948
						0.0249	1.90054
						0.02492	1.90161
						0.02494	1.90267
						0.02495	1.90373
						0.02497	1.9048
						0.02499	1.90588
						0.02501	1.90696
						0.02502	1.90803
						0.02504	1.90912
						0.02506	1.9102
						0.02507	1.91129
						0.02509	1.91239
						0.02511	1.91347
						0.02512	1.91456
						0.02514	1.91567
						0.02516	1.91679
						0.02517	1.91789
						0.02519	1.91903
						0.02521	1.92017
						0.02523	1.92134
						0.02524	1.92254
						0.02526	1.92376
						0.02528	1.92499
						0.02529	1.92624
						0.02531	1.92751
						0.02533	1.9288
						0.02534	1.93013
						0.02536	1.93148
						0.02538	1.93285
						0.0254	1.93424
						0.02541	1.93567
						0.02543	1.93711
						0.02545	1.93858
						0.02546	1.94007
						0.02548	1.94158
						0.0255	1.9431
						0.02551	1.94462
						0.02553	1.94616
						0.02555	1.94767
						0.02556	1.9492
						0.02558	1.95074
						0.0256	1.95229
						0.02562	1.95383
						0.02563	1.95537
						0.02565	1.95691
						0.02567	1.95844
						0.02568	1.95997
						0.0257	1.9615
						0.02572	1.96301
						0.02573	1.9645
						0.02575	1.966
						0.02577	1.96748
						0.02578	1.96896
						0.0258	1.97043
						0.02582	1.97189
						0.02584	1.97332
						0.02585	1.97476
						0.02587	1.97618
						0.02589	1.97759
						0.0259	1.97898
						0.02592	1.98036
						0.02594	1.98174
						0.02595	1.9831
						0.02597	1.98445
						0.02599	1.98579
						0.026	1.98711
						0.02602	1.98842
						0.02604	1.98971
						0.02606	1.99098
						0.02607	1.99225
						0.02609	1.9935
						0.02611	1.99473
						0.02612	1.99595
						0.02614	1.99716
						0.02616	1.99835
						0.02617	1.99954
						0.02619	2.00071
						0.02621	2.00189
						0.02623	2.00304
						0.02624	2.00419
						0.02626	2.00532
						0.02628	2.00644
						0.02629	2.00755
						0.02631	2.00865
						0.02633	2.00976
						0.02634	2.01086
						0.02636	2.01197
						0.02638	2.01305
						0.02639	2.01415
						0.02641	2.01524
						0.02643	2.01633
						0.02645	2.01743
						0.02646	2.01851
						0.02648	2.01961
						0.0265	2.02071
						0.02651	2.0218
						0.02653	2.02291
						0.02655	2.024
						0.02656	2.0251
						0.02658	2.0262
						0.0266	2.0273
						0.02661	2.02841
						0.02663	2.02951
						0.02665	2.03064
						0.02667	2.03174
						0.02668	2.03285
						0.0267	2.03397
						0.02672	2.03511
						0.02673	2.03627
						0.02675	2.03745
						0.02677	2.03866
						0.02678	2.03989
						0.0268	2.04116
						0.02682	2.04243
						0.02684	2.04374
						0.02685	2.04505
						0.02687	2.04639
						0.02689	2.04775
						0.0269	2.04913
						0.02692	2.05054
						0.02694	2.05198
						0.02695	2.05346
						0.02697	2.05494
						0.02699	2.05644
						0.027	2.05795
						0.02702	2.05948
						0.02704	2.06102
						0.02706	2.06255
						0.02707	2.06409
						0.02709	2.06563
						0.02711	2.06717
						0.02712	2.06869
						0.02714	2.07022
						0.02716	2.07174
						0.02717	2.07324
						0.02719	2.07473
						0.02721	2.07622
						0.02722	2.07773
						0.02724	2.07921
						0.02726	2.08069
						0.02728	2.08216
						0.02729	2.0836
						0.02731	2.08504
						0.02733	2.08648
						0.02734	2.08789
						0.02736	2.0893
						0.02738	2.0907
						0.02739	2.0921
						0.02741	2.09349
						0.02743	2.09488
						0.02744	2.09626
						0.02746	2.09763
						0.02748	2.09897
						0.0275	2.10031
						0.02751	2.10164
						0.02753	2.10295
						0.02755	2.10424
						0.02756	2.10553
						0.02758	2.10682
						0.0276	2.10808
						0.02761	2.10933
						0.02763	2.11056
						0.02765	2.11178
						0.02767	2.11299
						0.02768	2.11418
						0.0277	2.11539
						0.02772	2.11658
						0.02773	2.11775
						0.02775	2.11892
						0.02777	2.12006
						0.02778	2.1212
						0.0278	2.12232
						0.02782	2.12345
						0.02783	2.12456
						0.02785	2.12567
						0.02787	2.12678
						0.02789	2.12788
						0.0279	2.12898
						0.02792	2.13009
						0.02794	2.13118
						0.02795	2.13228
						0.02797	2.13338
						0.02799	2.13448
						0.028	2.1356
						0.02802	2.13669
						0.02804	2.1378
						0.02805	2.1389
						0.02807	2.14001
						0.02809	2.1411
						0.02811	2.14221
						0.02812	2.14332
						0.02814	2.14444
						0.02816	2.14555
						0.02817	2.14665
						0.02819	2.14776
						0.02821	2.14889
						0.02822	2.15003
						0.02824	2.15119
						0.02826	2.15236
						0.02827	2.15356
						0.02829	2.1548
						0.02831	2.15604
						0.02833	2.15731
						0.02834	2.15862
						0.02836	2.15994
						0.02838	2.1613
						0.02839	2.16269
						0.02841	2.1641
						0.02843	2.16554
						0.02844	2.167
						0.02846	2.16847
						0.02848	2.16996
						0.0285	2.17145
						0.02851	2.17295
						0.02853	2.17447
						0.02855	2.17599
						0.02856	2.17752
						0.02858	2.17904
						0.0286	2.18055
						0.02861	2.18205
						0.02863	2.18357
						0.02865	2.18509
						0.02866	2.1866
						0.02868	2.1881
						0.0287	2.1896
						0.02872	2.19108
						0.02873	2.19256
						0.02875	2.19402
						0.02877	2.19548
						0.02878	2.19694
						0.0288	2.19838
						0.02882	2.19981
						0.02883	2.20123
						0.02885	2.20265
						0.02887	2.20406
						0.02888	2.20545
						0.0289	2.20683
						0.02892	2.20819
						0.02894	2.20955
						0.02895	2.21091
						0.02897	2.21225
						0.02899	2.21359
						0.029	2.21492
						0.02902	2.21623
						0.02904	2.21755
						0.02905	2.21884
						0.02907	2.22014
						0.02909	2.22141
						0.0291	2.22268
						0.02912	2.22393
						0.02914	2.22517
						0.02916	2.2264
						0.02917	2.22762
						0.02919	2.22882
						0.02921	2.23003
						0.02922	2.23123
						0.02924	2.23239
						0.02926	2.23356
						0.02927	2.23472
						0.02929	2.23587
						0.02931	2.237
						0.02933	2.23812
						0.02934	2.23924
						0.02936	2.24036
						0.02938	2.24147
						0.02939	2.24257
						0.02941	2.24367
						0.02943	2.24479
						0.02944	2.2459
						0.02946	2.24702
						0.02948	2.24814
						0.02949	2.24925
						0.02951	2.25036
						0.02953	2.25147
						0.02955	2.25259
						0.02956	2.25371
						0.02958	2.25481
						0.0296	2.25594
						0.02961	2.25706
						0.02963	2.25817
						0.02965	2.25928
						0.02966	2.26039
						0.02968	2.26152
						0.0297	2.26265
						0.02971	2.2638
						0.02973	2.26496
						0.02975	2.26614
						0.02977	2.26733
						0.02978	2.26854
						0.0298	2.26977
						0.02982	2.27103
						0.02983	2.27231
						0.02985	2.27362
						0.02987	2.27493
						0.02988	2.27629
						0.0299	2.27765
						0.02992	2.27905
						0.02994	2.28048
						0.02995	2.28193
						0.02997	2.28338
						0.02999	2.28485
						0.03	2.28634
						0.03002	2.28783
						0.03004	2.28931
						0.03005	2.29081
						0.03007	2.29231
						0.03009	2.2938
						0.0301	2.2953
						0.03012	2.29681
						0.03014	2.29831
						0.03016	2.29981
						0.03017	2.3013
						0.03019	2.30278
						0.03021	2.30426
						0.03022	2.30574
						0.03024	2.30722
						0.03026	2.30869
						0.03027	2.31014
						0.03029	2.31159
						0.03031	2.31302
						0.03032	2.31444
						0.03034	2.31587
						0.03036	2.31728
						0.03038	2.31868
						0.03039	2.32008
						0.03041	2.32146
						0.03043	2.32284
						0.03044	2.32422
						0.03046	2.32559
						0.03048	2.32695
						0.03049	2.32829
						0.03051	2.3296
						0.03053	2.33091
						0.03054	2.3322
						0.03056	2.3335
						0.03058	2.33478
						0.0306	2.33606
						0.03061	2.33731
						0.03063	2.33856
						0.03065	2.33979
						0.03066	2.34102
						0.03068	2.34225
						0.0307	2.34345
						0.03071	2.34464
						0.03073	2.34582
						0.03075	2.347
						0.03077	2.34816
						0.03078	2.34932
						0.0308	2.35048
						0.03082	2.35164
						0.03083	2.35278
						0.03085	2.35393
						0.03087	2.35507
						0.03088	2.35621
						0.0309	2.35735
						0.03092	2.35847
						0.03093	2.3596
						0.03095	2.36071
						0.03097	2.36184
						0.03099	2.36296
						0.031	2.36408
						0.03102	2.36519
						0.03104	2.3663
						0.03105	2.36741
						0.03107	2.36852
						0.03109	2.36963
						0.0311	2.37075
						0.03112	2.37187
						0.03114	2.37299
						0.03115	2.37413
						0.03117	2.37526
						0.03119	2.37639
						0.03121	2.37755
						0.03122	2.3787
						0.03124	2.37987
						0.03126	2.38105
						0.03127	2.38225
						0.03129	2.38347
						0.03131	2.38472
						0.03132	2.38598
						0.03134	2.38727
						0.03136	2.38857
						0.03137	2.38989
						0.03139	2.39123
						0.03141	2.39259
						0.03143	2.39398
						0.03144	2.3954
						0.03146	2.39684
						0.03148	2.39829
						0.03149	2.39977
						0.03151	2.40125
						0.03153	2.40273
						0.03154	2.40421
						0.03156	2.4057
						0.03158	2.4072
						0.0316	2.4087
						0.03161	2.41019
						0.03163	2.41168
						0.03165	2.41317
						0.03166	2.41465
						0.03168	2.41612
						0.0317	2.4176
						0.03171	2.41906
						0.03173	2.42052
						0.03175	2.42198
						0.03176	2.42341
						0.03178	2.42486
						0.0318	2.42629
						0.03182	2.42771
						0.03183	2.42912
						0.03185	2.43052
						0.03187	2.43192
						0.03188	2.4333
						0.0319	2.43469
						0.03192	2.43607
						0.03193	2.43744
						0.03195	2.4388
						0.03197	2.44016
						0.03198	2.4415
						0.032	2.44283
						0.03202	2.44416
						0.03204	2.44547
						0.03205	2.44677
						0.03207	2.44807
						0.03209	2.44936
						0.0321	2.45064
						0.03212	2.4519
						0.03214	2.45316
						0.03215	2.4544
						0.03217	2.45564
						0.03219	2.45687
						0.0322	2.4581
						0.03222	2.45931
						0.03224	2.46052
						0.03226	2.4617
						0.03227	2.46289
						0.03229	2.46406
						0.03231	2.46523
						0.03232	2.46639
						0.03234	2.46754
						0.03236	2.4687
						0.03237	2.46984
						0.03239	2.47097
						0.03241	2.47211
						0.03243	2.47325
						0.03244	2.47439
						0.03246	2.47551
						0.03248	2.47663
						0.03249	2.47776
						0.03251	2.47888
						0.03253	2.48
						0.03254	2.48113
						0.03256	2.48226
						0.03258	2.48339
						0.03259	2.48453
						0.03261	2.48566
						0.03263	2.48678
						0.03265	2.48793
						0.03266	2.48906
						0.03268	2.49021
						0.0327	2.49135
						0.03271	2.49249
						0.03273	2.49364
						0.03275	2.49481
						0.03276	2.496
						0.03278	2.49721
						0.0328	2.49843
						0.03281	2.49968
						0.03283	2.50093
						0.03285	2.50222
						0.03287	2.50352
						0.03288	2.50484
						0.0329	2.50621
						0.03292	2.50758
						0.03293	2.50898
						0.03295	2.5104
						0.03297	2.51184
						0.03298	2.51329
						0.033	2.51472
						0.03302	2.51618
						0.03304	2.51766
						0.03305	2.51914
						0.03307	2.52063
						0.03309	2.52212
						0.0331	2.52361
						0.03312	2.52509
						0.03314	2.52656
						0.03315	2.52803
						0.03317	2.52951
						0.03319	2.53097
						0.0332	2.53242
						0.03322	2.53388
						0.03324	2.53533
						0.03326	2.53677
						0.03327	2.53822
						0.03329	2.53964
						0.03331	2.54106
						0.03332	2.54248
						0.03334	2.54389
						0.03336	2.54528
						0.03337	2.54667
						0.03339	2.54805
						0.03341	2.54942
						0.03342	2.55078
						0.03344	2.55213
						0.03346	2.55347
						0.03348	2.55481
						0.03349	2.55615
						0.03351	2.55748
						0.03353	2.5588
						0.03354	2.56012
						0.03356	2.56142
						0.03358	2.56272
						0.03359	2.56401
						0.03361	2.56528
						0.03363	2.56655
						0.03364	2.5678
						0.03366	2.56905
						0.03368	2.57029
						0.0337	2.57153
						0.03371	2.57274
						0.03373	2.57396
						0.03375	2.57516
						0.03376	2.57636
						0.03378	2.57755
						0.0338	2.57873
						0.03381	2.5799
						0.03383	2.58106
[truncated: 37,364 more rows]
