# Supplementary material for: Deformation and energy damage characteristics of granite-concrete composite under uniaxial compression
Source: PLoS One. 2025 Mar 10;20(3):e0316124. doi: 10.1371/journal.pone.0316124 (PMC11892862; doi:10.1371/journal.pone.0316124)
Supplement: S1 Minimal Data Set — (ZIP) [file pone.0316124.s003.zip › Fig 2. Comparison between the experimental results and the numerical simulation results/composite.xlsx]

## Sheet: Sheet1
90ocrack test-1		90ocrack test-2		90ocrack test-3		imitate
strain	stress	strain	stress	strain	stress	strain	stress
0.000669901	4.50865e-06	0.0015	2.22045e-16	0.00148	-1.11022e-15	8.36273e-07	0.01414
0.00194	0.00222	0.00361	0.01376	0.00362	0.04391	1.18808e-05	0.12652
0.00321	0.0037	0.0052	0.04769	0.00577	0.0781	2.82463e-05	0.11616
0.00448	0.00574	0.00705	0.09753	0.00791	0.12702	4.52475e-05	0.1414
0.00576	0.0074	0.00889	0.14431	0.01005	0.17038	6.22487e-05	0.13787
0.00721	0.00962	0.01074	0.19047	0.01219	0.21401	7.925e-05	0.14345
0.0083	0.01073	0.01233	0.22655	0.01433	0.24486	9.62512e-05	0.14213
0.00957	0.01203	0.01418	0.27332	0.01616	0.28405	0.000113252	0.13933
0.01084	0.01314	0.01576	0.32132	0.01861	0.32991	0.000130254	0.13992
0.01211	0.01425	0.01761	0.35373	0.02044	0.37327	0.000147255	0.13993
0.01339	0.0161	0.0192	0.39837	0.02258	0.40357	0.000164256	0.13921
0.01484	0.01739	0.02105	0.44331	0.02472	0.44637	0.000181257	0.1346
0.01611	0.01869	0.0229	0.47603	0.02687	0.49306	0.000198259	0.13179
0.0172	0.01999	0.02475	0.51883	0.02901	0.53837	0.00021526	0.13209
0.01847	0.02165	0.02633	0.56377	0.03115	0.57089	0.000232261	0.12919
0.01974	0.02313	0.02818	0.61299	0.03298	0.6148	0.000249262	0.12651
0.02102	0.02424	0.03003	0.64571	0.03512	0.6665	0.000266263	0.12746
0.02247	0.02535	0.03188	0.68973	0.03726	0.72208	0.000283265	0.12428
0.02374	0.02628	0.03373	0.7362	0.0394	0.76433	0.000300266	0.12339
0.02501	0.02739	0.03558	0.78726	0.04154	0.81547	0.000317267	0.12203
0.02628	0.02813	0.03743	0.83648	0.04369	0.87134	0.000334268	0.12192
0.02756	0.02905	0.03901	0.88448	0.04582	0.9108	0.00035127	0.11897
0.02883	0.0309	0.04086	0.93096	0.04766	0.96167	0.000368271	0.11826
0.0301	0.03645	0.04271	0.98507	0.0498	1.00225	0.000385272	0.11707
0.03137	0.05088	0.04456	1.01595	0.05194	1.05728	0.000402273	0.1165
0.03264	0.07752	0.04641	1.07068	0.05378	1.09508	0.000419275	0.11601
0.03391	0.10953	0.04826	1.12143	0.055	1.13788	0.000436276	0.11548
0.035	0.13894	0.05011	1.17707	0.055	1.12565	0.000453277	0.11574
0.03628	0.15929	0.0517	1.20856	0.05653	1.15261	0.000470278	0.11592
0.03755	0.18889	0.05381	1.27185	0.05836	1.20097	0.00048728	0.11589
0.03882	0.21258	0.0554	1.31985	0.0605	1.26879	0.000504281	0.11578
0.04009	0.23644	0.05751	1.37855	0.06264	1.31465	0.000521282	0.11609
0.04136	0.26345	0.05909	1.41768	0.06478	1.37524	0.000538283	0.11569
0.04263	0.2814	0.06094	1.47852	0.06662	1.42332	0.000555285	0.11564
0.04372	0.30693	0.06279	1.52316	0.06907	1.48975	0.000572286	0.11509
0.045	0.33375	0.06464	1.58033	0.07121	1.55257	0.000589287	0.11448
0.04627	0.35743	0.06623	1.62527	0.07304	1.60343	0.000606288	0.11391
0.04754	0.38352	0.06702	1.66288	0.07518	1.6718	0.00062329	0.11364
0.04881	0.4122	0.06702	1.64515	0.07763	1.74462	0.000640291	0.11344
0.05008	0.43255	0.06702	1.632	0.07946	1.79743	0.000657292	0.11349
0.05135	0.46344	0.06702	1.6213	0.0816	1.86552	0.000674293	0.11374
0.05244	0.49175	0.06702	1.61304	0.08374	1.91917	0.000691295	0.11376
0.0539	0.51284	0.06808	1.63811	0.08588	1.9931	0.000708296	0.11385
0.05499	0.54096	0.06993	1.70568	0.08772	2.06258	0.000725297	0.11368
0.05626	0.57223	0.07178	1.77814	0.09017	2.11789	0.000742299	0.11309
0.05753	0.60201	0.07363	1.85213	0.09231	2.18793	0.0007593	0.1126
0.0588	0.62995	0.07548	1.90502	0.09414	2.24435	0.000776301	0.11247
0.05989	0.65973	0.07733	1.97228	0.09628	2.32134	0.000793302	0.11222
0.06116	0.68323	0.07918	2.02639	0.09842	2.39472	0.000810304	0.1121
0.06225	0.72041	0.08076	2.09396	0.10056	2.45281	0.000827305	0.11189
0.06371	0.75298	0.08261	2.16887	0.1027	2.52702	0.000844306	0.11181
0.0648	0.77925	0.08472	2.22359	0.10484	2.60178	0.000861307	0.11171
0.06607	0.80626	0.08631	2.29513	0.10698	2.67766	0.000878309	0.11166
0.06734	0.84326	0.08816	2.35108	0.10913	2.73992	0.00089531	0.11147
0.06861	0.8773	0.09001	2.43118	0.11127	2.81746	0.000912311	0.11123
0.0697	0.90672	0.09186	2.50731	0.1131	2.90279	0.000929312	0.11111
0.07006	0.91615	0.09371	2.56815	0.11555	2.97506	0.000946314	0.11093
0.07006	0.90005	0.09556	2.64489	0.11738	3.04649	0.000963315	0.11064
0.07006	0.88914	0.09741	2.72683	0.11952	3.12014	0.000980316	0.11007
0.07097	0.9106	0.09926	2.78767	0.12166	3.20769	0.000997317	0.10945
0.07225	0.94723	0.10084	2.86685	0.12411	3.28107	0.00101	0.10888
0.0737	0.99163	0.10295	2.92953	0.12595	3.35639	0.00103	0.10847
0.07497	1.02993	0.1048	3.0133	0.12808	3.43115	0.00105	0.10798
0.07606	1.06027	0.10665	3.09371	0.13023	3.52204	0.00107	0.1073
0.07733	1.09801	0.10824	3.15608	0.13237	3.59819	0.00108	0.10637
0.0786	1.13908	0.11035	3.23832	0.1342	3.6749	0.0011	0.10504
0.07988	1.16979	0.11194	3.30222	0.13665	3.75301	0.00112	0.10305
0.08115	1.2092	0.11379	3.39088	0.13879	3.84639	0.00113	0.10024
0.08242	1.24213	0.11564	3.47343	0.14062	3.92422	0.00115	0.09632
0.08369	1.28616	0.11749	3.54864	0.14276	4.00287	0.00117	0.09127
0.08496	1.3276	0.11934	3.63057	0.1449	4.08181	0.00118	0.08523
0.08623	1.35961	0.12118	3.70609	0.14704	4.17714	0.0012	0.07886
0.0875	1.40105	0.12303	3.79108	0.14919	4.25802	0.00122	0.07353
0.08859	1.43379	0.12488	3.86782	0.15133	4.33918	0.00124	0.07086
0.09005	1.47875	0.12647	3.94609	0.15347	4.42006	0.00125	0.07053
0.09132	1.5226	0.12832	4.03811	0.1553	4.50066	0.00127	0.07085
0.09259	1.55627	0.13017	4.11516	0.15744	4.59849	0.00129	0.07185
0.09368	1.60048	0.13202	4.18242	0.15958	4.68104	0.0013	0.0731
0.09513	1.64748	0.1336	4.27108	0.16172	4.76359	0.00132	0.07446
0.09641	1.68263	0.13572	4.36708	0.16386	4.84669	0.00134	0.07593
0.0975	1.72795	0.13757	4.44871	0.166	4.94703	0.00135	0.07746
0.09877	1.76347	0.13915	4.52943	0.16814	5.03069	0.00137	0.07908
0.10022	1.81287	0.141	4.61106	0.17029	5.11574	0.00139	0.08061
0.10149	1.85894	0.14311	4.71042	0.17243	5.19884	0.00141	0.08194
0.10258	1.89612	0.1447	4.79327	0.17457	5.30001	0.00142	0.08315
0.10385	1.94293	0.14655	4.87704	0.1764	5.36727	0.00144	0.08414
0.10513	1.99399	0.1484	4.95929	0.17854	5.46955	0.00146	0.08495
0.1064	2.02766	0.15025	5.0611	0.18068	5.5546	0.00147	0.08543
0.10767	2.07946	0.1521	5.14548	0.18282	5.658	0.00149	0.08674
0.10894	2.11813	0.15395	5.23047	0.18496	5.72637	0.00151	0.08862
0.11021	2.17048	0.1558	5.31577	0.1871	5.82893	0.00152	0.09137
0.11148	2.20564	0.15765	5.41758	0.18894	5.91259	0.00154	0.09444
0.11276	2.2554	0.15923	5.48851	0.19108	6.01292	0.00156	0.09741
0.11403	2.30332	0.16108	5.59093	0.19169	6.02932	0.00158	0.10041
0.11512	2.34217	0.16293	5.67868	0.19383	6.1077	0.00159	0.10322
0.11639	2.39175	0.16504	5.78354	0.19597	6.19887	0.00161	0.10601
0.11784	2.44651	0.16663	5.85478	0.19781	6.29058	0.00163	0.10867
0.11911	2.49147	0.16848	5.96209	0.19995	6.38119	0.00164	0.11141
0.1202	2.53162	0.17033	6.05197	0.20209	6.48792	0.00166	0.11444
0.12148	2.58268	0.17218	6.14155	0.20423	6.57825	0.00168	0.11843
0.12293	2.63873	0.17403	6.23113	0.20637	6.66858	0.00169	0.12333
0.12402	2.68498	0.17588	6.3412	0.20851	6.75975	0.00171	0.12869
0.12529	2.73216	0.17773	6.43139	0.21065	6.87036	0.00173	0.13389
0.12656	2.77971	0.17958	6.52372	0.21249	6.96208	0.00175	0.13886
0.12783	2.83743	0.18116	6.61483	0.21493	7.05408	0.00176	0.14344
0.12911	2.88571	0.18327	6.72336	0.21707	7.14552	0.00178	0.14771
0.1302	2.934	0.1838	6.74721	0.21921	7.2567	0.0018	0.15155
0.13147	2.98284	0.18565	6.8371	0.22135	7.35036	0.00181	0.1551
0.13256	3.02169	0.1875	6.93187	0.22349	7.44514	0.00183	0.15839
0.13383	3.08108	0.18935	7.04499	0.22564	7.5452	0.00185	0.16137
0.1351	3.13066	0.19094	7.14191	0.22778	7.63998	0.00186	0.16426
0.13619	3.17007	0.19279	7.2373	0.22992	7.75393	0.00188	0.16686
0.13746	3.21983	0.19464	7.33146	0.23206	7.84843	0.0019	0.16925
0.13873	3.27978	0.19648	7.42777	0.2342	7.94543	0.00192	0.17152
0.14001	3.32954	0.19833	7.54273	0.23634	8.04104	0.00193	0.17367
0.14128	3.38097	0.20018	7.63873	0.23848	8.15666	0.00195	0.17576
0.14255	3.4411	0.20203	7.73564	0.24062	8.25394	0.00197	0.17763
0.14364	3.49235	0.20388	7.83348	0.24245	8.35122	0.00198	0.1793
0.14509	3.54304	0.20573	7.95057	0.2449	8.4485	0.002	0.18081
0.14636	3.59484	0.20758	8.04932	0.24674	8.56496	0.00202	0.18214
0.14764	3.65719	0.20943	8.14685	0.24918	8.66307	0.00203	0.18329
0.14873	3.70991	0.21128	8.24408	0.25102	8.76063	0.00205	0.1843
0.15	3.7619	0.21287	8.36178	0.25316	8.85929	0.00207	0.18527
0.15127	3.81426	0.21498	8.45962	0.2553	8.97881	0.00209	0.1862
0.15254	3.86661	0.2163	8.55562	0.25744	9.0772	0.0021	0.18706
0.15381	3.92988	0.21709	8.56082	0.25958	9.17614	0.00212	0.18787
0.15508	3.97669	0.21868	8.67852	0.26172	9.27426	0.00214	0.18854
0.15636	4.03534	0.22079	8.78217	0.26386	9.39405	0.00215	0.18918
0.15763	4.09898	0.22238	8.8855	0.266	9.49383	0.00217	0.18969
0.15872	4.15226	0.22423	8.98792	0.26814	9.59389	0.00219	0.19013
0.16017	4.20536	0.22608	9.10961	0.27028	9.69422	0.0022	0.19046
0.16126	4.25975	0.22793	9.21233	0.27242	9.81457	0.00222	0.19072
0.16253	4.31395	0.22978	9.31445	0.27426	9.89434	0.00224	0.19087
0.1638	4.37982	0.23163	9.41687	0.2764	10.015	0.00226	0.19088
0.16508	4.43421	0.23347	9.53946	0.27854	10.1156	0.00227	0.19074
0.16617	4.48915	0.23506	9.64158	0.27884	10.1484	0.00229	0.19052
0.16762	4.54447	0.23691	9.74522	0.28099	10.2154	0.00231	0.19016
0.16889	4.61107	0.23902	9.84764	0.28313	10.3424	0.00232	0.18968
0.17016	4.66546	0.24061	9.9522	0.28527	10.4472	0.00234	0.18912
0.17125	4.72097	0.24246	10.0562	0.28741	10.5517	0.00236	0.18851
0.17252	4.77721	0.24404	10.1607	0.28955	10.6545	0.00237	0.18801
0.17379	4.84473	0.24589	10.2659	0.29169	10.7796	0.00239	0.18784
0.17507	4.90116	0.24748	10.3701	0.29352	10.883	0.00241	0.18783
0.17634	4.95777	0.24933	10.4759	0.29566	10.9889	0.00243	0.18785
0.17761	5.01475	0.25091	10.5805	0.29781	11.0928	0.00244	0.1878
0.17888	5.08284	0.25276	10.685	0.30025	11.2176	0.00246	0.18768
0.17997	5.14056	0.25303	10.7251	0.30209	11.3218	0.00248	0.1875
0.18124	5.19902	0.25303	10.7046	0.30423	11.4261	0.00249	0.18725
0.18252	5.256	0.25303	10.6875	0.30637	11.5308	0.00251	0.187
0.1836	5.31409	0.25303	10.6746	0.30851	11.6351	0.00253	0.18669
0.18488	5.38254	0.25355	10.6664	0.31065	11.7613	0.00254	0.18641
0.18615	5.43823	0.2554	10.8061	0.31279	11.8674	0.00256	0.18612
0.18669	5.45673	0.25725	10.9257	0.31493	11.9722	0.00258	0.18587
0.1876	5.50206	0.2591	11.0421	0.31676	12.0789	0.0026	0.18561
0.18906	5.57624	0.26095	11.1577	0.3189	12.2057	0.00261	0.18539
0.19014	5.63748	0.2628	11.2922	0.32104	12.3113	0.00263	0.18512
0.19142	5.69872	0.26465	11.4032	0.32319	12.4169	0.00265	0.18479
0.19269	5.75958	0.2665	11.5142	0.32533	12.5236	0.00266	0.18441
0.19396	5.83266	0.26835	11.624	0.32747	12.6526	0.00268	0.18396
0.19523	5.89371	0.2702	11.756	0.32961	12.7593	0.0027	0.18347
0.1965	5.95514	0.27205	11.8652	0.33144	12.8663	0.00271	0.18292
0.19777	6.01637	0.27363	11.9755	0.33358	12.9736	0.00273	0.18231
0.19905	6.09037	0.27548	12.085	0.33572	13.1029	0.00275	0.18166
0.20014	6.1394	0.27733	12.1944	0.33817	13.2101	0.00277	0.18094
0.20159	6.21451	0.27918	12.3042	0.34001	13.3194	0.00278	0.18008
0.20286	6.27667	0.28103	12.4354	0.34214	13.4272	0.0028	0.17911
0.20413	6.34883	0.28288	12.5451	0.34429	13.5567	0.00282	0.17805
0.20522	6.3973	0.28473	12.6775	0.34643	13.6651	0.00283	0.17688
0.20649	6.47185	0.28658	12.7655	0.34826	13.7738	0.00285	0.17557
0.20777	6.53346	0.28817	12.8894	0.35071	13.8828	0.00287	0.17419
0.20904	6.60876	0.29002	12.989	0.35285	14.0125	0.00288	0.17295
0.21031	6.65815	0.29187	13.1214	0.35468	14.1218	0.0029	0.1726
0.21104	6.71662	0.29345	13.211	0.35682	14.2302	0.00292	0.17345
0.21104	6.70385	0.2953	13.3458	0.35896	14.34	0.00294	0.17483
0.21104	6.68998	0.29715	13.4571	0.3608	14.4511	0.00295	0.17666
0.21104	6.67869	0.299	13.5693	0.36294	14.5821	0.00297	0.17897
0.21104	6.66778	0.30085	13.6815	0.36508	14.6927	0.00299	0.18159
0.2114	6.66	0.3027	13.8161	0.36753	14.8025	0.003	0.1845
0.21249	6.73105	0.30455	13.9273	0.36936	14.9125	0.00302	0.18776
0.21376	6.80375	0.3064	14.0389	0.3715	15.044	0.00304	0.19126
0.21503	6.88775	0.30825	14.1502	0.37364	15.154	0.00305	0.19474
0.2163	6.95657	0.3101	14.2863	0.37548	15.2647	0.00307	0.19814
0.21758	7.02502	0.31168	14.3985	0.37731	15.375	0.00309	0.20144
0.21885	7.09162	0.31353	14.5113	0.37945	15.4865	0.00311	0.20466
0.21994	7.15896	0.31538	14.6235	0.38129	15.5748	0.00312	0.20792
0.22121	7.23815	0.31723	14.7577	0.38343	15.708	0.00314	0.21108
0.22266	7.30401	0.31908	14.8702	0.38526	15.8186	0.00316	0.21415
0.22393	7.37024	0.32093	14.9824	0.3874	15.9303	0.00317	0.21714
0.22502	7.43592	0.32278	15.0959	0.38954	16.0418	0.00319	0.22005
0.2263	7.51528	0.32436	15.2096	0.39168	16.1535	0.00321	0.22289
0.22775	7.5817	0.32621	15.3453	0.39352	16.2669	0.00322	0.22567
0.22884	7.64775	0.32806	15.4588	0.39566	16.4012	0.00324	0.22846
0.23011	7.71435	0.32991	15.5725	0.3978	16.5132	0.00326	0.2311
0.23138	7.79446	0.33176	15.6862	0.39994	16.6249	0.00328	0.23363
0.23265	7.86069	0.33361	15.8247	0.40178	16.7364	0.00329	0.23606
0.23374	7.92729	0.33546	15.9391	0.40422	16.8717	0.00331	0.23837
0.2352	7.99445	0.33705	16.0555	0.40636	16.9834	0.00333	0.24061
0.23647	8.07418	0.33889	16.1705	0.4082	17.0952	0.00334	0.24281
0.23774	8.14134	0.34074	16.3084	0.41034	17.2064	0.00336	0.24513
0.23883	8.20757	0.34259	16.4236	0.41248	17.3406	0.00338	0.24741
0.2401	8.27436	0.34444	16.5395	0.41431	17.429	0.00339	0.24974
0.24137	8.35428	0.34629	16.6554	0.41646	17.5643	0.00341	0.25206
0.24265	8.42125	0.34814	16.7945	0.4186	17.6766	0.00343	0.25429
0.24392	8.48823	0.34999	16.9122	0.42074	17.8125	0.00345	0.25646
0.24519	8.55427	0.35158	17.0287	0.42288	17.9265	0.00346	0.2586
0.24628	8.62698	0.35343	17.1461	0.42502	18.0402	0.00348	0.26067
0.24737	8.69469	0.35528	17.2861	0.42685	18.1544	0.0035	0.26269
0.24864	8.76314	0.35713	17.4026	0.42869	18.2684	0.00351	0.26463
0.25009	8.83104	0.35897	17.5209	0.43083	18.3826	0.00353	0.26645
0.25137	8.91318	0.36082	17.6383	0.43297	18.4979	0.00355	0.2682
0.25246	8.98237	0.36267	17.7796	0.4348	18.611	0.00356	0.26986
0.25373	9.05138	0.36426	17.874	0.43664	18.7264	0.00358	0.27144
0.255	9.12076	0.36637	18.0165	0.43878	18.8412	0.0036	0.27296
0.25627	9.18903	0.36822	18.1339	0.44092	18.956	0.00362	0.27446
0.25754	9.27228	0.36981	18.2522	0.44306	19.0702	0.00363	0.27588
0.25881	9.34054	0.37166	18.3712	0.4452	19.2072	0.00365	0.27724
0.26008	9.40955	0.37351	18.513	0.44703	19.3237	0.00367	0.27855
0.26118	9.47819	0.37536	18.6335	0.44918	19.439	0.00368	0.27977
0.26245	9.55978	0.3772	18.7518	0.45132	19.5549	0.0037	0.28096
0.26372	9.62934	0.37905	18.871	0.45346	19.6931	0.00372	0.28203
0.26499	9.69686	0.3809	19.0141	0.4556	19.8098	0.00373	0.28304
0.26626	9.76643	0.38249	19.1327	0.45774	19.9251	0.00375	0.28394
0.26753	9.84912	0.38434	19.2526	0.45988	20.0413	0.00377	0.28471
0.26881	9.91943	0.38619	19.3715	0.46171	20.1575	0.00379	0.28535
0.26989	9.98917	0.3883	19.5164	0.46385	20.297	0.0038	0.28584
0.27117	10.0598	0.38989	19.6363	0.466	20.414	0.00382	0.2862
0.27262	10.1448	0.39174	19.7567	0.46813	20.5305	0.00384	0.28643
0.27371	10.2006	0.39359	19.876	0.47028	20.6492	0.00385	0.28656
0.27498	10.285	0.39544	19.9964	0.47242	20.7884	0.00387	0.28656
0.27625	10.3551	0.39729	20.141	0.47456	20.9054	0.00389	0.28648
0.27752	10.4398	0.39913	20.2615	0.47639	21.0227	0.0039	0.28633
0.27861	10.4966	0.40098	20.3835	0.47853	21.1395	0.00392	0.2861
0.27989	10.5816	0.40283	20.5042	0.48067	21.2573	0.00394	0.28581
0.28116	10.6539	0.40442	20.6501	0.48312	21.3979	0.00396	0.28552
0.28243	10.7246	0.40653	20.7706	0.48495	21.5155	0.00397	0.28515
0.2837	10.7954	0.40812	20.8931	0.48709	21.6328	0.00399	0.28479
0.28497	10.8807	0.40997	21.0139	0.48923	21.7495	0.00401	0.28441
0.28624	10.9519	0.41182	21.1594	0.49138	21.8927	0.00402	0.28405
0.28733	11.0235	0.41367	21.2814	0.49352	22.0097	0.00404	0.28368
0.28861	11.095	0.41552	21.4025	0.49566	22.1286	0.00406	0.28336
0.28988	11.1814	0.41737	21.5239	0.4978	22.2457	0.00407	0.28304
0.29115	11.2524	0.41922	21.6691	0.49963	22.3638	0.00409	0.28273
0.29242	11.3244	0.42106	21.7905	0.50177	22.5053	0.00411	0.28241
0.29369	11.3961	0.42265	21.9115	0.50422	22.6228	0.00413	0.28211
0.29496	11.4827	0.42476	22.0329	0.50605	22.7412	0.00414	0.28184
0.29605	11.5543	0.42661	22.1797	0.5082	22.8585	0.00416	0.28156
0.29733	11.6274	0.4282	22.301	0.51033	23.0003	0.00418	0.28127
0.29878	11.7012	0.43005	22.4221	0.51248	23.1173	0.00419	0.28098
0.29987	11.7732	0.4319	22.5426	0.51462	23.2362	0.00421	0.2807
0.30114	11.8607	0.43375	22.6884	0.51676	23.3535	0.00423	0.28045
0.30241	11.9336	0.4356	22.8098	0.5189	23.4955	0.00424	0.28023
0.30368	12.0067	0.43745	22.9312	0.52104	23.6137	0.00426	0.28004
0.30477	12.0792	0.43929	23.0525	0.52287	23.7321	0.00428	0.27993
0.30623	12.1678	0.44088	23.1727	0.52532	23.8505	0.0043	0.27986
0.3075	12.2416	0.44273	23.2947	0.52746	23.9922	0.00431	0.27981
0.30877	12.3149	0.44458	23.4154	0.52929	24.1101	0.00433	0.27981
0.30986	12.3891	0.44616	23.5371	0.53144	24.2274	0.00435	0.27981
0.31113	12.4777	0.44801	23.6582	0.53358	24.3449	0.00436	0.27986
0.3124	12.5519	0.4496	23.7796	0.53572	24.487	0.00438	0.27991
0.31368	12.6257	0.45118	23.9022	0.53786	24.6056	0.0044	0.27999
0.31495	12.7006	0.45303	24.0241	0.54	24.7246	0.00441	0.28009
0.31622	12.7903	0.45488	24.1468	0.54214	24.8416	0.00443	0.28026
0.31749	12.8647	0.45647	24.2681	0.54397	24.9606	0.00445	0.28054
0.31858	12.9393	0.45832	24.391	0.54611	25.1017	0.00447	0.28088
0.31985	13.0135	0.4599	24.5133	0.54826	25.2207	0.00448	0.28126
0.32112	13.1034	0.46175	24.6356	0.5507	25.3383	0.0045	0.28206
0.3224	13.1629	0.46334	24.76	0.55254	25.4572	0.00452	0.28334
0.32367	13.2534	0.46519	24.8833	0.55437	25.574	0.00453	0.2851
0.32494	13.3289	0.46704	25.0074	0.55651	25.6915	0.00455	0.28731
0.32621	13.4182	0.46915	25.1547	0.55865	25.8094	0.00457	0.28992
0.3273	13.4784	0.47074	25.2789	0.56049	25.927	0.00458	0.29294
0.32875	13.5686	0.47259	25.4024	0.56263	26.0442	0.0046	0.29615
0.33003	13.6432	0.47444	25.5253	0.56446	26.161	0.00462	0.29946
0.33112	13.7189	0.47628	25.6736	0.5666	26.2802	0.00464	0.30275
0.33239	13.7947	0.47787	25.7971	0.56905	26.4225	0.00465	0.30595
0.33366	13.8698	0.47998	25.9215	0.57088	26.5409	0.00467	0.30899
0.33493	13.9607	0.48157	26.0432	0.57302	26.6593	0.00469	0.31193
0.33584	14.0214	0.48342	26.1759	0.57516	26.7777	0.0047	0.3148
0.33711	14.0968	0.485	26.3006	0.57731	26.8958	0.00472	0.31756
0.3382	14.1727	0.48712	26.4257	0.57945	27.0387	0.00474	0.32021
0.33947	14.2485	0.48897	26.5498	0.58159	27.1577	0.00475	0.32282
0.34074	14.3244	0.49055	26.6742	0.58373	27.2763	0.00477	0.32536
0.34202	14.4158	0.4924	26.8244	0.58587	27.3945	0.00479	0.32789
0.34329	14.4915	0.49452	26.9494	0.58801	27.5362	0.00481	0.33035
0.34456	14.5677	0.4961	27.0735	0.59015	27.6549	0.00482	0.33275
0.34583	14.6589	0.49795	27.1986	0.59198	27.7722	0.00484	0.33511
0.34692	14.7362	0.4998	27.3493	0.59413	27.89	0.00486	0.33739
0.34819	14.8126	0.50165	27.4737	0.59657	28.0318	0.00487	0.33959
0.34946	14.8887	0.5035	27.5975	0.59871	28.1505	0.00489	0.34171
0.35073	14.9654	0.50535	27.7226	0.60085	28.2691	0.00491	0.34373
0.35201	15.0576	0.5072	27.8718	0.60269	28.3881	0.00492	0.34573
0.35328	15.1347	0.50905	27.9956	0.60513	28.529	0.00494	0.34768
0.35455	15.2115	0.5109	28.1207	0.60697	28.6232	0.00496	0.34955
0.35564	15.2887	0.51275	28.2448	0.60911	28.7642	0.00498	0.35136
0.35691	15.3656	0.51459	28.3934	0.61125	28.8823	0.00499	0.35309
0.35836	15.4581	0.51618	28.5193	0.61339	29.0243	0.00501	0.35476
0.35946	15.5356	0.51803	28.6435	0.61553	29.1185	0.00503	0.35638
0.36073	15.6131	0.52014	28.7673	0.61767	29.2594	0.00504	0.35793
0.362	15.691	0.52199	28.9162	0.61981	29.3767	0.00506	0.35941
0.36327	15.7837	0.52358	29.0403	0.62195	29.4937	0.00508	0.36082
0.36436	15.862	0.52543	29.1641	0.62379	29.6113	0.00509	0.36211
0.36581	15.9393	0.52728	29.2883	0.62623	29.7528	0.0051	0.363
0.36709	16.0174	0.52913	29.4106	0.62837	29.8706	0.00512	0.36429
0.36817	16.0958	0.53098	29.5588	0.63021	29.9876	0.00514	0.3656
0.36945	16.1891	0.53283	29.6826	0.63235	30.1046	0.00516	0.36685
0.37072	16.2673	0.53467	29.8053	0.63449	30.2456	0.00517	0.36801
0.37199	16.3448	0.53626	29.9285	0.63663	30.3626	0.00519	0.36915
0.37326	16.4229	0.53837	30.077	0.63877	30.479	0.00521	0.37024
0.37453	16.5161	0.54022	30.2012	0.64091	30.5955	0.00522	0.37134
0.3758	16.5935	0.54181	30.3235	0.64305	30.7367	0.00524	0.37238
0.37689	16.6723	0.54366	30.4473	0.64489	30.8537	0.00526	0.37334
0.37817	16.7419	0.54551	30.5708	0.64733	30.9696	0.00527	0.37425
0.37944	16.8364	0.54736	30.7191	0.64947	31.0861	0.00529	0.37513
0.38071	16.9145	0.54921	30.8417	0.65161	31.2256	0.00531	0.37595
0.3818	16.9929	0.55106	30.9652	0.65345	31.342	0.00533	0.37678
0.38307	17.071	0.55291	31.0875	0.6559	31.4582	0.00534	0.37757
0.38434	17.1652	0.55476	31.2358	0.65773	31.5744	0.00536	0.37835
0.38543	17.244	0.5566	31.3602	0.65987	31.6906	0.00538	0.37906
0.3867	17.3228	0.55845	31.4825	0.66201	31.8287	0.00539	0.37974
0.38816	17.4018	0.5603	31.606	0.66415	31.9438	0.00541	0.3804
0.38925	17.4961	0.56215	31.7289	0.66629	32.0583	0.00543	0.38103
0.39052	17.5757	0.56374	31.8521	0.66843	32.1731	0.00544	0.38165
0.39179	17.6554	0.56559	32.0004	0.67057	32.3101	0.00546	0.38224
0.39306	17.734	0.56717	32.0983	0.67271	32.4271	0.00548	0.38279
0.39433	17.8291	0.56902	32.2212	0.67455	32.5402	0.0055	0.38329
0.39561	17.9089	0.57087	32.3441	0.67669	32.655	0.00551	0.38376
0.3967	17.9888	0.57246	32.4667	0.67883	32.7909	0.00553	0.38418
0.39815	18.068	0.57457	32.6137	0.68097	32.9051	0.00555	0.38456
0.39924	18.1485	0.57642	32.7363	0.68281	32.996	0.00556	0.38487
0.40051	18.2435	0.57801	32.858	0.68495	33.1097	0.00558	0.38512
0.40178	18.324	0.57986	32.9797	0.68709	33.2456	0.0056	0.38531
0.40305	18.4041	0.58171	33.1246	0.68892	33.3365	0.00561	0.38543
0.40433	18.4842	0.58355	33.2218	0.69106	33.4499	0.00563	0.38547
0.4056	18.5814	0.5854	33.3673	0.6929	33.5636	0.00565	0.38547
0.40687	18.6607	0.58725	33.4884	0.69534	33.6973	0.00567	0.3854
0.40796	18.7412	0.5891	33.6336	0.69718	33.811	0.00568	0.38527
0.40905	18.8215	0.59095	33.7296	0.69932	33.9216	0.0057	0.38509
0.4105	18.9016	0.5928	33.8739	0.70146	34.033	0.00572	0.38487
0.41141	18.9643	0.59465	33.9938	0.7036	34.1651	0.00573	0.38462
0.41268	19.0587	0.5965	34.139	0.70574	34.2751	0.00575	0.38434
0.41377	19.1388	0.59809	34.2353	0.70788	34.3843	0.00577	0.38404
0.41504	19.2193	0.59994	34.3787	0.71002	34.4861	0.00578	0.38375
0.41632	19.3009	0.60178	34.4986	0.71216	34.582	0.0058	0.38342
0.41759	19.3821	0.60363	34.6187	0.7143	34.6734	0.00582	0.38314
0.41886	19.465	0.60548	34.7383	0.71614	34.769	0.00584	0.38296
0.42013	19.5673	0.60733	34.8789	0.71828	34.8652	0.00585	0.38285
0.4214	19.65	0.60918	34.9972	0.72042	34.9816	0.00587	0.38275
0.42267	19.7338	0.61103	35.1134	0.72256	35.0795	0.00589	0.38268
0.42395	19.817	0.61288	35.2283	0.7247	35.1765	0.0059	0.38265
0.4254	19.9175	0.61473	35.3681	0.72684	35.2754	0.00592	0.38288
0.42667	20.0013	0.61658	35.4812	0.72868	35.3702	0.00594	0.38355
0.42794	20.0855	0.61843	35.5955	0.73112	35.4872	0.00595	0.38443
0.42921	20.1722	0.62028	35.7086	0.73326	35.5853	0.00597	0.38536
0.43049	20.2708	0.62213	35.8462	0.7354	35.6837	0.00599	0.38629
0.43158	20.3374	0.62371	35.9599	0.73724	35.7824	0.00601	0.38722
0.43303	20.436	0.62583	36.0734	0.73968	35.9011	0.00602	0.38814
0.4343	20.5191	0.62768	36.1871	0.74152	36.0008	0.00604	0.38904
0.43557	20.6179	0.62926	36.2996	0.74397	36.099	0.00606	0.38996
0.43684	20.7001	0.63111	36.4348	0.7458	36.1987	0.00607	0.39092
0.43812	20.7827	0.63296	36.5482	0.74794	36.3188	0.00609	0.39214
0.43939	20.8653	0.63508	36.6607	0.75008	36.4177	0.00611	0.39388
0.44066	20.9644	0.63666	36.7732	0.75222	36.5175	0.00612	0.39577
0.44175	21.0301	0.63851	36.9086	0.75436	36.6148	0.00614	0.3978
0.4432	21.1296	0.64036	37.0211	0.7565	36.734	0.00616	0.39995
0.44447	21.2118	0.64221	37.1343	0.75865	36.8319	0.00618	0.40223
0.44556	21.2943	0.64406	37.2462	0.76048	36.9305	0.00619	0.40457
0.44684	21.3775	0.64591	37.3801	0.76262	37.0281	0.00621	0.40691
0.44811	21.476	0.64776	37.4901	0.76507	37.1468	0.00623	0.40929
0.44938	21.5587	0.64961	37.6014	0.7669	37.2438	0.00624	0.41164
0.45065	21.6412	0.65146	37.7124	0.76904	37.3399	0.00626	0.41397
0.45192	21.7242	0.65331	37.8448	0.77118	37.4372	0.00628	0.41634
0.45319	21.8234	0.65489	37.9331	0.77332	37.5506	0.00629	0.41872
0.45446	21.9063	0.65701	38.0631	0.77516	37.6259	0.00631	0.42109
0.45574	21.9888	0.65885	38.1704	0.7773	37.7385	0.00633	0.42347
0.45701	22.0711	0.6607	38.2994	0.77944	37.8319	0.00635	0.42581
0.45828	22.171	0.66229	38.3853	0.78189	37.9445	0.00636	0.42812
0.45937	22.2539	0.66414	38.5143	0.78372	38.0187	0.00638	0.43037
0.46082	22.3373	0.66599	38.6195	0.78586	38.131	0.0064	0.43258
0.46191	22.4204	0.6681	38.7461	0.788	38.2138	0.00641	0.43473
0.46318	22.5033	0.66995	38.85	0.78984	38.3008	0.00643	0.43682
0.46446	22.6038	0.67154	38.954	0.79198	38.3867	0.00645	0.43888
0.46573	22.687	0.67339	39.0576	0.79442	38.4903	0.00646	0.44085
0.467	22.7706	0.67524	39.1619	0.79656	38.5776	0.00648	0.44278
0.46827	22.8539	0.67708	39.2634	0.7984	38.664	0.0065	0.44464
0.46954	22.9553	0.67893	39.3811	0.80054	38.7502	0.00652	0.44645
0.47081	23.0387	0.68052	39.4792	0.80268	38.8519	0.00653	0.44819
0.4719	23.1219	0.68263	39.5771	0.80482	38.9364	0.00655	0.4499
0.47336	23.2069	0.68448	39.6718	0.80696	39.0215	0.00657	0.45154
0.47463	23.3068	0.68633	39.7795	0.8088	39.1073	0.00658	0.45313
0.4759	23.391	0.68792	39.8657	0.81094	39.1924	0.0066	0.45464
0.47699	23.474	0.69003	39.9495	0.81277	39.2766	0.00662	0.45614
0.47844	23.5584	0.69188	40.0299	0.81491	39.3608	0.00663	0.45761
0.47972	23.6594	0.69373	40.1277	0.81705	39.4439	0.00665	0.45901
0.48099	23.7437	0.69532	40.2057	0.81889	39.5268	0.00667	0.46044
0.48208	23.8276	0.69743	40.2754	0.82103	39.6082	0.00669	0.46181
0.48335	23.9114	0.69928	40.3616	0.82317	39.6913	0.0067	0.46318
0.48462	24.0126	0.70086	40.4291	0.82531	39.7733	0.00672	0.46449
0.48589	24.0964	0.70271	40.5291	0.82745	39.8706	0.00674	0.46575
0.48716	24.1811	0.70483	40.5936	0.82928	39.9503	0.00675	0.46696
0.48844	24.2655	0.70641	40.675	0.83143	40.0282	0.00677	0.46817
0.48971	24.3663	0.70826	40.7383	0.83357	40.1054	0.00679	0.46934
0.49098	24.4505	0.71011	40.8217	0.83571	40.1952	0.0068	0.47044
0.49225	24.5337	0.71223	40.8935	0.83785	40.2714	0.00682	0.47153
0.49352	24.6186	0.71381	40.9477	0.83999	40.3461	0.00684	0.47258
0.49461	24.7026	0.71592	41.0155	0.84213	40.4192	0.00686	0.47361
0.49588	24.8046	0.71777	41.0834	0.84427	40.4929	0.00687	0.4746
0.49716	24.8888	0.71962	41.1311	0.8461	40.5765	0.00689	0.47554
0.49861	24.9731	0.72121	41.1898	0.84855	40.6371	0.00691	0.47642
0.4997	25.0578	0.72332	41.2345	0.85069	40.7058	0.00692	0.47724
0.50097	25.1585	0.72517	41.2956	0.85253	40.78	0.00694	0.478
0.50224	25.2434	0.72702	41.328	0.85467	40.8564	0.00696	0.47872
0.50351	25.328	0.72887	41.3732	0.85681	40.9112	0.00697	0.47943
0.50479	25.4121	0.73072	41.4017	0.85895	40.979	0.00699	0.48008
0.50606	25.513	0.73257	41.4313	0.86109	41.0285	0.00701	0.48069
0.50733	25.5968	0.73442	41.4543	0.86323	41.0593	0.00703	0.48129
0.5086	25.6807	0.73627	41.4723	0.86537	41.0782	0.00704	0.48185
0.50987	25.7647	0.73812	41.4784	0.8672	41.1163	0.00706	0.48233
0.51114	25.8663	0.73997	41.4781	0.86965	41.1483	0.00708	0.48282
0.51223	25.9337	0.74182	41.4653	0.87179	41.1944	0.00709	0.48327
0.51351	26.0352	0.74367	41.4304	0.87393	41.2227	0.00711	0.48373
0.51478	26.1196	0.74578	41.3589	0.87577	41.2525	0.00713	0.48415
0.51623	26.2208	0.74736	41.2779	0.87821	41.2836	0.00714	0.48454
0.51732	26.2878	0.74948	41.1794	0.88005	41.3172	0.00716	0.48489
0.51859	26.3888	0.75133	41.0953	0.88219	41.3417	0.00718	0.48519
0.51986	26.472	0.75318	40.9822	0.88433	41.3653	0.0072	0.48546
0.52114	26.5736	0.75503	40.8621	0.88647	41.3867	0.00721	0.48568
0.52241	26.6415	0.75688	40.7276	0.88861	41.4112	0.00723	0.48587
0.52368	26.7431	0.75873	40.5163	0.89075	41.4312	0.00725	0.48602
0.52495	26.8274	0.76058	40.2711	0.89289	41.4432	0.00726	0.48614
0.52622	26.9118	0.76269	40.0164	0.89534	41.449	0.00728	0.48623
0.52749	26.9965	0.76454	39.8085	0.89717	41.4515	0.0073	0.48627
0.52877	27.0973	0.76639	39.6709	0.89962	41.4348	0.00731	0.48631
0.53004	27.1817	0.76824	39.5462	0.90176	41.389	0.00733	0.48633
0.53113	27.2661	0.77009	39.4205	0.90421	41.3167	0.00735	0.48634
0.5324	27.3499	0.7722	39.264	0.90604	41.2166	0.00737	0.48635
0.53385	27.4507	0.77379	39.1558	0.90849	41.0526	0.00738	0.48637
0.53494	27.534	0.7759	38.9809	0.91063	40.9001	0.0074	0.4864
0.53621	27.6181	0.77775	38.8329	0.91277	40.7055	0.00742	0.48641
0.53749	27.7031	0.77986	38.6635	0.91521	40.4565	0.00743	0.48642
0.53876	27.8042	0.78145	38.5498	0.91736	40.0977	0.00745	0.48641
0.54003	27.8886	0.78356	38.3755	0.9195	39.7472	0.00747	0.48644
0.5413	27.9735	0.78541	38.2315	0.92164	39.3272	0.00748	0.48649
0.54257	28.0579	0.78726	38.0625	0.92408	38.7699	0.0075	0.48672
0.54366	28.1426	0.78911	37.8622	0.92653	37.838	0.00752	0.48717
0.54493	28.2438	0.79122	37.6152	0.92867	36.9825	0.00754	0.48783
0.54639	28.3282	0.79307	37.4155	0.93112	35.1178	0.00755	0.48866
0.54748	28.4133	0.79492	37.2064	0.93479	31.9663	0.00757	0.48965
0.54875	28.4988	0.79677	36.9838			0.00759	0.49087
0.55002	28.6005	0.79862	36.6906			0.0076	0.49233
0.55129	28.6862	0.80047	36.4665			0.00762	0.4939
0.55256	28.7707	0.80258	36.2345			0.00764	0.49554
0.55383	28.8558	0.80443	35.9025			0.00765	0.49728
0.55511	28.9572	0.80628	35.587			0.00767	0.49909
0.55638	29.0429	0.80813	35.3803			0.00769	0.50101
0.55747	29.1291	0.80998	35.202			0.00771	0.50304
0.55892	29.2142	0.81183	35.0366			0.00772	0.50512
0.56019	29.3167	0.81342	34.911			0.00774	0.50721
0.56128	29.4014	0.81527	34.7254			0.00776	0.5093
0.56255	29.4867	0.81712	34.5551			0.00777	0.51139
0.56401	29.5716	0.81897	34.4053			0.00779	0.51347
0.56528	29.6732	0.82082	34.2026			0.00781	0.51554
0.56637	29.7586	0.82267	34.0351			0.00782	0.51762
0.56764	29.843	0.82451	33.873			0.00784	0.51965
0.56891	29.9277	0.82636	33.7098			0.00786	0.52166
0.57018	30.0289	0.82848	33.5028			0.00788	0.52364
0.57146	30.1135	0.83006	33.3175			0.00789	0.5256
0.57273	30.1982	0.83218	33.1252			0.00791	0.52754
0.574	30.2831	0.83403	32.9295			0.00793	0.52946
0.57527	30.3681	0.83614	32.6862			0.00794	0.53139
0.57636	30.4526	0.83773	32.4688			0.00796	0.53331
0.57763	30.537	0.83984	32.2227			0.00798	0.53522
0.57872	30.6219	0.84169	31.9451			0.00799	0.5371
0.57999	30.7064	0.84354	31.6485			0.00801	0.53893
0.58127	30.7915	0.84539	31.2373			0.00803	0.54075
0.58236	30.8755	0.8475	30.886			0.00805	0.54253
0.58363	30.9602	0.84935	30.5197			0.00806	0.54428
0.5849	31.0446	0.85146	30.0801			0.00808	0.54599
0.58617	31.1458	0.85305	29.7151			0.0081	0.54766
0.58744	31.2298	0.85516	29.3622			0.00811	0.54931
0.58871	31.3136					0.00813	0.55092
0.58999	31.3976					0.00815	0.55249
0.59126	31.4973					0.00816	0.55401
0.59253	31.5817					0.00818	0.5555
0.5938	31.6655					0.0082	0.55694
0.59489	31.7489					0.00822	0.55837
0.59634	31.8486					0.00823	0.55978
0.59762	31.9321					0.00825	0.56116
0.59871	32.0142					0.00827	0.56255
0.59998	32.0973					0.00828	0.5639
0.60125	32.1972					0.0083	0.56518
0.60252	32.2801					0.00832	0.56644
0.60397	32.3633					0.00833	0.56765
0.60506	32.4466					0.00835	0.5688
0.60634	32.5465					0.00837	0.56989
0.60761	32.6129					0.00839	0.5709
0.60888	32.7121					0.0084	0.57186
0.61015	32.7944					0.00842	0.57279
0.61142	32.8932					0.00844	0.57372
0.61251	32.9594					0.00845	0.5746
0.61397	33.0558					0.00847	0.57545
0.61524	33.1367					0.00849	0.57629
0.61651	33.2341					0.0085	0.5771
0.6176	33.2991					0.00852	0.57792
0.61905	33.3968					0.00854	0.57873
0.62014	33.4782					0.00856	0.57949
0.62141	33.5601					0.00857	0.5802
0.62269	33.6413					0.00859	0.58086
0.62396	33.7398					0.00861	0.58152
0.62523	33.8227					0.00862	0.58214
0.6265	33.9026					0.00864	0.5827
0.62777	33.9832					0.00866	0.58325
0.62904	34.0633					0.00867	0.58374
0.63032	34.1597					0.00869	0.58422
0.63159	34.2395					0.00871	0.58468
0.63286	34.3201					0.00873	0.58511
0.63413	34.416					0.00874	0.58551
0.6354	34.4961					0.00876	0.58589
0.63667	34.576					0.00878	0.58622
0.63794	34.6541					0.00879	0.58651
0.63903	34.7329					0.00881	0.58678
0.64031	34.8267					0.00883	0.58702
0.64176	34.9057					0.00884	0.58723
0.64303	34.9837					0.00886	0.58743
0.64412	35.0611					0.00888	0.58766
0.64539	35.1538					0.0089	0.58788
0.64685	35.2304					0.00891	0.58812
0.64794	35.3081					0.00893	0.58838
0.64921	35.3863					0.00895	0.58864
0.65048	35.4777					0.00896	0.58893
0.65193	35.5541					0.00898	0.58922
0.65302	35.6303					0.009	0.58951
0.65429	35.706					0.00901	0.5898
0.65557	35.7965					0.00903	0.59007
0.65684	35.8731					0.00905	0.59048
0.65811	35.9484					0.00907	0.59143
0.65938	36.0249					0.00908	0.59288
0.66065	36.1154					0.0091	0.59466
0.66192	36.1909					0.00912	0.59658
0.66301	36.2669					0.00913	0.59857
0.66447	36.3395					0.00915	0.60051
0.66574	36.4277					0.00917	0.60241
0.66683	36.5012					0.00918	0.60433
0.6681	36.5763					0.0092	0.60623
0.66955	36.6503					0.00922	0.60815
0.67064	36.7244					0.00924	0.61005
0.67192	36.8145					0.00925	0.61195
0.67319	36.8895					0.00927	0.6138
0.67446	36.965					0.00929	0.61559
0.67573	37.0399					0.0093	0.61734
0.677	37.13					0.00932	0.61903
0.67827	37.2031					0.00934	0.62061
0.67955	37.2767					0.00935	0.62211
0.68082	37.3498					0.00937	0.62357
0.68209	37.4227					0.00939	0.62498
0.68336	37.5105					0.00941	0.62629
0.68463	37.5829					0.00942	0.62753
0.6859	37.6548					0.00944	0.62872
0.68699	37.7261					0.00946	0.62985
0.68827	37.7975					0.00947	0.63108
0.68954	37.8811					0.00949	0.6325
0.69081	37.9516					0.00951	0.63414
0.69208	38.0217					0.00952	0.63582
0.69335	38.0907					0.00954	0.63748
0.69462	38.1756					0.00956	0.63911
0.6959	38.2459					0.00958	0.64067
0.69717	38.3183					0.00959	0.64223
0.69844	38.388					0.00961	0.6438
0.69971	38.4718					0.00963	0.64536
0.70098	38.5395					0.00964	0.64689
0.70207	38.6032					0.00966	0.64846
0.70353	38.6827					0.00968	0.65006
0.7048	38.749					0.00969	0.65166
0.70607	38.8104					0.00971	0.65328
0.70716	38.8718					0.00973	0.65484
0.70843	38.936					0.00975	0.65634
0.7097	39.0135					0.00976	0.65776
0.71097	39.0774					0.00978	0.65916
0.71224	39.1417					0.0098	0.66048
0.71352	39.2056					0.00981	0.66176
0.71461	39.2712					0.00983	0.66301
0.71588	39.3488					0.00985	0.66418
0.71715	39.413					0.00986	0.66532
0.7186	39.4764					0.00988	0.66644
0.71969	39.5358					0.0099	0.66752
0.72097	39.6011					0.00992	0.66858
0.72224	39.6623					0.00993	0.66958
0.72351	39.7238					0.00995	0.67051
0.72478	39.7841					0.00997	0.6714
0.72605	39.8571					0.00998	0.67226
0.72732	39.9184					0.01	0.6731
0.72841	39.9785					0.01002	0.6739
0.72968	40.037					0.01003	0.67469
0.73114	40.0956					0.01005	0.67547
0.73241	40.1402					0.01007	0.67621
0.7335	40.1778					0.01009	0.67694
0.73477	40.2262					0.0101	0.67762
0.73622	40.2747					0.01012	0.67827
0.73731	40.3019					0.01014	0.67884
0.73859	40.3328					0.01015	0.67934
0.73986	40.3535					0.01017	0.67979
0.74131	40.3698					0.01019	0.68021
0.7424	40.367					0.0102	0.68061
0.74367	40.2011					0.01022	0.68102
0.74513	39.6958					0.01024	0.68154
0.7464	38.4863					0.01026	0.68209
0.74767	38.176					0.01027	0.68269
0.74894	37.9592					0.01029	0.68332
0.75021	37.7836					0.01031	0.68391
0.75148	37.4475					0.01032	0.68453
0.75276	37.1816					0.01034	0.68516
0.75421	36.9968					0.01036	0.68579
0.75548	36.8837					0.01037	0.68641
0.75675	36.7848					0.01039	0.68701
0.75802	36.7261					0.01041	0.68762
0.75948	36.6492					0.01043	0.68823
0.76075	36.5591					0.01044	0.68886
0.7622	36.4275					0.01046	0.68949
0.76329	36.3217					0.01048	0.69011
0.76475	36.0706					0.01049	0.69071
0.76602	35.8718					0.01051	0.69129
0.76729	35.7149					0.01053	0.69188
0.76856	35.5772					0.01054	0.69251
0.77001	35.4233					0.01056	0.69319
0.77129	35.2692					0.01058	0.69391
0.77256	35.1219					0.0106	0.69466
0.77383	35.0128					0.01061	0.69543
0.7751	34.9086					0.01063	0.69624
0.77637	34.8344					0.01065	0.6971
0.77764	34.7627					0.01066	0.69805
0.7791	34.6687					0.01068	0.6991
0.78037	34.5279					0.0107	0.70027
0.78164	34.3797					0.01071	0.70158
0.78291	34.2121					0.01073	0.70302
0.78437	34.0335					0.01075	0.70457
0.78564	33.8278					0.01077	0.70615
0.78691	33.4846					0.01078	0.70776
0.78836	33.0595					0.0108	0.7094
0.78982	32.4875					0.01082	0.71103
						0.01083	0.71265
						0.01085	0.71426
						0.01087	0.71586
						0.01088	0.71743
						0.0109	0.71896
						0.01092	0.72048
						0.01094	0.72202
						0.01095	0.72356
						0.01097	0.72508
						0.01099	0.72661
						0.011	0.72813
						0.01102	0.72963
						0.01104	0.73112
						0.01105	0.73261
						0.01107	0.7341
						0.01109	0.73559
						0.01111	0.73709
						0.01112	0.73859
						0.01114	0.74009
						0.01116	0.74158
						0.01117	0.74308
						0.01119	0.74457
						0.01121	0.74607
						0.01122	0.74757
						0.01124	0.74903
						0.01126	0.75047
						0.01128	0.75189
						0.01129	0.75326
						0.01131	0.75464
						0.01133	0.75599
						0.01134	0.75735
						0.01136	0.7587
						0.01138	0.76003
						0.01139	0.76134
						0.01141	0.76259
						0.01143	0.76383
						0.01145	0.76504
						0.01146	0.7662
						0.01148	0.76732
						0.0115	0.7684
						0.01151	0.76949
						0.01153	0.77057
						0.01155	0.77166
						0.01156	0.77276
						0.01158	0.77382
						0.0116	0.77485
						0.01162	0.77584
						0.01163	0.77682
						0.01165	0.77775
						0.01167	0.77867
						0.01168	0.77954
						0.0117	0.7804
						0.01172	0.78121
						0.01173	0.78199
						0.01175	0.78272
						0.01177	0.78343
						0.01179	0.78411
						0.0118	0.78477
						0.01182	0.7854
						0.01184	0.78601
						0.01185	0.78657
						0.01187	0.78712
						0.01189	0.78765
						0.0119	0.78817
						0.01192	0.78869
						0.01194	0.78922
						0.01196	0.78978
						0.01197	0.79033
						0.01199	0.79089
						0.01201	0.79144
						0.01202	0.792
						0.01204	0.79254
						0.01206	0.79308
						0.01207	0.79361
						0.01209	0.79417
						0.01211	0.79481
						0.01213	0.79552
						0.01214	0.79633
						0.01216	0.79722
						0.01218	0.79821
						0.01219	0.79927
						0.01221	0.80036
						0.01223	0.80147
						0.01224	0.8026
						0.01226	0.80375
						0.01228	0.80492
						0.0123	0.80613
						0.01231	0.80735
						0.01233	0.80862
						0.01235	0.81
						0.01236	0.81143
						0.01238	0.81293
						0.0124	0.81447
						0.01241	0.81604
						0.01243	0.81764
						0.01245	0.81926
						0.01247	0.82088
						0.01248	0.82249
						0.0125	0.82409
						0.01252	0.82567
						0.01253	0.82726
						0.01255	0.82883
						0.01257	0.83038
						0.01258	0.83192
						0.0126	0.83346
						0.01262	0.835
						0.01264	0.83653
						0.01265	0.83806
						0.01267	0.83959
						0.01269	0.84108
						0.0127	0.84254
						0.01272	0.84398
						0.01274	0.84539
						0.01275	0.84679
						0.01277	0.84818
						0.01279	0.84957
						0.01281	0.85094
						0.01282	0.85231
						0.01284	0.85364
						0.01286	0.85495
						0.01287	0.85626
						0.01289	0.85753
						0.01291	0.85878
						0.01292	0.86
						0.01294	0.86122
						0.01296	0.86239
						0.01298	0.86356
						0.01299	0.86468
						0.01301	0.86577
						0.01303	0.86684
						0.01304	0.86789
						0.01306	0.86894
						0.01308	0.86997
						0.01309	0.87099
						0.01311	0.87202
						0.01313	0.87302
						0.01315	0.874
						0.01316	0.87498
						0.01318	0.87596
						0.0132	0.87693
						0.01321	0.87787
						0.01323	0.8788
						0.01325	0.87971
						0.01326	0.88061
						0.01328	0.88151
						0.0133	0.88237
						0.01332	0.88324
						0.01333	0.88409
						0.01335	0.88493
						0.01337	0.88575
						0.01338	0.88654
						0.0134	0.88732
						0.01342	0.88809
						0.01343	0.88886
						0.01345	0.88961
						0.01347	0.89035
						0.01349	0.89109
						0.0135	0.89181
						0.01352	0.89253
						0.01354	0.89324
						0.01355	0.89396
						0.01357	0.89467
						0.01359	0.89539
						0.0136	0.8961
						0.01362	0.89683
						0.01364	0.89757
						0.01366	0.89835
						0.01367	0.89916
						0.01369	0.89999
						0.01371	0.90082
						0.01372	0.90168
						0.01374	0.90253
						0.01376	0.90339
						0.01377	0.90427
						0.01379	0.90528
						0.01381	0.90641
						0.01383	0.90761
						0.01384	0.90882
						0.01386	0.91008
						0.01388	0.9114
						0.01389	0.91276
						0.01391	0.91411
						0.01393	0.91547
						0.01394	0.91682
						0.01396	0.91817
						0.01398	0.91953
						0.014	0.92089
						0.01401	0.92226
						0.01403	0.92361
						0.01405	0.92495
						0.01406	0.92629
						0.01408	0.92767
						0.0141	0.92909
						0.01411	0.93049
						0.01413	0.9319
						0.01415	0.93329
						0.01417	0.9347
						0.01418	0.93613
						0.0142	0.93758
						0.01422	0.93905
						0.01423	0.94053
						0.01425	0.94201
						0.01427	0.94348
						0.01428	0.94494
						0.0143	0.94637
						0.01432	0.94779
						0.01434	0.94918
						0.01435	0.95054
						0.01437	0.95189
						0.01439	0.95322
						0.0144	0.95458
						0.01442	0.95593
						0.01444	0.9573
						0.01445	0.95864
						0.01447	0.95996
						0.01449	0.96127
						0.01451	0.96255
						0.01452	0.9638
						0.01454	0.96503
						0.01456	0.96624
						0.01457	0.96746
						0.01459	0.96866
						0.01461	0.96981
						0.01463	0.97095
						0.01464	0.97207
						0.01466	0.9732
						0.01468	0.9743
						0.01469	0.97537
						0.01471	0.97642
						0.01473	0.97745
						0.01474	0.97844
						0.01476	0.97942
						0.01478	0.98035
						0.0148	0.98127
						0.01481	0.98218
						0.01483	0.98304
						0.01485	0.98392
						0.01486	0.98475
						0.01488	0.9856
						0.0149	0.98643
						0.01491	0.98726
						0.01493	0.98809
						0.01495	0.98891
						0.01497	0.98974
						0.01498	0.99055
						0.015	0.99135
						0.01502	0.99217
						0.01503	0.99298
						0.01505	0.99379
						0.01507	0.99461
						0.01508	0.99541
						0.0151	0.99623
						0.01512	0.99707
						0.01514	0.99793
						0.01515	0.99879
						0.01517	0.99963
						0.01519	1.00047
						0.0152	1.0014
						0.01522	1.00255
						0.01524	1.0038
						0.01525	1.00509
						0.01527	1.00637
						0.01529	1.0076
						0.01531	1.00879
						0.01532	1.00993
						0.01534	1.01106
						0.01536	1.01217
						0.01537	1.01332
						0.01539	1.01454
						0.01541	1.01577
						0.01542	1.01698
						0.01544	1.01814
						0.01546	1.01928
						0.01548	1.02042
						0.01549	1.02153
						0.01551	1.02267
						0.01553	1.02381
						0.01554	1.02503
						0.01556	1.02627
						0.01558	1.02753
						0.01559	1.02879
						0.01561	1.03
						0.01563	1.0312
						0.01565	1.03241
						0.01566	1.03362
						0.01568	1.0348
						0.0157	1.03599
						0.01571	1.03717
						0.01573	1.03837
						0.01575	1.03953
						0.01576	1.04066
						0.01578	1.0418
						0.0158	1.04292
						0.01582	1.04409
						0.01583	1.0453
						0.01585	1.04657
						0.01587	1.04787
						0.01588	1.04917
						0.0159	1.05049
						0.01592	1.0518
						0.01593	1.05316
						0.01595	1.05451
						0.01597	1.05587
						0.01599	1.05722
						0.016	1.05854
						0.01602	1.05983
						0.01604	1.06109
						0.01605	1.06232
						0.01607	1.06354
						0.01609	1.06474
						0.0161	1.06596
						0.01612	1.06714
						0.01614	1.06832
						0.01616	1.06946
						0.01617	1.07057
						0.01619	1.07166
						0.01621	1.07273
						0.01622	1.07379
						0.01624	1.07486
						0.01626	1.0759
						0.01627	1.07694
						0.01629	1.07798
						0.01631	1.07898
						0.01633	1.07999
						0.01634	1.08097
						0.01636	1.08196
						0.01638	1.08297
						0.01639	1.08395
						0.01641	1.08496
						0.01643	1.08596
						0.01644	1.08696
						0.01646	1.08792
						0.01648	1.08887
						0.0165	1.08979
						0.01651	1.0907
						0.01653	1.0916
						0.01655	1.0925
						0.01656	1.09341
						0.01658	1.09428
						0.0166	1.09516
						0.01661	1.096
						0.01663	1.09685
						0.01665	1.09769
						0.01667	1.09852
						0.01668	1.09935
						0.0167	1.1002
						0.01672	1.10108
						0.01673	1.10202
						0.01675	1.10302
						0.01677	1.10405
						0.01678	1.1051
						0.0168	1.10617
						0.01682	1.10722
						0.01684	1.10827
						0.01685	1.10932
						0.01687	1.11038
						0.01689	1.11141
						0.0169	1.11244
						0.01692	1.11349
						0.01694	1.11455
						0.01695	1.11564
						0.01697	1.1168
						0.01699	1.11798
						0.01701	1.11918
						0.01702	1.12036
						0.01704	1.12157
						0.01706	1.12279
						0.01707	1.12401
						0.01709	1.12525
						0.01711	1.12648
						0.01712	1.12771
						0.01714	1.12893
						0.01716	1.13013
						0.01718	1.13132
						0.01719	1.13252
						0.01721	1.13371
						0.01723	1.13491
						0.01724	1.1361
						0.01726	1.13731
						0.01728	1.13851
						0.01729	1.13971
						0.01731	1.14091
						0.01733	1.14212
						0.01735	1.14336
						0.01736	1.14466
						0.01738	1.14598
						0.0174	1.14729
						0.01741	1.14861
						0.01743	1.14993
						0.01745	1.15126
						0.01746	1.15257
						0.01748	1.15388
						0.0175	1.15516
						0.01752	1.15644
						0.01753	1.15773
						0.01755	1.159
						0.01757	1.16029
						0.01758	1.16156
						0.0176	1.16281
						0.01762	1.16405
						0.01763	1.16527
						0.01765	1.16648
						0.01767	1.16766
						0.01769	1.16886
						0.0177	1.17003
						0.01772	1.17119
						0.01774	1.17232
						0.01775	1.17346
						0.01777	1.17457
						0.01779	1.17567
						0.0178	1.17678
						0.01782	1.17786
						0.01784	1.17893
						0.01786	1.18
						0.01787	1.18104
						0.01789	1.18208
						0.01791	1.18309
						0.01792	1.1841
						0.01794	1.18509
						0.01796	1.18608
						0.01797	1.18705
						0.01799	1.188
						0.01801	1.18895
						0.01803	1.18988
						0.01804	1.19082
						0.01806	1.19174
						0.01808	1.19266
						0.01809	1.19358
						0.01811	1.19449
						0.01813	1.1954
						0.01814	1.19631
						0.01816	1.19724
						0.01818	1.19818
						0.0182	1.19916
						0.01821	1.20016
						0.01823	1.20117
						0.01825	1.20219
						0.01826	1.20321
						0.01828	1.20423
						0.0183	1.20525
						0.01831	1.20627
						0.01833	1.20728
						0.01835	1.20828
						0.01837	1.20929
						0.01838	1.21029
						0.0184	1.21128
						0.01842	1.2123
						0.01843	1.21332
						0.01845	1.21437
						0.01847	1.21543
						0.01848	1.21651
						0.0185	1.2176
						0.01852	1.2187
						0.01854	1.21982
						0.01855	1.22095
						0.01857	1.2221
						0.01859	1.22325
						0.0186	1.22442
						0.01862	1.22557
						0.01864	1.22674
						0.01865	1.22791
						0.01867	1.22907
						0.01869	1.23024
						0.01871	1.2314
						0.01872	1.23259
						0.01874	1.23376
						0.01876	1.23494
						0.01877	1.23612
						0.01879	1.23729
						0.01881	1.23847
						0.01882	1.23965
						0.01884	1.24083
						0.01886	1.24206
						0.01888	1.2433
						0.01889	1.24457
						0.01891	1.24586
						0.01893	1.24715
						0.01894	1.24847
						0.01896	1.24976
						0.01898	1.25107
						0.01899	1.25237
						0.01901	1.25366
						0.01903	1.25496
						0.01905	1.25625
						0.01906	1.25752
						0.01908	1.25877
						0.0191	1.26001
						0.01911	1.26125
						0.01913	1.26246
						0.01915	1.26367
						0.01916	1.26486
						0.01918	1.26605
						0.0192	1.26724
						0.01922	1.26842
						0.01923	1.2696
						0.01925	1.27078
						0.01927	1.27193
						0.01928	1.27308
						0.0193	1.27421
						0.01932	1.27534
						0.01933	1.27645
						0.01935	1.27754
						0.01937	1.27863
						0.01939	1.27971
						0.0194	1.28077
						0.01942	1.28183
						0.01944	1.2829
						0.01945	1.28395
						0.01947	1.28499
						0.01949	1.28603
						0.0195	1.28705
						0.01952	1.28808
						0.01954	1.28909
						0.01956	1.2901
						0.01957	1.29112
						0.01959	1.29214
						0.01961	1.29316
						0.01962	1.29421
						0.01964	1.29525
						0.01966	1.29629
						0.01967	1.29732
						0.01969	1.29836
						0.01971	1.29939
						0.01973	1.30042
						0.01974	1.30145
						0.01976	1.30246
						0.01978	1.30349
						0.01979	1.30451
						0.01981	1.30554
						0.01983	1.30657
						0.01984	1.3076
						0.01986	1.30862
						0.01988	1.30963
						0.0199	1.31064
						0.01991	1.31164
						0.01993	1.31262
						0.01995	1.31361
						0.01996	1.31459
						0.01998	1.31557
						0.02	1.31654
						0.02001	1.31751
						0.02003	1.31848
						0.02005	1.31945
						0.02007	1.32042
						0.02008	1.3214
						0.0201	1.32244
						0.02012	1.32353
						0.02013	1.32466
						0.02015	1.32578
						0.02017	1.32691
						0.02018	1.32804
						0.0202	1.32917
						0.02022	1.33032
						0.02024	1.33148
						0.02025	1.33264
						0.02027	1.33382
						0.02029	1.33502
						0.0203	1.33622
						0.02032	1.33743
						0.02034	1.33865
						0.02035	1.33987
						0.02037	1.3411
						0.02039	1.34233
						0.02041	1.34358
						0.02042	1.34485
						0.02044	1.34611
						0.02046	1.34739
						0.02047	1.34866
						0.02049	1.34992
						0.02051	1.35118
						0.02052	1.35243
						0.02054	1.35368
						0.02056	1.35492
						0.02058	1.35616
						0.02059	1.3574
						0.02061	1.35865
						0.02063	1.35989
						0.02064	1.36114
						0.02066	1.36237
						0.02068	1.36361
						0.02069	1.36482
						0.02071	1.36603
						0.02073	1.36723
						0.02075	1.36843
						0.02076	1.36961
						0.02078	1.37078
						0.0208	1.37194
						0.02081	1.3731
						0.02083	1.37426
						0.02085	1.3754
						0.02086	1.37653
						0.02088	1.37765
						0.0209	1.37877
						0.02092	1.37987
						0.02093	1.38096
						0.02095	1.38204
						0.02097	1.38313
						0.02098	1.3842
						0.021	1.38526
						0.02102	1.38631
						0.02103	1.38735
						0.02105	1.3884
						0.02107	1.38943
						0.02109	1.39046
						0.0211	1.39149
						0.02112	1.39253
						0.02114	1.39356
						0.02115	1.39459
						0.02117	1.39562
						0.02119	1.39668
						0.0212	1.39774
						0.02122	1.39882
						0.02124	1.39989
						0.02126	1.40097
						0.02127	1.40204
						0.02129	1.40311
						0.02131	1.40417
						0.02132	1.40522
						0.02134	1.40628
						0.02136	1.40734
						0.02137	1.40839
						0.02139	1.40942
						0.02141	1.41045
						0.02143	1.41148
						0.02144	1.41251
						0.02146	1.41354
						0.02148	1.41457
						0.02149	1.41561
						0.02151	1.41664
						0.02153	1.41767
						0.02154	1.41868
						0.02156	1.41971
						0.02158	1.42071
						0.0216	1.42172
						0.02161	1.42272
						0.02163	1.42372
						0.02165	1.42472
						0.02166	1.42574
						0.02168	1.42676
						0.0217	1.42782
						0.02171	1.42889
						0.02173	1.42998
						0.02175	1.43109
						0.02177	1.43222
						0.02178	1.43337
						0.0218	1.43454
						0.02182	1.43573
						0.02183	1.43694
						0.02185	1.43815
						0.02187	1.43935
						0.02188	1.44055
						0.0219	1.44176
						0.02192	1.44296
						0.02194	1.44417
						0.02195	1.44537
						0.02197	1.44658
						0.02199	1.44779
						0.022	1.4492
						0.02202	1.4509
						0.02204	1.45272
						0.02205	1.45454
						0.02207	1.45631
						0.02209	1.45803
						0.02211	1.45969
						0.02212	1.46129
						0.02214	1.46284
						0.02216	1.46437
						0.02217	1.46587
						0.02219	1.46738
						0.02221	1.46889
						0.02222	1.4704
						0.02224	1.47186
						0.02226	1.47329
						0.02228	1.47468
						0.02229	1.47603
						0.02231	1.47732
						0.02233	1.47856
						0.02234	1.47973
						0.02236	1.48087
						0.02238	1.48193
						0.02239	1.48296
						0.02241	1.48392
						0.02243	1.48484
						0.02245	1.48571
						0.02246	1.48661
						0.02248	1.48754
						0.0225	1.48855
						0.02251	1.48958
						0.02253	1.4906
						0.02255	1.4916
						0.02256	1.49256
						0.02258	1.4935
						0.0226	1.49443
						0.02262	1.49535
						0.02263	1.49631
						0.02265	1.49734
						0.02267	1.49841
						0.02268	1.49949
						0.0227	1.50055
						0.02272	1.50159
						0.02273	1.50263
						0.02275	1.50366
						0.02277	1.50469
						0.02279	1.50571
						0.0228	1.5067
						0.02282	1.50764
						0.02284	1.50859
						0.02285	1.50955
						0.02287	1.51049
						0.02289	1.51143
						0.0229	1.51234
						0.02292	1.51323
						0.02294	1.5141
						0.02296	1.51497
						0.02297	1.51583
						0.02299	1.51671
						0.02301	1.51757
						0.02302	1.51841
						0.02304	1.51923
						0.02306	1.52005
						0.02307	1.52085
						0.02309	1.52164
						0.02311	1.52238
						0.02313	1.52313
						0.02314	1.52386
						0.02316	1.52457
						0.02318	1.52529
						0.02319	1.52607
						0.02321	1.52689
						0.02323	1.52779
						0.02324	1.5288
						0.02326	1.52992
						0.02328	1.53106
						0.0233	1.53224
						0.02331	1.53346
						0.02333	1.53469
						0.02335	1.53597
						0.02336	1.53725
						0.02338	1.53851
						0.0234	1.53974
						0.02341	1.54094
						0.02343	1.54212
						0.02345	1.54333
						0.02347	1.54455
						0.02348	1.54578
						0.0235	1.54701
						0.02352	1.54821
						0.02353	1.5494
						0.02355	1.55059
						0.02357	1.55178
						0.02358	1.55298
						0.0236	1.5542
						0.02362	1.55544
						0.02364	1.55671
						0.02365	1.55801
						0.02367	1.55934
						0.02369	1.56068
						0.0237	1.56205
						0.02372	1.56353
						0.02374	1.56522
						0.02375	1.56706
						0.02377	1.56893
						0.02379	1.57074
						0.02381	1.5725
						0.02382	1.5742
						0.02384	1.57582
						0.02386	1.57741
						0.02387	1.57896
						0.02389	1.58048
						0.02391	1.58198
						0.02392	1.58346
						0.02394	1.58492
						0.02396	1.58635
						0.02398	1.58778
						0.02399	1.58922
						0.02401	1.59063
						0.02403	1.59202
						0.02404	1.59336
						0.02406	1.59464
						0.02408	1.59587
						0.02409	1.59708
						0.02411	1.59823
						0.02413	1.59931
						0.02415	1.60031
						0.02416	1.60124
						0.02418	1.60215
						0.0242	1.60302
						0.02421	1.60392
						0.02423	1.6048
						0.02425	1.60571
						0.02427	1.60661
						0.02428	1.60753
						0.0243	1.60845
						0.02432	1.60936
						0.02433	1.61024
						0.02435	1.61113
						0.02437	1.61202
						0.02438	1.61295
						0.0244	1.61391
						0.02442	1.61486
						0.02444	1.61579
						0.02445	1.61671
						0.02447	1.6176
						0.02449	1.61849
						0.0245	1.6194
						0.02452	1.62028
						0.02454	1.62114
						0.02455	1.62201
						0.02457	1.62285
						0.02459	1.62369
						0.02461	1.62451
						0.02462	1.62532
						0.02464	1.62612
						0.02466	1.62687
						0.02467	1.6276
						0.02469	1.62834
						0.02471	1.62906
						0.02472	1.6298
						0.02474	1.63052
						0.02476	1.63125
						0.02478	1.63197
						0.02479	1.63265
						0.02481	1.63331
						0.02483	1.63396
						0.02484	1.63466
						0.02486	1.63538
						0.02488	1.63611
						0.02489	1.63686
						0.02491	1.63763
						0.02493	1.63843
						0.02495	1.63933
						0.02496	1.64052
						0.02498	1.64186
						0.025	1.64323
						0.02501	1.64457
						0.02503	1.64592
						0.02505	1.64726
						0.02506	1.64861
						0.02508	1.64996
						0.0251	1.65129
						0.02512	1.65261
						0.02513	1.6539
						0.02515	1.65519
						0.02517	1.65651
						0.02518	1.6578
						0.0252	1.6591
						0.02522	1.66037
						0.02523	1.66168
						0.02525	1.66299
						0.02527	1.66432
						0.02529	1.66567
						0.0253	1.66703
						0.02532	1.66841
						0.02534	1.66982
						0.02535	1.67122
						0.02537	1.67263
						0.02539	1.67402
						0.0254	1.6754
						0.02542	1.67681
						0.02544	1.67822
						0.02546	1.67962
						0.02547	1.68103
						0.02549	1.68241
						0.02551	1.68379
						0.02552	1.68517
						0.02554	1.68654
						0.02556	1.68788
						0.02557	1.68925
						0.02559	1.69058
						0.02561	1.6919
						0.02563	1.69321
						0.02564	1.69452
						0.02566	1.69579
						0.02568	1.69704
						0.02569	1.69828
						0.02571	1.6995
						0.02573	1.70071
						0.02574	1.70193
						0.02576	1.70312
						0.02578	1.70429
						0.0258	1.70546
						0.02581	1.70661
						0.02583	1.70777
						0.02585	1.7089
						0.02586	1.71
						0.02588	1.71109
						0.0259	1.71214
						0.02591	1.71319
						0.02593	1.7142
						0.02595	1.71521
						0.02597	1.71618
						0.02598	1.71711
						0.026	1.71802
						0.02602	1.7189
						0.02603	1.71975
						0.02605	1.72058
						0.02607	1.72141
						0.02608	1.72222
						0.0261	1.72302
						0.02612	1.72382
						0.02614	1.7246
						0.02615	1.72537
						0.02617	1.72617
						0.02619	1.72697
						0.0262	1.72781
						0.02622	1.7289
						0.02624	1.7301
						0.02625	1.73134
						0.02627	1.73257
						0.02629	1.73379
						0.02631	1.73498
						0.02632	1.73616
						0.02634	1.73731
						0.02636	1.73846
						0.02637	1.73957
						0.02639	1.74069
						0.02641	1.74182
						0.02642	1.74294
						0.02644	1.74407
						0.02646	1.74517
						0.02648	1.74627
						0.02649	1.74734
						0.02651	1.74837
						0.02653	1.74937
						0.02654	1.75032
						0.02656	1.75127
						0.02658	1.75218
						0.02659	1.75307
						0.02661	1.75391
						0.02663	1.75471
						0.02665	1.75548
						0.02666	1.75626
						0.02668	1.75711
						0.0267	1.75806
						0.02671	1.75909
						0.02673	1.76019
						0.02675	1.76131
						0.02676	1.76252
						0.02678	1.76379
						0.0268	1.76512
						0.02682	1.76645
						0.02683	1.76778
						0.02685	1.76912
						0.02687	1.77044
						0.02688	1.77176
						0.0269	1.77308
						0.02692	1.77441
						0.02693	1.77576
						0.02695	1.77712
						0.02697	1.77847
						0.02699	1.77982
						0.027	1.78117
						0.02702	1.78251
						0.02704	1.78383
						0.02705	1.78511
						0.02707	1.78639
						0.02709	1.78765
						0.0271	1.78894
						0.02712	1.79024
						0.02714	1.79155
						0.02716	1.79279
						0.02717	1.79401
						0.02719	1.7952
						0.02721	1.79637
						0.02722	1.79753
						0.02724	1.79867
						0.02726	1.79979
						0.02727	1.8009
						0.02729	1.80197
						0.02731	1.80302
						0.02733	1.80405
						0.02734	1.80509
						0.02736	1.80612
						0.02738	1.8072
						0.02739	1.80833
						0.02741	1.80953
						0.02743	1.81073
						0.02744	1.81196
						0.02746	1.81319
						0.02748	1.81441
						0.0275	1.8156
						0.02751	1.81676
						0.02753	1.81788
						0.02755	1.81898
						0.02756	1.82009
						0.02758	1.82119
						0.0276	1.82228
						0.02761	1.82333
						0.02763	1.82436
						0.02765	1.82535
						0.02767	1.82633
						0.02768	1.82728
						0.0277	1.82821
						0.02772	1.82912
						0.02773	1.83005
						0.02775	1.83095
						0.02777	1.83187
						0.02778	1.83278
						0.0278	1.83367
						0.02782	1.83455
						0.02784	1.83542
						0.02785	1.83628
						0.02787	1.83715
						0.02789	1.83801
						0.0279	1.83892
						0.02792	1.83988
						0.02794	1.84088
						0.02795	1.84186
						0.02797	1.84284
						0.02799	1.84386
						0.02801	1.84487
						0.02802	1.84596
						0.02804	1.84713
						0.02806	1.84835
						0.02807	1.84961
						0.02809	1.85086
						0.02811	1.8521
						0.02812	1.85331
						0.02814	1.85449
						0.02816	1.85565
						0.02818	1.8568
						0.02819	1.85793
						0.02821	1.85908
						0.02823	1.86022
						0.02824	1.86138
						0.02826	1.86254
						0.02828	1.86371
						0.02829	1.86488
						0.02831	1.86606
						0.02833	1.86724
						0.02835	1.86843
						0.02836	1.86962
						0.02838	1.87081
						0.0284	1.87204
						0.02841	1.87328
						0.02843	1.87454
						0.02845	1.87581
						0.02846	1.87708
						0.02848	1.87838
						0.0285	1.87966
						0.02852	1.88094
						0.02853	1.88221
						0.02855	1.88346
						0.02857	1.88471
						0.02858	1.88594
						0.0286	1.88717
						0.02862	1.88838
						0.02863	1.8896
						0.02865	1.89079
						0.02867	1.89199
						0.02869	1.89318
						0.0287	1.89435
						0.02872	1.89551
						0.02874	1.89666
						0.02875	1.8978
						0.02877	1.89892
						0.02879	1.90001
						0.0288	1.90111
						0.02882	1.90221
						0.02884	1.90329
						0.02886	1.90438
						0.02887	1.90546
						0.02889	1.90654
						0.02891	1.90759
						0.02892	1.90863
						0.02894	1.90967
						0.02896	1.91072
						0.02897	1.91179
						0.02899	1.91288
						0.02901	1.91395
						0.02903	1.91501
						0.02904	1.91606
						0.02906	1.91712
						0.02908	1.91819
						0.02909	1.91927
						0.02911	1.92037
						0.02913	1.9215
						0.02914	1.92263
						0.02916	1.92377
						0.02918	1.92492
						0.0292	1.92607
						0.02921	1.92724
						0.02923	1.92838
						0.02925	1.92954
						0.02926	1.93069
						0.02928	1.93185
						0.0293	1.933
						0.02931	1.93415
						0.02933	1.93529
						0.02935	1.93642
						0.02937	1.93754
						0.02938	1.93866
						0.0294	1.93977
						0.02942	1.94087
						0.02943	1.94197
						0.02945	1.94304
						0.02947	1.9441
						0.02948	1.94513
						0.0295	1.94617
						0.02952	1.94718
						0.02954	1.9482
						0.02955	1.94921
						0.02957	1.95022
						0.02959	1.95123
						0.0296	1.95224
						0.02962	1.95325
						0.02964	1.95426
						0.02965	1.95527
						0.02967	1.95629
						0.02969	1.95733
						0.02971	1.95839
						0.02972	1.95945
						0.02974	1.96053
						0.02976	1.96163
						0.02977	1.96275
						0.02979	1.96388
						0.02981	1.96503
						0.02982	1.96621
						0.02984	1.96739
						0.02986	1.96857
						0.02988	1.96974
						0.02989	1.97092
						0.02991	1.97209
						0.02993	1.97328
						0.02994	1.97445
						0.02996	1.97562
						0.02998	1.97679
						0.02999	1.97795
						0.03001	1.97911
						0.03003	1.98028
						0.03005	1.98144
						0.03006	1.98259
						0.03008	1.98375
						0.0301	1.98495
						0.03011	1.98616
						0.03013	1.9874
						0.03015	1.98865
						0.03016	1.98991
						0.03018	1.99116
						0.0302	1.99239
						0.03022	1.99364
						0.03023	1.9949
						0.03025	1.99616
						0.03027	1.99742
						0.03028	1.99867
						0.0303	1.99991
						0.03032	2.00116
						0.03033	2.00237
						0.03035	2.00358
						0.03037	2.00479
						0.03039	2.00598
						0.0304	2.00717
						0.03042	2.00834
						0.03044	2.00951
						0.03045	2.01067
						0.03047	2.01183
						0.03049	2.01296
						0.0305	2.01411
						0.03052	2.01524
						0.03054	2.01638
						0.03056	2.0175
						0.03057	2.01863
						0.03059	2.01976
						0.03061	2.02087
						0.03062	2.02198
						0.03064	2.02308
						0.03066	2.02417
						0.03067	2.02525
						0.03069	2.02632
						0.03071	2.0274
						0.03073	2.02847
						0.03074	2.02954
						0.03076	2.03061
						0.03078	2.03167
						0.03079	2.03272
						0.03081	2.03377
						0.03083	2.03481
						0.03084	2.03585
						0.03086	2.03688
						0.03088	2.03791
						0.0309	2.03894
						0.03091	2.03997
						0.03093	2.04099
						0.03095	2.04203
						0.03096	2.04307
						0.03098	2.04412
						0.031	2.04517
						0.03101	2.04622
						0.03103	2.04726
						0.03105	2.0483
						0.03107	2.04934
						0.03108	2.05038
						0.0311	2.05142
						0.03112	2.05247
						0.03113	2.05351
						0.03115	2.05455
						0.03117	2.05561
						0.03118	2.05669
						0.0312	2.05775
						0.03122	2.05884
						0.03124	2.05995
						0.03125	2.06107
						0.03127	2.0622
						0.03129	2.06333
						0.0313	2.06447
						0.03132	2.06561
						0.03134	2.06676
						0.03135	2.06791
						0.03137	2.06907
						0.03139	2.07022
						0.03141	2.07137
						0.03142	2.07252
						0.03144	2.07366
						0.03146	2.07481
						0.03147	2.07596
						0.03149	2.07711
						0.03151	2.07828
						0.03152	2.07947
						0.03154	2.08066
						0.03156	2.08186
						0.03158	2.08308
						0.03159	2.08429
						0.03161	2.08551
						0.03163	2.08673
						0.03164	2.08794
						0.03166	2.08914
						0.03168	2.09035
						0.03169	2.09155
						0.03171	2.09273
						0.03173	2.09392
						0.03175	2.09509
						0.03176	2.09627
						0.03178	2.09742
						0.0318	2.09858
						0.03181	2.09974
						0.03183	2.10089
						0.03185	2.10204
						0.03186	2.10318
						0.03188	2.10431
						0.0319	2.10545
						0.03192	2.10657
						0.03193	2.1077
						0.03195	2.10883
						0.03197	2.10996
						0.03198	2.11109
						0.032	2.11223
						0.03202	2.1134
						0.03203	2.11459
						0.03205	2.11578
						0.03207	2.11698
						0.03209	2.11818
						0.0321	2.11938
						0.03212	2.12056
						0.03214	2.12175
						0.03215	2.12293
						0.03217	2.12411
						0.03219	2.12529
						0.0322	2.12645
						0.03222	2.12763
						0.03224	2.12878
						0.03226	2.12992
						0.03227	2.13106
						0.03229	2.13219
						0.03231	2.13332
						0.03232	2.13444
						0.03234	2.13555
						0.03236	2.13665
						0.03237	2.13775
						0.03239	2.13883
						0.03241	2.13992
						0.03243	2.14101
						0.03244	2.14209
						0.03246	2.14316
						0.03248	2.14424
						0.03249	2.14532
						0.03251	2.1464
						0.03253	2.14747
						0.03254	2.14855
						0.03256	2.14962
						0.03258	2.1507
						0.0326	2.15177
						0.03261	2.15286
						0.03263	2.15394
						0.03265	2.15502
						0.03266	2.15611
						0.03268	2.15721
						0.0327	2.15828
						0.03272	2.15936
						0.03273	2.16044
						0.03275	2.16152
						0.03277	2.16259
						0.03278	2.16365
						0.0328	2.16472
						0.03282	2.1658
						0.03283	2.16686
						0.03285	2.16793
						0.03287	2.169
						0.03289	2.17006
						0.0329	2.17114
						0.03292	2.17222
						0.03294	2.17329
						0.03295	2.17436
						0.03297	2.17543
						0.03299	2.17653
						0.033	2.17762
						0.03302	2.1787
						0.03304	2.17981
						0.03306	2.18092
						0.03307	2.18203
						0.03309	2.18316
						0.03311	2.18429
						0.03312	2.18544
						0.03314	2.18661
						0.03316	2.18779
						0.03317	2.18896
						0.03319	2.19015
						0.03321	2.19134
						0.03323	2.19253
						0.03324	2.19371
						0.03326	2.1949
						0.03328	2.19609
						0.03329	2.19727
						0.03331	2.19846
						0.03333	2.19964
						0.03334	2.20084
						0.03336	2.20204
						0.03338	2.20325
						0.0334	2.20446
						0.03341	2.20568
						0.03343	2.2069
						0.03345	2.20813
						0.03346	2.20937
						0.03348	2.2106
						0.0335	2.21182
						0.03351	2.21305
						0.03353	2.21426
						0.03355	2.21547
						0.03357	2.21667
						0.03358	2.21788
						0.0336	2.21908
						0.03362	2.22028
						0.03363	2.22147
						0.03365	2.22266
						0.03367	2.22386
						0.03368	2.22506
						0.0337	2.22626
						0.03372	2.22744
						0.03374	2.2286
						0.03375	2.22976
						0.03377	2.23091
						0.03379	2.23206
						0.0338	2.23321
						0.03382	2.23436
						0.03384	2.2355
						0.03385	2.23662
						0.03387	2.23775
						0.03389	2.23886
						0.03391	2.23998
						0.03392	2.24108
						0.03394	2.24218
[truncated: 37,364 more rows]
