# Supplementary material for: Deformation and energy damage characteristics of granite-concrete composite under uniaxial compression
Source: PLoS One. 2025 Mar 10;20(3):e0316124. doi: 10.1371/journal.pone.0316124 (PMC11892862; doi:10.1371/journal.pone.0316124)
Supplement: S1 Minimal Data Set — (ZIP) [file pone.0316124.s003.zip › Fig 2. Comparison between the experimental results and the numerical simulation results/Concrete.xlsx]

## Sheet: Sheet1
concrete test-1		concrete test-2		concrete test-3		imitate
strain	stress	strain	stress	strain	stress	strain	stress
0.000573164	0.04243	0.00069974	0.04314	0.000795752	0.07197	1.07498e-05	0.12492
0.00146	0.04383	0.00169	0.04415	0.00187	0.07466	3.16697e-05	0.19046
0.00224	0.04454	0.00268	0.04542	0.00294	0.07735	5.86805e-05	0.17726
0.0029	0.04489	0.00368	0.04669	0.00416	0.0797	8.56914e-05	0.20955
0.00368	0.04629	0.00481	0.04745	0.00523	0.08273	0.000112702	0.20415
0.00457	0.04664	0.00566	0.04847	0.00631	0.08643	0.000139713	0.20936
0.00523	0.04769	0.00679	0.04974	0.00722	0.08979	0.000166724	0.21385
0.00601	0.04804	0.00778	0.05101	0.00845	0.09349	0.000193735	0.20949
0.0069	0.04874	0.00878	0.05202	0.00952	0.09753	0.000220746	0.21264
0.00768	0.04909	0.00977	0.05329	0.01059	0.1019	0.000247756	0.20676
0.00834	0.04909	0.01076	0.05532	0.01166	0.10795	0.000274767	0.20067
0.00923	0.04945	0.01175	0.0571	0.01273	0.113	0.000301778	0.20193
0.01001	0.04945	0.01274	0.05913	0.01381	0.11804	0.000328789	0.20066
0.01078	0.05015	0.01373	0.06141	0.01488	0.12342	0.0003558	0.2007
0.01156	0.05015	0.01487	0.06471	0.01595	0.13015	0.000382811	0.19888
0.01234	0.0505	0.01586	0.06725	0.01702	0.13587	0.000409821	0.19991
0.01311	0.0505	0.01685	0.07029	0.01824	0.14125	0.000436832	0.19585
0.01389	0.05085	0.01784	0.07359	0.01916	0.1473	0.000463843	0.19437
0.01467	0.05155	0.01884	0.0779	0.02023	0.15537	0.000490854	0.19252
0.01544	0.0519	0.01983	0.0812	0.0213	0.16143	0.000517865	0.18941
0.01622	0.0519	0.02082	0.08577	0.02238	0.16815	0.000544876	0.18718
0.017	0.0519	0.02181	0.09008	0.02345	0.17522	0.000571886	0.18597
0.01777	0.05225	0.02294	0.09541	0.02452	0.18362	0.000598897	0.18512
0.01855	0.0519	0.02379	0.09897	0.02559	0.19035	0.000625908	0.18343
0.01933	0.05155	0.02479	0.1048	0.02666	0.19775	0.000652919	0.18225
0.02011	0.0512	0.02592	0.10962	0.02773	0.20548	0.00067993	0.18041
0.02099	0.05085	0.02691	0.11622	0.02896	0.21423	0.000706941	0.18042
0.02166	0.05085	0.02776	0.12054	0.02988	0.2223	0.000733951	0.18016
0.02244	0.0505	0.02889	0.12739	0.0311	0.23104	0.000760962	0.17987
0.02321	0.0498	0.02989	0.13449	0.03217	0.24079	0.000787973	0.17967
0.0241	0.05015	0.03088	0.14033	0.03324	0.24954	0.000814984	0.17858
0.02477	0.0512	0.03173	0.14743	0.03416	0.25727	0.000841995	0.17691
0.02565	0.0519	0.03286	0.15606	0.03539	0.26837	0.000869005	0.17571
0.02643	0.0519	0.03385	0.16342	0.03646	0.27611	0.000896016	0.175
0.02721	0.05225	0.03485	0.17205	0.03753	0.28721	0.000923027	0.17483
0.02787	0.05225	0.03584	0.17941	0.0386	0.29696	0.000950038	0.17444
0.02876	0.0526	0.03683	0.1893	0.03967	0.30806	0.000977049	0.17403
0.02954	0.0526	0.03782	0.19996	0.04074	0.31747	0.001	0.17369
0.03032	0.0526	0.03881	0.20859	0.04181	0.32958	0.00103	0.17306
0.03109	0.05365	0.0398	0.2195	0.04289	0.34101	0.00106	0.17254
0.03187	0.05471	0.0408	0.2327	0.04396	0.3548	0.00109	0.17194
0.03265	0.05576	0.04179	0.24335	0.04503	0.36691	0.00111	0.17153
0.03342	0.05681	0.04278	0.25807	0.0461	0.37868	0.00114	0.17106
0.0342	0.05821	0.04377	0.27051	0.04717	0.39281	0.00117	0.17076
0.03498	0.05961	0.04476	0.28472	0.04824	0.40996	0.00119	0.17059
0.03575	0.06067	0.04575	0.30223	0.04931	0.42509	0.00122	0.17043
0.03653	0.06242	0.04675	0.31745	0.05038	0.4372	0.00125	0.17024
0.03731	0.06382	0.04774	0.33344	0.05146	0.45368	0.00127	0.17019
0.03819	0.06663	0.04873	0.34993	0.05268	0.47352	0.0013	0.17008
0.03886	0.06768	0.04972	0.37201	0.0536	0.48731	0.00133	0.17004
0.03975	0.07014	0.05071	0.39079	0.05482	0.50446	0.00136	0.16974
0.04053	0.07189	0.05171	0.41033	0.05589	0.52094	0.00138	0.16961
0.04119	0.07364	0.0527	0.43113	0.05681	0.53876	0.00141	0.16936
0.04197	0.07575	0.05369	0.45676	0.05804	0.55928	0.00144	0.16912
0.04286	0.07855	0.05468	0.47935	0.05911	0.5771	0.00146	0.16881
0.04363	0.0803	0.05567	0.50244	0.06018	0.5956	0.00149	0.16861
0.04441	0.08276	0.05666	0.53137	0.06125	0.61342	0.00152	0.16853
0.04519	0.08556	0.05766	0.55751	0.06232	0.63562	0.00154	0.16837
0.04596	0.08872	0.05865	0.5844	0.06339	0.65378	0.00157	0.16799
0.04674	0.09118	0.05964	0.61232	0.06431	0.67295	0.0016	0.16755
0.04763	0.09398	0.06063	0.63998	0.06554	0.69245	0.00163	0.16705
0.0484	0.09644	0.06177	0.68058	0.06661	0.71566	0.00165	0.16668
0.04918	0.10029	0.06262	0.709	0.06768	0.73651	0.00168	0.16632
0.04996	0.10275	0.06375	0.73438	0.0686	0.75702	0.00171	0.16614
0.05085	0.1059	0.06474	0.76381	0.06982	0.77788	0.00173	0.16604
0.05162	0.10906	0.06573	0.80111	0.07089	0.80343	0.00176	0.16608
0.05251	0.11292	0.06672	0.83562	0.07197	0.82698	0.00179	0.16607
0.05318	0.11607	0.06772	0.87217	0.07304	0.84984	0.00181	0.16599
0.05395	0.11888	0.06885	0.89881	0.07411	0.87305	0.00184	0.16605
0.05484	0.12239	0.0697	0.93459	0.07518	0.90197	0.00187	0.16617
0.05562	0.12554	0.07069	0.97468	0.07625	0.92551	0.0019	0.16617
0.0564	0.1294	0.07182	1.01427	0.07732	0.95006	0.00192	0.16608
0.05717	0.13256	0.07282	1.04193	0.07839	0.97461	0.00195	0.16596
0.05795	0.13606	0.07367	1.07847	0.07946	1.00017	0.00198	0.16584
0.05873	0.13992	0.0748	1.12009	0.08054	1.03111	0.002	0.16569
0.05961	0.14378	0.07579	1.15891	0.08161	1.05701	0.00203	0.16552
0.06039	0.14763	0.07678	1.18556	0.08268	1.08358	0.00206	0.1654
0.06106	0.15149	0.07778	1.22134	0.08375	1.11048	0.00208	0.16525
0.06194	0.15535	0.07877	1.26143	0.08482	1.14445	0.00211	0.16513
0.06272	0.15956	0.07976	1.2896	0.08589	1.1727	0.00214	0.16512
0.06361	0.16341	0.08075	1.317	0.08712	1.2033	0.00217	0.16501
0.06427	0.16727	0.08174	1.34365	0.08804	1.23357	0.00219	0.16486
0.06505	0.17183	0.08288	1.38044	0.08926	1.27023	0.00222	0.16459
0.06594	0.17709	0.08373	1.39415	0.09033	1.30184	0.00225	0.16428
0.06672	0.18095	0.08486	1.43221	0.09125	1.33446	0.00227	0.16408
0.06738	0.18551	0.08585	1.46215	0.09232	1.36675	0.0023	0.16403
0.06827	0.19007	0.08684	1.49996	0.09355	1.41618	0.00233	0.16397
0.06905	0.19568	0.08769	1.52458	0.09462	1.44006	0.00235	0.16423
0.06982	0.20024	0.08883	1.56543	0.09569	1.47268	0.00238	0.16833
0.0706	0.20444	0.08982	1.59385	0.09676	1.50799	0.00241	0.17934
0.07138	0.2097	0.09081	1.62101	0.09783	1.55037	0.00244	0.19537
0.07215	0.21496	0.0918	1.63978	0.0989	1.57526	0.00246	0.21322
0.07293	0.22128	0.09279	1.66897	0.09997	1.61662	0.00249	0.23034
0.07371	0.22619	0.09379	1.69257	0.10105	1.65395	0.00252	0.24592
0.0746	0.23145	0.09478	1.71439	0.10227	1.6896	0.00254	0.25994
0.07526	0.23671	0.09577	1.73469	0.10319	1.71449	0.00257	0.27205
0.07615	0.24372	0.09676	1.75727	0.10441	1.75114	0.0026	0.28219
0.07693	0.24898	0.09775	1.77377	0.10548	1.78007	0.00262	0.29056
0.07759	0.25459	0.09874	1.78874	0.1064	1.80832	0.00265	0.2975
0.07837	0.26055	0.09974	1.80498	0.10763	1.83657	0.00268	0.30339
0.07926	0.26757	0.10087	1.83213	0.1087	1.86986	0.00271	0.30862
0.08003	0.27388	0.10172	1.857	0.10977	1.90114	0.00273	0.31317
0.08081	0.27984	0.10285	1.88339	0.11084	1.93309	0.00276	0.31752
0.08159	0.2858	0.10384	1.91207	0.11191	1.96604	0.00279	0.32143
0.08236	0.29352	0.10484	1.94353	0.11298	2.0064	0.00281	0.32491
0.08314	0.29983	0.10583	1.96612	0.11405	2.03801	0.00284	0.32815
0.08392	0.30614	0.10682	1.99251	0.11513	2.06895	0.00287	0.33107
0.08469	0.3128	0.10781	2.02879	0.1162	2.09855	0.00289	0.33374
0.08547	0.32122	0.1088	2.05645	0.11742	2.13319	0.00292	0.33625
0.08625	0.32683	0.1098	2.08488	0.11834	2.16009	0.00295	0.33849
0.08702	0.33525	0.11093	2.12319	0.11941	2.18733	0.00298	0.34047
0.0878	0.34296	0.11192	2.15339	0.12048	2.21289	0.003	0.3422
0.08858	0.35208	0.11277	2.19501	0.12155	2.23744	0.00303	0.34369
0.08936	0.35804	0.11376	2.22952	0.12263	2.26636	0.00306	0.34492
0.09013	0.36716	0.1149	2.23941	0.1237	2.28957	0.00308	0.34597
0.09091	0.37663	0.11575	2.24449	0.12492	2.31109	0.00311	0.34699
0.09169	0.38399	0.11688	2.24931	0.12584	2.32925	0.00314	0.34797
0.09246	0.39205	0.11787	2.25489	0.12706	2.35078	0.00316	0.3488
0.09335	0.40187	0.11886	2.25971	0.12814	2.37129	0.00319	0.34969
0.09413	0.41204	0.11971	2.26454	0.12905	2.39517	0.00322	0.35048
0.09479	0.42011	0.12085	2.2691	0.13028	2.4214	0.00325	0.35127
0.09557	0.43028	0.12184	2.27494	0.13135	2.45436	0.00327	0.35198
0.09646	0.4415	0.12283	2.27976	0.13242	2.48194	0.0033	0.35268
0.09712	0.45167	0.12382	2.28458	0.13334	2.50951	0.00333	0.3532
0.0979	0.46184	0.12481	2.2894	0.13456	2.53743	0.00335	0.35365
0.09879	0.4699	0.12581	2.29524	0.13564	2.57173	0.00338	0.35404
0.09957	0.48358	0.1268	2.30032	0.13686	2.60065	0.00341	0.3545
0.10023	0.49375	0.12779	2.30488	0.13778	2.63126	0.00344	0.35478
0.10112	0.50602	0.12878	2.31021	0.13885	2.66186	0.00346	0.35497
0.1019	0.51619	0.12963	2.31909	0.14007	2.69885	0.00349	0.35515
0.10256	0.52812	0.13076	2.33051	0.14099	2.73484	0.00352	0.35516
0.10334	0.54214	0.13176	2.33965	0.14206	2.77452	0.00354	0.3551
0.10423	0.55407	0.13275	2.35005	0.14329	2.82228	0.00357	0.35512
0.105	0.56634	0.13374	2.35919	0.14436	2.88147	0.0036	0.35512
0.10578	0.57861	0.13473	2.36832	0.14543	2.91678	0.00362	0.35526
0.10656	0.5951	0.13572	2.38	0.1465	2.94402	0.00365	0.35553
0.10733	0.60702	0.13672	2.39091	0.14757	2.95411	0.00368	0.35591
0.10811	0.61929	0.13771	2.39954	0.14864	2.96386	0.00371	0.35634
0.10889	0.63367	0.1387	2.40994	0.14972	2.97698	0.00373	0.35665
0.10966	0.6498	0.13969	2.42187	0.15079	2.98438	0.00376	0.35707
0.11044	0.66418	0.14054	2.43202	0.15186	2.99615	0.00379	0.35751
0.11122	0.67715	0.14167	2.4409	0.15293	3.00355	0.00381	0.35804
0.112	0.69188	0.14267	2.45156	0.154	3.01095	0.00384	0.35857
0.11277	0.71012	0.14366	2.46399	0.15507	3.017	0.00387	0.35907
0.11366	0.72625	0.14465	2.47414	0.15614	3.02238	0.00389	0.35961
0.11433	0.74063	0.14578	2.48302	0.15722	3.02776	0.00392	0.36008
0.11521	0.75711	0.14678	2.49368	0.15844	3.03415	0.00395	0.36065
0.11599	0.77639	0.14777	2.50408	0.15951	3.04088	0.00398	0.36127
0.11666	0.79358	0.14876	2.51576	0.16043	3.04996	0.004	0.36182
0.11743	0.81076	0.14975	2.52464	0.1615	3.06005	0.00403	0.36232
0.11832	0.82829	0.15074	2.53377	0.16273	3.07316	0.00406	0.36293
0.1191	0.84969	0.15173	2.54925	0.1638	3.08291	0.00408	0.36349
0.11976	0.86897	0.15273	2.57209	0.16472	3.09267	0.00411	0.364
0.12054	0.88756	0.15372	2.59544	0.16579	3.10444	0.00414	0.36447
0.12143	0.90685	0.15471	2.63274	0.16701	3.11621	0.00416	0.36494
0.12209	0.92578	0.1557	2.67156	0.16793	3.12596	0.00419	0.36537
0.12287	0.95033	0.15669	2.69085	0.16915	3.1411	0.00422	0.36574
0.12365	0.97067	0.15768	2.69186	0.17023	3.1532	0.00425	0.3662
0.12454	0.99101	0.15868	2.69263	0.17114	3.16296	0.00427	0.36672
0.1252	1.01275	0.15967	2.69491	0.17237	3.17506	0.0043	0.36729
0.12609	1.03835	0.16066	2.70201	0.17329	3.18784	0.00433	0.36795
0.12687	1.06149	0.16165	2.71318	0.17451	3.20163	0.00435	0.36856
0.12764	1.08429	0.16264	2.72054	0.17558	3.21138	0.00438	0.36926
0.12842	1.10708	0.16364	2.73424	0.17665	3.22517	0.00441	0.36999
0.1292	1.13549	0.16463	2.77687	0.17772	3.23862	0.00443	0.37071
0.12997	1.15968	0.16562	2.82737	0.1788	3.24838	0.00446	0.37139
0.13075	1.18458	0.16661	2.86518	0.17971	3.2625	0.00449	0.37204
0.13153	1.20843	0.1676	2.91314	0.18094	3.27225	0.00452	0.37262
0.1323	1.23894	0.16845	2.9507	0.18201	3.28739	0.00454	0.37312
0.13297	1.25927	0.16944	3.00399	0.18293	3.29714	0.00457	0.37351
0.13386	1.29084	0.17044	3.04383	0.18415	3.31059	0.0046	0.37384
0.13463	1.31714	0.17157	3.0725	0.18522	3.32236	0.00462	0.37416
0.13541	1.34344	0.17242	3.11107	0.1863	3.33548	0.00465	0.37457
0.13619	1.37184	0.17341	3.15523	0.18737	3.34725	0.00468	0.37505
0.13697	1.40516	0.1744	3.19456	0.18844	3.35902	0.0047	0.37578
0.13774	1.43321	0.17525	3.24125	0.18951	3.37247	0.00473	0.37702
0.13852	1.46196	0.17625	3.27906	0.19058	3.38458	0.00476	0.37912
0.1393	1.49142	0.17738	3.33184	0.19165	3.40644	0.00479	0.38317
0.14007	1.52719	0.17823	3.38234	0.19272	3.44411	0.00481	0.3899
0.14096	1.55735	0.17922	3.42396	0.1938	3.4959	0.00484	0.39928
0.14163	1.58891	0.18021	3.47699	0.19487	3.54735	0.00487	0.41034
0.14251	1.62082	0.1812	3.53586	0.19594	3.55912	0.00489	0.42206
0.14329	1.6608	0.1822	3.57976	0.19701	3.58065	0.00492	0.43359
0.14407	1.69446	0.18305	3.63737	0.19808	3.59242	0.00495	0.44466
0.14484	1.72743	0.18404	3.6833	0.19915	3.59914	0.00497	0.45506
0.14562	1.76144	0.18517	3.74623	0.20022	3.60722	0.005	0.46461
0.1464	1.80142	0.18588	3.78911	0.2013	3.64051	0.00503	0.47327
0.14718	1.83228	0.18701	3.85281	0.20237	3.68053	0.00506	0.48097
0.14795	1.86419	0.18786	3.91193	0.20344	3.73198	0.00508	0.48781
0.14884	1.8961	0.18885	3.97842	0.20451	3.771	0.00511	0.49384
0.14962	1.93538	0.18928	4.00709	0.20543	3.80362	0.00514	0.49903
0.15028	1.96799	0.18928	3.99872	0.2065	3.85911	0.00516	0.50354
0.15106	1.99885	0.18928	3.99161	0.20757	3.91292	0.00519	0.50752
0.15195	2.03006	0.18956	3.98781	0.20864	3.96841	0.00522	0.51113
0.15261	2.06127	0.19056	4.05658	0.20971	4.00036	0.00524	0.51437
0.15339	2.09704	0.19155	4.1327	0.21078	4.05349	0.00527	0.51728
0.15428	2.12755	0.19254	4.18878	0.21186	4.10428	0.0053	0.52006
0.15505	2.15735	0.19339	4.25958	0.21293	4.15842	0.00533	0.52274
0.15572	2.18856	0.19438	4.32201	0.21385	4.1897	0.00535	0.52522
0.15661	2.22363	0.19551	4.3994	0.21507	4.24855	0.00538	0.5276
0.15739	2.25169	0.19636	4.46513	0.21599	4.3037	0.00541	0.52983
0.15816	2.28044	0.19736	4.53237	0.21706	4.34541	0.00543	0.53192
0.15894	2.30744	0.19835	4.59886	0.21813	4.40191	0.00546	0.5339
0.15972	2.3369	0.19934	4.67777	0.2192	4.47287	0.00549	0.53574
0.16049	2.35864	0.20019	4.74553	0.22027	4.52029	0.00551	0.5375
0.16127	2.37653	0.20132	4.81353	0.22134	4.58418	0.00554	0.53912
0.16205	2.39722	0.20231	4.88281	0.22226	4.63362	0.00557	0.54068
0.16282	2.42106	0.20317	4.95259	0.22333	4.70223	0.0056	0.54211
0.1636	2.44	0.20416	5.03735	0.22441	4.76848	0.00562	0.54348
0.16438	2.47436	0.20515	5.1084	0.22548	4.81993	0.00565	0.54483
0.16515	2.50382	0.20614	5.17971	0.22655	4.8882	0.00568	0.54604
0.16593	2.53678	0.20699	5.2533	0.22762	4.96051	0.0057	0.54716
0.1666	2.55747	0.20798	5.34135	0.22854	5.01701	0.00573	0.54817
0.16748	2.58833	0.20912	5.41672	0.22961	5.0873	0.00576	0.54908
0.16826	2.61604	0.21011	5.49259	0.23068	5.14312	0.00579	0.54994
0.16904	2.65145	0.21096	5.56821	0.23175	5.21778	0.00581	0.55072
0.1697	2.67495	0.21195	5.66109	0.23282	5.29816	0.00584	0.55141
0.17059	2.71212	0.21294	5.73721	0.2339	5.36307	0.00587	0.55201
0.17137	2.74473	0.21379	5.81512	0.23497	5.44849	0.00589	0.55254
0.17215	2.78366	0.21493	5.89327	0.23604	5.51474	0.00592	0.55296
0.17292	2.81487	0.21592	5.9892	0.23696	5.60588	0.00595	0.55337
0.1737	2.86712	0.21691	6.06888	0.23818	5.69097	0.00597	0.55374
0.17448	2.90745	0.21776	6.1483	0.2391	5.75924	0.006	0.55418
0.17525	2.959	0.21875	6.2295	0.24032	5.84634	0.00603	0.5546
0.17603	2.99442	0.21974	6.32644	0.24124	5.9405	0.00606	0.5551
0.17692	3.03229	0.22073	6.40815	0.24247	6.01079	0.00608	0.55557
0.17758	3.06034	0.22173	6.49087	0.24338	6.09151	0.00611	0.55608
0.17847	3.07542	0.22272	6.57309	0.24446	6.18264	0.00614	0.55665
0.17914	3.08559	0.22371	6.67333	0.24553	6.2832	0.00616	0.55726
0.18002	3.09927	0.22456	6.75605	0.2466	6.36862	0.00619	0.55794
0.18069	3.10874	0.22555	6.83979	0.24767	6.45404	0.00622	0.5587
0.18158	3.11645	0.22668	6.92429	0.24874	6.54216	0.00624	0.55946
0.18236	3.12276	0.22753	7.00854	0.24981	6.64641	0.00627	0.56031
0.18302	3.12837	0.22853	7.11157	0.25088	6.73553	0.0063	0.5611
0.18391	3.13539	0.22952	7.19784	0.25196	6.82532	0.00633	0.56195
0.18469	3.14135	0.23065	7.28641	0.25303	6.91613	0.00635	0.56283
0.18546	3.14731	0.2315	7.37421	0.2541	7.02677	0.00638	0.56368
0.18613	3.15292	0.23249	7.47977	0.25502	7.11926	0.00641	0.56459
0.18702	3.15993	0.23349	7.56706	0.25609	7.21477	0.00643	0.56552
0.18779	3.16625	0.23448	7.65512	0.25731	7.30893	0.00646	0.56635
0.18846	3.17852	0.23533	7.74393	0.25823	7.40545	0.00649	0.56713
0.18935	3.18834	0.23646	7.85076	0.2593	7.52181	0.00651	0.56785
0.19012	3.20412	0.23745	7.93958	0.26037	7.61901	0.00654	0.56853
0.1909	3.21604	0.2383	8.02839	0.26144	7.7162	0.00657	0.56919
0.19157	3.22832	0.23929	8.11899	0.26252	7.81575	0.0066	0.56984
0.19245	3.24024	0.24029	8.22607	0.26359	7.93581	0.00662	0.57052
0.19323	3.25427	0.24128	8.31666	0.26466	8.03502	0.00665	0.57124
0.19401	3.26654	0.24227	8.40751	0.26573	8.13658	0.00668	0.57201
0.19478	3.27916	0.24326	8.49886	0.2668	8.23781	0.0067	0.57275
0.19556	3.28968	0.24425	8.60925	0.26787	8.36056	0.00673	0.5736
0.19634	3.30546	0.2451	8.68182	0.26894	8.46448	0.00676	0.5746
0.19712	3.31809	0.2461	8.79297	0.26986	8.56772	0.00678	0.5756
0.19789	3.33176	0.24709	8.88356	0.27093	8.67265	0.00681	0.57662
0.19867	3.34369	0.24751	8.93482	0.27216	8.79843	0.00684	0.57764
0.19945	3.35771	0.24822	8.97314	0.27308	8.88318	0.00687	0.57864
0.20022	3.37244	0.24921	9.08758	0.27415	9.00997	0.00689	0.57965
0.201	3.38472	0.2502	9.18325	0.27522	9.11658	0.00692	0.58061
0.20178	3.3998	0.25105	9.27764	0.27629	9.24673	0.00695	0.58153
0.20255	3.43556	0.25205	9.37331	0.27721	9.33349	0.00697	0.58239
0.20333	3.49553	0.25318	9.48649	0.27843	9.46532	0.007	0.58321
0.20411	3.53551	0.25403	9.58089	0.27951	9.57496	0.00703	0.58399
0.20488	3.58811	0.25502	9.67604	0.28058	9.7078	0.00705	0.58481
0.20566	3.62528	0.25601	9.77197	0.28149	9.79558	0.00708	0.58577
0.20644	3.65088	0.257	9.88666	0.28272	9.92976	0.00711	0.587
0.20721	3.65298	0.25785	9.98284	0.28379	10.0414	0.00714	0.58855
0.20799	3.65684	0.25899	10.0793	0.28471	10.1534	0.00716	0.5906
0.20877	3.67508	0.25998	10.1749	0.28578	10.2674	0.00719	0.59371
0.20966	3.68279	0.26097	10.2909	0.28685	10.403	0.00722	0.59844
0.21043	3.6891	0.26182	10.3876	0.28792	10.5163	0.00724	0.60495
0.2111	3.69401	0.26281	10.4848	0.28899	10.6299	0.00727	0.61289
0.21188	3.69822	0.26381	10.5827	0.29007	10.7443	0.0073	0.62175
0.21276	3.70278	0.2648	10.6797	0.29114	10.8815	0.00732	0.63084
0.21343	3.70629	0.26579	10.7969	0.29206	10.9975	0.00735	0.63981
0.21421	3.71155	0.26678	10.8938	0.29313	11.1132	0.00738	0.6484
0.21498	3.71716	0.26777	10.9915	0.2942	11.2293	0.00741	0.65656
0.21587	3.7403	0.26876	11.089	0.29527	11.3685	0.00743	0.66422
0.21654	3.77537	0.26976	11.2072	0.29634	11.4845	0.00746	0.67123
0.21731	3.83463	0.27075	11.3052	0.29741	11.6022	0.00749	0.6777
0.21809	3.89249	0.27117	11.3813	0.29848	11.7203	0.00751	0.68354
0.21887	3.93422	0.27202	11.4303	0.2994	11.8386	0.00754	0.6887
0.21964	3.99033	0.27302	11.5511	0.30047	11.9826	0.00757	0.69334
0.22042	4.04995	0.27401	11.6518	0.30154	12.1013	0.00759	0.69751
0.2212	4.1043	0.27486	11.7515	0.30262	12.221	0.00762	0.70123
0.22197	4.14288	0.27599	11.8513	0.30323	12.3179	0.00765	0.70454
0.22275	4.19337	0.27684	11.971	0.30369	12.3461	0.00768	0.70758
0.22353	4.24773	0.27783	12.0733	0.30476	12.4699	0.0077	0.71035
0.2243	4.29893	0.27882	12.1733	0.30583	12.5963	0.00773	0.71298
0.22497	4.33855	0.27982	12.273	0.3069	12.7221	0.00776	0.71553
0.22575	4.39326	0.28081	12.3935	0.30797	12.8724	0.00778	0.71802
0.22652	4.45182	0.28166	12.4935	0.30904	12.9979	0.00781	0.72036
0.2273	4.4911	0.28265	12.5953	0.30996	13.121	0.00784	0.72264
0.22808	4.54615	0.28364	12.6963	0.31119	13.2464	0.00786	0.72493
0.22885	4.60507	0.28477	12.8199	0.31211	13.3954	0.00789	0.72713
0.22963	4.66994	0.28562	12.901	0.31318	13.5205	0.00792	0.72923
0.2303	4.71868	0.28662	13.0236	0.31425	13.6476	0.00795	0.73125
0.23107	4.77304	0.28761	13.1261	0.31532	13.7731	0.00797	0.73315
0.23185	4.83616	0.2886	13.2284	0.31639	13.9237	0.008	0.73494
0.23263	4.88631	0.28959	13.3312	0.31746	14.0502	0.00803	0.73664
0.23329	4.95644	0.29058	13.4543	0.31853	14.1766	0.00805	0.73827
0.23407	5.02097	0.29158	13.5583	0.3196	14.3034	0.00808	0.73993
0.23485	5.07813	0.29243	13.6608	0.32068	14.4571	0.0081	0.74084
0.23551	5.13213	0.29342	13.7641	0.32175	14.5849	0.00812	0.74197
0.23629	5.20612	0.29455	13.8884	0.32267	14.712	0.00815	0.74333
0.23707	5.27626	0.2954	13.9915	0.32389	14.8412	0.00817	0.74464
0.23762	5.33132	0.29639	14.0942	0.32481	14.969	0.0082	0.74586
0.23762	5.32114	0.29738	14.1975	0.32588	15.123	0.00823	0.74693
0.23751	5.2959	0.29838	14.3221	0.32695	15.2515	0.00825	0.74801
0.23751	5.28222	0.29923	14.4254	0.32802	15.3806	0.00828	0.749
0.23796	5.28362	0.30036	14.5289	0.32879	15.5074	0.00831	0.75
0.23873	5.37024	0.30135	14.6332	0.32879	15.5034	0.00833	0.7509
0.23951	5.46212	0.3022	14.7365	0.32986	15.5948	0.00836	0.75176
0.24017	5.54382	0.30319	14.8603	0.33078	15.7307	0.00839	0.75262
0.24095	5.6108	0.30419	14.9654	0.33185	15.8659	0.00842	0.7535
0.24184	5.69461	0.30518	15.0692	0.33292	16.0256	0.00844	0.75439
0.24251	5.79	0.30603	15.1735	0.33399	16.1585	0.00847	0.75529
0.24328	5.85803	0.30702	15.2986	0.33506	16.2917	0.0085	0.75628
0.24406	5.94324	0.30815	15.4026	0.33613	16.4242	0.00852	0.75731
0.24484	6.01057	0.309	15.5069	0.33721	16.5563	0.00855	0.75835
0.24561	6.09544	0.30999	15.6112	0.33812	16.6865	0.00858	0.75943
0.24639	6.18696	0.31099	15.7373	0.3392	16.8466	0.0086	0.76055
0.24717	6.25499	0.31198	15.8421	0.34027	16.9787	0.00863	0.76167
0.24794	6.34301	0.31283	15.9469	0.34134	17.1119	0.00866	0.76273
0.24872	6.41245	0.31382	16.0522	0.34241	17.2461	0.00869	0.76384
0.2495	6.50748	0.31481	16.1778	0.34348	17.4055	0.00871	0.76489
0.25027	6.5983	0.3158	16.2826	0.34455	17.539	0.00874	0.76596
0.25105	6.66949	0.3168	16.3879	0.34547	17.6722	0.00877	0.76707
0.25172	6.75997	0.31779	16.4932	0.3467	17.8077	0.00879	0.76821
0.2526	6.85956	0.31878	16.6206	0.34777	17.9675	0.00882	0.76935
0.25338	6.94442	0.31963	16.7267	0.34884	18.1007	0.00885	0.77049
0.25405	7.02052	0.32062	16.8333	0.34976	18.2335	0.00887	0.77158
0.25482	7.1159	0.32161	16.9394	0.35083	18.3683	0.0089	0.77259
0.2556	7.192	0.3226	17.0665	0.3519	18.5301	0.00893	0.77353
0.25638	7.30667	0.3236	17.1743	0.35297	18.664	0.00896	0.77442
0.25715	7.39504	0.32459	17.2809	0.35404	18.7985	0.00898	0.7753
0.25793	7.47254	0.32558	17.3888	0.35511	18.9327	0.00901	0.77617
0.25871	7.57318	0.32643	17.4981	0.35618	19.0948	0.00904	0.77711
0.25948	7.66155	0.32756	17.6321	0.35726	19.2283	0.00906	0.77806
0.26026	7.77131	0.32855	17.7405	0.35817	19.3635	0.00909	0.779
0.26104	7.86109	0.32955	17.8491	0.3594	19.499	0.00912	0.77998
0.26182	7.95156	0.3304	17.9577	0.36032	19.6339	0.00914	0.78105
0.26248	8.04379	0.33153	18.0871	0.36139	19.796	0.00917	0.78234
0.26326	8.1539	0.33252	18.1955	0.36246	19.9308	0.0092	0.7837
0.26415	8.24823	0.33337	18.3046	0.36353	20.0663	0.00923	0.78508
0.26481	8.34186	0.33436	18.4127	0.36445	20.1999	0.00925	0.78646
0.26559	8.43584	0.33536	18.5418	0.36567	20.3636	0.00928	0.78777
0.26637	8.53894	0.33621	18.638	0.36659	20.4985	0.00931	0.78907
0.26714	8.64555	0.3372	18.7459	0.36782	20.6334	0.00933	0.79035
0.26792	8.74163	0.33819	18.8545	0.36873	20.7692	0.00936	0.79158
0.2687	8.83631	0.33918	18.9869	0.36981	20.9307	0.00939	0.79275
0.26947	8.95519	0.34003	19.0742	0.37088	21.0662	0.00941	0.7939
0.27014	9.05268	0.34116	19.2054	0.37195	21.2021	0.00944	0.79505
0.27092	9.15052	0.34216	19.315	0.37287	21.3369	0.00947	0.79622
0.2718	9.24906	0.34315	19.4465	0.37394	21.4977	0.0095	0.7974
0.27258	9.36899	0.344	19.5333	0.37501	21.6275	0.00952	0.79874
0.27325	9.46753	0.34499	19.6652	0.37593	21.7546	0.00955	0.80032
0.27402	9.56712	0.34598	19.7754	0.377	21.8898	0.00958	0.8023
0.27491	9.66811	0.34697	19.9068	0.37807	22.0546	0.0096	0.80488
0.27558	9.77016	0.34797	19.9938	0.37899	22.1636	0.00963	0.80858
0.27635	9.89255	0.34896	20.125	0.38021	22.3287	0.00966	0.81362
0.27713	9.99389	0.34995	20.2344	0.38129	22.4656	0.00968	0.81986
0.27791	10.0956	0.3508	20.3453	0.38236	22.6303	0.00971	0.82689
0.27868	10.1983	0.35179	20.4539	0.38327	22.7397	0.00974	0.83422
0.27946	10.3228	0.35278	20.5861	0.38435	22.9041	0.00977	0.84151
0.28024	10.4266	0.35377	20.6957	0.38542	23.042	0.00979	0.84858
0.28101	10.5304	0.35477	20.8061	0.38649	23.1775	0.00982	0.85534
0.28168	10.6356	0.35576	20.9168	0.38741	23.3134	0.00985	0.86175
0.28257	10.7608	0.35675	21.0492	0.38863	23.4758	0.00987	0.86774
0.28335	10.8664	0.3576	21.1596	0.38955	23.6103	0.0099	0.87331
0.28401	10.9705	0.35859	21.2697	0.39062	23.7472	0.00993	0.87844
0.28479	11.0747	0.35958	21.3799	0.39169	23.8841	0.00995	0.88313
0.28556	11.2034	0.36058	21.5136	0.39276	24.0475	0.00998	0.88736
0.28634	11.3103	0.36157	21.6237	0.39384	24.1837	0.01001	0.89119
0.28712	11.4187	0.36256	21.7339	0.39475	24.3216	0.01004	0.8947
0.2879	11.526	0.36355	21.845	0.39583	24.4592	0.01006	0.89791
0.28867	11.6557	0.3644	21.9546	0.39705	24.624	0.01009	0.9009
0.28934	11.7424	0.36539	22.0874	0.39797	24.7615	0.01012	0.9037
0.29023	11.8714	0.36638	22.1975	0.39904	24.8971	0.01014	0.90639
0.29089	11.9805	0.36738	22.3081	0.40011	25.0339	0.01017	0.90897
0.29178	12.112	0.36837	22.4187	0.40118	25.1984	0.0102	0.91149
0.29245	12.1982	0.36936	22.5515	0.4021	25.3353	0.01022	0.91394
0.29322	12.3269	0.37035	22.6624	0.40317	25.4711	0.01025	0.91632
0.294	12.4349	0.3712	22.7725	0.40424	25.6073	0.01028	0.91868
0.29478	12.5447	0.37219	22.8829	0.40531	25.7452	0.01031	0.921
0.29555	12.6538	0.37318	23.0166	0.40639	25.9073	0.01033	0.92319
0.29633	12.7821	0.37418	23.1273	0.40746	26.0438	0.01036	0.92534
0.29711	12.8919	0.37517	23.2391	0.40853	26.1801	0.01039	0.9274
0.29777	13.0016	0.37616	23.3498	0.40945	26.3166	0.01041	0.92937
0.29855	13.1135	0.37715	23.4835	0.41052	26.4804	0.01044	0.9313
0.29933	13.245	0.378	23.5934	0.41159	26.6169	0.01047	0.9331
0.3001	13.3548	0.37899	23.705	0.41251	26.7521	0.0105	0.93495
0.30088	13.4642	0.37999	23.8157	0.41373	26.8856	0.01052	0.93664
0.30121	13.5459	0.38098	23.9481	0.41465	27.0497	0.01055	0.93829
0.30166	13.5687	0.38197	24.0598	0.41588	27.1839	0.01058	0.93987
0.30243	13.6868	0.38296	24.1702	0.41679	27.3191	0.0106	0.9414
0.30321	13.805	0.38395	24.2808	0.41786	27.455	0.01063	0.94283
0.30399	13.9197	0.38494	24.4136	0.41894	27.6188	0.01066	0.94422
0.30476	14.0586	0.38579	24.5239	0.41985	27.7533	0.01068	0.94556
0.30543	14.1729	0.38679	24.6343	0.42093	27.8885	0.01071	0.94692
0.30632	14.2855	0.38778	24.7449	0.422	28.0244	0.01074	0.94826
0.30709	14.3991	0.38877	24.8551	0.42307	28.1865	0.01077	0.94952
0.30776	14.5155	0.38962	24.9873	0.42414	28.3213	0.01079	0.95078
0.30854	14.6526	0.39061	25.0977	0.42521	28.4575	0.01082	0.95205
0.30942	14.7666	0.3916	25.2088	0.42628	28.5934	0.01085	0.9534
0.31009	14.8816	0.39245	25.319	0.4272	28.7286	0.01087	0.9547
0.31087	14.9966	0.39345	25.4517	0.42827	28.8903	0.0109	0.956
0.31164	15.1327	0.39444	25.5618	0.42934	29.0249	0.01093	0.95738
0.31242	15.2442	0.39543	25.673	0.43042	29.1587	0.01095	0.95874
0.3132	15.3561	0.39642	25.7823	0.43133	29.2929	0.01098	0.9601
0.31397	15.4683	0.39741	25.916	0.43256	29.455	0.01101	0.96148
0.31475	15.605	0.3984	26.0214	0.43348	29.5885	0.01104	0.96288
0.31553	15.7166	0.39925	26.1231	0.4347	29.723	0.01106	0.96425
0.31619	15.8305	0.40025	26.2282	0.43562	29.8559	0.01109	0.96566
0.31708	15.9452	0.40124	26.3553	0.43669	30.0166	0.01112	0.96706
0.31775	16.0848	0.40209	26.4408	0.43776	30.1488	0.01114	0.96846
0.31853	16.2012	0.40322	26.5705	0.43883	30.2827	0.01117	0.96992
0.3193	16.3166	0.40407	26.6788	0.43975	30.4155	0.0112	0.97145
0.32008	16.4326	0.40521	26.8095	0.44098	30.5749	0.01122	0.97303
0.32086	16.5726	0.40606	26.8968	0.44189	30.7084	0.01125	0.97455
0.32163	16.6893	0.40705	27.0278	0.44297	30.8399	0.01128	0.97601
0.32241	16.8054	0.40804	27.1366	0.44404	30.9717	0.01131	0.97741
0.32263	16.8496	0.40903	27.245	0.44511	31.1291	0.01133	0.97871
0.3233	16.9341	0.41002	27.3544	0.44603	31.2327	0.01136	0.97995
0.32418	17.0831	0.41101	27.4845	0.44725	31.3888	0.01139	0.98112
0.32496	17.1961	0.41201	27.5939	0.44832	31.5192	0.01141	0.98226
0.32574	17.31	0.41286	27.703	0.44939	31.675	0.01144	0.9834
0.3264	17.4275	0.41385	27.8124	0.45031	31.7779	0.01147	0.98452
0.32718	17.5692	0.41484	27.9431	0.45138	31.9319	0.01149	0.98562
0.32796	17.6863	0.41583	28.0537	0.45245	32.0597	0.01152	0.98678
0.32874	17.8052	0.41682	28.1684	0.45353	32.1878	0.01155	0.98805
0.32951	17.9237	0.41782	28.2785	0.45444	32.3069	0.01158	0.98951
0.33029	18.0668	0.41881	28.4097	0.45567	32.4569	0.0116	0.99116
0.33107	18.1874	0.41966	28.5188	0.45659	32.5813	0.01163	0.99285
0.33184	18.3063	0.42079	28.6272	0.45766	32.7041	0.01166	0.99452
0.33262	18.4255	0.42164	28.7368	0.45873	32.8285	0.01168	0.99618
0.3334	18.5686	0.42263	28.8685	0.4598	32.9667	0.01171	0.99776
0.33417	18.6906	0.42362	28.9776	0.46072	33.0847	0.01174	0.99935
0.33484	18.8109	0.42462	29.0875	0.46194	33.2045	0.01176	1.00094
0.33562	18.9319	0.42561	29.1961	0.46286	33.3242	0.01179	1.0025
0.3365	19.0764	0.4266	29.3055	0.46393	33.4671	0.01182	1.00401
0.33717	19.1728	0.42759	29.4364	0.46501	33.5858	0.01185	1.00548
0.33795	19.3187	0.42858	29.5445	0.46608	33.7046	0.01187	1.00693
0.33872	19.4404	0.42958	29.6529	0.46715	33.8233	0.0119	1.00838
0.3395	19.5863	0.43042	29.7615	0.46807	33.9417	0.01193	1.00989
0.34028	19.6831	0.43142	29.8912	0.46914	34.0816	0.01195	1.01145
0.34105	19.831	0.43241	29.9995	0.47021	34.1989	0.01198	1.01316
0.34183	19.9524	0.4334	30.1079	0.47128	34.3177	0.01201	1.01524
0.3425	20.0744	0.43439	30.216	0.47235	34.4401	0.01203	1.01779
0.34327	20.1961	0.43538	30.3451	0.47342	34.5827	0.01206	1.02114
0.34416	20.3427	0.43638	30.454	0.47449	34.7	0.01209	1.02546
0.34483	20.4654	0.43723	30.5616	0.47557	34.8187	0.01212	1.03067
0.3456	20.5864	0.43822	30.6692	0.47664	34.9371	0.01214	1.03639
0.34638	20.7081	0.43935	30.7973	0.47771	35.0794	0.01217	1.04233
0.34716	20.8557	0.4402	30.8834	0.47878	35.1978	0.0122	1.04822
0.34782	20.9784	0.44119	31.0105	0.47985	35.3175	0.01222	1.05393
0.34871	21.1019	0.44218	31.1158	0.48108	35.4493	0.01225	1.05937
0.34949	21.225	0.44318	31.2427	0.48215	35.5896	0.01228	1.06447
0.35026	21.3726	0.44417	31.3262	0.48322	35.7052	0.0123	1.06927
0.35093	21.4964	0.44516	31.4518	0.48414	35.8189	0.01233	1.07375
0.35171	21.6209	0.44615	31.5563	0.48536	35.9343	0.01236	1.0779
0.35248	21.7443	0.447	31.6609	0.48643	36.0718	0.01239	1.08175
0.35326	21.8674	0.44799	31.7647	0.48735	36.1858	0.01241	1.08528
0.35404	22.0171	0.44913	31.8903	0.48842	36.2981	0.01244	1.08861
0.35481	22.1406	0.44998	31.9941	0.48965	36.4095	0.01247	1.09169
0.35559	22.2637	0.45097	32.0971	0.49072	36.5436	0.01249	1.09456
0.35637	22.3867	0.45196	32.2014	0.49164	36.6533	0.01252	1.09729
0.35703	22.5347	0.45295	32.3257	0.49271	36.7633	0.01255	1.09997
0.35792	22.6571	0.45394	32.4288	0.49393	36.8712	0.01258	1.10253
0.35859	22.7806	0.45494	32.531	0.49485	36.9785	0.0126	1.10511
0.35936	22.9033	0.45593	32.6338	0.49592	37.1053	0.01263	1.10759
0.36014	23.0499	0.45692	32.7576	0.49699	37.2072	0.01266	1.11003
0.36092	23.1726	0.45777	32.8601	0.49806	37.2603	0.01268	1.11244
0.36158	23.2943	0.4589	32.9634	0.49914	37.3481	0.01271	1.11483
0.36247	23.4149	0.45975	33.0654	0.50021	37.4524	0.01274	1.11716
0.36314	23.5601	0.46089	33.1877	0.50128	37.5267	0.01276	1.11947
0.36403	23.6811	0.46174	33.29	0.50235	37.6091	0.01279	1.12174
0.36469	23.8049	0.46273	33.391	0.50342	37.6962	0.01282	1.12393
0.36547	23.9266	0.46372	33.4922	0.50449	37.7641	0.01285	1.12605
0.36625	24.0739	0.46471	33.595	0.50556	37.8569	0.01287	1.12808
0.36691	24.1959	0.4657	33.7176	0.50664	37.9454	0.0129	1.13007
0.36769	24.3204	0.4667	33.8188	0.50771	38.0143	0.01293	1.13203
0.36858	24.4431	0.46769	33.9209	0.50878	38.0991	0.01295	1.13396
0.36935	24.5907	0.46854	34.0221	0.5097	38.1667	0.01298	1.13587
0.37002	24.7135	0.46953	34.1434	0.51077	38.2538	0.01301	1.13772
0.3708	24.8359	0.47052	34.2446	0.51199	38.3311	0.01303	1.1395
0.37157	24.9597	0.47151	34.3461	0.51306	38.3903	0.01306	1.14123
0.37224	25.0817	0.4725	34.4476	0.51398	38.4613	0.01309	1.14288
0.37302	25.23	0.4735	34.5699	0.51505	38.5312	0.01312	1.14451
0.37379	25.3521	0.47449	34.6715	0.51628	38.5837	0.01314	1.14616
0.37457	25.4759	0.47534	34.773	0.5172	38.6341	0.01317	1.14776
0.37535	25.5982	0.47647	34.8742	0.51827	38.6698	0.0132	1.14933
0.37612	25.7217	0.47732	34.9965	0.51934	38.7148	0.01322	1.15092
0.3769	25.8686	0.47831	35.0988	0.52056	38.7542	0.01325	1.15247
0.37757	25.9885	0.47931	35.2016	0.52148	38.7861	0.01328	1.15411
0.37834	26.1123	0.4803	35.3036	0.52255	38.8151	0.0133	1.15568
0.37912	26.2333	0.48129	35.4269	0.52362	38.8289	0.01333	1.15728
0.38001	26.3792	0.48228	35.5294	0.52485	38.8477	0.01336	1.15894
0.38067	26.4991	0.48327	35.6342	0.52577	38.8668	0.01339	1.16058
0.38145	26.6191	0.48426	35.7362	0.52699	38.8857	0.01341	1.16224
0.38223	26.7386	0.48526	35.8372	0.52806	38.9008	0.01344	1.16388
0.38289	26.8582	0.48625	35.9585	0.52898	38.9059	0.01347	1.16554
0.38367	27.002	0.48724	36.058	0.53005	38.9052	0.01349	1.16718
0.38456	27.1195	0.48823	36.1577	0.53128	38.8874	0.01352	1.16882
0.38533	27.2404	0.48908	36.2559	0.53235	38.8275	0.01355	1.17044
0.386	27.3586	0.49022	36.3749	0.53327	38.7502	0.01357	1.17207
0.38678	27.5003	0.49121	36.4724	0.53434	38.6274	0.0136	1.17375
0.38755	27.6185	0.4922	36.5703	0.53556	38.3345	0.01363	1.17548
0.38833	27.7363	0.49305	36.6668	0.53679	35.0205	0.01366	1.17723
0.38911	27.8548	0.49404	36.7799	0.53816	30.7868	0.01368	1.17898
0.38988	27.9947	0.49503	36.8733			0.01371	1.18066
0.39066	28.1115	0.49602	36.9657			0.01374	1.1823
0.39133	28.2265	0.49702	37.057			0.01376	1.18388
0.39221	28.3419	0.49801	37.1624			0.01379	1.18541
0.39299	28.4755	0.499	37.2514			0.01382	1.18688
0.39377	28.5828	0.49999	37.3387			0.01384	1.18835
0.39443	28.6926	0.50084	37.4247			0.01387	1.18979
0.39521	28.8027	0.50197	37.5255			0.0139	1.19125
0.39599	28.9356	0.50283	37.5912			0.01393	1.19279
0.39676	29.0457	0.50382	37.6897			0.01395	1.19438
0.39754	29.1565	0.50481	37.7673			0.01398	1.19603
0.39832	29.2688	0.5058	37.8625			0.01401	1.19777
0.3991	29.4024	0.50665	37.9249			0.01403	1.19971
0.39987	29.5132	0.50778	38.0162			0.01406	1.20168
0.40065	29.6243	0.50878	38.0916			0.01409	1.20361
0.40143	29.7372	0.50963	38.1644			0.01411	1.20554
0.40209	29.8477	0.51062	38.2373			0.01414	1.20739
0.40287	29.982	0.51161	38.322			0.01417	1.20925
0.40365	30.0939	0.5126	38.3943			0.0142	1.21112
0.40453	30.205	0.51359	38.4659			0.01422	1.21295
0.4052	30.319	0.51444	38.5372			0.01425	1.21474
0.40598	30.4537	0.51558	38.6243			0.01428	1.21648
0.40675	30.5656	0.51643	38.6963			0.0143	1.21818
0.40753	30.6771	0.51742	38.7664			0.01433	1.21988
0.4082	30.7886	0.51841	38.8298			0.01436	1.22157
0.40908	30.9183	0.5194	38.8988			0.01438	1.22331
0.40986	31.027	0.52025	38.9485			0.01441	1.22519
0.41053	31.1379	0.52139	39.01			0.01444	1.22733
0.4113	31.248	0.52238	39.0582			0.01447	1.2298
0.41208	31.3823	0.52323	39.1224			0.01449	1.23272
0.41286	31.4713	0.52422	39.1911			0.01452	1.23625
0.41363	31.6046	0.52521	39.2422			0.01455	1.2405
0.41441	31.7154	0.5262	39.3071			0.01457	1.24516
0.41519	31.8497	0.52719	39.3586			0.0146	1.24993
0.41585	31.9381	0.52819	39.4284			0.01463	1.25464
0.41674	32.0696	0.52918	39.4916			0.01465	1.25919
0.41752	32.1699	0.53017	39.538			0.01468	1.26354
0.41829	32.2996	0.53102	39.5936			0.01471	1.26766
0.41896	32.387	0.53201	39.6476			0.01474	1.27153
0.41974	32.5171	0.53315	39.6875			0.01476	1.2752
0.42051	32.6261	0.534	39.7058			0.01479	1.27865
0.42129	32.7348	0.53499	39.7017			0.01482	1.28192
0.42207	32.8432	0.53598	39.6431			0.01484	1.28499
0.42284	32.9736	0.53697	39.5718			0.01487	1.28791
0.42362	33.0816	0.53796	39.5119			0.0149	1.29071
0.4244	33.1889	0.53895	39.4467			0.01493	1.29342
0.42517	33.297	0.53995	39.3815			0.01495	1.29604
0.42595	33.4256	0.54094	39.3338			0.01498	1.29858
0.42673	33.5319	0.54193	39.2721			0.01501	1.30109
0.42751	33.6403	0.54292	39.2066			0.01503	1.30357
0.42828	33.7486	0.54391	39.1254			0.01506	1.30599
0.42906	33.8777	0.54491	39.0612			0.01509	1.30837
0.42973	33.9864	0.5459	38.9922			0.01511	1.31073
0.43061	34.0933	0.54689	38.9229			0.01514	1.31306
0.43128	34.2013	0.54774	38.8463			0.01517	1.31541
0.43206	34.309	0.54887	38.7425			0.0152	1.31775
0.43283	34.4374	0.54986	38.6511			0.01522	1.32007
0.43361	34.5443	0.55086	38.5504			0.01525	1.32233
0.43439	34.652	0.55185	38.4418			0.01528	1.32457
0.43516	34.76	0.55284	38.1797			0.0153	1.32675
0.43594	34.8876	0.55383	37.8559			0.01533	1.32883
0.43672	34.9956	0.55482	37.509			0.01536	1.33092
0.43738	35.1005	0.55581	37.1392			0.01538	1.33297
0.43827	35.2102	0.55695	36.6911			0.01541	1.33499
0.43905	35.3389	0.55794	36.2417			0.01544	1.33697
0.43982	35.4441	0.55879	35.7624			0.01547	1.33893
0.44049	35.5508	0.55992	35.3013			0.01549	1.3408
0.44138	35.6542	0.56092	34.778			0.01552	1.34274
0.44215	35.7797	0.56205	34.3791			0.01555	1.34463
0.44293	35.8867	0.56304	33.9036			0.01557	1.34651
0.4436	35.9905	0.56417	33.321			0.0156	1.34838
0.44449	36.0943	0.56531	32.6696			0.01563	1.35019
0.44526	36.2149	0.56616	32.2412			0.01565	1.35202
0.44604	36.3149	0.56729	31.5294			0.01568	1.35383
0.4467	36.4134					0.01571	1.35565
0.44759	36.5123					0.01574	1.35747
0.44837	36.6284					0.01576	1.35928
0.44904	36.7248					0.01579	1.36115
0.44981	36.8202					0.01582	1.36301
0.4507	36.9163					0.01584	1.36489
0.45137	37.0089					0.01587	1.3668
0.45214	37.1193					0.0159	1.3687
0.45292	37.2115					0.01592	1.37059
0.45381	37.3024					0.01595	1.37246
0.45447	37.3928					0.01598	1.37428
0.45525	37.4868					0.01601	1.37616
0.45603	37.584					0.01603	1.37807
0.4568	37.6706					0.01606	1.38002
0.45758	37.7446					0.01609	1.38202
0.45836	37.84					0.01611	1.38403
0.45913	37.9269					0.01614	1.386
0.45991	37.995					0.01617	1.38795
0.46069	38.0788					0.01619	1.38983
0.46146	38.1657					0.01622	1.39166
0.46224	38.2225					0.01625	1.39345
0.46302	38.3074					0.01628	1.39522
0.4638	38.3695					0.0163	1.39696
0.46457	38.4515					0.01633	1.39864
0.46535	38.5059					0.01636	1.40036
0.46613	38.5862					0.01638	1.40217
0.4669	38.6574					0.01641	1.40404
0.46768	38.7117					0.01644	1.40609
0.46846	38.777					0.01646	1.40826
0.46923	38.8348					0.01649	1.41046
0.47001	38.8913					0.01652	1.41265
0.47068	38.9453					0.01655	1.4148
0.47145	38.9839					0.01657	1.41689
0.47234	39.041					0.0166	1.419
0.47312	39.0919					0.01663	1.42102
0.47378	39.1431					0.01665	1.42302
0.47456	39.1823					0.01668	1.42498
0.47545	39.2311					0.01671	1.42687
0.47611	39.2826					0.01673	1.4288
0.47689	39.3156					0.01676	1.4307
0.47767	39.3433					0.01679	1.43264
0.47856	39.371					0.01682	1.43461
0.47922	39.3857					0.01684	1.43668
0.48	39.4029					0.01687	1.43893
0.48077	39.4173					0.0169	1.44143
0.48155	39.4324					0.01692	1.44421
0.48233	39.4404					0.01695	1.44728
0.48311	39.4457					0.01698	1.45054
0.48399	39.4443					0.01701	1.4539
0.48466	39.4292					0.01703	1.45729
0.48544	39.4029					0.01706	1.4607
0.48632	39.3798					0.01709	1.46411
0.48699	39.3493					0.01711	1.46752
0.48777	39.3096					0.01714	1.47082
0.48854	39.2472					0.01717	1.47402
0.48943	39.1599					0.01719	1.47714
0.4901	39.0484					0.01722	1.48014
0.49098	38.9299					0.01725	1.48304
0.49176	38.7724					0.01728	1.48586
0.49243	38.6363					0.0173	1.48862
0.49332	38.5048					0.01733	1.49132
0.49409	38.3597					0.01736	1.49398
0.49487	38.1864					0.01738	1.49658
0.49565	38.0262					0.01741	1.49912
0.49642	37.8396					0.01744	1.50162
0.4972	37.6404					0.01746	1.50408
0.49798	37.429					0.01749	1.50647
0.49875	37.2129					0.01752	1.50884
0.49953	36.9475					0.01755	1.51121
0.50042	36.7308					0.01757	1.51348
0.50108	36.5088					0.0176	1.51574
0.50186	36.27					0.01763	1.518
0.50275	35.9859					0.01765	1.52025
0.50341	35.7485					0.01768	1.52248
0.5043	35.5073					0.01771	1.52467
0.50508	35.2765					0.01773	1.52684
0.50597	35.0065					0.01776	1.52901
0.50663	34.7849					0.01779	1.53117
0.50752	34.5464					0.01782	1.53334
0.5083	34.3002					0.01784	1.53547
0.50907	33.992					0.01787	1.53763
0.50985	33.7048					0.0179	1.53977
0.51063	33.3965					0.01792	1.54189
0.51152	33.0631					0.01795	1.54399
0.51229	32.7141					0.01798	1.54609
0.51307	32.2779					0.018	1.54816
						0.01803	1.55021
						0.01806	1.55226
						0.01809	1.55433
						0.01811	1.55638
						0.01814	1.55841
						0.01817	1.56043
						0.01819	1.56245
						0.01822	1.56445
						0.01825	1.56644
						0.01827	1.56846
						0.0183	1.57048
						0.01833	1.57248
						0.01836	1.57453
						0.01838	1.57652
						0.01841	1.57853
						0.01844	1.58057
						0.01846	1.58262
						0.01849	1.58471
						0.01852	1.58686
						0.01854	1.589
						0.01857	1.59116
						0.0186	1.59331
						0.01863	1.59542
						0.01865	1.59751
						0.01868	1.59955
						0.01871	1.60158
						0.01873	1.60361
						0.01876	1.60563
						0.01879	1.60766
						0.01881	1.60974
						0.01884	1.61185
						0.01887	1.61401
						0.0189	1.61626
						0.01892	1.61858
						0.01895	1.62087
						0.01898	1.62313
						0.019	1.62536
						0.01903	1.62758
						0.01906	1.62978
						0.01909	1.63194
						0.01911	1.63409
						0.01914	1.63621
						0.01917	1.63834
						0.01919	1.64053
						0.01922	1.64275
						0.01925	1.64503
						0.01927	1.64739
						0.0193	1.64979
						0.01933	1.65236
						0.01936	1.65502
						0.01938	1.65772
						0.01941	1.66042
						0.01944	1.66312
						0.01946	1.66579
						0.01949	1.66841
						0.01952	1.67102
						0.01954	1.67361
						0.01957	1.67614
						0.0196	1.67864
						0.01963	1.68115
						0.01965	1.68367
						0.01968	1.68623
						0.01971	1.68879
						0.01973	1.69133
						0.01976	1.69387
						0.01979	1.69641
						0.01981	1.69888
						0.01984	1.70137
						0.01987	1.70382
						0.0199	1.70623
						0.01992	1.70862
						0.01995	1.71096
						0.01998	1.71332
						0.02	1.71563
						0.02003	1.71792
						0.02006	1.72021
						0.02008	1.72246
						0.02011	1.72471
						0.02014	1.72693
						0.02017	1.72914
						0.02019	1.73132
						0.02022	1.73351
						0.02025	1.73569
						0.02027	1.73785
						0.0203	1.74007
						0.02033	1.74225
						0.02035	1.74446
						0.02038	1.74664
						0.02041	1.74884
						0.02044	1.75102
						0.02046	1.75319
						0.02049	1.75536
						0.02052	1.75752
						0.02054	1.75968
						0.02057	1.76184
						0.0206	1.764
						0.02062	1.76617
						0.02065	1.76836
						0.02068	1.77052
						0.02071	1.77271
						0.02073	1.77491
						0.02076	1.77708
						0.02079	1.77926
						0.02081	1.78146
						0.02084	1.78371
						0.02087	1.78597
						0.02089	1.78823
						0.02092	1.79051
						0.02095	1.79281
						0.02098	1.7951
						0.021	1.79739
						0.02103	1.7997
						0.02106	1.80201
						0.02108	1.80433
						0.02111	1.80663
						0.02114	1.80895
						0.02116	1.81127
						0.02119	1.81362
						0.02122	1.81596
						0.02125	1.81831
						0.02127	1.82065
						0.0213	1.82301
						0.02133	1.82535
						0.02135	1.82771
						0.02138	1.83006
						0.02141	1.83238
						0.02144	1.83472
						0.02146	1.83705
						0.02149	1.8394
						0.02152	1.8417
						0.02154	1.84401
						0.02157	1.84631
						0.0216	1.84862
						0.02162	1.85094
						0.02165	1.85324
						0.02168	1.8556
						0.02171	1.85796
						0.02173	1.86034
						0.02176	1.86277
						0.02179	1.86517
						0.02181	1.86759
						0.02184	1.86998
						0.02187	1.87237
						0.02189	1.87475
						0.02192	1.8771
						0.02195	1.87945
						0.02198	1.8818
						0.022	1.88412
						0.02203	1.88643
						0.02206	1.88874
						0.02208	1.89101
						0.02211	1.89327
						0.02214	1.89549
						0.02216	1.89773
						0.02219	1.89995
						0.02222	1.90216
						0.02225	1.90438
						0.02227	1.90658
						0.0223	1.9088
						0.02233	1.911
						0.02235	1.91319
						0.02238	1.9154
						0.02241	1.91759
						0.02243	1.9198
						0.02246	1.92199
						0.02249	1.92419
						0.02252	1.9264
						0.02254	1.92861
						0.02257	1.93084
						0.0226	1.93309
						0.02262	1.93534
						0.02265	1.93757
						0.02268	1.9398
						0.0227	1.94204
						0.02273	1.94427
						0.02276	1.94651
						0.02279	1.94875
						0.02281	1.95098
						0.02284	1.95322
						0.02287	1.95546
						0.02289	1.95771
						0.02292	1.95995
						0.02295	1.96222
						0.02297	1.9645
						0.023	1.96679
						0.02303	1.96907
						0.02306	1.97137
						0.02308	1.97365
						0.02311	1.97594
						0.02314	1.97826
						0.02316	1.98057
						0.02319	1.9829
						0.02322	1.98522
						0.02324	1.98756
						0.02327	1.9899
						0.0233	1.99228
						0.02333	1.99469
						0.02335	1.99711
						0.02338	1.99954
						0.02341	2.00199
						0.02343	2.00445
						0.02346	2.00692
						0.02349	2.00941
						0.02352	2.01189
						0.02354	2.01439
						0.02357	2.01688
						0.0236	2.01936
						0.02362	2.02182
						0.02365	2.02429
						0.02368	2.02675
						0.0237	2.0292
						0.02373	2.03162
						0.02376	2.03404
						0.02379	2.03647
						0.02381	2.03887
						0.02384	2.04128
						0.02387	2.0437
						0.02389	2.04612
						0.02392	2.04852
						0.02395	2.05094
						0.02397	2.05334
						0.024	2.0557
						0.02403	2.05808
						0.02406	2.06043
						0.02408	2.06277
						0.02411	2.0651
						0.02414	2.06741
						0.02416	2.06972
						0.02419	2.072
						0.02422	2.07429
						0.02424	2.07656
						0.02427	2.07884
						0.0243	2.08112
						0.02433	2.08339
						0.02435	2.08566
						0.02438	2.0879
						0.02441	2.09015
						0.02443	2.09238
						0.02446	2.0946
						0.02449	2.09682
						0.02451	2.09903
						0.02454	2.10124
						0.02457	2.10344
						0.0246	2.10563
						0.02462	2.10781
						0.02465	2.10998
						0.02468	2.11212
						0.0247	2.11425
						0.02473	2.11636
						0.02476	2.11848
						0.02478	2.1206
						0.02481	2.12268
						0.02484	2.12476
						0.02487	2.12683
						0.02489	2.1289
						0.02492	2.13098
						0.02495	2.13305
						0.02497	2.13516
						0.025	2.13729
						0.02503	2.13941
						0.02505	2.14159
						0.02508	2.14381
						0.02511	2.14605
						0.02514	2.14831
						0.02516	2.15059
						0.02519	2.15284
						0.02522	2.15511
						0.02524	2.15736
						0.02527	2.15964
						0.0253	2.16195
						0.02532	2.16426
						0.02535	2.16661
						0.02538	2.16894
						0.02541	2.17128
						0.02543	2.17364
						0.02546	2.17601
						0.02549	2.17841
						0.02551	2.18079
						0.02554	2.1832
						0.02557	2.18563
						0.0256	2.18809
						0.02562	2.19056
						0.02565	2.19305
						0.02568	2.19551
						0.0257	2.198
						0.02573	2.20047
						0.02576	2.20294
						0.02578	2.2054
						0.02581	2.20787
						0.02584	2.21033
						0.02587	2.21278
						0.02589	2.21524
						0.02592	2.2177
						0.02595	2.22013
						0.02597	2.22255
						0.026	2.22497
						0.02603	2.22738
						0.02605	2.2298
						0.02608	2.23221
						0.02611	2.23459
						0.02614	2.23698
						0.02616	2.23937
						0.02619	2.24175
						0.02622	2.24415
						0.02624	2.24653
						0.02627	2.24891
						0.0263	2.25129
						0.02632	2.25366
						0.02635	2.25602
						0.02638	2.25837
						0.02641	2.2607
						0.02643	2.26304
						0.02646	2.26537
						0.02649	2.26772
						0.02651	2.27007
						0.02654	2.27241
						0.02657	2.27475
						0.02659	2.2771
						0.02662	2.27943
						0.02665	2.28175
						0.02668	2.28407
						0.0267	2.28637
						0.02673	2.2887
						0.02676	2.29099
						0.02678	2.29327
						0.02681	2.29554
						0.02684	2.2978
						0.02686	2.30006
						0.02689	2.30231
						0.02692	2.30454
						0.02695	2.30674
						0.02697	2.30894
						0.027	2.31111
						0.02703	2.31328
						0.02705	2.31545
						0.02708	2.31763
						0.02711	2.31982
						0.02713	2.32201
						0.02716	2.32421
						0.02719	2.32639
						0.02722	2.32856
						0.02724	2.3307
						0.02727	2.33283
						0.0273	2.33493
						0.02732	2.337
						0.02735	2.33907
						0.02738	2.34112
						0.0274	2.34317
						0.02743	2.34524
						0.02746	2.34736
						0.02749	2.34955
						0.02751	2.35182
						0.02754	2.35413
						0.02757	2.35645
						0.02759	2.35879
						0.02762	2.36111
						0.02765	2.36344
						0.02768	2.36575
						0.0277	2.36808
						0.02773	2.37041
						0.02776	2.37274
						0.02778	2.37504
						0.02781	2.37737
						0.02784	2.37972
						0.02786	2.38205
						0.02789	2.38443
						0.02792	2.38684
						0.02795	2.38924
						0.02797	2.39167
						0.028	2.3941
						0.02803	2.39655
						0.02805	2.399
						0.02808	2.40145
						0.02811	2.40389
						0.02813	2.40631
						0.02816	2.40876
						0.02819	2.41119
						0.02822	2.41361
						0.02824	2.41603
						0.02827	2.41843
						0.0283	2.42085
						0.02832	2.42324
						0.02835	2.42563
						0.02838	2.428
						0.0284	2.43035
						0.02843	2.43269
						0.02846	2.43501
						0.02849	2.43733
						0.02851	2.43964
						0.02854	2.44193
						0.02857	2.44424
						0.02859	2.44653
						0.02862	2.44882
						0.02865	2.45112
						0.02867	2.4534
						0.0287	2.45569
						0.02873	2.45798
						0.02876	2.46027
						0.02878	2.46256
						0.02881	2.46484
						0.02884	2.46712
						0.02886	2.46939
						0.02889	2.47165
						0.02892	2.47393
						0.02894	2.47619
						0.02897	2.47846
						0.029	2.48073
						0.02903	2.483
						0.02905	2.48529
						0.02908	2.48759
						0.02911	2.4899
						0.02913	2.49221
						0.02916	2.49453
						0.02919	2.49686
						0.02921	2.49919
						0.02924	2.50151
						0.02927	2.50383
						0.0293	2.50615
						0.02932	2.50846
						0.02935	2.51075
						0.02938	2.51304
						0.0294	2.51534
						0.02943	2.51762
						0.02946	2.51991
						0.02949	2.52222
						0.02951	2.52452
						0.02954	2.52684
						0.02957	2.52913
						0.02959	2.53142
						0.02962	2.53371
						0.02965	2.53601
						0.02967	2.5383
						0.0297	2.54058
						0.02973	2.54285
						0.02976	2.54513
						0.02978	2.54736
						0.02981	2.54959
						0.02984	2.5518
						0.02986	2.55399
						0.02989	2.55618
						0.02992	2.55837
						0.02994	2.56056
						0.02997	2.56277
						0.03	2.56501
						0.03003	2.56729
						0.03005	2.5696
						0.03008	2.57193
						0.03011	2.57426
						0.03013	2.5766
						0.03016	2.57895
						0.03019	2.58129
						0.03021	2.58364
						0.03024	2.58599
						0.03027	2.58836
						0.0303	2.59072
						0.03032	2.59308
						0.03035	2.59544
						0.03038	2.59783
						0.0304	2.60021
						0.03043	2.6026
						0.03046	2.60501
						0.03048	2.60741
						0.03051	2.60982
						0.03054	2.61223
						0.03057	2.61462
						0.03059	2.617
						0.03062	2.61937
						0.03065	2.62175
						0.03067	2.6241
						0.0307	2.62644
						0.03073	2.62878
						0.03075	2.63111
						0.03078	2.63343
						0.03081	2.63572
						0.03084	2.63801
						0.03086	2.64028
						0.03089	2.64255
						0.03092	2.64483
						0.03094	2.6471
						0.03097	2.64935
						0.031	2.6516
						0.03102	2.65384
						0.03105	2.65609
						0.03108	2.65832
						0.03111	2.66055
						0.03113	2.66279
						0.03116	2.66502
						0.03119	2.66726
						0.03121	2.6695
						0.03124	2.67173
						0.03127	2.67396
						0.03129	2.6762
						0.03132	2.67845
						0.03135	2.6807
						0.03138	2.68294
						0.0314	2.68517
						0.03143	2.6874
						0.03146	2.68967
						0.03148	2.69194
						0.03151	2.6942
						0.03154	2.69647
						0.03157	2.69875
						0.03159	2.70106
						0.03162	2.70339
						0.03165	2.70573
						0.03167	2.70808
						0.0317	2.71042
						0.03173	2.71276
						0.03175	2.71511
						0.03178	2.71746
						0.03181	2.71979
						0.03184	2.72214
						0.03186	2.72451
						0.03189	2.72687
						0.03192	2.72922
						0.03194	2.73158
						0.03197	2.73393
						0.032	2.73629
						0.03202	2.73864
						0.03205	2.74099
						0.03208	2.74333
						0.03211	2.74567
						0.03213	2.74802
						0.03216	2.75038
						0.03219	2.75275
						0.03221	2.75511
						0.03224	2.75746
						0.03227	2.75982
						0.03229	2.76216
						0.03232	2.76451
						0.03235	2.76684
						0.03238	2.76917
						0.0324	2.77148
						0.03243	2.7738
						0.03246	2.77611
						0.03248	2.77842
						0.03251	2.78072
						0.03254	2.78302
						0.03256	2.78532
						0.03259	2.78761
						0.03262	2.7899
						0.03265	2.79218
						0.03267	2.79446
						0.0327	2.79677
						0.03273	2.79909
						0.03275	2.8014
						0.03278	2.80372
						0.03281	2.80603
						0.03283	2.80835
						0.03286	2.81067
						0.03289	2.813
						0.03292	2.81534
						0.03294	2.81769
						0.03297	2.82005
						0.033	2.8224
						0.03302	2.82477
						0.03305	2.82711
						0.03308	2.82944
						0.0331	2.83178
						0.03313	2.83413
						0.03316	2.83645
						0.03319	2.83876
						0.03321	2.84106
						0.03324	2.84335
						0.03327	2.84563
						0.03329	2.8479
						0.03332	2.85018
						0.03335	2.85243
						0.03337	2.85468
						0.0334	2.85692
						0.03343	2.85915
						0.03346	2.86136
						0.03348	2.86358
						0.03351	2.86578
						0.03354	2.86798
						0.03356	2.87016
						0.03359	2.87234
						0.03362	2.87452
						0.03365	2.8767
						0.03367	2.87889
						0.0337	2.88106
						0.03373	2.88324
						0.03375	2.88543
						0.03378	2.88766
						0.03381	2.88992
						0.03383	2.8922
						0.03386	2.8945
						0.03389	2.89682
						0.03392	2.89914
						0.03394	2.90147
						0.03397	2.9038
						0.034	2.90613
						0.03402	2.90846
						0.03405	2.91079
						0.03408	2.91312
						0.0341	2.91546
						0.03413	2.9178
						0.03416	2.92015
						0.03419	2.92251
						0.03421	2.92486
						0.03424	2.92721
						0.03427	2.92957
						0.03429	2.93195
						0.03432	2.93431
						0.03435	2.93669
						0.03437	2.93907
						0.0344	2.94145
						0.03443	2.94382
						0.03446	2.94619
						0.03448	2.94857
						0.03451	2.95093
						0.03454	2.9533
						0.03456	2.95566
						0.03459	2.95803
						0.03462	2.96038
						0.03464	2.96273
						0.03467	2.96509
						0.0347	2.96744
						0.03473	2.96978
						0.03475	2.97214
						0.03478	2.9745
						0.03481	2.97685
						0.03483	2.97922
						0.03486	2.98157
						0.03489	2.98393
						0.03491	2.98628
						0.03494	2.98863
						0.03497	2.99097
						0.035	2.99331
						0.03502	2.99564
						0.03505	2.99798
						0.03508	3.00032
						0.0351	3.00264
						0.03513	3.00496
						0.03516	3.00728
						0.03518	3.00958
						0.03521	3.01187
						0.03524	3.01417
						0.03527	3.01644
						0.03529	3.01873
						0.03532	3.02099
						0.03535	3.02328
						0.03537	3.02555
						0.0354	3.02782
						0.03543	3.03009
						0.03546	3.03237
						0.03548	3.03465
						0.03551	3.03694
						0.03554	3.03923
						0.03556	3.04155
						0.03559	3.04384
						0.03562	3.04614
						0.03564	3.04843
						0.03567	3.05072
						0.0357	3.05301
						0.03573	3.05526
						0.03575	3.05754
						0.03578	3.0598
						0.03581	3.06203
						0.03583	3.06427
						0.03586	3.06651
						0.03589	3.06873
						0.03591	3.07094
						0.03594	3.07315
						0.03597	3.07536
						0.036	3.07756
						0.03602	3.07974
						0.03605	3.08194
						0.03608	3.08414
						0.0361	3.08639
						0.03613	3.08866
						0.03616	3.09095
						0.03618	3.09324
						0.03621	3.09554
						0.03624	3.09784
						0.03627	3.10015
						0.03629	3.10245
						0.03632	3.10477
						0.03635	3.10711
						0.03637	3.10944
						0.0364	3.11178
						0.03643	3.11411
						0.03645	3.11646
						0.03648	3.11879
						0.03651	3.12114
						0.03654	3.12348
						0.03656	3.12582
						0.03659	3.12817
						0.03662	3.13051
						0.03664	3.13286
						0.03667	3.13522
						0.0367	3.13758
						0.03672	3.13994
						0.03675	3.14232
						0.03678	3.14469
						0.03681	3.14707
						0.03683	3.14945
						0.03686	3.15181
						0.03689	3.15419
						0.03691	3.15656
						0.03694	3.1589
						0.03697	3.16127
						0.03699	3.16362
						0.03702	3.16597
						0.03705	3.16832
						0.03708	3.17068
						0.0371	3.17304
						0.03713	3.1754
						0.03716	3.17776
						0.03718	3.18009
						0.03721	3.18244
						0.03724	3.18479
						0.03726	3.18714
						0.03729	3.18947
						0.03732	3.19179
						0.03735	3.19413
						0.03737	3.19646
						0.0374	3.19879
						0.03743	3.20111
						0.03745	3.20343
						0.03748	3.20574
						0.03751	3.20806
						0.03754	3.21038
						0.03756	3.21269
						0.03759	3.21502
						0.03762	3.21732
						0.03764	3.21964
						0.03767	3.22194
						0.0377	3.22424
						0.03772	3.22653
						0.03775	3.22881
						0.03778	3.23107
						0.03781	3.23334
						0.03783	3.23559
						0.03786	3.23784
						0.03789	3.24009
						0.03791	3.24232
						0.03794	3.24454
						0.03797	3.24677
						0.03799	3.249
						0.03802	3.25123
						0.03805	3.25349
						0.03808	3.25574
						0.0381	3.25799
						0.03813	3.26025
						0.03816	3.2625
						0.03818	3.26476
						0.03821	3.26701
						0.03824	3.26924
						0.03826	3.2715
						0.03829	3.27373
						0.03832	3.27596
						0.03835	3.27819
						0.03837	3.28041
						0.0384	3.28264
						0.03843	3.28489
						0.03845	3.28714
						0.03848	3.28942
						0.03851	3.2917
						0.03853	3.294
						0.03856	3.29633
						0.03859	3.29867
						0.03862	3.30099
						0.03864	3.30332
						0.03867	3.30565
						0.0387	3.30798
						0.03872	3.31031
						0.03875	3.31265
						0.03878	3.315
						0.0388	3.31734
						0.03883	3.3197
						0.03886	3.32204
						0.03889	3.32438
						0.03891	3.32674
						0.03894	3.32909
						0.03897	3.33144
						0.03899	3.33379
						0.03902	3.33614
						0.03905	3.33849
						0.03907	3.34084
						0.0391	3.34318
						0.03913	3.34556
						0.03916	3.34792
						0.03918	3.35028
						0.03921	3.35264
						0.03924	3.35499
						0.03926	3.35734
						0.03929	3.3597
						0.03932	3.36207
						0.03935	3.36442
						0.03937	3.36675
						0.0394	3.3691
						0.03943	3.37146
						0.03945	3.37381
						0.03948	3.37617
						0.03951	3.37852
						0.03953	3.38088
						0.03956	3.38322
						0.03959	3.38557
						0.03962	3.38792
						0.03964	3.39026
						0.03967	3.39261
						0.0397	3.39494
						0.03972	3.39727
						0.03975	3.39962
						0.03978	3.40196
						0.0398	3.40428
						0.03983	3.40661
						0.03986	3.40894
						0.03989	3.41125
						0.03991	3.41355
						0.03994	3.41586
						0.03997	3.41816
						0.03999	3.42048
						0.04002	3.42277
						0.04005	3.42507
						0.04007	3.42736
						0.0401	3.42966
						0.04013	3.43196
						0.04016	3.43424
						0.04018	3.43652
						0.04021	3.43879
						0.04024	3.44106
						0.04026	3.44333
						0.04029	3.44558
						0.04032	3.44783
						0.04034	3.45007
						0.04037	3.4523
						0.0404	3.45454
						0.04043	3.45676
						0.04045	3.45898
						0.04048	3.4612
						0.04051	3.46341
						0.04053	3.46563
						0.04056	3.46784
						0.04059	3.47008
						0.04061	3.4723
						0.04064	3.47452
						0.04067	3.47677
						0.0407	3.47899
						0.04072	3.48123
						0.04075	3.48346
						0.04078	3.48569
						0.0408	3.48795
						0.04083	3.4902
						0.04086	3.49246
						0.04088	3.49475
						0.04091	3.49705
						0.04094	3.49936
						0.04097	3.50167
						0.04099	3.504
						0.04102	3.50634
						0.04105	3.50869
						0.04107	3.51104
						0.0411	3.5134
						0.04113	3.51574
						0.04115	3.51811
						0.04118	3.52047
						0.04121	3.52282
						0.04124	3.52519
						0.04126	3.52755
						0.04129	3.52992
						0.04132	3.53228
						0.04134	3.53465
						0.04137	3.53701
						0.0414	3.53937
						0.04143	3.54173
						0.04145	3.5441
						0.04148	3.54646
						0.04151	3.54882
						0.04153	3.55119
						0.04156	3.55357
						0.04159	3.55592
						0.04161	3.55828
						0.04164	3.56066
						0.04167	3.563
						0.0417	3.56535
						0.04172	3.5677
						0.04175	3.57007
						0.04178	3.57242
						0.0418	3.57479
						0.04183	3.57714
						0.04186	3.57949
						0.04188	3.58183
						0.04191	3.58417
						0.04194	3.58651
						0.04197	3.58885
						0.04199	3.59119
						0.04202	3.59353
						0.04205	3.59586
						0.04207	3.5982
						0.0421	3.60053
						0.04213	3.60286
						0.04215	3.60518
						0.04218	3.60749
						0.04221	3.60981
						0.04224	3.61211
						0.04226	3.61442
						0.04229	3.61674
						0.04232	3.61905
						0.04234	3.62136
						0.04237	3.62365
						0.0424	3.62595
						0.04242	3.62827
						0.04245	3.63056
						0.04248	3.63287
						0.04251	3.63517
						0.04253	3.63745
						0.04256	3.63975
						0.04259	3.64203
						0.04261	3.64432
						0.04264	3.6466
						0.04267	3.64888
						0.04269	3.65115
						0.04272	3.65342
						0.04275	3.65567
						0.04278	3.65793
						0.0428	3.66017
						0.04283	3.66244
						0.04286	3.66468
						0.04288	3.66693
						0.04291	3.66919
						0.04294	3.67143
						0.04296	3.67367
						0.04299	3.67591
						0.04302	3.67814
						0.04305	3.68037
						0.04307	3.68259
						0.0431	3.68481
						0.04313	3.68703
						0.04315	3.68924
						0.04318	3.69148
						0.04321	3.69372
						0.04324	3.69596
						0.04326	3.69822
						0.04329	3.70047
						0.04332	3.70274
						0.04334	3.705
						0.04337	3.70728
						0.0434	3.70957
						0.04342	3.71187
						0.04345	3.71418
						0.04348	3.71648
						0.04351	3.7188
						0.04353	3.72113
						0.04356	3.72347
						0.04359	3.72581
						0.04361	3.72813
						0.04364	3.73047
						0.04367	3.73282
						0.04369	3.73516
						0.04372	3.73751
						0.04375	3.73987
						0.04378	3.74223
						0.0438	3.74459
						0.04383	3.74696
						0.04386	3.74933
						0.04388	3.75171
						0.04391	3.75407
						0.04394	3.75645
						0.04396	3.75881
						0.04399	3.76118
						0.04402	3.76354
						0.04405	3.76591
						0.04407	3.76826
						0.0441	3.77062
						0.04413	3.77296
						0.04415	3.77532
						0.04418	3.77766
						0.04421	3.78002
						0.04423	3.78238
						0.04426	3.78473
						0.04429	3.78708
						0.04432	3.78943
						0.04434	3.79177
						0.04437	3.79412
						0.0444	3.79647
						0.04442	3.7988
						0.04445	3.80114
						0.04448	3.80347
						0.0445	3.80581
						0.04453	3.80814
						0.04456	3.81047
						0.04459	3.81281
						0.04461	3.81513
						0.04464	3.81746
						0.04467	3.81977
						0.04469	3.82209
						0.04472	3.82442
						0.04475	3.82674
						0.04477	3.82905
						0.0448	3.83136
						0.04483	3.83368
						0.04486	3.83601
						0.04488	3.83832
						0.04491	3.84064
						0.04494	3.84295
						0.04496	3.84527
						0.04499	3.84759
						0.04502	3.84988
						0.04504	3.85218
						0.04507	3.8545
						0.0451	3.85679
						0.04513	3.85909
						0.04515	3.86137
						0.04518	3.86366
						0.04521	3.86594
						0.04523	3.86823
						0.04526	3.87052
						0.04529	3.8728
						0.04532	3.87506
						0.04534	3.87734
						0.04537	3.87961
						0.0454	3.88188
						0.04542	3.88415
						0.04545	3.88641
						0.04548	3.88867
						0.0455	3.89092
						0.04553	3.89317
						0.04556	3.89542
						0.04559	3.89765
						0.04561	3.89989
						0.04564	3.90211
						0.04567	3.90435
						0.04569	3.90658
						0.04572	3.90881
						0.04575	3.91105
						0.04577	3.9133
						0.0458	3.91556
						0.04583	3.91781
						0.04586	3.92006
						0.04588	3.92233
						0.04591	3.92461
						0.04594	3.9269
						0.04596	3.92919
						0.04599	3.9315
						0.04602	3.9338
						0.04604	3.93611
						0.04607	3.93843
						0.0461	3.94076
						0.04613	3.94307
						0.04615	3.94541
						0.04618	3.94775
						0.04621	3.9501
						0.04623	3.95245
						0.04626	3.95478
						0.04629	3.95711
						0.04631	3.95945
						0.04634	3.96178
						0.04637	3.96411
						0.0464	3.96645
						0.04642	3.96879
						0.04645	3.97115
						0.04648	3.97348
						0.0465	3.97585
						0.04653	3.97819
						0.04656	3.98052
						0.04658	3.98286
						0.04661	3.98521
						0.04664	3.98756
						0.04667	3.9899
						0.04669	3.99224
						0.04672	3.99456
						0.04675	3.9969
						0.04677	3.99923
						0.0468	4.00159
						0.04683	4.00395
						0.04685	4.00629
						0.04688	4.00864
						0.04691	4.01099
						0.04694	4.01333
						0.04696	4.01568
						0.04699	4.01802
						0.04702	4.02036
						0.04704	4.02271
						0.04707	4.02503
						0.0471	4.02737
						0.04713	4.02968
						0.04715	4.03199
						0.04718	4.03433
						0.04721	4.03665
						0.04723	4.03899
						0.04726	4.04131
						0.04729	4.04364
						0.04731	4.04597
						0.04734	4.0483
						0.04737	4.05063
						0.0474	4.05296
						0.04742	4.05528
						0.04745	4.05761
						0.04748	4.05994
						0.0475	4.06227
						0.04753	4.0646
						0.04756	4.06694
						0.04758	4.06928
						0.04761	4.07159
						0.04764	4.07392
						0.04767	4.07625
						0.04769	4.07856
						0.04772	4.08089
						0.04775	4.0832
						0.04777	4.0855
						0.0478	4.08781
						0.04783	4.09011
						0.04785	4.09242
						0.04788	4.09472
						0.04791	4.09701
						0.04794	4.09931
						0.04796	4.10159
						0.04799	4.10386
						0.04802	4.10612
						0.04804	4.10839
						0.04807	4.11065
						0.0481	4.11293
						0.04812	4.11519
						0.04815	4.11743
						0.04818	4.11968
						0.04821	4.12193
						0.04823	4.12417
						0.04826	4.12641
						0.04829	4.12865
						0.04831	4.13091
						0.04834	4.13316
						0.04837	4.13542
						0.04839	4.13768
						0.04842	4.13994
						0.04845	4.14223
						0.04848	4.1445
						0.0485	4.14679
						0.04853	4.14906
						0.04856	4.15136
						0.04858	4.15364
						0.04861	4.15594
						0.04864	4.15824
						0.04866	4.16053
						0.04869	4.16284
						0.04872	4.16514
						0.04875	4.16746
						0.04877	4.16976
						0.0488	4.17208
						0.04883	4.17439
						0.04885	4.17671
						0.04888	4.17901
						0.04891	4.18133
						0.04894	4.18363
						0.04896	4.18595
						0.04899	4.18826
						0.04902	4.19057
						0.04904	4.19288
						0.04907	4.19519
						0.0491	4.19751
						0.04912	4.19983
						0.04915	4.20214
						0.04918	4.20448
						0.04921	4.20679
						0.04923	4.20911
						0.04926	4.21143
						0.04929	4.21375
						0.04931	4.21606
						0.04934	4.21838
						0.04937	4.22071
						0.04939	4.22306
						0.04942	4.22538
						0.04945	4.22774
						0.04948	4.23007
						0.0495	4.2324
						0.04953	4.23473
						0.04956	4.23707
						0.04958	4.23941
						0.04961	4.24174
						0.04964	4.24408
						0.04966	4.24642
						0.04969	4.24877
						0.04972	4.25111
						0.04975	4.25345
						0.04977	4.25579
						0.0498	4.25814
						0.04983	4.26049
						0.04985	4.26284
						0.04988	4.26519
						0.04991	4.26755
						0.04993	4.2699
						0.04996	4.27224
						0.04999	4.27461
						0.05002	4.27696
						0.05004	4.27932
						0.05007	4.28168
						0.0501	4.28403
						0.05012	4.28639
						0.05015	4.28874
						0.05018	4.29108
						0.0502	4.29343
						0.05023	4.29578
						0.05026	4.29811
						0.05029	4.30045
						0.05031	4.30278
						0.05034	4.30512
						0.05037	4.30744
						0.05039	4.30977
						0.05042	4.31209
						0.05045	4.3144
						0.05047	4.31672
						0.0505	4.31903
						0.05053	4.32133
						0.05056	4.32363
						0.05058	4.32591
						0.05061	4.32818
						0.05064	4.33046
						0.05066	4.33273
						0.05069	4.335
						0.05072	4.33725
						0.05075	4.33951
						0.05077	4.34175
						0.0508	4.344
						0.05083	4.34626
						0.05085	4.34852
						0.05088	4.35078
						0.05091	4.35305
						0.05093	4.35531
						0.05096	4.35758
						0.05099	4.35984
						0.05102	4.36211
						0.05104	4.36438
						0.05107	4.36665
						0.0511	4.36894
						0.05112	4.37121
						0.05115	4.37349
						0.05118	4.37577
						0.0512	4.37805
						0.05123	4.38032
						0.05126	4.38261
						0.05129	4.3849
						0.05131	4.3872
						0.05134	4.3895
						0.05137	4.39179
						0.05139	4.39408
						0.05142	4.39636
						0.05145	4.39865
						0.05147	4.40092
						0.0515	4.40321
						0.05153	4.4055
						0.05156	4.40779
						0.05158	4.41008
						0.05161	4.41237
						0.05164	4.41467
						0.05166	4.41695
						0.05169	4.41925
						0.05172	4.42155
						0.05174	4.42384
						0.05177	4.42615
						0.0518	4.42847
						0.05183	4.43079
						0.05185	4.43309
						0.05188	4.43539
						0.05191	4.43769
						0.05193	4.44001
						0.05196	4.44233
						0.05199	4.44467
						0.05201	4.44699
						0.05204	4.44933
						0.05207	4.45167
						0.0521	4.45402
						0.05212	4.45637
						0.05215	4.45871
						0.05218	4.46104
						0.0522	4.46338
						0.05223	4.46573
						0.05226	4.46807
						0.05228	4.47044
						0.05231	4.4728
						0.05234	4.47515
						0.05237	4.47751
						0.05239	4.47988
						0.05242	4.48225
						0.05245	4.48462
						0.05247	4.487
						0.0525	4.48937
						0.05253	4.49174
						0.05256	4.49411
						0.05258	4.49647
						0.05261	4.49885
						0.05264	4.50122
						0.05266	4.50359
						0.05269	4.50595
						0.05272	4.50829
						0.05274	4.51064
						0.05277	4.51299
						0.0528	4.51535
						0.05283	4.51771
						0.05285	4.52004
						0.05288	4.52238
						0.05291	4.52472
						0.05293	4.52705
						0.05296	4.52938
						0.05299	4.5317
						0.05301	4.53401
						0.05304	4.53632
						0.05307	4.53862
						0.0531	4.54092
						0.05312	4.54322
						0.05315	4.5455
						0.05318	4.54779
						0.0532	4.55008
						0.05323	4.55235
						0.05326	4.55463
						0.05328	4.5569
						0.05331	4.55917
						0.05334	4.56145
						0.05337	4.56371
						0.05339	4.56597
						0.05342	4.56823
						0.05345	4.57049
						0.05347	4.57278
						0.0535	4.57505
						0.05353	4.57732
						0.05355	4.5796
						0.05358	4.58187
						0.05361	4.58415
						0.05364	4.58642
						0.05366	4.5887
						0.05369	4.59096
						0.05372	4.59323
						0.05374	4.5955
						0.05377	4.59778
						0.0538	4.60006
						0.05382	4.60233
						0.05385	4.6046
						0.05388	4.60689
						0.05391	4.60917
						0.05393	4.61144
[truncated: 16,978 more rows]
