# Supplementary material for: Deformation and energy damage characteristics of granite-concrete composite under uniaxial compression
Source: PLoS One. 2025 Mar 10;20(3):e0316124. doi: 10.1371/journal.pone.0316124 (PMC11892862; doi:10.1371/journal.pone.0316124)
Supplement: S1 Minimal Data Set — (ZIP) [file pone.0316124.s003.zip › Fig 2. Comparison between the experimental results and the numerical simulation results/granite.xlsx]

## Sheet: Sheet1
composite test-1		composite test-2		composite test-3		imitate
strain	stress	strain	stress	strain	stress	strain	stress
0.02025	0.1124	0.00033098	0.0492	9.1832e-06	0.01135	4.58326e-06	0.13888
0.02465	0.1124	0.000781875	0.05166	0.000459867	0.01135	2.08406e-05	0.3178
0.03226	0.1124	0.00123	0.05375	0.000910762	0.01135	4.51172e-05	0.32104
0.03707	0.22479	0.00168	0.05659	0.00143	0.01135	7.04538e-05	0.34174
0.04188	0.22479	0.0022	0.05886	0.00181	0.01117	9.57904e-05	0.33148
0.04669	0.33719	0.00265	0.06113	0.00233	0.01117	0.000121127	0.34694
0.04709	0.33719	0.00304	0.06397	0.00278	0.01117	0.000146464	0.35912
0.04749	0.33719	0.00349	0.06699	0.00316	0.01154	0.0001718	0.36251
0.0567	0.33719	0.004	0.07002	0.00362	0.01173	0.000197137	0.34562
0.0571	0.44958	0.00445	0.07267	0.00413	0.01211	0.000222474	0.33703
0.0587	0.44958	0.00484	0.07608	0.00458	0.0123	0.00024781	0.33555
0.06231	0.44958	0.00535	0.07986	0.00497	0.0123	0.000273147	0.33965
0.06511	0.44958	0.00581	0.08327	0.00542	0.01268	0.000298483	0.33843
0.06551	0.56198	0.00626	0.08724	0.00593	0.01268	0.00032382	0.32733
0.06832	0.56198	0.00671	0.09103	0.00638	0.01306	0.000349157	0.32517
0.07032	0.56198	0.00716	0.09614	0.00684	0.01325	0.000374493	0.32296
0.07072	0.67438	0.00754	0.09954	0.00729	0.01344	0.00039983	0.31673
0.07433	0.67438	0.00806	0.10503	0.00774	0.01382	0.000425167	0.31354
0.07473	0.78677	0.00851	0.11052	0.00819	0.01419	0.000450503	0.30938
0.07793	0.78677	0.00896	0.11658	0.00864	0.01476	0.00047584	0.3073
0.07833	0.89917	0.00941	0.12131	0.00909	0.01495	0.000501176	0.30462
0.08034	0.89917	0.00986	0.12869	0.00954	0.01552	0.000526513	0.3004
0.08114	1.01156	0.01031	0.13512	0.00999	0.01571	0.00055185	0.30026
0.08234	1.01156	0.01076	0.1425	0.01044	0.01609	0.000577186	0.29751
0.08314	1.12396	0.01121	0.14837	0.01089	0.01646	0.000602523	0.29662
0.08475	1.12396	0.01167	0.15727	0.01134	0.01703	0.00062786	0.29479
0.08515	1.23635	0.01212	0.1654	0.01179	0.0176	0.000653196	0.2917
0.08715	1.23635	0.01257	0.17297	0.01231	0.01798	0.000678533	0.29133
0.08755	1.34875	0.01302	0.18111	0.01276	0.01855	0.000703869	0.28969
0.08875	1.34875	0.01347	0.19228	0.01315	0.01911	0.000729206	0.2878
0.09076	1.57354	0.01392	0.20136	0.01366	0.0193	0.000754543	0.28609
0.09236	1.57354	0.01437	0.21158	0.01411	0.01987	0.000779879	0.28516
0.09276	1.68594	0.01482	0.22123	0.0145	0.02006	0.000805216	0.28318
0.09396	1.68594	0.01534	0.23391	0.01501	0.02044	0.000830553	0.28167
0.09476	1.79833	0.01572	0.24489	0.01547	0.02101	0.000855889	0.28053
0.09557	1.79833	0.01617	0.25567	0.01592	0.02176	0.000881226	0.27838
0.09597	1.91073	0.01662	0.26722	0.01637	0.02195	0.000906562	0.27768
0.09717	1.91073	0.01714	0.2816	0.01682	0.02252	0.000931899	0.27749
0.09757	2.02313	0.01753	0.29371	0.01727	0.0229	0.000957236	0.27749
0.09877	2.02313	0.01804	0.30564	0.01772	0.02347	0.000982572	0.27699
0.09917	2.13552	0.01849	0.31851	0.01817	0.02403	0.00101	0.27642
0.09997	2.13552	0.01894	0.33383	0.01862	0.02479	0.00103	0.27556
0.10038	2.24792	0.01939	0.34689	0.01907	0.02593	0.00106	0.27343
0.10158	2.24792	0.01984	0.36071	0.01952	0.02687	0.00108	0.27232
0.10198	2.36031	0.0203	0.37433	0.01997	0.02782	0.00111	0.27151
0.10278	2.36031	0.02075	0.38853	0.02049	0.02933	0.00113	0.27105
0.10318	2.47271	0.0212	0.40575	0.02088	0.03047	0.00116	0.27052
0.10438	2.47271	0.02165	0.42146	0.02139	0.03198	0.00119	0.26966
0.10478	2.58511	0.0221	0.43716	0.02184	0.03293	0.00121	0.2692
0.10518	2.58511	0.02255	0.45268	0.02229	0.03444	0.00124	0.26897
0.10559	2.6975	0.023	0.47293	0.02268	0.03577	0.00126	0.26899
0.10639	2.6975	0.02345	0.4894	0.02319	0.03709	0.00129	0.26897
0.10679	2.8099	0.0239	0.507	0.02364	0.03842	0.00131	0.26896
0.10799	2.8099	0.02435	0.52441	0.0241	0.04031	0.00134	0.26872
0.10959	2.92229	0.0248	0.54731	0.02455	0.04182	0.00136	0.26859
0.11039	3.03469	0.02532	0.5651	0.025	0.04315	0.00139	0.26897
0.112	3.14708	0.02571	0.58572	0.02538	0.04447	0.00141	0.26974
0.1128	3.25948	0.02616	0.60673	0.02583	0.04599	0.00144	0.27005
0.114	3.37188	0.02667	0.63058	0.02628	0.04807	0.00146	0.26985
0.1144	3.48427	0.02706	0.65101	0.02674	0.04958	0.00149	0.26935
0.11561	3.59667	0.02751	0.67126	0.02712	0.05091	0.00151	0.26855
0.11721	3.70906	0.02802	0.69114	0.02757	0.05261	0.00154	0.26779
0.11801	3.82146	0.02847	0.71574	0.02802	0.05469	0.00157	0.26684
0.11961	3.93386	0.02893	0.73693	0.02854	0.0564	0.00159	0.26611
0.12042	4.04625	0.02938	0.75794	0.02899	0.0581	0.00162	0.2651
0.12162	4.15865	0.02983	0.78538	0.0295	0.06056	0.00164	0.26402
0.12202	4.15865	0.03028	0.80355	0.02989	0.06226	0.00167	0.26292
0.13084	5.05781	0.03073	0.82777	0.03041	0.06416	0.00169	0.26264
0.13204	5.17021	0.03118	0.84954	0.03086	0.06586	0.00172	0.26737
0.13324	5.17021	0.03169	0.87698	0.03131	0.0668	0.00174	0.28304
0.13404	5.28261	0.03208	0.89571	0.03176	0.06851	0.00177	0.30821
0.13605	5.395	0.03253	0.91994	0.03227	0.06964	0.00179	0.33621
0.13765	5.5074	0.03298	0.94075	0.03273	0.07059	0.00182	0.36297
0.13845	5.61979	0.03343	0.96176	0.03318	0.07154	0.00184	0.38691
0.13965	5.73219	0.03388	0.98277	0.03363	0.07248	0.00187	0.40758
0.14086	5.84459	0.0344	1.0068	0.03414	0.07343	0.00189	0.42493
0.14246	5.95698	0.03485	1.02705	0.03453	0.07456	0.00192	0.43941
0.14406	6.06938	0.0353	1.0473	0.03504	0.07589	0.00195	0.45164
0.14486	6.18177	0.03575	1.06755	0.03549	0.07797	0.00197	0.4627
0.14607	6.29417	0.0362	1.09537	0.03595	0.08005	0.002	0.47299
0.14847	6.40657	0.03665	1.10824	0.0364	0.08232	0.00202	0.48224
0.15047	6.51896	0.0371	1.12622	0.03685	0.08478	0.00205	0.49014
0.15168	6.63136	0.03756	1.1442	0.0373	0.08819	0.00207	0.49696
0.15328	6.74375	0.03801	1.16445	0.03775	0.09122	0.0021	0.50323
0.15448	6.85615	0.03846	1.17769	0.0382	0.09462	0.00212	0.50857
0.15569	6.96854	0.03891	1.19624	0.03871	0.09822	0.00215	0.51322
0.15849	7.19334	0.03936	1.21081	0.03917	0.10257	0.00217	0.51719
0.15689	7.08094	0.03987	1.22879	0.03962	0.10636	0.0022	0.52068
0.15969	7.30573	0.04026	1.24033	0.04007	0.11052	0.00222	0.52377
0.1609	7.41813	0.04078	1.2585	0.04052	0.11468	0.00225	0.52637
0.1613	7.53052	0.04123	1.27383	0.04097	0.11979	0.00227	0.52857
0.1625	7.64292	0.04161	1.28973	0.04142	0.12604	0.0023	0.53091
0.16651	8.0925	0.04213	1.30544	0.04187	0.1302	0.00233	0.53311
0.16811	8.2049	0.04258	1.32493	0.04239	0.13569	0.00235	0.53519
0.17132	8.3173	0.04303	1.34177	0.04277	0.14118	0.00238	0.53692
0.1641	7.75532	0.04348	1.35786	0.04329	0.14761	0.0024	0.53853
0.1649	7.86771	0.04393	1.37394	0.04374	0.1531	0.00243	0.54012
0.16531	7.98011	0.04438	1.39192	0.04412	0.15973	0.00245	0.54158
0.17212	8.3173	0.04477	1.40706	0.04457	0.16635	0.00248	0.54302
0.17292	8.3173	0.04528	1.42353	0.04509	0.17487	0.0025	0.54421
0.17332	8.3173	0.04573	1.44132	0.04554	0.18149	0.00253	0.54505
0.17372	8.42969	0.04625	1.46516	0.04599	0.18811	0.00255	0.54549
0.17612	8.42969	0.04664	1.48276	0.04644	0.19625	0.00258	0.54553
0.17933	8.42969	0.04709	1.50244	0.04689	0.20515	0.0026	0.54571
0.17973	8.54209	0.04754	1.52231	0.04734	0.21309	0.00263	0.5459
0.18173	8.54209	0.04799	1.53991	0.04779	0.22256	0.00265	0.54625
0.18253	8.65448	0.04844	1.56243	0.04825	0.23032	0.00268	0.54683
0.18334	8.76688	0.04895	1.58628	0.04876	0.24129	0.00271	0.54772
0.18454	8.87927	0.0494	1.6001	0.04915	0.24829	0.00273	0.5489
0.18614	8.99167	0.04979	1.61864	0.04966	0.26022	0.00276	0.55015
0.18574	8.99167	0.05031	1.64211	0.05011	0.27006	0.00278	0.55141
0.18654	9.10407	0.05076	1.6705	0.05056	0.28236	0.00281	0.55286
0.18775	9.21646	0.05114	1.69037	0.05095	0.2905	0.00283	0.5546
0.18855	9.32886	0.05166	1.71913	0.05147	0.30299	0.00286	0.55638
0.18935	9.44125	0.05211	1.72519	0.05192	0.31377	0.00288	0.55784
0.19015	9.55365	0.05256	1.73181	0.05237	0.32494	0.00291	0.55951
0.19135	9.66605	0.05295	1.73844	0.05275	0.33648	0.00293	0.56115
0.19296	9.66605	0.05346	1.74506	0.05327	0.3486	0.00296	0.56287
0.19456	9.66605	0.05391	1.75244	0.05359	0.36014	0.00298	0.56465
0.19496	9.77844	0.05436	1.75906	0.05411	0.37225	0.00301	0.56649
0.19656	9.77844	0.05481	1.76588	0.05449	0.38455	0.00303	0.56863
0.19816	9.77844	0.05527	1.77288	0.05494	0.39761	0.00306	0.57066
0.20177	9.77844	0.05572	1.7814	0.05539	0.41105	0.00309	0.57273
0.20257	9.89084	0.05617	1.78802	0.05585	0.42713	0.00311	0.57477
0.20658	9.89084	0.05662	1.79464	0.05623	0.43792	0.00314	0.5767
0.21058	9.89084	0.05707	1.80146	0.05675	0.45533	0.00316	0.57866
0.21098	10.0032	0.05758	1.81016	0.0572	0.47009	0.00319	0.58059
0.21219	10.0032	0.05797	1.81678	0.05765	0.48826	0.00321	0.58265
0.21299	10.1156	0.05842	1.82473	0.05803	0.50075	0.00324	0.58471
0.21379	10.1156	0.05894	1.83098	0.05855	0.52043	0.00326	0.58689
0.21419	10.228	0.05932	1.8376	0.059	0.53747	0.00329	0.58884
0.21499	10.4528	0.05984	1.84631	0.05945	0.55469	0.00331	0.59082
0.21579	10.5652	0.06029	1.85293	0.0599	0.5721	0.00334	0.59278
0.2166	10.6776	0.06074	1.85955	0.06035	0.59386	0.00336	0.59457
0.2174	10.79	0.06113	1.86637	0.0608	0.61335	0.00339	0.59622
0.2178	10.9024	0.06164	1.87507	0.06126	0.6336	0.00341	0.59834
0.2186	11.0148	0.06209	1.8817	0.06171	0.65329	0.00344	0.60137
0.2198	11.1272	0.06248	1.88813	0.06216	0.67732	0.00347	0.6069
0.2202	11.1272	0.06299	1.89494	0.06261	0.69757	0.00349	0.61714
0.22101	11.352	0.06344	1.90214	0.06306	0.71877	0.00352	0.63136
0.22181	11.4644	0.0639	1.90989	0.06351	0.73939	0.00354	0.64756
0.22261	11.5768	0.06435	1.91519	0.06402	0.77024	0.00357	0.66394
0.22301	11.6892	0.0648	1.92163	0.06441	0.78765	0.00359	0.67959
0.22381	11.8016	0.06525	1.92901	0.06486	0.80828	0.00362	0.69413
0.22462	11.914	0.06563	1.93374	0.06531	0.8325	0.00364	0.70723
0.22502	12.0264	0.06615	1.93999	0.06576	0.85332	0.00367	0.71919
0.22622	12.1388	0.0666	1.94377	0.06621	0.88474	0.00369	0.72989
0.22662	12.2512	0.06705	1.94547	0.06673	0.90404	0.00372	0.73963
0.22742	12.3636	0.0675	1.94718	0.06718	0.92467	0.00374	0.74861
0.22823	12.5883	0.06795	1.9697	0.06757	0.94908	0.00377	0.75679
0.22903	12.7007	0.0684	1.99865	0.06802	0.97274	0.00379	0.76426
0.22943	12.8131	0.06885	2.02912	0.06853	0.99355	0.00382	0.77124
0.23063	12.9255	0.06931	2.04596	0.06892	1.01324	0.00385	0.77749
0.23103	13.0379	0.06976	2.06602	0.06943	1.03027	0.00387	0.78328
0.23224	13.2627	0.07021	2.07227	0.06988	1.0579	0.0039	0.78879
0.23344	13.3751	0.07066	2.07	0.07034	1.07096	0.00392	0.79368
0.23384	13.4875	0.07111	2.06924	0.07079	1.09121	0.00395	0.79818
0.23464	13.5999	0.07156	2.07038	0.07124	1.10918	0.00397	0.80236
0.23504	13.7123	0.07201	2.07454	0.07162	1.12981	0.004	0.80629
0.23585	13.8247	0.07246	2.08287	0.07214	1.15025	0.00402	0.81001
0.23665	13.9371	0.07291	2.08836	0.07259	1.16785	0.00405	0.81359
0.23705	14.0495	0.07336	2.0999	0.07304	1.18564	0.00407	0.81724
0.23745	14.1619	0.07381	2.12129	0.07349	1.20665	0.0041	0.82052
0.23825	14.2743	0.07426	2.14835	0.07394	1.22349	0.00412	0.82358
0.23865	14.3867	0.07471	2.16689	0.07439	1.23977	0.00415	0.82647
0.23905	14.4991	0.07517	2.19547	0.07491	1.25566	0.00417	0.82909
0.23986	14.6115	0.07562	2.22462	0.07529	1.27421	0.0042	0.83137
0.24066	14.7239	0.07607	2.24543	0.07575	1.28935	0.00423	0.83357
0.24106	14.8363	0.07652	2.27306	0.07626	1.3043	0.00425	0.83577
0.24146	14.9487	0.07697	2.30202	0.07671	1.31944	0.00428	0.83771
0.24186	15.061	0.07742	2.33287	0.0771	1.33515	0.0043	0.83941
0.24226	15.1734	0.07787	2.35406	0.07761	1.35369	0.00433	0.84113
0.24266	15.2858	0.07832	2.38245	0.07806	1.36827	0.00435	0.84257
0.24347	15.3982	0.07871	2.41235	0.07851	1.38208	0.00438	0.84387
0.24387	15.5106	0.07916	2.4449	0.07897	1.39836	0.0044	0.8453
0.24427	15.623	0.07961	2.46742	0.07942	1.41217	0.00443	0.84696
0.24467	15.7354	0.08006	2.496	0.07987	1.42769	0.00445	0.84866
0.24507	15.7354	0.08051	2.52495	0.08032	1.44586	0.00448	0.85052
0.24628	16.0726	0.08096	2.55996	0.08077	1.46573	0.0045	0.85265
0.24547	15.8478	0.08141	2.59592	0.08122	1.4892	0.00453	0.8553
0.24587	15.9602	0.0818	2.62223	0.08167	1.51039	0.00456	0.85796
0.24668	16.0726	0.08225	2.65686	0.08212	1.52648	0.00458	0.86052
0.24708	16.185	0.08276	2.69528	0.08257	1.54673	0.00461	0.8631
0.24748	16.2974	0.08315	2.72045	0.08309	1.57114	0.00463	0.86567
0.24788	16.4098	0.0836	2.76	0.08347	1.58931	0.00466	0.86843
0.24828	16.5222	0.08405	2.78858	0.08399	1.61751	0.00468	0.8714
0.24868	16.6346	0.0845	2.82851	0.08444	1.64627	0.00471	0.8744
0.24908	16.747	0.08489	2.85557	0.08489	1.67807	0.00473	0.87721
0.24949	16.8594	0.08534	2.89531	0.08528	1.69661	0.00476	0.8799
0.24989	16.9718	0.08553	2.92313	0.08579	1.72841	0.00478	0.88245
0.25069	17.0842	0.08553	2.91424	0.08624	1.75963	0.00481	0.88485
0.25109	17.1966	0.08579	2.91121	0.08669	1.78878	0.00483	0.88731
0.25149	17.309	0.08624	2.96704	0.08714	1.81546	0.00486	0.88968
0.25189	17.4214	0.08669	3.00262	0.0876	1.85293	0.00488	0.8924
0.25229	17.5338	0.08708	3.04804	0.08805	1.88245	0.00491	0.89528
0.2531	17.6461	0.08753	3.0821	0.0885	1.91292	0.00494	0.89841
0.2535	17.7585	0.08798	3.12847	0.08895	1.92674	0.00496	0.90164
0.2539	17.871	0.08843	3.17124	0.0894	1.94055	0.00499	0.90487
0.2543	17.9833	0.08882	3.2053	0.08985	1.95418	0.00501	0.9081
0.2547	18.0957	0.08927	3.24883	0.0903	1.97537	0.00504	0.91152
0.2551	18.2081	0.08978	3.29822	0.09075	1.99184	0.00506	0.91484
0.2555	18.3205	0.09017	3.33437	0.0912	2.00774	0.00509	0.91815
0.25591	18.4329	0.09062	3.38149	0.09165	2.01133	0.00511	0.92155
0.25631	18.5453	0.09107	3.41877	0.0921	2.01058	0.00514	0.92494
0.25671	18.6577	0.09152	3.46987	0.09255	2.00774	0.00516	0.92868
0.25711	18.6577	0.09197	3.51888	0.093	2.00547	0.00519	0.9332
0.25751	18.7701	0.09243	3.55673	0.09346	2.00452	0.00521	0.9386
0.25791	18.8825	0.09288	3.6067	0.09391	2.00452	0.00524	0.94586
0.25831	18.9949	0.09333	3.64625	0.09436	2.00452	0.00526	0.95502
0.25871	19.1073	0.09371	3.70037	0.09481	2.00509	0.00529	0.96542
0.25911	19.2197	0.09423	3.75204	0.09526	2.00622	0.00532	0.97639
0.25952	19.3321	0.09468	3.79878	0.09571	2.00717	0.00534	0.98714
0.25992	19.4445	0.09507	3.84647	0.09616	2.00849	0.00537	0.99744
0.26032	19.5569	0.09552	3.90344	0.09661	2.01001	0.00539	1.0071
0.26072	19.6693	0.09603	3.94602	0.09706	2.01171	0.00542	1.01626
0.26112	19.7817	0.09642	4.0009	0.09751	2.01341	0.00544	1.02475
0.26152	19.8941	0.09687	4.05011	0.09796	2.01474	0.00547	1.03257
0.26192	20.0065	0.09732	4.10953	0.09841	2.01625	0.00549	1.03996
0.26233	20.1189	0.09777	4.15968	0.09893	2.01815	0.00552	1.04683
0.26674	21.3552	0.09822	4.2104	0.09938	2.01947	0.00554	1.05322
0.26714	21.4676	0.09867	4.26074	0.09977	2.02061	0.00557	1.05915
0.26754	21.4676	0.09912	4.32338	0.10022	2.02155	0.00559	1.06478
0.26794	21.58	0.09957	4.3741	0.10073	2.02269	0.00562	1.07018
0.26794	21.6924	0.09996	4.42633	0.10112	2.02382	0.00564	1.0753
0.26835	21.8048	0.10048	4.47875	0.10157	2.02515	0.00567	1.08005
0.26875	21.9172	0.10086	4.54196	0.10202	2.02628	0.0057	1.08457
0.26915	22.0296	0.10131	4.59571	0.10254	2.02742	0.00572	1.0888
0.26955	22.142	0.10176	4.65021	0.10292	2.02818	0.00575	1.09285
0.26995	22.142	0.10221	4.70453	0.10337	2.0295	0.00577	1.09668
0.27035	22.2544	0.10266	4.76963	0.10382	2.03045	0.0058	1.10044
0.27035	22.3668	0.10312	4.82489	0.10428	2.03158	0.00582	1.10411
0.27075	22.4792	0.10357	4.88034	0.10473	2.03253	0.00585	1.10773
0.27115	22.5916	0.10402	4.93598	0.10524	2.03423	0.00587	1.11138
0.27156	22.704	0.1044	4.99199	0.10569	2.03575	0.0059	1.11509
0.27196	22.8164	0.10492	5.06012	0.10608	2.03783	0.00592	1.11865
0.27236	22.8164	0.10537	5.11709	0.10659	2.04388	0.00595	1.12203
0.26273	20.2313	0.10582	5.17367	0.10704	2.07624	0.00597	1.12532
0.26313	20.3437	0.10621	5.23102	0.10743	2.10387	0.006	1.12846
0.26353	20.4561	0.10666	5.2999	0.10788	2.13188	0.00602	1.13144
0.26393	20.4561	0.10711	5.35762	0.10833	2.16197	0.00605	1.13427
0.26433	20.5684	0.10756	5.41705	0.10878	2.19225	0.00608	1.13692
0.26473	20.6808	0.10801	5.47552	0.10923	2.22178	0.0061	1.13977
0.26513	20.7932	0.10846	5.54611	0.10968	2.24259	0.00613	1.14256
0.26554	20.9056	0.10891	5.60516	0.11014	2.27098	0.00615	1.14568
0.26554	21.018	0.10936	5.66458	0.11059	2.30296	0.00618	1.14878
0.26594	21.1304	0.10975	5.7242	0.11097	2.33362	0.0062	1.15197
0.26634	21.2428	0.11026	5.79687	0.11142	2.35652	0.00623	1.15532
0.27276	22.9288	0.11065	5.84607	0.11187	2.38699	0.00625	1.15867
0.27316	23.0412	0.1111	5.91837	0.11233	2.41859	0.00628	1.16201
0.27316	23.1535	0.11155	5.97987	0.11271	2.44812	0.0063	1.16556
0.27356	23.266	0.112	6.05349	0.11316	2.4801	0.00633	1.16917
0.27356	23.3783	0.11245	6.10269	0.11355	2.50489	0.00635	1.17271
0.27397	23.4907	0.1129	6.17707	0.114	2.54198	0.00638	1.17616
0.27437	23.4907	0.11336	6.23933	0.11439	2.57416	0.0064	1.17944
0.27477	23.6031	0.11374	6.30216	0.11484	2.61655	0.00643	1.18285
0.27517	23.7155	0.11426	6.36537	0.11529	2.65497	0.00646	1.18655
0.27557	23.8279	0.11471	6.44126	0.11574	2.68525	0.00648	1.1904
0.27597	23.9403	0.11516	6.5039	0.11612	2.72366	0.00651	1.19415
0.27637	24.0527	0.11555	6.56711	0.11658	2.75451	0.00653	1.1978
0.27677	24.1651	0.116	6.63107	0.11709	2.7969	0.00656	1.2013
0.27717	24.2775	0.11645	6.70715	0.11748	2.8251	0.00658	1.20471
0.27758	24.3899	0.1169	6.77131	0.11793	2.86938	0.00661	1.20806
0.27798	24.5023	0.11735	6.83508	0.11838	2.91026	0.00663	1.21144
0.27838	24.6147	0.1178	6.89924	0.11883	2.94281	0.00666	1.21494
0.27878	24.7271	0.11812	6.97021	0.11928	2.98483	0.00668	1.21851
0.27918	24.8395	0.11831	6.97645	0.11967	3.031	0.00671	1.22219
0.27958	24.9519	0.1187	7.04383	0.12018	3.06469	0.00673	1.22607
0.27998	25.0643	0.11915	7.11196	0.12057	3.10803	0.00676	1.23024
0.27999	25.1767	0.11967	7.19333	0.12102	3.14304	0.00678	1.23471
0.28039	25.2891	0.12005	7.26108	0.12147	3.1913	0.00681	1.23923
0.28079	25.4015	0.1205	7.32864	0.12192	3.23993	0.00684	1.24389
0.28119	25.5139	0.12096	7.39564	0.12237	3.2774	0.00686	1.24842
0.28159	25.6263	0.12141	7.46339	0.12282	3.32528	0.00689	1.25292
0.28199	25.7387	0.12186	7.5442	0.12327	3.37619	0.00691	1.25748
0.28239	25.8511	0.12231	7.61176	0.12366	3.41423	0.00694	1.26217
0.28279	25.9635	0.12276	7.68008	0.12418	3.464	0.00696	1.26705
0.2832	26.0758	0.12321	7.7484	0.12463	3.50261	0.00699	1.27237
0.2836	26.1882	0.12366	7.83015	0.12508	3.55711	0.00701	1.27835
0.284	26.3006	0.12411	7.89847	0.12546	3.60821	0.00704	1.28501
0.2844	26.413	0.1245	7.96717	0.12598	3.65458	0.00706	1.2923
0.2848	26.5254	0.12501	8.0353	0.12643	3.7017	0.00709	1.29983
0.2848	26.6378	0.1254	8.11857	0.12682	3.74901	0.00711	1.30737
0.2852	26.7502	0.12591	8.18745	0.12727	3.80673	0.00714	1.31468
0.2856	26.8626	0.1263	8.25691	0.12778	3.85461	0.00716	1.32168
0.28601	26.8626	0.12675	8.32674	0.12823	3.90382	0.00719	1.32838
0.28601	26.975	0.1272	8.41077	0.12862	3.95283	0.00722	1.3347
0.28641	27.0874	0.12765	8.48098	0.12907	4.01226	0.00724	1.34071
0.28641	27.1998	0.1281	8.55062	0.12952	4.06127	0.00727	1.34649
0.28681	27.3122	0.12855	8.6214	0.13004	4.11142	0.00729	1.35206
0.28721	27.3122	0.12901	8.70581	0.13042	4.16309	0.00732	1.35752
0.28761	27.4246	0.12939	8.77639	0.13087	4.22346	0.00734	1.36266
0.28801	27.537	0.12984	8.84793	0.13132	4.27493	0.00737	1.36765
0.28841	27.6494	0.13016	8.88256	0.13177	4.3266	0.00739	1.37243
0.28882	27.7618	0.13055	8.95637	0.13216	4.37902	0.00742	1.37712
0.28882	27.8742	0.131	9.0438	0.13268	4.44166	0.00744	1.38159
0.28922	27.9866	0.13145	9.11685	0.13313	4.49484	0.00747	1.38594
0.28962	28.099	0.1319	9.18896	0.13351	4.54821	0.00749	1.39014
0.29002	28.2114	0.13235	9.26163	0.13396	4.60158	0.00752	1.3942
0.29042	28.3238	0.1328	9.34982	0.13441	4.66668	0.00754	1.3982
0.29082	28.4362	0.13326	9.42173	0.13487	4.71058	0.00757	1.40197
0.29122	28.5485	0.13371	9.49478	0.13532	4.77625	0.00759	1.40492
0.29163	28.6609	0.13409	9.56783	0.13577	4.83075	0.00761	1.40728
0.29203	28.7734	0.13461	9.65564	0.13622	4.89756	0.00763	1.41086
0.29243	28.8857	0.13506	9.72813	0.1366	4.94184	0.00766	1.4145
0.29283	28.9981	0.13545	9.80231	0.13706	5.00903	0.00768	1.41814
0.29323	29.1105	0.1359	9.87631	0.13751	5.06542	0.00771	1.42174
0.29323	29.2229	0.13635	9.9645	0.13796	5.12277	0.00773	1.42545
0.29363	29.3353	0.1368	10.0389	0.13841	5.17992	0.00776	1.42909
0.29403	29.4477	0.13725	10.1121	0.13886	5.24956	0.00778	1.43267
0.29444	29.5601	0.1377	10.1867	0.13931	5.30728	0.00781	1.43624
0.29484	29.6725	0.13815	10.2762	0.13976	5.36557	0.00783	1.43981
0.29524	29.7849	0.13854	10.3366	0.14015	5.42367	0.00786	1.44341
0.29564	29.8973	0.13899	10.4276	0.14066	5.49407	0.00788	1.44715
0.29604	30.0097	0.13944	10.5023	0.14111	5.55331	0.00791	1.45094
0.29644	30.1221	0.13989	10.578	0.1415	5.6133	0.00793	1.45482
0.29644	30.2345	0.14034	10.6539	0.14195	5.67272	0.00796	1.45876
0.29684	30.3469	0.14079	10.7453	0.1424	5.74501	0.00799	1.46275
0.29725	30.4593	0.14124	10.8216	0.14285	5.80501	0.00801	1.46669
0.29765	30.4593	0.14169	10.8981	0.1433	5.86651	0.00804	1.47052
0.29805	30.5717	0.14214	10.9749	0.14375	5.92764	0.00806	1.47431
0.29805	30.6841	0.14259	11.0669	0.1442	6.00126	0.00809	1.4781
0.29845	30.7965	0.14304	11.1437	0.14459	6.06314	0.00811	1.48197
0.29885	30.9089	0.14343	11.2196	0.14504	6.12502	0.00814	1.48595
0.29925	31.0213	0.14388	11.2962	0.14556	6.18748	0.00816	1.49012
0.29965	31.1337	0.14433	11.3886	0.14594	6.24974	0.00819	1.4945
0.30005	31.2461	0.14478	11.4656	0.14639	6.32449	0.00821	1.49904
0.30046	31.3585	0.14523	11.5432	0.14684	6.38694	0.00824	1.50356
0.30046	31.4708	0.14569	11.6204	0.14723	6.45091	0.00826	1.50801
0.30086	31.5832	0.14614	11.7132	0.14775	6.51412	0.00829	1.51231
0.30126	31.6956	0.14652	11.7896	0.14813	6.59058	0.00831	1.5166
0.30166	31.808	0.14697	11.867	0.14865	6.65435	0.00834	1.52087
0.30166	31.9204	0.14749	11.945	0.14903	6.71851	0.00837	1.52519
0.30206	32.0328	0.14787	12.0229	0.14949	6.78266	0.00839	1.52965
0.30246	32.1452	0.14833	12.1164	0.14994	6.8595	0.00842	1.53421
0.30287	32.2576	0.14878	12.1957	0.15039	6.9246	0.00844	1.53879
0.30327	32.37	0.14923	12.2739	0.15077	6.99008	0.00847	1.54348
0.30367	32.4824	0.14961	12.3521	0.15122	7.05518	0.00849	1.54824
0.30407	32.5948	0.15006	12.4465	0.15167	7.13391	0.00852	1.55313
0.30447	32.7072	0.15052	12.5252	0.15193	7.18387	0.00854	1.55805
0.30487	32.8196	0.15103	12.603	0.15206	7.18217	0.00857	1.56302
0.30487	32.932	0.15142	12.6819	0.15251	7.24632	0.00859	1.56803
0.30527	33.0444	0.15187	12.7767	0.15296	7.33054	0.00862	1.57307
0.30568	33.1568	0.15232	12.8558	0.15341	7.3998	0.00864	1.57801
0.30608	33.2692	0.1527	12.9346	0.15386	7.46831	0.00867	1.58282
0.30648	33.3816	0.15316	13.0154	0.15431	7.5372	0.00869	1.58768
0.30688	33.494	0.15361	13.1104	0.15477	7.60476	0.00872	1.59263
0.30728	33.6064	0.15406	13.19	0.15515	7.67346	0.00875	1.59753
0.30768	33.7188	0.15451	13.2709	0.1556	7.74196	0.00877	1.60262
0.30808	33.8312	0.15496	13.3507	0.15599	7.81085	0.0088	1.6079
0.30808	33.9436	0.15541	13.4472	0.15644	7.87936	0.00882	1.61336
0.30849	34.056	0.1558	13.5106	0.15689	7.94805	0.00885	1.61884
0.30849	34.1683	0.15625	13.6081	0.15728	8.0177	0.00887	1.6244
0.30889	34.2807	0.1567	13.688	0.15773	8.08621	0.0089	1.62989
0.30929	34.3931	0.15715	13.783	0.15818	8.1691	0.00892	1.63535
0.30969	34.3931	0.15754	13.8458	0.15863	8.23836	0.00895	1.64085
0.31009	34.5055	0.15805	13.9419	0.15908	8.30725	0.00897	1.6462
0.31009	34.6179	0.1585	14.0237	0.15953	8.37784	0.009	1.65142
0.31049	34.7303	0.15889	14.1037	0.15998	8.46149	0.00902	1.65654
0.31089	34.8427	0.15934	14.1861	0.16043	8.53189	0.00905	1.6615
0.3113	34.9551	0.15979	14.2833	0.16082	8.60153	0.00907	1.66636
0.3117	35.0675	0.16024	14.3647	0.16133	8.67212	0.0091	1.67116
0.3121	35.1799	0.16069	14.4465	0.16172	8.7429	0.00913	1.67588
0.3125	35.2923	0.16114	14.528	0.16217	8.82825	0.00915	1.68051
0.3129	35.4047	0.16159	14.6253	0.16262	8.89997	0.00918	1.68507
0.3133	35.5171	0.16198	14.7069	0.16307	8.97132	0.0092	1.68963
0.3137	35.6295	0.16243	14.7884	0.16352	9.04267	0.00923	1.69408
0.31411	35.8543	0.16288	14.8694	0.16398	9.12783	0.00925	1.69841
0.31451	36.0791	0.16333	14.9667	0.16398	9.13862	0.00928	1.70262
0.31491	36.0791	0.16372	15.0481	0.16398	9.12688	0.0093	1.70668
0.31531	36.3039	0.16423	15.1296	0.16398	9.11818	0.00933	1.7106
0.31571	36.4163	0.16468	15.2114	0.16398	9.11042	0.00935	1.71448
0.31611	36.5287	0.16513	15.31	0.1643	9.14354	0.00938	1.71829
0.31692	36.7535	0.16552	15.3918	0.16468	9.22586	0.0094	1.72206
0.31732	36.8659	0.16597	15.473	0.16513	9.30478	0.00943	1.72577
0.31772	36.9783	0.16642	15.5555	0.16565	9.39713	0.00945	1.72944
0.31812	37.0906	0.16681	15.6372	0.16604	9.45845	0.00948	1.73322
0.31852	37.203	0.16726	15.7358	0.16649	9.54777	0.00951	1.73709
0.31892	37.3154	0.16777	15.8181	0.16694	9.6229	0.00953	1.74104
0.31932	37.4278	0.16816	15.9005	0.16739	9.71185	0.00956	1.74506
0.31973	37.5402	0.16861	15.9835	0.16778	9.77146	0.00958	1.74927
0.32013	37.6526	0.16906	16.0823	0.16829	9.86022	0.00961	1.75338
0.32053	37.765	0.16951	16.1652	0.16874	9.93422	0.00963	1.75757
0.32093	37.8774	0.1699	16.2477	0.16919	10.0228	0.00966	1.76172
0.32133	37.9898	0.17042	16.3306	0.16958	10.082	0.00968	1.76585
0.32213	37.9898	0.1708	16.4306	0.17003	10.1725	0.00971	1.76997
0.32293	37.9898	0.17125	16.514	0.17048	10.2472	0.00973	1.77419
0.32293	37.8774	0.1717	16.5971	0.17093	10.3231	0.00976	1.77834
0.32293	37.6526	0.17215	16.6804	0.17138	10.3977	0.00978	1.78262
0.32333	37.5402	0.1726	16.781	0.17183	10.4734	0.00981	1.78686
0.32333	37.3154	0.17299	16.8641	0.17222	10.5644	0.00983	1.79109
0.32333	36.9783	0.17344	16.9491	0.17273	10.6401	0.00986	1.79536
0.32373	36.8659	0.17389	17.0326	0.17318	10.7164	0.00989	1.79957
0.32373	36.7535	0.17434	17.1338	0.17364	10.8076	0.00991	1.80386
0.32373	36.6411	0.17479	17.2178	0.17402	10.8839	0.00994	1.80814
0.32412	36.5287	0.17525	17.3026	0.17447	10.9605	0.00996	1.81247
0.32452	36.4163	0.1757	17.387	0.17492	11.0366	0.00999	1.81687
0.32493	36.4163	0.17608	17.4714	0.17544	11.1274	0.01001	1.82152
0.32573	36.4163	0.17653	17.5727	0.17583	11.2037	0.01004	1.82625
0.32613	36.4163	0.17698	17.658	0.17628	11.2803	0.01006	1.83112
0.32653	36.5287	0.17744	17.7424	0.17673	11.3566	0.01009	1.83611
0.32693	36.6411	0.17789	17.8276	0.17718	11.4338	0.01011	1.84116
0.32693	36.7535	0.17834	17.93	0.17756	11.526	0.01014	1.84622
0.32733	36.8659	0.17879	18.0153	0.17808	11.6034	0.01016	1.85135
0.32773	36.9783	0.17924	18.1001	0.17853	11.6814	0.01019	1.85655
0.32813	36.9783	0.17962	18.1854	0.17892	11.7578	0.01021	1.86176
0.32854	37.0906	0.18008	18.289	0.17937	11.8515	0.01024	1.86703
0.32894	37.203	0.18053	18.3745	0.17982	11.9291	0.01027	1.87221
0.32934	37.3154	0.18098	18.4602	0.18027	12.0082	0.01029	1.87735
0.32974	37.4278	0.18143	18.5458	0.18072	12.086	0.01032	1.88246
0.33014	37.5402	0.18188	18.6484	0.18117	12.1808	0.01034	1.8875
0.33054	37.6526	0.18233	18.7345	0.18162	12.2597	0.01037	1.89262
0.33094	37.765	0.18272	18.8202	0.18201	12.3379	0.01039	1.89765
0.33134	37.8774	0.18317	18.9067	0.18252	12.4177	0.01042	1.90262
0.33175	37.9898	0.18368	19.0098	0.18297	12.5116	0.01044	1.90757
0.33215	38.1022	0.18407	19.0787	0.18336	12.5913	0.01047	1.91247
0.33255	38.2146	0.18452	19.1817	0.18381	12.6698	0.01049	1.91736
0.33295	38.327	0.18497	19.2676	0.18426	12.7493	0.01052	1.92219
0.33335	38.4394	0.18542	19.3705	0.18471	12.8435	0.01054	1.92699
0.33375	38.4394	0.18581	19.4394	0.18516	12.9224	0.01057	1.93181
0.33415	38.5518	0.18626	19.5433	0.18561	13.0019	0.01059	1.93665
0.33415	38.6642	0.18671	19.63	0.18607	13.0797	0.01062	1.94144
0.33456	38.7766	0.18716	19.7161	0.18652	13.176	0.01065	1.94622
0.33456	38.889	0.18761	19.8026	0.18697	13.2548	0.01067	1.95096
0.33496	39.0014	0.18806	19.9061	0.18735	13.3343	0.0107	1.9557
0.33536	39.1138	0.18851	19.992	0.1878	13.4134	0.01072	1.96044
0.33576	39.1138	0.1889	20.0787	0.18825	13.493	0.01075	1.96516
0.33616	39.2262	0.18935	20.1654	0.18871	13.5894	0.01077	1.96986
0.33616	39.3386	0.1898	20.2702	0.18916	13.6694	0.0108	1.97458
0.33656	39.451	0.19025	20.3575	0.18961	13.7498	0.01082	1.97926
0.33696	39.5633	0.1907	20.4447	0.18999	13.8295	0.01085	1.98384
0.33737	39.6758	0.19115	20.5319	0.19044	13.927	0.01087	1.9884
0.33777	39.7881	0.1916	20.6364	0.1909	14.0078	0.0109	1.9929
0.33817	39.7881	0.19199	20.7246	0.19135	14.0888	0.01092	1.99739
0.33857	39.9005	0.19244	20.8122	0.1918	14.169	0.01095	2.0018
0.33857	40.1253	0.19289	20.8995	0.19225	14.2646	0.01097	2.00616
0.33897	40.1253	0.19334	20.9876	0.19263	14.3395	0.011	2.01051
0.33977	40.2377	0.19379	21.0927	0.19308	14.4209	0.01103	2.01483
0.34017	40.4625	0.19424	21.1801	0.19354	14.5027	0.01105	2.01904
0.34058	40.6873	0.19469	21.2672	0.19399	14.6003	0.01108	2.02319
0.34098	40.7997	0.19508	21.3544	0.19437	14.6666	0.0111	2.02728
0.34138	40.9121	0.19553	21.46	0.19489	14.7652	0.01113	2.03135
0.34218	41.0245	0.19598	21.5476	0.19527	14.8475	0.01115	2.03538
0.34258	41.1369	0.19643	21.6353	0.19579	14.9466	0.01118	2.03933
0.34298	41.3617	0.19688	21.7233	0.19618	15.0125	0.0112	2.04337
0.34339	41.4741	0.19727	21.8281	0.19663	15.1119	0.01123	2.04743
0.34379	41.5865	0.19779	21.9155	0.19708	15.1942	0.01125	2.05164
0.34459	41.6989	0.19817	22.0032	0.19753	15.2763	0.01128	2.05588
0.34499	41.8113	0.19862	22.0919	0.19798	15.3583	0.0113	2.06006
0.34539	41.9237	0.19907	22.1981	0.19843	15.4578	0.01133	2.06429
0.34619	42.0361	0.19952	22.2857	0.19888	15.5401	0.01135	2.06849
0.347	42.1485	0.19991	22.3746	0.19927	15.6225	0.01138	2.07275
0.3474	42.2608	0.20043	22.463	0.19972	15.7053	0.01141	2.07701
0.3478	42.3732	0.20081	22.5686	0.20017	15.8051	0.01143	2.08127
0.3482	42.4856	0.20126	22.6574	0.20062	15.888	0.01146	2.08552
0.3486	42.4856	0.20171	22.7456	0.20107	15.9714	0.01148	2.08979
0.349	42.598	0.20217	22.8343	0.20152	16.0539	0.01151	2.09413
0.3494	42.7104	0.20262	22.9401	0.20197	16.1542	0.01153	2.09855
0.3502	42.8228	0.20307	23.0285	0.20236	16.2381	0.01156	2.10298
0.35061	42.9352	0.20345	23.1165	0.20281	16.3219	0.01158	2.10742
0.35101	43.0476	0.20397	23.2047	0.20326	16.405	0.01161	2.11191
0.35181	43.16	0.20435	23.2931	0.20371	16.4888	0.01163	2.11638
0.35221	43.16	0.20481	23.4	0.20416	16.5893	0.01166	2.12091
0.35341	43.2724	0.20526	23.4889	0.20461	16.6732	0.01168	2.12549
0.35381	43.3848	0.20571	23.5771	0.20506	16.7578	0.01171	2.13012
0.35422	43.4972	0.20609	23.6661	0.20545	16.8414	0.01173	2.13489
0.35462	43.6096	0.20654	23.7724	0.2059	16.943	0.01176	2.13975
0.35502	43.722	0.207	23.8608	0.20635	17.0272	0.01179	2.14468
0.35542	43.8344	0.20745	23.9492	0.2068	17.112	0.01181	2.14969
0.35582	43.9468	0.2079	24.0385	0.20725	17.1962	0.01184	2.15472
0.35622	44.0592	0.20835	24.1451	0.2077	17.2975	0.01186	2.1598
0.35662	44.1716	0.2088	24.234	0.20815	17.383	0.01189	2.16494
0.35702	44.284	0.20919	24.3237	0.20854	17.4678	0.01191	2.17007
0.35743	44.3964	0.20964	24.4125	0.20899	17.5526	0.01194	2.1752
0.35783	44.5088	0.21009	24.5192	0.20944	17.6542	0.01196	2.18031
0.35823	44.6212	0.21054	24.6068	0.20989	17.7394	0.01199	2.18543
0.35863	44.7336	0.21099	24.6954	0.21034	17.8242	0.01201	2.19052
0.35903	44.846	0.21137	24.7843	0.2108	17.9093	0.01204	2.19565
0.35943	44.9584	0.21189	24.8756	0.21125	18.0117	0.01206	2.20072
0.35943	45.0707	0.21228	24.9681	0.2117	18.0971	0.01209	2.20581
0.35983	45.1831	0.21273	25.0766	0.21208	18.1828	0.01212	2.21083
0.36024	45.2955	0.21318	25.1678	0.21253	18.2676	0.01214	2.21582
0.36064	45.2955	0.21363	25.2594	0.21305	18.3701	0.01217	2.22079
0.36104	45.4079	0.21408	25.351	0.21344	18.4377	0.01219	2.22566
0.36144	45.5203	0.21453	25.4628	0.21389	18.5405	0.01222	2.23048
0.36184	45.6327	0.21505	25.5599	0.21434	18.6264	0.01224	2.23528
0.36184	45.7451	0.2155	25.6522	0.21472	18.7121	0.01227	2.23997
0.36224	45.8575	0.21595	25.7429	0.21517	18.7982	0.01229	2.2447
0.36264	45.9699	0.2164	25.851	0.21569	18.9014	0.01232	2.24935
0.36305	46.0823	0.21685	25.9418	0.21608	18.9877	0.01234	2.25397
0.36305	46.1947	0.21724	26.0319	0.21653	19.0734	0.01237	2.25859
0.36345	46.3071	0.21775	26.1235	0.21698	19.1597	0.01239	2.26316
0.36385	46.4195	0.2182	26.2323	0.21743	19.2627	0.01242	2.26769
0.36425	46.5319	0.21859	26.3227	0.21781	19.3501	0.01244	2.27217
0.36465	46.6443	0.21904	26.4142	0.21833	19.4366	0.01247	2.27662
0.36505	46.7567	0.21949	26.5042	0.21872	19.5225	0.0125	2.2811
0.36545	46.8691	0.21994	26.6129	0.21923	19.6266	0.01252	2.28551
0.36586	46.9815	0.22039	26.703	0.21962	19.7131	0.01255	2.28994
0.36626	47.0939	0.22084	26.7946	0.22007	19.8001	0.01257	2.29433
0.36666	47.2063	0.22129	26.8854	0.22052	19.8866	0.0126	2.29871
0.36706	47.3187	0.22168	26.9764	0.22097	19.9901	0.01262	2.30308
0.36746	47.4311	0.22213	27.086	0.22136	20.0779	0.01265	2.30746
0.36786	47.5435	0.22258	27.1763	0.22187	20.1642	0.01267	2.31175
0.36826	47.6559	0.22303	27.2665	0.22232	20.2519	0.0127	2.31603
0.36826	47.7683	0.22348	27.357	0.22271	20.3383	0.01272	2.32032
0.36867	47.8807	0.22393	27.4677	0.22316	20.4434	0.01275	2.32461
0.36907	47.993	0.22438	27.558	0.22361	20.53	0.01277	2.32884
0.36947	48.1054	0.22477	27.6498	0.22406	20.6173	0.0128	2.33303
0.36987	48.2178	0.22522	27.7414	0.22451	20.7051	0.01282	2.33731
0.37027	48.3302	0.22574	27.8513	0.2249	20.8094	0.01285	2.34168
0.37067	48.4426	0.22619	27.9431	0.22541	20.8979	0.01288	2.34603
0.37107	48.555	0.22657	28.0343	0.2258	20.9848	0.0129	2.35044
0.37147	48.6674	0.22702	28.1265	0.22625	21.0724	0.01293	2.35488
0.37188	48.7798	0.22748	28.2366	0.2267	21.1769	0.01295	2.35928
0.37228	48.8922	0.22793	28.3284	0.22715	21.2643	0.01298	2.36374
0.37228	49.0046	0.22838	28.4206	0.22754	21.3521	0.013	2.36819
0.37268	49.117	0.22883	28.5122	0.22805	21.4398	0.01303	2.37266
0.37308	49.2294	0.22928	28.6225	0.22851	21.5459	0.01305	2.3771
0.37348	49.2294	0.22966	28.6952	0.22889	21.6343	0.01308	2.38151
0.37348	49.3418	0.23018	28.8066	0.22934	21.7231	0.0131	2.386
0.37388	49.4542	0.23063	28.8984	0.22979	21.8113	0.01313	2.39041
0.37428	49.5666	0.23108	29.0089	0.23024	21.9176	0.01315	2.39484
0.37469	49.679	0.23147	29.0829	0.2307	22.0071	0.01318	2.39924
0.37509	49.7914	0.23198	29.1935	0.23115	22.0953	0.0132	2.40364
0.37549	49.9038	0.23237	29.286	0.2316	22.1846	0.01323	2.40808
0.37589	50.0162	0.23282	29.3776	0.23198	22.2728	0.01326	2.41246
0.37589	50.1286	0.23327	29.4709	0.2325	22.3796	0.01328	2.41686
0.37629	50.241	0.23372	29.582	0.23295	22.4681	0.01331	2.42131
0.37669	50.3534	0.23417	29.6745	0.2334	22.5569	0.01333	2.42582
0.37709	50.3534	0.23462	29.7665	0.23379	22.6458	0.01336	2.43036
0.3775	50.4657	0.23507	29.8587	0.23424	22.7526	0.01338	2.43496
0.3779	50.5782	0.23553	29.9688	0.23469	22.8419	0.01341	2.43963
0.3783	50.6905	0.23591	30.0608	0.2352	22.9305	0.01343	2.44433
0.3787	50.8029	0.23643	30.1539	0.23559	23.0202	0.01346	2.44919
0.3791	50.9153	0.23681	30.2455	0.23604	23.1262	0.01348	2.45406
0.3795	50.9153	0.23733	30.3562	0.23649	23.2157	0.01351	2.45896
0.3799	51.0277	0.23771	30.4482	0.23694	23.3048	0.01353	2.46396
0.3807	51.0277	0.23817	30.5403	0.23733	23.3936	0.01356	2.46905
0.3811	51.0277	0.23862	30.6325	0.23784	23.5009	0.01358	2.47413
0.38151	51.1401	0.23907	30.7241	0.23829	23.59	0.01361	2.4793
0.38191	51.2525	0.23952	30.8356	0.23868	23.6795	0.01364	2.48449
0.38231	51.3649	0.23997	30.9274	0.23913	23.7688	0.01366	2.48957
0.38271	51.4773	0.24042	31.0197	0.23958	23.876	0.01369	2.49466
0.38311	51.5897	0.24081	31.1117	0.23997	23.9481	0.01371	2.4997
0.38351	51.7021	0.24126	31.2222	0.24048	24.0557	0.01374	2.50471
0.38391	51.8145	0.24177	31.3146	0.24087	24.1456	0.01376	2.50972
0.38432	51.9269	0.24216	31.4058	0.24139	24.2531	0.01379	2.51466
0.38472	51.9269	0.24261	31.4987	0.24177	24.3258	0.01381	2.51957
0.38512	52.0393	0.24306	31.6092	0.24222	24.4335	0.01384	2.52447
0.38552	52.1517	0.24351	31.7018	0.24267	24.5236	0.01386	2.52935
0.38592	52.2641	0.2439	31.7945	0.24312	24.6135	0.01389	2.53421
0.38632	52.3765	0.24441	31.8876	0.24358	24.7039	0.01391	2.53906
0.38672	52.4889	0.24486	31.9989	0.24403	24.8129	0.01394	2.54382
0.38712	52.6013	0.24531	32.0916	0.24448	24.903	0.01396	2.54857
0.38753	52.7137	0.2457	32.1855	0.24486	24.9931	0.01399	2.55326
0.38793	52.7137	0.24622	32.2793	0.24531	25.0832	0.01402	2.5579
0.38793	52.8261	0.24667	32.3935	0.24577	25.1918	0.01404	2.56249
0.38833	52.9385	0.24705	32.489	0.24622	25.283	0.01407	2.56702
0.38873	53.0509	0.2475	32.5821	0.24667	25.3735	0.01409	2.5715
0.38913	53.1632	0.24802	32.6756	0.24712	25.4645	0.01412	2.57598
0.38953	53.2756	0.24847	32.7865	0.24757	25.5729	0.01414	2.58043
0.38993	53.388	0.24886	32.8802	0.24795	25.6634	0.01417	2.58481
0.39033	53.5004	0.24931	32.9731	0.24847	25.7539	0.01419	2.58923
0.39073	53.5004	0.24976	33.0666	0.24886	25.8447	0.01422	2.59358
0.39114	53.6128	0.25021	33.1603	0.24937	25.9539	0.01424	2.5979
0.39154	53.7252	0.25066	33.2725	0.24976	26.0449	0.01427	2.60219
0.39194	53.8376	0.25111	33.3654	0.25021	26.1358	0.01429	2.60646
0.39234	53.8376	0.25156	33.4586	0.25066	26.2268	0.01432	2.6107
0.39274	53.95	0.25195	33.5524	0.25111	26.3175	0.01434	2.61492
0.39314	54.0624	0.25246	33.6645	0.25156	26.4266	0.01437	2.61913
0.39354	54.1748	0.25291	33.7583	0.25201	26.5175	0.0144	2.62334
0.39394	54.2872	0.2533	33.8524	0.25246	26.6083	0.01442	2.62756
0.39435	54.2872	0.25375	33.9462	0.25285	26.6997	0.01445	2.63171
0.39475	54.3996	0.2542	34.0588	0.2533	26.8093	0.01447	2.63589
0.39475	54.512	0.25465	34.1518	0.25382	26.9	0.0145	2.64004
0.39515	54.6244	0.2551	34.2453	0.2542	26.9914	0.01452	2.64424
0.39555	54.7368	0.25555	34.3391	0.25465	27.0813	0.01455	2.64841
0.39595	54.7368	0.256	34.4517	0.2551	27.1904	0.01457	2.65257
0.39635	54.8492	0.25639	34.5269	0.25555	27.2811	0.0146	2.65676
0.39675	54.8492	0.25691	34.6397	0.25594	27.3718	0.01462	2.66104
0.39715	54.9616	0.25736	34.7339	0.25646	27.463	0.01465	2.66547
0.39756	55.074	0.25781	34.8456	0.25684	27.5727	0.01467	2.67002
0.39796	55.1864	0.25819	34.9211	0.25729	27.6636	0.0147	2.67459
0.39836	55.1864	0.25865	35.0333	0.25774	27.754	0.01472	2.67926
0.39876	55.2988	0.2591	35.1272	0.25819	27.8449	0.01475	2.68397
0.39996	55.2988	0.25955	35.2214	0.25865	27.955	0.01478	2.6887
0.40036	55.4112	0.26	35.3151	0.2591	28.0459	0.0148	2.69339
0.40076	55.5236	0.26045	35.4277	0.25948	28.1369	0.01483	2.69811
0.40196	55.5236	0.2609	35.5215	0.26	28.2275	0.01485	2.70283
0.40237	55.5236	0.26135	35.6152	0.26038	28.3193	0.01488	2.7075
0.40357	55.4112	0.2618	35.7085	0.26084	28.4279	0.0149	2.7122
0.40357	55.2988	0.26225	35.8219	0.26129	28.5186	0.01493	2.71684
0.40317	55.5236	0.2627	35.9154	0.26174	28.6098	0.01495	2.72146
0.40356	55.1864	0.26309	36.0094	0.26212	28.7016	0.01498	2.72608
0.40396	55.074	0.26354	36.1033	0.26264	28.8114	0.015	2.73068
0.40396	54.9616	0.26399	36.2163	0.26302	28.9026	0.01503	2.7353
0.40396	54.8492	0.26444	36.3102	0.26348	28.994	0.01505	2.74001
0.40396	54.7368	0.26489	36.4036	0.26393	29.0852	0.01508	2.74468
0.40436	54.6244	0.26534	36.499	0.26438	29.1957	0.0151	2.74936
0.40436	54.512	0.26579	36.6118	0.26483	29.2868	0.01513	2.75408
0.40436	54.3996	0.26624	36.7059	0.26528	29.3791	0.01516	2.75882
0.40436	54.1748	0.2667	36.7993	0.26573	29.4711	0.01518	2.76359
0.40436	53.95	0.26715	36.8938	0.26618	29.582	0.01521	2.76842
0.40436	53.8376	0.26753	36.9878	0.26663	29.6745	0.01523	2.77328
0.40435	53.6128	0.26798	37.0993	0.26702	29.7654	0.01526	2.77823
0.40475	53.5004	0.26843	37.1943	0.26747	29.8575	0.01528	2.7832
0.40475	53.1632	0.26889	37.2882	0.26792	29.9677	0.01531	2.78821
0.40475	52.8261	0.26934	37.3822	0.26837	30.0415	0.01533	2.79324
0.40475	52.4889	0.26979	37.495	0.26882	30.152	0.01536	2.79822
0.40475	52.1517	0.27024	37.5895	0.26927	30.2438	0.01538	2.80324
0.40474	51.8145	0.27062	37.6837	0.26972	30.3547	0.01541	2.80827
0.40474	51.7021	0.27114	37.7776	0.27011	30.4285	0.01543	2.81326
0.40514	51.5897	0.27159	37.8917	0.27056	30.5388	0.01546	2.81824
0.40514	51.4773	0.27204	37.9861	0.27101	30.63	0.01548	2.82326
0.40514	51.1401	0.27243	38.0806	0.27146	30.7232	0.01551	2.82825
0.40514	50.9153	0.27294	38.1752	0.27191	30.8157	0.01554	2.83316
0.40514	50.6905	0.27339	38.2887	0.27236	30.9258	0.01556	2.83809
0.40513	50.4657	0.27378	38.3826	0.27281	31.018	0.01559	2.84293
0.40513	50.1286	0.27423	38.477	0.2732	31.1098	0.01561	2.84774
0.40513	50.0162	0.27468	38.5722	0.27365	31.2025	0.01564	2.8525
0.40553	49.9038	0.27513	38.6856	0.2741	31.3121	0.01566	2.85726
0.40553	49.5666	0.27558	38.7798	0.27449	31.4054	0.01569	2.86194
0.40553	49.117	0.27603	38.8743	0.275	31.4977	0.01571	2.86661
0.40552	48.7798	0.27648	38.9681	0.27545	31.5903	0.01574	2.87123
0.40552	48.6674	0.27694	39.0806	0.27591	31.702	0.01576	2.87579
0.40592	48.4426	0.27739	39.1748	0.27629	31.7943	0.01579	2.8803
0.40592	48.1054	0.27784	39.2698	0.27674	31.8868	0.01581	2.88481
0.40592	47.7683	0.27829	39.3639	0.27719	31.9792	0.01584	2.8893
0.40591	47.4311	0.27867	39.4583	0.27764	32.0721	0.01586	2.89374
0.40591	47.3187	0.27919	39.5709	0.27809	32.183	0.01589	2.89812
0.40631	47.2063	0.27958	39.6646	0.27855	32.2761	0.01592	2.90245
0.40631	46.9815	0.28003	39.7579	0.279	32.3694	0.01594	2.90676
0.40631	46.6443	0.28048	39.8512	0.27938	32.4614	0.01597	2.91106
0.40631	46.4195	0.28093	39.964	0.27983	32.5733	0.01599	2.9153
0.40631	46.3071	0.28138	40.0578	0.28028	32.665	0.01602	2.91957
0.40671	46.1947	0.28183	40.1515	0.28074	32.758	0.01604	2.92379
0.40671	45.9699	0.28228	40.2454	0.28112	32.8511	0.01607	2.92805
0.4067	45.6327	0.28273	40.3385	0.28164	32.9608	0.01609	2.93221
0.4067	45.4079	0.28318	40.4505	0.28202	33.0526	0.01612	2.93644
0.4071	45.2955	0.28357	40.5434	0.28247	33.1453	0.01614	2.94061
0.4071	45.0707	0.28402	40.6375	0.28292	33.2385	0.01617	2.94475
0.4071	44.846	0.28447	40.7312	0.28338	33.3524	0.01619	2.94888
0.4071	44.6212	0.28492	40.825	0.28383	33.4275	0.01622	2.95302
0.4075	44.3964	0.28537	40.9386	0.28421	33.521	0.01624	2.95712
0.40749	43.8344	0.28582	41.0319	0.28466	33.6336	0.01627	2.96124
0.40749	43.0476	0.28627	41.1258	0.28505	33.7089	0.0163	2.96544
0.40748	42.3732	0.28672	41.2194	0.28557	33.821	0.01632	2.96966
0.40748	41.8113	0.28718	41.3324	0.28595	33.8965	0.01635	2.97394
0.40788	41.5865	0.28763	41.4267	0.2864	33.9898	0.01637	2.97823
0.40787	40.9121	0.28801	41.5213	0.28679	34.0844	0.0164	2.98259
0.40787	40.1253	0.28853	41.6159	0.28724	34.1987	0.01642	2.98697
0.40786	39.3386	0.28891	41.7289	0.28769	34.2765	0.01645	2.99146
0.40786	38.5518	0.28943	41.8233	0.28808	34.3705	0.01647	2.99597
0.40785	37.8774	0.28982	41.9181	0.28846	34.464	0.0165	3.00052
0.40785	37.203	0.29027	42.0128	0.28891	34.5571	0.01652	3.00513
0.40825	37.0906	0.29072	42.1265	0.28936	34.6499	0.01655	3.00981
0.40824	36.3039	0.29117	42.2215	0.28982	34.743	0.01657	3.0145
0.40823	34.9551	0.29162	42.3159	0.29027	34.8548	0.0166	3.01922
0.40823	33.9436	0.29207	42.4108	0.29072	34.9476	0.01662	3.02399
0.40822	32.5948	0.29252	42.5247	0.29117	35.0412	0.01665	3.02875
0.40821	32.0328	0.29297	42.6187	0.29155	35.1342	0.01668	3.03344
0.40861	31.9204	0.29342	42.7128	0.29201	35.2473	0.0167	3.03817
0.4086	30.5717	0.29387	42.8084	0.29252	35.3408	0.01673	3.04286
0.40859	29.2229	0.29426	42.9034	0.29291	35.4343	0.01675	3.0476
0.40858	27.3122	0.29477	43.0164	0.29336	35.528	0.01678	3.05231
0.40857	26.413	0.29523	43.111	0.29381	35.6404	0.0168	3.05707
0.40897	26.3006	0.29568	43.2041	0.29426	35.7333	0.01683	3.06186
0.40897	25.4015	0.29606	43.298	0.29471	35.827	0.01685	3.06669
0.40896	24.2775	0.29651	43.4108	0.29516	35.9207	0.01688	3.07158
0.40895	23.3783	0.29696	43.5057	0.29561	36.0327	0.0169	3.07648
0.40895	22.9288	0.29748	43.5996	0.296	36.1264	0.01693	3.0814
0.40935	22.8164	0.29787	43.6933	0.29645	36.2193	0.01695	3.08634
0.40935	22.3668	0.29832	43.8059	0.29696	36.3132	0.01698	3.09136
0.40934	21.8048	0.29877	43.8994	0.29735	36.4258	0.01701	3.09632
0.40974	21.6924	0.29922	43.9921	0.2978	36.5191	0.01703	3.10134
0.40974	21.4676	0.29967	44.086	0.29825	36.6127	0.01706	3.10634
0.40974	21.018	0.30012	44.1978	0.2987	36.7064	0.01708	3.11136
0.40974	20.9056	0.30057	44.2915	0.29915	36.8183	0.01711	3.11638
0.41014	20.7932	0.30102	44.3854	0.2996	36.9121	0.01713	3.12137
0.41014	20.5684	0.30147	44.4791	0.30006	37.0054	0.01716	3.12632
0.41014	20.4561	0.30192	44.5903	0.30051	37.0991	0.01718	3.13124
0.41054	20.3437	0.30231	44.6647	0.30089	37.1922	0.01721	3.1362
0.41054	20.2313	0.30276	44.7766	0.30134	37.3047	0.01723	3.14109
0.41093	20.1189	0.30321	44.8693	0.30179	37.3987	0.01726	3.14603
0.41173	19.8941	0.30366	44.9813	0.30225	37.4922	0.01728	3.15086
0.41093	20.0065	0.30411	45.0555	0.3027	37.5862	0.01731	3.15571
0.41133	19.8941	0.30456	45.1679	0.30315	37.6992	0.01733	3.16052
0.41213	19.7817	0.30501	45.2597	0.3036	37.7946	0.01736	3.16532
0.41253	19.7817	0.30547	45.3526	0.30405	37.8889	0.01739	3.17008
0.41293	19.6693	0.30585	45.445	0.3045	37.9833	0.01741	3.17482
0.41333	19.5569	0.30637	45.5557	0.30495	38.0965	0.01744	3.17952
0.41373	19.4445	0.30682	45.6488	0.30534	38.1714	0.01746	3.18416
0.41494	19.4445	0.3072	45.7413	0.30579	38.2838	0.01749	3.1888
0.41534	19.3321	0.30765	45.8343	0.30624	38.3783	0.01751	3.19338
0.41574	19.2197	0.30817	45.945	0.30675	38.4914	0.01754	3.19799
0.41614	19.1073	0.30856	46.0383	0.30714	38.5677	0.01756	3.20249
0.41654	18.9949	0.30901	46.1302	0.30759	38.6805	0.01759	3.20698
0.41694	18.9949	0.30946	46.2224	0.30804	38.7747	0.01761	3.21141
0.41734	18.8825	0.30991	46.3339	0.30849	38.8869	0.01764	3.21583
		0.3103	46.3937	0.30894	38.9621	0.01766	3.22019
		0.31081	46.4885	0.30939	39.0756	0.01769	3.22458
		0.31126	46.582	0.30984	39.1699	0.01771	3.22885
		0.31171	46.6936	0.31023	39.2641	0.01774	3.23311
		0.3121	46.7858	0.31068	39.3582	0.01777	3.23737
		0.31261	46.8789	0.3112	39.4712	0.01779	3.24161
		0.31306	46.972	0.31165	39.5647	0.01782	3.24577
		0.31345	47.0647	0.31203	39.6576	0.01784	3.24994
		0.3139	47.1758	0.31249	39.752	0.01787	3.2541
		0.31435	47.2682	0.31294	39.8652	0.01789	3.25825
		0.3148	47.3602	0.31339	39.9589	0.01792	3.26242
		0.31525	47.4508	0.31377	40.0529	0.01794	3.26667
		0.31571	47.5611	0.31422	40.1466	0.01797	3.2709
		0.31616	47.6526	0.31461	40.2212	0.01799	3.27515
		0.31654	47.744	0.31506	40.334	0.01802	3.2794
		0.31706	47.8352	0.31545	40.4271	0.01804	3.28368
		0.31744	47.9455	0.3159	40.5022	0.01807	3.28798
		0.31796	48.0345	0.31628	40.5962	0.01809	3.2923
		0.31835	48.1253	0.31674	40.7092	0.01812	3.29661
		0.3188	48.2165	0.31719	40.8029	0.01815	3.30094
		0.31925	48.3259	0.31757	40.8771	0.01817	3.30534
		0.3197	48.4171	0.31796	40.9704	0.0182	3.3098
		0.32015	48.5089	0.31841	41.0639	0.01822	3.31425
		0.3206	48.5999	0.3188	41.1581	0.01825	3.31874
		0.32105	48.7089	0.31925	41.2522	0.01827	3.32326
		0.3215	48.8007	0.3197	41.3648	0.0183	3.32782
		0.32189	48.8916	0.32015	41.459	0.01832	3.33243
		0.3224	48.9826	0.32066	41.5722	0.01835	3.33703
		0.32279	49.0736	0.32105	41.6479	0.01837	3.34164
		0.32324	49.1817	0.3215	41.7605	0.0184	3.34624
		0.32369	49.2714	0.32195	41.8557	0.01842	3.3509
		0.32421	49.3609	0.3224	41.9522	0.01845	3.35552
		0.32459	49.4493	0.32285	42.048	0.01847	3.3602
		0.32504	49.5556	0.3233	42.1613	0.0185	3.36493
		0.32549	49.6444	0.32376	42.2561	0.01853	3.36967
		0.32594	49.7332	0.32414	42.3509	0.01855	3.37448
		0.3264	49.8215	0.32459	42.4456	0.01858	3.37925
		0.32685	49.9285	0.32511	42.5591	0.0186	3.38406
		0.3273	50.0183	0.32549	42.6541	0.01863	3.3889
		0.32768	50.1069	0.32595	42.7489	0.01865	3.39375
		0.32813	50.1955	0.3264	42.8441	0.01868	3.39864
		0.32865	50.3026	0.32685	42.9566	0.0187	3.40353
		0.3291	50.3919	0.3273	43.0508	0.01873	3.40848
		0.32949	50.4813	0.32775	43.1448	0.01875	3.41342
		0.32994	50.5698	0.3282	43.2402	0.01878	3.41836
		0.33039	50.6766	0.32865	43.354	0.0188	3.42329
		0.33084	50.7462	0.32904	43.4488	0.01883	3.42826
		0.33129	50.8524	0.32955	43.543	0.01885	3.43322
		0.33174	50.9411	0.32994	43.6367	0.01888	3.43818
		0.33219	51.0471	0.33039	43.7315	0.01891	3.44315
		0.33258	51.1183	0.33084	43.8434	0.01893	3.44807
		0.33309	51.2244	0.33129	43.937	0.01896	3.45302
		0.33354	51.3121	0.33174	44.0311	0.01898	3.45791
		0.33393	51.3991	0.33219	44.1259	0.01901	3.46278
		0.33438	51.486	0.33264	44.2387	0.01903	3.46763
		0.33483	51.5919	0.33309	44.3326	0.01906	3.47244
		0.33528	51.6801	0.33348	44.4259	0.01908	3.4772
		0.33573	51.7687	0.33393	44.5192	0.01911	3.48201
		0.33618	51.8563	0.33438	44.6322	0.01913	3.48674
		0.33664	51.9623	0.33483	44.7262	0.01916	3.49148
		0.33702	52.0505	0.33528	44.8201	0.01918	3.49616
		0.33747	52.1379	0.33573	44.9134	0.01921	3.50083
		0.33792	52.225	0.33618	45.0256	0.01923	3.50548
		0.33837	52.3314	0.33657	45.1197	0.01926	3.51007
		0.33883	52.4197	0.33702	45.2128	0.01929	3.51467
		0.33928	52.507	0.33754	45.3063	0.01931	3.51918
		0.33973	52.5936	0.33799	45.4189	0.01934	3.52367
		0.34011	52.6805	0.33837	45.5127	0.01936	3.52812
		0.34056	52.7835	0.33883	45.6077	0.01939	3.53256
		0.34101	52.8694	0.33928	45.701	0.01941	3.53701
		0.34147	52.9561	0.33973	45.7947	0.01944	3.5414
		0.34192	53.0412	0.34018	45.9064	0.01946	3.54577
		0.34237	53.1429	0.34063	46.0006	0.01949	3.55013
		0.34282	53.2289	0.34108	46.0947	0.01951	3.55445
		0.34327	53.313	0.34153	46.1885	0.01954	3.55874
		0.34372	53.3966	0.34198	46.3004	0.01956	3.56305
		0.34411	53.4984	0.34243	46.3937	0.01959	3.56737
		0.34462	53.5832	0.34282	46.4866	0.01961	3.57173
		0.34501	53.6678	0.34327	46.5795	0.01964	3.57609
		0.34546	53.7518	0.34372	46.6728	0.01967	3.58047
		0.34591	53.8539	0.34411	46.7466	0.01969	3.58484
		0.34642	53.9369	0.34456	46.8585	0.01972	3.58919
		0.34681	54.02	0.34494	46.9514	0.01974	3.59356
		0.34726	54.1022	0.34539	47.0434	0.01977	3.59793
		0.34771	54.2005	0.34578	47.1166	0.01979	3.6023
		0.34816	54.2823	0.34623	47.2256	0.01982	3.60669
		0.34861	54.3639	0.34662	47.2979	0.01984	3.6111
		0.34906	54.442	0.34707	47.4069	0.01987	3.61552
		0.34952	54.5331	0.34746	47.4805	0.01989	3.61995
		0.34997	54.6108	0.34791	47.5718	0.01992	3.62441
		0.35042	54.6884	0.34836	47.681	0.01994	3.62888
		0.35087	54.7666	0.34874	47.772	0.01997	3.63341
		0.35125	54.8451	0.34919	47.863	0.01999	3.6379
		0.35171	54.9369	0.34971	47.9527	0.02002	3.64243
		0.35216	55.0098	0.3501	48.0436	0.02005	3.64696
		0.35261	55.0817	0.35055	48.151	0.02007	3.65148
		0.35306	55.1525	0.351	48.2417	0.0201	3.65601
		0.35351	55.2221	0.35145	48.3318	0.02012	3.66056
		0.35396	55.3029	0.3519	48.4218	0.02015	3.66514
		0.35435	55.3688	0.35235	48.5303	0.02017	3.66978
		0.3548	55.4295	0.3528	48.6196	0.0202	3.67441
		0.35525	55.484	0.35325	48.7099	0.02022	3.67902
		0.35576	55.506	0.35364	48.8004	0.02025	3.68367
		0.35615	55.5013	0.35415	48.909	0.02027	3.68834
		0.3566	55.4801	0.3546	48.9989	0.0203	3.69305
		0.35705	55.4216	0.35499	49.089	0.02032	3.69774
		0.35757	55.0005	0.35544	49.1783	0.02035	3.70245
		0.35827	52.4156	0.35589	49.285	0.02037	3.70721
		--	--	0.35634	49.3743	0.0204	3.71196
		--	--	0.35679	49.4629	0.02043	3.71672
		--	--	0.35724	49.5521	0.02045	3.7215
		--	--	0.35769	49.6576	0.02048	3.7263
		--	--	0.35815	49.7288	0.0205	3.73106
		--	--	0.3586	49.8346	0.02053	3.73586
		--	--	0.35905	49.922	0.02055	3.74063
		--	--	0.3595	50.0276	0.02058	3.74544
		--	--	0.35988	50.0973	0.0206	3.75025
		--	--	0.3604	50.2029	0.02063	3.75504
		--	--	0.36085	50.2903	0.02065	3.75987
		--	--	0.36124	50.3772	0.02068	3.76472
		--	--	0.36169	50.4631	0.0207	3.76956
		--	--	0.3622	50.5653	0.02073	3.77441
		--	--	0.36265	50.6501	0.02075	3.77921
		--	--	0.36304	50.7335	0.02078	3.78399
		--	--	0.36349	50.8172	0.02081	3.78875
		--	--	0.36401	50.9158	0.02083	3.79352
		--	--	0.36446	50.9977	0.02086	3.79829
		--	--	0.36484	51.0778	0.02088	3.80301
		--	--	0.36529	51.1574	0.02091	3.80767
		--	--	0.36575	51.2519	0.02093	3.81231
		--	--	0.3662	51.3283	0.02096	3.81691
		--	--	0.36665	51.4018	0.02098	3.82157
		--	--	0.3671	51.472	0.02101	3.82614
		--	--	0.36755	51.5501	0.02103	3.83071
		--	--	0.368	51.599	0.02106	3.83525
		--	--	0.36845	51.5853	0.02108	3.83982
		--	--	0.3689	51.4988	0.02111	3.84432
		--	--	0.36935	51.3991	0.02113	3.84881
		--	--	0.3698	51.3162	0.02116	3.85325
		--	--	0.37032	51.2753	0.02119	3.85768
		--	--	0.37077	51.2547	0.02121	3.86211
		--	--	0.37122	51.1043	0.02124	3.86651
		--	--	0.37167	50.8359	0.02126	3.87088
		--	--	0.37219	50.7135	0.02129	3.87531
		--	--	0.37257	50.6767	0.02131	3.87973
		--	--	0.37302	50.6715	0.02134	3.88415
		--	--	0.37347	50.6696	0.02136	3.88858
		--	--	0.37386	50.6684	0.02139	3.893
		--	--	0.37431	50.6133	0.02141	3.89744
		--	--	0.37476	50.581	0.02144	3.90187
		--	--	0.37521	50.411	0.02146	3.90633
		--	--	0.37566	50.3762	0.02149	3.91083
		--	--	0.37611	50.3723	0.02152	3.91536
		--	--	0.37656	50.3785	0.02154	3.91986
		--	--	0.37702	50.3916	0.02157	3.92437
		--	--	0.37747	50.412	0.02159	3.9289
		--	--	0.37792	50.4319	0.02162	3.93352
		--	--	0.37837	50.4515	0.02164	3.93809
		--	--	0.37882	50.468	0.02167	3.9427
		--	--	0.37933	50.4777	0.02169	3.94732
		--	--	0.37972	50.4461	0.02172	3.95197
		--	--	0.38024	50.2943	0.02174	3.95664
		--	--	0.38069	50.0626	0.02177	3.96129
		--	--	0.3812	49.4648	0.02179	3.966
		--	--	0.38165	49.2615	0.02182	3.97063
		--	--	0.3821	49.1368	0.02184	3.97532
		--	--	0.38255	49.0339	0.02187	3.97991
		--	--	0.38307	48.9546	0.0219	3.98456
		--	--	0.38352	48.8486	0.02192	3.98918
		--	--	0.38397	48.6298	0.02195	3.99382
		--	--	0.38455	47.3916	0.02197	3.99845
		--	--	0.38513	44.7315	0.022	4.00306
		--	--	0.38571	42.8294	0.02202	4.0077
						0.02205	4.01231
						0.02207	4.01695
						0.0221	4.0216
						0.02212	4.02626
						0.02215	4.03091
						0.02217	4.03557
						0.0222	4.04019
						0.02222	4.04488
						0.02225	4.04953
						0.02228	4.05417
						0.0223	4.05882
						0.02233	4.06346
						0.02235	4.06811
						0.02238	4.07278
						0.0224	4.07744
						0.02243	4.08212
						0.02245	4.08684
						0.02248	4.09148
						0.0225	4.09618
						0.02253	4.10084
						0.02255	4.10551
						0.02258	4.11017
						0.0226	4.11482
						0.02263	4.11946
						0.02266	4.12407
						0.02268	4.12869
						0.02271	4.13328
						0.02273	4.13784
						0.02276	4.14237
						0.02278	4.14696
						0.02281	4.1515
						0.02283	4.15605
						0.02286	4.16054
						0.02288	4.165
						0.02291	4.16946
						0.02293	4.17394
						0.02296	4.17844
						0.02298	4.18291
						0.02301	4.18744
						0.02304	4.19191
						0.02306	4.19642
						0.02309	4.2009
						0.02311	4.20542
						0.02314	4.20996
						0.02316	4.21446
						0.02319	4.21901
						0.02321	4.22356
						0.02324	4.22812
						0.02326	4.23271
						0.02329	4.23739
						0.02331	4.24201
						0.02334	4.24671
						0.02336	4.25142
						0.02339	4.25614
						0.02342	4.26085
						0.02344	4.2655
						0.02347	4.27024
						0.02349	4.27498
						0.02352	4.27977
						0.02354	4.28452
						0.02357	4.28922
						0.02359	4.294
						0.02362	4.29874
						0.02364	4.30346
						0.02367	4.3082
						0.02369	4.31287
						0.02372	4.31754
						0.02374	4.32221
						0.02377	4.32691
						0.0238	4.33154
						0.02382	4.33622
						0.02385	4.34079
						0.02387	4.34539
						0.0239	4.34995
						0.02392	4.35457
						0.02395	4.35914
						0.02397	4.36373
						0.024	4.36829
						0.02402	4.37288
						0.02405	4.37746
						0.02407	4.38201
						0.0241	4.38657
						0.02412	4.39112
						0.02415	4.39567
						0.02418	4.40026
						0.0242	4.40486
						0.02423	4.40946
						0.02425	4.41404
						0.02428	4.41861
						0.0243	4.42322
						0.02433	4.42781
						0.02435	4.43237
						0.02438	4.437
						0.0244	4.44158
						0.02443	4.44617
						0.02445	4.45072
						0.02448	4.45527
						0.0245	4.4598
						0.02453	4.46434
						0.02456	4.46884
						0.02458	4.47336
						0.02461	4.47786
						0.02463	4.48237
						0.02466	4.48683
						0.02468	4.4913
						0.02471	4.49581
						0.02473	4.5003
						0.02476	4.50478
						0.02478	4.50924
						0.02481	4.51377
						0.02483	4.51824
						0.02486	4.52276
						0.02488	4.52725
						0.02491	4.5318
						0.02494	4.53636
						0.02496	4.54092
						0.02499	4.54552
						0.02501	4.55017
						0.02504	4.55489
						0.02506	4.55956
						0.02509	4.56427
						0.02511	4.56897
						0.02514	4.57372
						0.02516	4.57846
						0.02519	4.58324
						0.02521	4.58804
						0.02524	4.59282
						0.02526	4.59758
						0.02529	4.60236
						0.02532	4.60713
						0.02534	4.61191
						0.02537	4.6166
						0.02539	4.62137
						0.02542	4.62617
						0.02544	4.63093
						0.02547	4.63564
						0.02549	4.64036
						0.02552	4.64508
						0.02554	4.64978
						0.02557	4.65444
						0.02559	4.6591
						0.02562	4.66374
						0.02564	4.66841
						0.02567	4.67303
						0.0257	4.67757
						0.02572	4.68216
						0.02575	4.68667
						0.02577	4.69121
						0.0258	4.69575
						0.02582	4.7003
						0.02585	4.70482
						0.02587	4.70937
						0.0259	4.71384
						0.02592	4.71835
						0.02595	4.72288
						0.02597	4.72739
						0.026	4.73193
						0.02603	4.73648
						0.02605	4.74107
						0.02608	4.74562
						0.0261	4.75014
						0.02613	4.75468
						0.02615	4.75918
						0.02618	4.7637
						0.0262	4.76823
						0.02623	4.77276
						0.02625	4.77728
						0.02628	4.78179
						0.0263	4.7863
						0.02633	4.79084
						0.02635	4.79533
						0.02638	4.79985
						0.02641	4.80437
						0.02643	4.80892
						0.02646	4.81349
						0.02648	4.81809
						0.02651	4.82261
						0.02653	4.82712
						0.02656	4.83168
						0.02658	4.83627
						0.02661	4.84082
						0.02663	4.84538
						0.02666	4.84992
						0.02668	4.85454
						0.02671	4.85913
						0.02673	4.86374
						0.02676	4.86839
						0.02679	4.87308
						0.02681	4.87772
						0.02684	4.8824
						0.02686	4.88707
						0.02689	4.89178
						0.02691	4.89652
						0.02694	4.90125
						0.02696	4.90602
						0.02699	4.91077
						0.02701	4.9155
						0.02704	4.92024
						0.02706	4.925
						0.02709	4.92975
						0.02711	4.9345
						0.02714	4.93926
						0.02717	4.94398
						0.02719	4.94872
						0.02722	4.95348
						0.02724	4.9582
						0.02727	4.96288
						0.02729	4.96759
						0.02732	4.97222
						0.02734	4.97688
						0.02737	4.98153
						0.02739	4.98618
						0.02742	4.99078
						0.02744	4.99539
						0.02747	5
						0.02749	5.00456
						0.02752	5.00909
						0.02755	5.01364
						0.02757	5.0182
						0.0276	5.02274
						0.02762	5.02729
						0.02765	5.03178
						0.02767	5.03628
						0.0277	5.04075
						0.02772	5.04522
						0.02775	5.04967
						0.02777	5.05416
						0.0278	5.05862
						0.02782	5.06313
						0.02785	5.06762
						0.02787	5.07215
						0.0279	5.0766
						0.02793	5.0811
						0.02795	5.0856
						0.02798	5.09013
						0.028	5.09464
						0.02803	5.0992
						0.02805	5.10374
						0.02808	5.10831
						0.0281	5.11288
						0.02813	5.11745
						0.02815	5.12207
						0.02818	5.12665
						0.0282	5.13125
						0.02823	5.13585
						0.02825	5.14049
						0.02828	5.14509
						0.02831	5.14971
						0.02833	5.1543
						0.02836	5.15891
						0.02838	5.16353
						0.02841	5.16814
						0.02843	5.17273
						0.02846	5.17737
						0.02848	5.18197
						0.02851	5.1866
						0.02853	5.19126
						0.02856	5.19593
						0.02858	5.20058
						0.02861	5.2053
						0.02863	5.21001
						0.02866	5.21471
						0.02869	5.21948
						0.02871	5.22421
						0.02874	5.22895
						0.02876	5.23367
						0.02879	5.23839
						0.02881	5.24314
						0.02884	5.24787
						0.02886	5.25258
						0.02889	5.25734
						0.02891	5.26208
						0.02894	5.26677
						0.02896	5.27146
						0.02899	5.27611
						0.02901	5.28082
						0.02904	5.2855
						0.02907	5.29017
						0.02909	5.29482
						0.02912	5.29951
						0.02914	5.30414
						0.02917	5.3088
						0.02919	5.31338
						0.02922	5.31794
						0.02924	5.32256
						0.02927	5.32714
						0.02929	5.33171
						0.02932	5.33625
						0.02934	5.34076
						0.02937	5.3453
						0.02939	5.34982
						0.02942	5.3543
						0.02945	5.3588
						0.02947	5.36333
						0.0295	5.36776
						0.02952	5.37223
						0.02955	5.37668
						0.02957	5.38113
						0.0296	5.38554
						0.02962	5.39001
						0.02965	5.39446
						0.02967	5.3989
						0.0297	5.40337
						0.02972	5.40782
						0.02975	5.41233
						0.02977	5.41684
						0.0298	5.42135
						0.02983	5.42587
						0.02985	5.43039
						0.02988	5.43499
						0.0299	5.43958
						0.02993	5.44411
						0.02995	5.44871
						0.02998	5.45331
						0.03	5.45797
						0.03003	5.46259
						0.03005	5.46723
						0.03008	5.4719
						0.0301	5.47662
						0.03013	5.48128
						0.03015	5.48599
						0.03018	5.49072
						0.03021	5.49541
						0.03023	5.50013
						0.03026	5.50478
						0.03028	5.50947
						0.03031	5.51416
						0.03033	5.51886
						0.03036	5.52352
						0.03038	5.52822
						0.03041	5.53296
						0.03043	5.53771
						0.03046	5.54244
						0.03048	5.54717
						0.03051	5.55193
						0.03054	5.55665
						0.03056	5.56141
						0.03059	5.56614
						0.03061	5.57087
						0.03064	5.57557
						0.03066	5.5803
						0.03069	5.585
						0.03071	5.58965
						0.03074	5.59435
						0.03076	5.59901
						0.03079	5.60369
						0.03081	5.60833
						0.03084	5.61301
						0.03086	5.61766
						0.03089	5.62233
						0.03092	5.62694
						0.03094	5.63156
						0.03097	5.63615
						0.03099	5.64073
						0.03102	5.64528
						0.03104	5.64983
						0.03107	5.65444
						0.03109	5.65899
						0.03112	5.66355
						0.03114	5.66814
						0.03117	5.67268
						0.03119	5.67716
						0.03122	5.68166
						0.03124	5.6862
						0.03127	5.69071
						0.0313	5.69525
						0.03132	5.69973
						0.03135	5.70424
						0.03137	5.70873
						0.0314	5.71325
						0.03142	5.71773
						0.03145	5.72223
						0.03147	5.72668
						0.0315	5.73114
						0.03152	5.73562
						0.03155	5.74008
						0.03157	5.74457
						0.0316	5.74911
						0.03162	5.75361
						0.03165	5.7581
						0.03168	5.76266
						0.0317	5.76721
						0.03173	5.77179
						0.03175	5.77638
						0.03178	5.78101
						0.0318	5.78562
						0.03183	5.79026
						0.03185	5.79488
						0.03188	5.79951
						0.0319	5.80416
						0.03193	5.80883
						0.03195	5.81349
						0.03198	5.81817
						0.032	5.8228
						0.03203	5.82746
						0.03206	5.83212
						0.03208	5.8368
						0.03211	5.84154
						0.03213	5.84625
						0.03216	5.85095
						0.03218	5.85571
						0.03221	5.86047
						0.03223	5.86521
						0.03226	5.86998
						0.03228	5.87469
						0.03231	5.87948
						0.03233	5.88428
						0.03236	5.889
						0.03238	5.89373
						0.03241	5.89843
						0.03244	5.9031
						0.03246	5.90779
						0.03249	5.91244
						0.03251	5.91711
						0.03254	5.92177
						0.03256	5.9264
						0.03259	5.93108
						0.03261	5.93574
						0.03264	5.94035
						0.03266	5.94497
						0.03269	5.94955
						0.03271	5.95418
						0.03274	5.95882
						0.03276	5.96343
						0.03279	5.96796
						0.03282	5.97253
						0.03284	5.97708
						0.03287	5.98167
						0.03289	5.98626
						0.03292	5.99088
						0.03294	5.99545
						0.03297	6.00005
						0.03299	6.00469
						0.03302	6.00929
						0.03304	6.01387
						0.03307	6.0184
						0.03309	6.02298
						0.03312	6.02755
						0.03314	6.03214
						0.03317	6.03663
						0.0332	6.04115
						0.03322	6.04566
						0.03325	6.05017
						0.03327	6.05467
						0.0333	6.05918
						0.03332	6.06373
						0.03335	6.06832
						0.03337	6.07283
						0.0334	6.07739
						0.03342	6.08192
						0.03345	6.08644
						0.03347	6.09101
						0.0335	6.09556
						0.03352	6.10013
						0.03355	6.10472
						0.03358	6.10929
						0.0336	6.1139
						0.03363	6.11847
						0.03365	6.12306
						0.03368	6.12769
						0.0337	6.1323
						0.03373	6.13693
						0.03375	6.1416
						0.03378	6.14613
						0.0338	6.15078
						0.03383	6.15542
						0.03385	6.16007
						0.03388	6.1647
						0.0339	6.16936
						0.03393	6.17404
						0.03396	6.17871
						0.03398	6.18341
						0.03401	6.18812
						0.03403	6.1928
						0.03406	6.19748
						0.03408	6.20217
						0.03411	6.20685
						0.03413	6.21154
						0.03416	6.21623
						0.03418	6.2209
						0.03421	6.22557
						0.03423	6.23022
						0.03426	6.23488
						0.03428	6.23954
						0.03431	6.2442
						0.03434	6.24879
						0.03436	6.25344
						0.03439	6.25802
						0.03441	6.26263
						0.03444	6.26724
						0.03446	6.27189
						0.03449	6.27652
						0.03451	6.2811
						0.03454	6.28569
						0.03456	6.29031
						0.03459	6.29492
						0.03461	6.29955
						0.03464	6.30417
						0.03466	6.30879
						0.03469	6.31341
						0.03472	6.31801
						0.03474	6.32265
						0.03477	6.32726
						0.03479	6.3319
						0.03482	6.33652
						0.03484	6.34116
						0.03487	6.34576
						0.03489	6.35035
						0.03492	6.35497
						0.03494	6.35957
						0.03497	6.36418
						0.03499	6.36882
						0.03502	6.37345
						0.03505	6.37805
						0.03507	6.38264
						0.0351	6.38726
						0.03512	6.39184
						0.03515	6.3964
						0.03517	6.40099
						0.0352	6.40559
						0.03522	6.41019
						0.03525	6.41483
						0.03527	6.41941
						0.0353	6.42404
						0.03532	6.42864
						0.03535	6.43323
						0.03537	6.4378
						0.0354	6.44238
						0.03543	6.44695
						0.03545	6.45157
						0.03548	6.45619
						0.0355	6.46078
						0.03553	6.46542
						0.03555	6.47002
						0.03558	6.47467
						0.0356	6.47925
						0.03563	6.48388
						0.03565	6.48847
						0.03568	6.49311
						0.0357	6.49771
						0.03573	6.5023
						0.03575	6.5069
						0.03578	6.51147
						0.03581	6.51611
						0.03583	6.52071
						0.03586	6.52535
						0.03588	6.52995
						0.03591	6.5346
						0.03593	6.53916
						0.03596	6.5438
						0.03598	6.54839
						0.03601	6.55301
						0.03603	6.55763
						0.03606	6.56222
						0.03608	6.56685
						0.03611	6.57145
						0.03613	6.57605
						0.03616	6.58063
						0.03619	6.58523
						0.03621	6.58982
						0.03624	6.59441
						0.03626	6.59908
						0.03629	6.6037
						0.03631	6.60832
						0.03634	6.61291
						0.03636	6.61752
						0.03639	6.62212
						0.03641	6.62674
						0.03644	6.63131
						0.03646	6.63591
						0.03649	6.64049
						0.03651	6.6451
						0.03654	6.64973
						0.03657	6.65436
						0.03659	6.65898
						0.03662	6.66364
						0.03664	6.66824
						0.03667	6.67285
						0.03669	6.6775
						0.03672	6.68219
						0.03674	6.68688
						0.03677	6.69157
						0.03679	6.69619
						0.03682	6.70086
						0.03684	6.70546
						0.03687	6.71014
						0.03689	6.7148
						0.03692	6.7195
						0.03695	6.72413
						0.03697	6.72884
						0.037	6.73347
						0.03702	6.73811
						0.03705	6.74279
						0.03707	6.74744
						0.0371	6.75209
						0.03712	6.75674
						0.03715	6.76138
						0.03717	6.76602
						0.0372	6.77066
						0.03722	6.7753
						0.03725	6.77993
						0.03727	6.78455
						0.0373	6.78919
						0.03733	6.79383
						0.03735	6.79841
						0.03738	6.80302
						0.0374	6.80758
						0.03743	6.81219
						0.03745	6.81674
						0.03748	6.82128
						0.0375	6.82587
						0.03753	6.83048
						0.03755	6.83505
						0.03758	6.83965
						0.0376	6.84421
						0.03763	6.84875
						0.03765	6.85332
						0.03768	6.85786
						0.03771	6.86243
						0.03773	6.86703
						0.03776	6.87162
						0.03778	6.87622
						0.03781	6.8808
						0.03783	6.88539
						0.03786	6.89001
						0.03788	6.89461
						0.03791	6.8992
						0.03793	6.9038
						0.03796	6.90835
						0.03798	6.91296
						0.03801	6.91754
						0.03803	6.92218
						0.03806	6.92674
						0.03809	6.93134
						0.03811	6.93593
						0.03814	6.94049
						0.03816	6.94508
						0.03819	6.94966
						0.03821	6.95426
						0.03824	6.95884
						0.03826	6.96341
						0.03829	6.96799
						0.03831	6.97261
						0.03834	6.97719
						0.03836	6.98184
						0.03839	6.98648
						0.03841	6.99114
						0.03844	6.99582
						0.03847	7.00043
						0.03849	7.00513
						0.03852	7.0098
						0.03854	7.01445
						0.03857	7.01908
						0.03859	7.02375
						0.03862	7.02838
						0.03864	7.03305
						0.03867	7.0377
						0.03869	7.04239
						0.03872	7.04708
						0.03874	7.05178
						0.03877	7.05647
						0.03879	7.06114
						0.03882	7.06582
						0.03885	7.07047
						0.03887	7.07516
						0.0389	7.07985
						0.03892	7.08453
						0.03895	7.08922
						0.03897	7.09391
						0.039	7.09856
						0.03902	7.10319
						0.03905	7.10781
						0.03907	7.11244
						0.0391	7.11706
						0.03912	7.12169
						0.03915	7.12628
						0.03917	7.1309
						0.0392	7.13552
						0.03923	7.14013
						0.03925	7.14475
						0.03928	7.14935
						0.0393	7.15391
						0.03933	7.15851
						0.03935	7.16306
						0.03938	7.1676
						0.0394	7.17215
						0.03943	7.17671
						0.03945	7.1813
						0.03948	7.18586
						0.0395	7.19041
						0.03953	7.19498
						0.03956	7.19954
						0.03958	7.20407
						0.03961	7.20865
						0.03963	7.21326
						0.03966	7.21792
						0.03968	7.22254
						0.03971	7.22713
						0.03973	7.23167
						0.03976	7.23622
						0.03978	7.24079
						0.03981	7.24539
						0.03983	7.25
						0.03986	7.25458
						0.03988	7.25918
						0.03991	7.26381
						0.03994	7.26843
						0.03996	7.27304
						0.03999	7.2776
						0.04001	7.28221
						0.04004	7.28679
						0.04006	7.2914
						0.04009	7.296
						0.04011	7.30062
						0.04014	7.30522
						0.04016	7.30984
						0.04019	7.31447
						0.04021	7.31913
						0.04024	7.32375
						0.04026	7.32841
						0.04029	7.33309
						0.04032	7.33778
						0.04034	7.34246
						0.04037	7.34708
						0.04039	7.35169
						0.04042	7.35638
						0.04044	7.36105
						0.04047	7.36574
						0.04049	7.37044
						0.04052	7.3751
						0.04054	7.37975
						0.04057	7.38442
						0.04059	7.38907
						0.04062	7.39375
						0.04064	7.39833
						0.04067	7.403
						0.0407	7.40766
						0.04072	7.41234
						0.04075	7.41696
						0.04077	7.42161
						0.0408	7.42622
						0.04082	7.43086
						0.04085	7.43551
						0.04087	7.44014
						0.0409	7.44477
						0.04092	7.44943
						0.04095	7.45405
						0.04097	7.45868
						0.041	7.4633
						0.04102	7.46787
						0.04105	7.47245
						0.04108	7.47702
						0.0411	7.48158
						0.04113	7.48615
						0.04115	7.49074
						0.04118	7.49531
						0.0412	7.49984
						0.04123	7.50437
						0.04125	7.5089
						0.04128	7.51344
						0.0413	7.51797
						0.04133	7.52256
						0.04135	7.5271
						0.04138	7.53167
						0.0414	7.53624
						0.04143	7.54084
						0.04146	7.54541
						0.04148	7.55
						0.04151	7.55462
						0.04153	7.55922
						0.04156	7.56383
						0.04158	7.56846
						0.04161	7.57311
						0.04163	7.57771
						0.04166	7.58232
						0.04168	7.58693
						0.04171	7.59156
						0.04173	7.5962
						0.04176	7.60088
						0.04178	7.60549
						0.04181	7.61013
						0.04184	7.61477
						0.04186	7.61941
						0.04189	7.62403
						0.04191	7.62867
						0.04194	7.63325
						0.04196	7.63793
						0.04199	7.64252
						0.04201	7.64717
						0.04204	7.65179
						0.04206	7.65649
						0.04209	7.66115
						0.04211	7.66581
						0.04214	7.67043
						0.04216	7.67511
						0.04219	7.67971
						0.04222	7.68439
						0.04224	7.68908
						0.04227	7.69375
						0.04229	7.69842
						0.04232	7.70307
						0.04234	7.70774
						0.04237	7.7124
						0.04239	7.71707
						0.04242	7.72168
						0.04244	7.72632
						0.04247	7.73093
						0.04249	7.7356
						0.04252	7.74023
						0.04254	7.74486
						0.04257	7.7495
						0.0426	7.75418
						0.04262	7.75879
						0.04265	7.76342
						0.04267	7.76805
						0.0427	7.77264
						0.04272	7.77725
						0.04275	7.78183
						0.04277	7.78645
						0.0428	7.79105
						0.04282	7.79564
						0.04285	7.80024
						0.04287	7.80486
						0.0429	7.80944
						0.04292	7.814
						0.04295	7.81851
						0.04298	7.82307
						0.043	7.82763
						0.04303	7.83217
						0.04305	7.83673
						0.04308	7.8413
						0.0431	7.84585
						0.04313	7.85035
						0.04315	7.8549
						0.04318	7.85942
						0.0432	7.86394
						0.04323	7.86852
						0.04325	7.8731
						0.04328	7.87767
						0.0433	7.88228
						0.04333	7.88688
						0.04336	7.89149
						0.04338	7.8961
						0.04341	7.90069
						0.04343	7.9053
						0.04346	7.90993
						0.04348	7.91456
						0.04351	7.91922
						0.04353	7.92385
						0.04356	7.92853
						0.04358	7.93315
						0.04361	7.93777
						0.04363	7.94242
						0.04366	7.94708
						0.04369	7.95171
						0.04371	7.95635
						0.04374	7.96098
						0.04376	7.96562
						0.04379	7.97027
						0.04381	7.97489
						0.04384	7.97953
						0.04386	7.9842
						0.04389	7.98892
						0.04391	7.99365
						0.04394	7.99833
						0.04396	8.00299
						0.04399	8.00768
						0.04401	8.01233
						0.04404	8.01696
						0.04407	8.02164
						0.04409	8.02629
						0.04412	8.03098
						0.04414	8.03565
						0.04417	8.04029
						0.04419	8.04497
						0.04422	8.04961
						0.04424	8.05427
						0.04427	8.05896
						0.04429	8.06356
						0.04432	8.0682
						0.04434	8.07283
						0.04437	8.07745
						0.04439	8.08208
						0.04442	8.0867
						0.04445	8.09128
						0.04447	8.09588
						0.0445	8.10049
						0.04452	8.10506
						0.04455	8.10965
						0.04457	8.11426
						0.0446	8.11883
						0.04462	8.12342
						0.04465	8.12796
						0.04467	8.13256
						0.0447	8.13715
						0.04472	8.14174
						0.04475	8.14634
						0.04477	8.1509
						0.0448	8.15546
						0.04483	8.16004
						0.04485	8.16463
						0.04488	8.16912
						0.0449	8.17365
						0.04493	8.17818
						0.04495	8.18275
						0.04498	8.18735
						0.045	8.19193
						0.04503	8.1965
						0.04505	8.20112
						0.04508	8.20567
						0.0451	8.21027
						0.04513	8.21485
						0.04515	8.21947
						0.04518	8.22406
						0.04521	8.22867
						0.04523	8.23325
						0.04526	8.23785
						0.04528	8.24246
						0.04531	8.2471
						0.04533	8.2517
						0.04536	8.25634
						0.04538	8.26096
						0.04541	8.26558
						0.04543	8.27023
						0.04546	8.27486
						0.04548	8.27948
						0.04551	8.28411
						0.04553	8.28872
						0.04556	8.29335
						0.04559	8.29796
						0.04561	8.3026
						0.04564	8.30722
						0.04566	8.31189
						0.04569	8.31656
						0.04571	8.3212
						0.04574	8.32587
						0.04576	8.33049
						0.04579	8.33517
						0.04581	8.33986
						0.04584	8.34454
						0.04586	8.34923
						0.04589	8.35388
						0.04591	8.35859
						0.04594	8.36327
						0.04597	8.36797
						0.04599	8.3726
						0.04602	8.37724
						0.04604	8.38189
						0.04607	8.38654
						0.04609	8.39115
						0.04612	8.3958
						0.04614	8.40044
						0.04617	8.40507
						0.04619	8.40964
						0.04622	8.41434
						0.04624	8.41895
						0.04627	8.42359
						0.04629	8.42824
						0.04632	8.43282
						0.04635	8.43746
						0.04637	8.44206
						0.0464	8.44666
						0.04642	8.45127
						0.04645	8.45586
						0.04647	8.46045
						0.0465	8.46508
						0.04652	8.46971
						0.04655	8.47431
						0.04657	8.47891
						0.0466	8.48345
						0.04662	8.488
						0.04665	8.49256
						0.04667	8.49713
						0.0467	8.50169
						0.04673	8.50632
						0.04675	8.51092
						0.04678	8.51554
						0.0468	8.52012
						0.04683	8.52473
						0.04685	8.52927
						0.04688	8.53388
						0.0469	8.53845
						0.04693	8.54302
						0.04695	8.5476
						0.04698	8.55219
						0.047	8.55676
						0.04703	8.56136
						0.04705	8.56597
						0.04708	8.57059
						0.04711	8.57517
						0.04713	8.57976
						0.04716	8.58436
						0.04718	8.58899
						0.04721	8.59363
						0.04723	8.59821
						0.04726	8.60281
						0.04728	8.60739
						0.04731	8.61197
						0.04733	8.61658
						0.04736	8.6212
						0.04738	8.62583
						0.04741	8.6304
						0.04743	8.63498
						0.04746	8.63962
						0.04749	8.6443
						0.04751	8.64892
						0.04754	8.65355
						0.04756	8.65818
						0.04759	8.66284
						0.04761	8.66746
						0.04764	8.67209
						0.04766	8.67673
						0.04769	8.68135
						0.04771	8.68598
						0.04774	8.69064
						0.04776	8.69528
						0.04779	8.69993
						0.04782	8.7046
						0.04784	8.70927
						0.04787	8.71391
						0.04789	8.71856
						0.04792	8.72319
						0.04794	8.72781
						0.04797	8.7324
						0.04799	8.73704
						0.04802	8.7417
						0.04804	8.74631
						0.04807	8.75096
						0.04809	8.75556
						0.04812	8.76021
						0.04814	8.76483
						0.04817	8.76945
						0.0482	8.77409
						0.04822	8.77875
						0.04825	8.78334
						0.04827	8.788
						0.0483	8.79265
						0.04832	8.79726
						0.04835	8.80187
						0.04837	8.80651
						0.0484	8.81113
						0.04842	8.81577
						0.04845	8.82041
						0.04847	8.82503
						0.0485	8.82964
						0.04852	8.83428
						0.04855	8.8389
						0.04858	8.84348
						0.0486	8.8481
						0.04863	8.85276
						0.04865	8.85735
						0.04868	8.86201
						0.0487	8.86664
						0.04873	8.87128
						0.04875	8.87588
						0.04878	8.88048
						0.0488	8.88509
						0.04883	8.88968
						0.04885	8.8943
						0.04888	8.89889
						0.0489	8.90351
						0.04893	8.90809
						0.04896	8.91268
						0.04898	8.9173
						0.04901	8.92189
						0.04903	8.92647
						0.04906	8.93103
						0.04908	8.93563
						0.04911	8.94018
						0.04913	8.94476
						0.04916	8.94932
						0.04918	8.95388
						0.04921	8.95847
						0.04923	8.96304
						0.04926	8.96764
						0.04928	8.97227
						0.04931	8.9769
						0.04934	8.9815
						0.04936	8.98606
						0.04939	8.99068
						0.04941	8.9953
						0.04944	8.99994
						0.04946	9.00457
						0.04949	9.00923
						0.04951	9.01378
						0.04954	9.01842
						0.04956	9.02304
						0.04959	9.02766
						0.04961	9.03227
						0.04964	9.03692
						0.04966	9.04154
						0.04969	9.04617
						0.04972	9.05082
						0.04974	9.05546
						0.04977	9.0601
						0.04979	9.06467
						0.04982	9.0693
						0.04984	9.07394
						0.04987	9.07855
						0.04989	9.08318
						0.04992	9.08781
						0.04994	9.09243
						0.04997	9.09704
						0.04999	9.1017
						0.05002	9.1063
						0.05004	9.11091
						0.05007	9.11555
						0.0501	9.12024
						0.05012	9.12491
						0.05015	9.1296
						0.05017	9.13426
						0.0502	9.13887
						0.05022	9.14348
						0.05025	9.1481
						0.05027	9.15273
						0.0503	9.15732
						0.05032	9.16199
						0.05035	9.16663
						0.05037	9.17128
						0.0504	9.17593
						0.05042	9.18058
						0.05045	9.18523
						0.05048	9.18992
						0.0505	9.19452
						0.05053	9.19922
						0.05055	9.20384
						0.05058	9.20847
[truncated: 37,364 more rows]
