# Supplementary material for: Deformation and energy damage characteristics of granite-concrete composite under uniaxial compression
Source: PLoS One. 2025 Mar 10;20(3):e0316124. doi: 10.1371/journal.pone.0316124 (PMC11892862; doi:10.1371/journal.pone.0316124)
Supplement: S1 Minimal Data Set — (ZIP) [file pone.0316124.s003.zip › Table 5. Energy evolution of granite-concrete composite with precast crack Angle under different relative areas/S=200.xlsx]

## Sheet: Sheet1
α=0		α=30		α=60		α=90			α=0		α=30		α=60		α=90			α=0		α=30		α=60		α=90
ε	U	ε	U	ε	U	ε	U		ε	Ud	ε	Ud	ε	Ud	ε	Ud		ε	Ue	ε	Ue	ε	Ue	ε	Ue
5.68952e-06	1.40096e-05	9.22608e-06	1.71607e-05	1.0512e-05	1.87477e-05	5.69643e-06	1.39638e-05		5.68952e-06	-0.000569749	9.22608e-06	-0.000950014	1.0512e-05	-0.00109	5.69643e-06	-0.000566675		5.68952e-06	0.000583758	9.22608e-06	0.000967174	1.0512e-05	0.00111	5.69643e-06	0.000580639
1.9743e-05	3.5132e-05	2.48292e-05	3.78992e-05	2.6533e-05	4.01264e-05	1.9737e-05	3.47513e-05		1.9743e-05	-0.000884919	2.48292e-05	-0.00080229	2.6533e-05	-0.000886438	1.9737e-05	-0.000892085		1.9743e-05	0.000920051	2.48292e-05	0.000840189	2.6533e-05	0.000926564	1.9737e-05	0.000926837
3.66769e-05	5.8404e-05	4.17643e-05	6.13573e-05	4.35305e-05	6.42628e-05	3.63918e-05	5.76272e-05		3.66769e-05	-0.00137	4.17643e-05	-0.00138	4.35305e-05	-0.00139	3.63918e-05	-0.00139		3.66769e-05	0.00143	4.17643e-05	0.00144	4.35305e-05	0.00145	3.63918e-05	0.00144
5.36107e-05	8.22477e-05	5.86995e-05	8.51939e-05	6.05279e-05	8.91381e-05	5.30466e-05	8.10804e-05		5.36107e-05	-0.00131	5.86995e-05	-0.00134	6.05279e-05	-0.00145	5.30466e-05	-0.00131		5.36107e-05	0.00139	5.86995e-05	0.00143	6.05279e-05	0.00154	5.30466e-05	0.00139
7.05446e-05	0.00010669	7.56347e-05	0.000109313	7.75253e-05	0.000114032	6.97014e-05	0.000105184		7.05446e-05	-0.00147	7.56347e-05	-0.00142	7.75253e-05	-0.00152	6.97014e-05	-0.00149		7.05446e-05	0.00158	7.56347e-05	0.00153	7.75253e-05	0.00164	6.97014e-05	0.00159
8.74785e-05	0.00013096	9.25698e-05	0.000133347	9.45228e-05	0.000138486	8.63561e-05	0.000129344		8.74785e-05	-0.00141	9.25698e-05	-0.00136	9.45228e-05	-0.00141	8.63561e-05	-0.00143		8.74785e-05	0.00154	9.25698e-05	0.0015	9.45228e-05	0.00155	8.63561e-05	0.00156
0.000104412	0.000155029	0.000109505	0.000157261	0.00011152	0.000162893	0.000103011	0.000153284		0.000104412	-0.00138	0.000109505	-0.00135	0.00011152	-0.00136	0.000103011	-0.00145		0.000104412	0.00153	0.000109505	0.00151	0.00011152	0.00153	0.000103011	0.00161
0.000121346	0.000179018	0.00012644	0.000180926	0.000128518	0.000187152	0.000119666	0.00017677		0.000121346	-0.00131	0.00012644	-0.00128	0.000128518	-0.00135	0.000119666	-0.00132		0.000121346	0.00149	0.00012644	0.00147	0.000128518	0.00154	0.000119666	0.0015
0.00013828	0.000202837	0.000143375	0.000204311	0.000145515	0.000211061	0.000136321	0.000200263		0.00013828	-0.00131	0.000143375	-0.00124	0.000145515	-0.00128	0.000136321	-0.00129		0.00013828	0.00151	0.000143375	0.00145	0.000145515	0.00149	0.000136321	0.00149
0.000155214	0.000226385	0.000160311	0.000227349	0.000162513	0.000234565	0.000152975	0.000223541		0.000155214	-0.00122	0.000160311	-0.00117	0.000162513	-0.00121	0.000152975	-0.00128		0.000155214	0.00144	0.000160311	0.0014	0.000162513	0.00145	0.000152975	0.0015
0.000172148	0.000249741	0.000177246	0.00025	0.00017951	0.000257757	0.00016963	0.000246111		0.000172148	-0.00119	0.000177246	-0.00111	0.00017951	-0.00113	0.00016963	-0.00119		0.000172148	0.00144	0.000177246	0.00136	0.00017951	0.00139	0.00016963	0.00144
0.000189082	0.000272713	0.000194181	0.0002725	0.000196507	0.000280819	0.000186285	0.000268206		0.000189082	-0.00113	0.000194181	-0.00103	0.000196507	-0.00109	0.000186285	-0.00106		0.000189082	0.0014	0.000194181	0.00131	0.000196507	0.00137	0.000186285	0.00133
0.000206016	0.0002952	0.000211116	0.00029473	0.000213505	0.000303408	0.00020294	0.000290294		0.000206016	-0.00106	0.000211116	-0.00103	0.000213505	-0.00106	0.00020294	-0.00103		0.000206016	0.00135	0.000211116	0.00133	0.000213505	0.00136	0.00020294	0.00132
0.00022295	0.000317284	0.000228051	0.000316403	0.000230502	0.000325315	0.000219595	0.000312323		0.00022295	-0.000965912	0.000228051	-0.00092673	0.000230502	-0.000938387	0.000219595	-0.00101		0.00022295	0.00128	0.000228051	0.00124	0.000230502	0.00126	0.000219595	0.00133
0.000239884	0.000338879	0.000244987	0.000337601	0.0002475	0.000346884	0.000236249	0.000333889		0.000239884	-0.00091885	0.000244987	-0.000863482	0.0002475	-0.000856185	0.000236249	-0.000971278		0.000239884	0.00126	0.000244987	0.0012	0.0002475	0.0012	0.000236249	0.00131
0.000256818	0.000360126	0.000261922	0.000358442	0.000264497	0.000368305	0.000252904	0.000355117		0.000256818	-0.000812744	0.000261922	-0.000779191	0.000264497	-0.0008195	0.000252904	-0.000861789		0.000256818	0.00117	0.000261922	0.00114	0.000264497	0.00119	0.000252904	0.00122
0.000273752	0.000381269	0.000278857	0.000379395	0.000281495	0.000389568	0.000269559	0.000376132		0.000273752	-0.000797876	0.000278857	-0.000742997	0.000281495	-0.000780836	0.000269559	-0.000849888		0.000273752	0.00118	0.000278857	0.00112	0.000281495	0.00117	0.000269559	0.00123
0.000290686	0.000402148	0.000295792	0.000400455	0.000298492	0.000410513	0.000286214	0.000396855		0.000290686	-0.000748039	0.000295792	-0.00076158	0.000298492	-0.00074257	0.000286214	-0.000771682		0.000290686	0.00115	0.000295792	0.00116	0.000298492	0.00115	0.000286214	0.00117
0.00030762	0.000422791	0.000312727	0.000421376	0.000315489	0.000431211	0.000302868	0.000417319		0.00030762	-0.000698299	0.000312727	-0.000724572	0.000315489	-0.00067065	0.000302868	-0.000742042		0.00030762	0.00112	0.000312727	0.00115	0.000315489	0.0011	0.000302868	0.00116
0.000324553	0.000443242	0.000329663	0.000442028	0.000332487	0.000451712	0.000319523	0.000437387		0.000324553	-0.000655966	0.000329663	-0.000689332	0.000332487	-0.000647999	0.000319523	-0.000673843		0.000324553	0.0011	0.000329663	0.00113	0.000332487	0.0011	0.000319523	0.00111
0.000341487	0.000463567	0.000346598	0.000462432	0.000349484	0.000471921	0.000336178	0.000457048		0.000341487	-0.00061645	0.000346598	-0.000625776	0.000349484	-0.000588474	0.000336178	-0.000615067		0.000341487	0.00108	0.000346598	0.00109	0.000349484	0.00106	0.000336178	0.00107
0.000358421	0.000483724	0.000363533	0.000482594	0.000366482	0.000491834	0.000352833	0.000476454		0.000358421	-0.000588722	0.000363533	-0.00059538	0.000366482	-0.000546656	0.000352833	-0.000547347		0.000358421	0.00107	0.000363533	0.00108	0.000366482	0.00104	0.000352833	0.00102
0.000375355	0.000503645	0.000380468	0.000502376	0.000383479	0.000511392	0.000369488	0.000495739		0.000375355	-0.000540983	0.000380468	-0.000534988	0.000383479	-0.00048822	0.000369488	-0.000521859		0.000375355	0.00104	0.000380468	0.00104	0.000383479	0.000999611	0.000369488	0.00102
0.000392289	0.00052335	0.000397404	0.000521809	0.000400477	0.000530635	0.000386142	0.000514892		0.000392289	-0.000499537	0.000397404	-0.000477351	0.000400477	-0.000435654	0.000386142	-0.000483776		0.000392289	0.00102	0.000397404	0.00099916	0.000400477	0.000966289	0.000386142	0.000998668
0.000409223	0.000542786	0.000414339	0.000540963	0.000417474	0.000549701	0.000402797	0.000533963		0.000409223	-0.000457643	0.000414339	-0.000424963	0.000417474	-0.000387156	0.000402797	-0.000456091		0.000409223	0.001	0.000414339	0.000965926	0.000417474	0.000936857	0.000402797	0.000990054
0.000426157	0.000561804	0.000431274	0.000559791	0.000434472	0.000568736	0.000419452	0.000552938		0.000426157	-0.000405949	0.000431274	-0.000383292	0.000434472	-0.000362526	0.000419452	-0.000428549		0.000426157	0.000967752	0.000431274	0.000943083	0.000434472	0.000931262	0.000419452	0.000981487
0.000443091	0.000580339	0.000448209	0.000578193	0.000451469	0.000587775	0.000436107	0.000571814		0.000443091	-0.000336757	0.000448209	-0.000323466	0.000451469	-0.000343037	0.000436107	-0.000398751		0.000443091	0.000917096	0.000448209	0.000901658	0.000451469	0.000930812	0.000436107	0.000970565
0.000460025	0.000598522	0.000465144	0.000596381	0.000468467	0.000606897	0.000452762	0.000590604		0.000460025	-0.000274646	0.000465144	-0.000264168	0.000468467	-0.000325201	0.000452762	-0.000370299		0.000460025	0.000873168	0.000465144	0.000860549	0.000468467	0.000932097	0.000452762	0.000960903
0.000476959	0.000616559	0.00048208	0.000614614	0.000485464	0.000626138	0.000469417	0.00060942		0.000476959	-0.00023301	0.00048208	-0.000246159	0.000485464	-0.000320912	0.000469417	-0.000343565		0.000476959	0.000849568	0.00048208	0.000860773	0.000485464	0.00094705	0.000469417	0.000952985
0.000493893	0.000634572	0.000499015	0.000632984	0.000502462	0.000645487	0.000486071	0.000628369		0.000493893	-0.000210853	0.000499015	-0.000236105	0.000502462	-0.000310159	0.000486071	-0.000337993		0.000493893	0.000845425	0.000499015	0.000869088	0.000502462	0.000955646	0.000486071	0.000966362
0.000510827	0.000652691	0.00051595	0.000651512	0.000519459	0.000664939	0.000502726	0.000647435		0.000510827	-0.000192401	0.00051595	-0.000235182	0.000519459	-0.000303532	0.000502726	-0.000332729		0.000510827	0.000845092	0.00051595	0.000886694	0.000519459	0.000968471	0.000502726	0.000980165
0.000527761	0.00067103	0.000532885	0.000670206	0.000536457	0.000684466	0.000519381	0.000666621		0.000527761	-0.000194476	0.000532885	-0.000229453	0.000536457	-0.000291567	0.000519381	-0.000323984		0.000527761	0.000865506	0.000532885	0.00089966	0.000536457	0.000976033	0.000519381	0.000990605
0.000544695	0.000689569	0.00054982	0.000689059	0.000553454	0.000704027	0.000536036	0.000685933		0.000544695	-0.000197276	0.00054982	-0.000229791	0.000553454	-0.000279566	0.000536036	-0.000318861		0.000544695	0.000886844	0.00054982	0.00091885	0.000553454	0.000983593	0.000536036	0.001
0.000561628	0.000708288	0.000566756	0.000708018	0.000570452	0.000723576	0.000552691	0.000705278		0.000561628	-0.000195604	0.000566756	-0.000222418	0.000570452	-0.000259232	0.000552691	-0.000311884		0.000561628	0.000903892	0.000566756	0.000930435	0.000570452	0.000982809	0.000552691	0.00102
0.000578562	0.000727157	0.000583691	0.000727064	0.000587449	0.000743064	0.000569346	0.00072457		0.000578562	-0.000194825	0.000583691	-0.000212857	0.000587449	-0.000238157	0.000569346	-0.000286891		0.000578562	0.000921982	0.000583691	0.00093992	0.000587449	0.000981221	0.000569346	0.00101
0.000595496	0.000746111	0.000600626	0.000746179	0.000604447	0.000762464	0.000586	0.000743795		0.000595496	-0.000186955	0.000600626	-0.000201349	0.000604447	-0.000208047	0.000586	-0.000262336		0.000595496	0.000933066	0.000600626	0.000947528	0.000604447	0.000970511	0.000586	0.00101
0.00061243	0.000765082	0.000617561	0.000765381	0.000621444	0.000781838	0.000602655	0.000762978		0.00061243	-0.00017355	0.000617561	-0.000188302	0.000621444	-0.0001818	0.000602655	-0.000234519		0.00061243	0.000938632	0.000617561	0.000953683	0.000621444	0.000963638	0.000602655	0.000997498
0.000629364	0.000784078	0.000634496	0.000784708	0.000638441	0.000801274	0.00061931	0.000782161		0.000629364	-0.000152501	0.000634496	-0.000180219	0.000638441	-0.000164126	0.00061931	-0.000215342		0.000629364	0.000936578	0.000634496	0.000964927	0.000638441	0.0009654	0.00061931	0.000997503
0.000646298	0.000803159	0.000651432	0.000804185	0.000655439	0.000820799	0.000635965	0.000801357		0.000646298	-0.000140309	0.000651432	-0.000174455	0.000655439	-0.000155154	0.000635965	-0.000195935		0.000646298	0.000943467	0.000651432	0.00097864	0.000655439	0.000975953	0.000635965	0.000997292
0.000663232	0.000822377	0.000668367	0.000823813	0.000672436	0.000840402	0.00065262	0.000820574		0.000663232	-0.000131157	0.000668367	-0.000171514	0.000672436	-0.000142809	0.00065262	-0.000179788		0.000663232	0.000953534	0.000668367	0.000995327	0.000672436	0.000983211	0.00065262	0.001
0.000680166	0.000841779	0.000685302	0.000843549	0.000689434	0.000860089	0.000669275	0.000839805		0.000680166	-0.000129123	0.000685302	-0.000165914	0.000689434	-0.000131651	0.000669275	-0.000161762		0.000680166	0.000970902	0.000685302	0.00101	0.000689434	0.00099174	0.000669275	0.001
0.0006971	0.000861367	0.000702237	0.000863336	0.000706431	0.00087982	0.00068593	0.000859042		0.0006971	-0.000129146	0.000702237	-0.000153884	0.000706431	-0.000120291	0.00068593	-0.000144349		0.0006971	0.000990513	0.000702237	0.00102	0.000706431	0.001	0.00068593	0.001
0.000714034	0.000881104	0.000719173	0.000883132	0.000723429	0.000899525	0.000702584	0.00087826		0.000714034	-0.000127403	0.000719173	-0.000136843	0.000723429	-0.000101145	0.000702584	-0.000124354		0.000714034	0.00101	0.000719173	0.00102	0.000723429	0.001	0.000702584	0.001
0.000730968	0.000900926	0.000736108	0.000902883	0.000740426	0.000919135	0.000719239	0.000897443		0.000730968	-0.000120272	0.000736108	-0.000116138	0.000740426	-7.5506e-05	0.000719239	-0.00010218		0.000730968	0.00102	0.000736108	0.00102	0.000740426	0.000994641	0.000719239	0.000999623
0.000747902	0.000920773	0.000753043	0.000922564	0.000757424	0.000938616	0.000735894	0.000916577		0.000747902	-0.000105166	0.000753043	-8.82961e-05	0.000757424	-4.3158e-05	0.000735894	-7.87064e-05		0.000747902	0.00103	0.000753043	0.00101	0.000757424	0.000981774	0.000735894	0.000995283
0.000764836	0.000940613	0.000769978	0.000942181	0.000774421	0.000957971	0.000752549	0.00093565		0.000764836	-8.58487e-05	0.000769978	-6.24628e-05	0.000774421	-1.06763e-05	0.000752549	-5.37444e-05		0.000764836	0.00103	0.000769978	0.001	0.000774421	0.000968647	0.000752549	0.000989394
0.00078177	0.000960424	0.000786913	0.000961742	0.000791419	0.000977213	0.000769204	0.000954663		0.00078177	-6.38678e-05	0.000786913	-3.59733e-05	0.000791419	2.07572e-05	0.000769204	-2.79187e-05		0.00078177	0.00102	0.000786913	0.000997715	0.000791419	0.000956455	0.000769204	0.000982582
0.000798703	0.000980193	0.000803849	0.000981236	0.000808416	0.000996365	0.000785859	0.000973622		0.000798703	-4.05158e-05	0.000803849	-1.20154e-05	0.000808416	4.99981e-05	0.000785859	-3.61309e-06		0.000798703	0.00102	0.000803849	0.000993251	0.000808416	0.000946367	0.000785859	0.000977235
0.000815637	0.000999889	0.000820784	0.001	0.000825414	0.00102	0.000802513	0.000992524		0.000815637	-1.55658e-05	0.000820784	1.65469e-05	0.000825414	7.67868e-05	0.000802513	2.12905e-05		0.000815637	0.00102	0.000820784	0.000984084	0.000825414	0.000938676	0.000802513	0.000971233
0.000832571	0.00102	0.000837719	0.00102	0.000842411	0.00103	0.000819168	0.00101		0.000832571	1.37618e-05	0.000837719	4.66479e-05	0.000842411	9.86861e-05	0.000819168	4.57309e-05		0.000832571	0.00101	0.000837719	0.00097326	0.000842411	0.000935833	0.000819168	0.000965647
0.000849505	0.00104	0.000854654	0.00104	0.000859409	0.00105	0.000835823	0.00103		0.000849505	4.5786e-05	0.000854654	7.86982e-05	0.000859409	0.000123223	0.000835823	6.86693e-05		0.000849505	0.000993146	0.000854654	0.000960377	0.000859409	0.000930307	0.000835823	0.000961526
0.000866439	0.00106	0.000871589	0.00106	0.000876406	0.00107	0.000852478	0.00105		0.000866439	7.90213e-05	0.000871589	0.000107006	0.000876406	0.000145401	0.000852478	9.09712e-05		0.000866439	0.000979217	0.000871589	0.000951125	0.000876406	0.000927116	0.000852478	0.000958019
0.000883373	0.00108	0.000888525	0.00108	0.000893404	0.00109	0.000869133	0.00107		0.000883373	0.000114521	0.000888525	0.000138535	0.000893404	0.000165751	0.000869133	0.000110911		0.000883373	0.000962858	0.000888525	0.000938514	0.000893404	0.000925748	0.000869133	0.000956838
0.000900307	0.0011	0.00090546	0.0011	0.000910401	0.00111	0.000885788	0.00109		0.000900307	0.000150236	0.00090546	0.000172086	0.000910401	0.000184655	0.000885788	0.000135512		0.000900307	0.000946131	0.00090546	0.000923732	0.000910401	0.000925809	0.000885788	0.000950931
0.000917241	0.00112	0.000922395	0.00111	0.000927399	0.00113	0.000902442	0.00111		0.000917241	0.000182833	0.000922395	0.00020534	0.000927399	0.000206666	0.000902442	0.000161588		0.000917241	0.000932397	0.000922395	0.000909113	0.000927399	0.000922749	0.000902442	0.000943481
0.000934175	0.00113	0.00093933	0.00113	0.000944396	0.00115	0.000919097	0.00112		0.000934175	0.000212618	0.00093933	0.000235186	0.000944396	0.000225539	0.000919097	0.000186425		0.000934175	0.000921372	0.00093933	0.000897798	0.000944396	0.000922815	0.000919097	0.000937216
0.000951109	0.00115	0.000956266	0.00115	0.000961393	0.00117	0.000935752	0.00114		0.000951109	0.000240368	0.000956266	0.00026237	0.000961393	0.000246715	0.000935752	0.00020943		0.000951109	0.000912312	0.000956266	0.000889058	0.000961393	0.000920534	0.000935752	0.000932747
0.000968043	0.00117	0.000973201	0.00117	0.000978391	0.00119	0.000952407	0.00116		0.000968043	0.000263551	0.000973201	0.000288738	0.000978391	0.000271742	0.000952407	0.000230885		0.000968043	0.000907778	0.000973201	0.000881052	0.000978391	0.000914326	0.000952407	0.000929783
0.000984977	0.00119	0.000990136	0.00119	0.000995388	0.0012	0.000969062	0.00118		0.000984977	0.000285655	0.000990136	0.000314783	0.000995388	0.00029894	0.000969062	0.00025545		0.000984977	0.000904273	0.000990136	0.000873297	0.000995388	0.00090586	0.000969062	0.000923629
0.001	0.00121	0.00101	0.00121	0.00101	0.00122	0.000985717	0.0012		0.001	0.000310243	0.00101	0.000338959	0.00101	0.00032613	0.000985717	0.000283363		0.001	0.000898211	0.00101	0.000867356	0.00101	0.000897317	0.000985717	0.000914031
0.00102	0.00123	0.00102	0.00122	0.00103	0.00124	0.001	0.00122		0.00102	0.000337054	0.00102	0.000361716	0.00103	0.000352356	0.001	0.000311174		0.00102	0.000889841	0.00102	0.000862782	0.00103	0.000889651	0.001	0.00090444
0.00104	0.00125	0.00104	0.00124	0.00105	0.00126	0.00102	0.00123		0.00104	0.000363168	0.00104	0.000385105	0.00105	0.000379949	0.00102	0.000338467		0.00104	0.000882087	0.00104	0.000857511	0.00105	0.000880508	0.00102	0.000895279
0.00105	0.00126	0.00106	0.00126	0.00106	0.00128	0.00104	0.00125		0.00105	0.00038917	0.00106	0.000410119	0.00106	0.000409712	0.00104	0.000364749		0.00105	0.000874344	0.00106	0.000850532	0.00106	0.000869057	0.00104	0.000887035
0.00107	0.00128	0.00107	0.00128	0.00108	0.0013	0.00105	0.00127		0.00107	0.000418906	0.00107	0.000436727	0.00108	0.000442769	0.00105	0.000393025		0.00107	0.000862723	0.00107	0.000841848	0.00108	0.000854127	0.00105	0.000876683
0.00109	0.0013	0.00109	0.0013	0.0011	0.00131	0.00107	0.00129		0.00109	0.000452545	0.00109	0.000466242	0.0011	0.000480004	0.00107	0.000422494		0.00109	0.000847005	0.00109	0.000830109	0.0011	0.000834778	0.00107	0.000865001
0.0011	0.00132	0.00111	0.00131	0.00111	0.00133	0.00109	0.00131		0.0011	0.000490792	0.00111	0.000499934	0.00111	0.000523022	0.00109	0.000454954		0.0011	0.000826428	0.00111	0.000813994	0.00111	0.000809323	0.00109	0.00085016
0.00112	0.00133	0.00113	0.00133	0.00113	0.00135	0.0011	0.00132		0.00112	0.000534232	0.00113	0.000537557	0.00113	0.000573448	0.0011	0.000489891		0.00112	0.000800326	0.00113	0.000793687	0.00113	0.000776029	0.0011	0.000832639
0.00114	0.00135	0.00114	0.00135	0.00115	0.00137	0.00112	0.00134		0.00114	0.000585275	0.00114	0.00058164	0.00115	0.000633231	0.00112	0.00052789		0.00114	0.000766195	0.00114	0.00076656	0.00115	0.000732801	0.00112	0.000811797
0.00115	0.00137	0.00116	0.00136	0.00117	0.00138	0.00114	0.00136		0.00115	0.000643545	0.00116	0.000634984	0.00117	0.000705722	0.00114	0.000572456		0.00115	0.000724309	0.00116	0.000729686	0.00117	0.000676111	0.00114	0.000784031
0.00117	0.00138	0.00118	0.00138	0.00118	0.0014	0.00115	0.00137		0.00117	0.000708941	0.00118	0.000698367	0.00118	0.000788772	0.00115	0.000626656		0.00117	0.000674668	0.00118	0.000682146	0.00118	0.00060795	0.00115	0.000746141
0.00119	0.0014	0.00119	0.0014	0.0012	0.00141	0.00117	0.00139		0.00119	0.000779348	0.00119	0.000771071	0.0012	0.000878014	0.00117	0.000691986		0.00119	0.000619314	0.00119	0.000624537	0.0012	0.000532602	0.00117	0.000696472
0.00121	0.00141	0.00121	0.00141	0.00122	0.00142	0.00119	0.0014		0.00121	0.000851141	0.00121	0.000848063	0.00122	0.000962911	0.00119	0.000769413		0.00121	0.000561919	0.00121	0.000561844	0.00122	0.000460758	0.00119	0.000633884
0.00122	0.00143	0.00123	0.00142	0.00123	0.00144	0.0012	0.00142		0.00122	0.000908408	0.00123	0.000920699	0.00123	0.00102	0.0012	0.000856282		0.00122	0.000518568	0.00123	0.00050282	0.00123	0.000415435	0.0012	0.000560892
0.00124	0.00144	0.00124	0.00144	0.00125	0.00145	0.00122	0.00143		0.00124	0.000949777	0.00124	0.00097506	0.00125	0.00105	0.00122	0.000945568		0.00124	0.000490802	0.00124	0.00046166	0.00125	0.000394699	0.00122	0.000484539
0.00126	0.00145	0.00126	0.00145	0.00127	0.00146	0.00124	0.00144		0.00126	0.000980652	0.00126	0.001	0.00127	0.00107	0.00124	0.00102		0.00126	0.000473358	0.00126	0.000445362	0.00127	0.000388724	0.00124	0.000423295
0.00127	0.00147	0.00128	0.00146	0.00128	0.00147	0.00125	0.00145		0.00127	0.001	0.00128	0.00102	0.00128	0.00108	0.00125	0.00105		0.00127	0.000466502	0.00128	0.000445905	0.00128	0.000395769	0.00125	0.000400931
0.00129	0.00148	0.00129	0.00148	0.0013	0.00149	0.00127	0.00147		0.00129	0.00101	0.00129	0.00103	0.0013	0.00108	0.00127	0.00106		0.00129	0.00047159	0.00129	0.0004503	0.0013	0.000405681	0.00127	0.000403175
0.00131	0.00149	0.00131	0.00149	0.00132	0.0015	0.00129	0.00148		0.00131	0.00101	0.00131	0.00103	0.00132	0.00108	0.00129	0.00107		0.00131	0.000483913	0.00131	0.000457565	0.00132	0.000417621	0.00129	0.000412902
0.00132	0.00151	0.00133	0.0015	0.00134	0.00151	0.0013	0.00149		0.00132	0.00101	0.00133	0.00104	0.00134	0.00108	0.0013	0.00107		0.00132	0.000496051	0.00133	0.000465767	0.00134	0.000430256	0.0013	0.000421279
0.00134	0.00152	0.00135	0.00152	0.00135	0.00153	0.00132	0.0015		0.00134	0.00102	0.00135	0.00104	0.00135	0.00108	0.00132	0.00107		0.00134	0.000505179	0.00135	0.000472905	0.00135	0.000445872	0.00132	0.000430705
0.00136	0.00154	0.00136	0.00153	0.00137	0.00154	0.00134	0.00152		0.00136	0.00102	0.00136	0.00105	0.00137	0.00108	0.00134	0.00108		0.00136	0.000513673	0.00136	0.000482906	0.00137	0.000461405	0.00134	0.000441732
0.00137	0.00155	0.00138	0.00154	0.00139	0.00155	0.00135	0.00153		0.00137	0.00103	0.00138	0.00105	0.00139	0.00108	0.00135	0.00108		0.00137	0.000522933	0.00138	0.00048948	0.00139	0.000476427	0.00135	0.000454693
0.00139	0.00157	0.0014	0.00156	0.0014	0.00157	0.00137	0.00154		0.00139	0.00103	0.0014	0.00106	0.0014	0.00108	0.00137	0.00108		0.00139	0.000534922	0.0014	0.000499247	0.0014	0.000489508	0.00137	0.000467548
0.00141	0.00158	0.00141	0.00157	0.00142	0.00158	0.00139	0.00156		0.00141	0.00103	0.00141	0.00106	0.00142	0.00108	0.00139	0.00108		0.00141	0.00054831	0.00141	0.000508721	0.00142	0.000501518	0.00139	0.000481184
0.00143	0.00159	0.00143	0.00159	0.00144	0.00159	0.0014	0.00157		0.00143	0.00103	0.00143	0.00107	0.00144	0.00108	0.0014	0.00107		0.00143	0.000562737	0.00143	0.000518234	0.00144	0.000512322	0.0014	0.000496839
0.00144	0.00161	0.00145	0.0016	0.00145	0.00161	0.00142	0.00158		0.00144	0.00104	0.00145	0.00107	0.00145	0.00109	0.00142	0.00107		0.00144	0.000574472	0.00145	0.000525689	0.00145	0.000520956	0.00142	0.000511649
0.00146	0.00162	0.00146	0.00161	0.00147	0.00162	0.00144	0.0016		0.00146	0.00105	0.00146	0.00109	0.00147	0.0011	0.00144	0.00108		0.00146	0.000579243	0.00146	0.000528902	0.00147	0.000524878	0.00144	0.000522208
0.00148	0.00164	0.00148	0.00163	0.00149	0.00164	0.00145	0.00161		0.00148	0.00106	0.00148	0.0011	0.00149	0.0011	0.00145	0.00108		0.00148	0.00057823	0.00148	0.00052937	0.00149	0.000532953	0.00145	0.000530193
0.00149	0.00165	0.0015	0.00164	0.00151	0.00165	0.00147	0.00163		0.00149	0.00107	0.0015	0.0011	0.00151	0.0011	0.00147	0.00109		0.00149	0.00058044	0.0015	0.000540442	0.00151	0.000551572	0.00147	0.000533946
0.00151	0.00167	0.00152	0.00166	0.00152	0.00167	0.00149	0.00164		0.00151	0.00107	0.00152	0.0011	0.00152	0.00108	0.00149	0.00109		0.00151	0.000602624	0.00152	0.000563314	0.00152	0.000583929	0.00149	0.000546962
0.00153	0.00169	0.00153	0.00167	0.00154	0.00168	0.0015	0.00166		0.00153	0.00106	0.00153	0.00108	0.00154	0.00106	0.0015	0.00108		0.00153	0.000629485	0.00153	0.000594094	0.00154	0.000620922	0.0015	0.000575309
0.00154	0.0017	0.00155	0.00169	0.00156	0.0017	0.00152	0.00167		0.00154	0.00104	0.00155	0.00106	0.00156	0.00104	0.00152	0.00106		0.00154	0.000660237	0.00155	0.000629575	0.00156	0.000663707	0.00152	0.000614388
0.00156	0.00172	0.00157	0.00171	0.00157	0.00172	0.00154	0.00169		0.00156	0.00102	0.00157	0.00104	0.00157	0.00101	0.00154	0.00103		0.00156	0.000693505	0.00157	0.000669045	0.00157	0.000708471	0.00154	0.000656417
0.00158	0.00174	0.00158	0.00172	0.00159	0.00173	0.00155	0.0017		0.00158	0.00101	0.00158	0.00101	0.00159	0.000980693	0.00155	0.001		0.00158	0.000727715	0.00158	0.000712727	0.00159	0.000753594	0.00155	0.000701455
0.00159	0.00175	0.0016	0.00174	0.00161	0.00175	0.00157	0.00172		0.00159	0.00099062	0.0016	0.000984783	0.00161	0.000953179	0.00157	0.000971855		0.00159	0.000761788	0.0016	0.000755058	0.00161	0.000798982	0.00157	0.000748296
0.00161	0.00177	0.00162	0.00176	0.00162	0.00177	0.00159	0.00174		0.00161	0.000969591	0.00162	0.00095887	0.00162	0.000927429	0.00159	0.000940664		0.00161	0.000800572	0.00162	0.000798719	0.00162	0.000843093	0.00159	0.000796886
0.00163	0.00179	0.00163	0.00178	0.00164	0.00179	0.0016	0.00176		0.00163	0.000946343	0.00163	0.000935265	0.00164	0.000899434	0.0016	0.000910722		0.00163	0.000842038	0.00163	0.000840531	0.00164	0.000889935	0.0016	0.000844723
0.00165	0.00181	0.00165	0.00179	0.00166	0.00181	0.00162	0.00177		0.00165	0.000919527	0.00165	0.000909883	0.00166	0.000873009	0.00162	0.000882283		0.00165	0.000887561	0.00165	0.000884594	0.00166	0.000935681	0.00162	0.000891529
0.00166	0.00183	0.00167	0.00181	0.00168	0.00183	0.00164	0.00179		0.00166	0.000890233	0.00167	0.000882006	0.00168	0.00084536	0.00164	0.000855087		0.00166	0.000936076	0.00167	0.000931639	0.00168	0.00098317	0.00164	0.000937539
0.00168	0.00185	0.00168	0.00183	0.00169	0.00185	0.00165	0.00181		0.00168	0.000856947	0.00168	0.000852827	0.00169	0.000808903	0.00165	0.000830275		0.00168	0.000989127	0.00168	0.00098049	0.00169	0.00104	0.00165	0.000981598
0.0017	0.00187	0.0017	0.00185	0.00171	0.00187	0.00167	0.00183		0.0017	0.000819564	0.0017	0.000820064	0.00171	0.000750083	0.00167	0.000804609		0.0017	0.00105	0.0017	0.00103	0.00171	0.00112	0.00167	0.00103
0.00171	0.00189	0.00172	0.00187	0.00173	0.00189	0.00169	0.00185		0.00171	0.000776894	0.00172	0.000779572	0.00173	0.000678896	0.00169	0.000773781		0.00171	0.00111	0.00172	0.00109	0.00173	0.00121	0.00169	0.00108
0.00173	0.00191	0.00174	0.0019	0.00174	0.00192	0.0017	0.00187		0.00173	0.000726581	0.00174	0.00073378	0.00174	0.000601888	0.0017	0.000726215		0.00173	0.00118	0.00174	0.00116	0.00174	0.00131	0.0017	0.00115
0.00175	0.00193	0.00175	0.00192	0.00176	0.00194	0.00172	0.00189		0.00175	0.000672701	0.00175	0.000677827	0.00176	0.000527613	0.00172	0.000661321		0.00175	0.00126	0.00175	0.00124	0.00176	0.00141	0.00172	0.00123
0.00176	0.00195	0.00177	0.00194	0.00178	0.00196	0.00174	0.00192		0.00176	0.000614966	0.00177	0.000617084	0.00178	0.000454838	0.00174	0.000584477		0.00176	0.00134	0.00177	0.00132	0.00178	0.00151	0.00174	0.00133
0.00178	0.00198	0.00179	0.00196	0.00179	0.00199	0.00175	0.00194		0.00178	0.000556599	0.00179	0.000555543	0.00179	0.000388022	0.00175	0.000503565		0.00178	0.00142	0.00179	0.00141	0.00179	0.0016	0.00175	0.00144
0.0018	0.002	0.0018	0.00199	0.00181	0.00202	0.00177	0.00196		0.0018	0.000498431	0.0018	0.000494224	0.00181	0.0003257	0.00177	0.000424307		0.0018	0.0015	0.0018	0.00149	0.00181	0.00169	0.00177	0.00154
0.00181	0.00203	0.00182	0.00201	0.00183	0.00204	0.00179	0.00199		0.00181	0.00044105	0.00182	0.000437134	0.00183	0.000268519	0.00179	0.000351601		0.00181	0.00159	0.00182	0.00158	0.00183	0.00177	0.00179	0.00164
0.00183	0.00205	0.00184	0.00204	0.00185	0.00207	0.0018	0.00202		0.00183	0.000386185	0.00184	0.000383394	0.00185	0.000216946	0.0018	0.000283469		0.00183	0.00167	0.00184	0.00166	0.00185	0.00185	0.0018	0.00173
0.00185	0.00208	0.00185	0.00207	0.00186	0.0021	0.00182	0.00204		0.00185	0.00033503	0.00185	0.000331016	0.00186	0.000172226	0.00182	0.000224775		0.00185	0.00174	0.00185	0.00173	0.00186	0.00192	0.00182	0.00182
0.00187	0.00211	0.00187	0.00209	0.00188	0.00212	0.00184	0.00207		0.00187	0.000287285	0.00187	0.000282825	0.00188	0.000128627	0.00184	0.000169372		0.00187	0.00182	0.00187	0.00181	0.00188	0.002	0.00184	0.0019
0.00188	0.00213	0.00189	0.00212	0.0019	0.00215	0.00185	0.0021		0.00188	0.000242237	0.00189	0.000237441	0.0019	9.02094e-05	0.00185	0.000120616		0.00188	0.00189	0.00189	0.00188	0.0019	0.00206	0.00185	0.00197
0.0019	0.00216	0.0019	0.00215	0.00191	0.00218	0.00187	0.00212		0.0019	0.000199057	0.0019	0.000195482	0.00191	5.57451e-05	0.00187	7.55606e-05		0.0019	0.00196	0.0019	0.00195	0.00191	0.00213	0.00187	0.00205
0.00192	0.00219	0.00192	0.00217	0.00193	0.00221	0.00189	0.00215		0.00192	0.000160678	0.00192	0.000155212	0.00193	2.40371e-05	0.00189	3.40247e-05		0.00192	0.00203	0.00192	0.00202	0.00193	0.00219	0.00189	0.00212
0.00193	0.00222	0.00194	0.0022	0.00195	0.00224	0.0019	0.00218		0.00193	0.000125394	0.00194	0.00011982	0.00195	-2.21912e-06	0.0019	-3.55222e-06		0.00193	0.00209	0.00194	0.00208	0.00195	0.00224	0.0019	0.00218
0.00195	0.00225	0.00196	0.00223	0.00196	0.00227	0.00192	0.00221		0.00195	9.40578e-05	0.00196	8.6362e-05	0.00196	-2.42294e-05	0.00192	-3.77132e-05		0.00195	0.00215	0.00196	0.00215	0.00196	0.0023	0.00192	0.00225
0.00197	0.00228	0.00197	0.00226	0.00198	0.0023	0.00194	0.00224		0.00197	6.67715e-05	0.00197	5.47358e-05	0.00198	-4.29003e-05	0.00194	-6.93457e-05		0.00197	0.00221	0.00197	0.00221	0.00198	0.00234	0.00194	0.00231
0.00198	0.00231	0.00199	0.00229	0.002	0.00233	0.00195	0.00227		0.00198	3.99991e-05	0.00199	2.77385e-05	0.002	-5.408e-05	0.00195	-9.60173e-05		0.00198	0.00227	0.00199	0.00226	0.002	0.00239	0.00195	0.00236
0.002	0.00234	0.00201	0.00232	0.00202	0.00236	0.00197	0.0023		0.002	1.90378e-05	0.00201	1.11782e-06	0.00202	-6.08363e-05	0.00197	-0.000120089		0.002	0.00232	0.00201	0.00232	0.00202	0.00242	0.00197	0.00242
0.00202	0.00237	0.00202	0.00235	0.00203	0.00239	0.00199	0.00233		0.00202	3.17841e-06	0.00202	-1.93131e-05	0.00203	-6.40965e-05	0.00199	-0.000136694		0.00202	0.00236	0.00202	0.00237	0.00203	0.00246	0.00199	0.00246
0.00203	0.0024	0.00204	0.00238	0.00205	0.00243	0.002	0.00236		0.00203	-7.16276e-06	0.00204	-3.46365e-05	0.00205	-6.34007e-05	0.002	-0.000147117		0.00203	0.0024	0.00204	0.00242	0.00205	0.00249	0.002	0.00251
0.00205	0.00243	0.00206	0.00241	0.00207	0.00246	0.00202	0.00239		0.00205	-1.30694e-05	0.00206	-4.5618e-05	0.00207	-5.53651e-05	0.00202	-0.000152774		0.00205	0.00244	0.00206	0.00246	0.00207	0.00251	0.00202	0.00254
0.00207	0.00246	0.00207	0.00244	0.00208	0.00249	0.00203	0.00242		0.00207	-1.39084e-05	0.00207	-5.20008e-05	0.00208	-4.60379e-05	0.00203	-0.000153341		0.00207	0.00247	0.00207	0.0025	0.00208	0.00253	0.00203	0.00257
0.00209	0.00249	0.00209	0.00248	0.0021	0.00252	0.00205	0.00245		0.00209	-1.20346e-05	0.00209	-4.9685e-05	0.0021	-3.30136e-05	0.00205	-0.000152297		0.00209	0.0025	0.00209	0.00253	0.0021	0.00255	0.00205	0.0026
0.0021	0.00252	0.00211	0.00251	0.00212	0.00255	0.00207	0.00248		0.0021	-4.64744e-06	0.00211	-4.36349e-05	0.00212	-1.94896e-05	0.00207	-0.000145595		0.0021	0.00252	0.00211	0.00255	0.00212	0.00257	0.00207	0.00263
0.00212	0.00255	0.00212	0.00254	0.00213	0.00258	0.00208	0.00251		0.00212	4.7338e-06	0.00212	-3.27072e-05	0.00213	-3.00903e-06	0.00208	-0.000136905		0.00212	0.00255	0.00212	0.00257	0.00213	0.00259	0.00208	0.00265
0.00214	0.00258	0.00214	0.00257	0.00215	0.00261	0.0021	0.00255		0.00214	1.65485e-05	0.00214	-1.61632e-05	0.00215	1.27956e-05	0.0021	-0.000128022		0.00214	0.00257	0.00214	0.00259	0.00215	0.0026	0.0021	0.00267
0.00215	0.00261	0.00216	0.0026	0.00217	0.00265	0.00212	0.00258		0.00215	3.13624e-05	0.00216	3.88128e-06	0.00217	3.38178e-05	0.00212	-0.000118834		0.00215	0.00258	0.00216	0.0026	0.00217	0.00261	0.00212	0.0027
0.00217	0.00265	0.00218	0.00263	0.00219	0.00268	0.00213	0.00261		0.00217	4.90208e-05	0.00218	2.55029e-05	0.00219	5.56167e-05	0.00213	-0.000108307		0.00217	0.0026	0.00218	0.00261	0.00219	0.00262	0.00213	0.00272
0.00219	0.00268	0.00219	0.00266	0.0022	0.00271	0.00215	0.00264		0.00219	7.03433e-05	0.00219	5.13002e-05	0.0022	7.97258e-05	0.00215	-9.55787e-05		0.00219	0.00261	0.00219	0.00261	0.0022	0.00263	0.00215	0.00274
0.0022	0.00271	0.00221	0.0027	0.00222	0.00274	0.00217	0.00267		0.0022	9.39396e-05	0.00221	7.76228e-05	0.00222	0.000105942	0.00217	-8.14068e-05		0.0022	0.00262	0.00221	0.00262	0.00222	0.00264	0.00217	0.00275
0.00222	0.00274	0.00223	0.00273	0.00224	0.00277	0.00218	0.0027		0.00222	0.000119115	0.00223	0.000105089	0.00224	0.000133275	0.00218	-6.30984e-05		0.00222	0.00262	0.00223	0.00262	0.00224	0.00264	0.00218	0.00277
0.00224	0.00277	0.00224	0.00276	0.00225	0.00281	0.0022	0.00274		0.00224	0.000144008	0.00224	0.000130872	0.00225	0.000161771	0.0022	-4.22225e-05		0.00224	0.00263	0.00224	0.00263	0.00225	0.00265	0.0022	0.00278
0.00226	0.0028	0.00226	0.00279	0.00227	0.00284	0.00222	0.00277		0.00226	0.000169749	0.00226	0.000157127	0.00227	0.000191603	0.00222	-1.94183e-05		0.00226	0.00263	0.00226	0.00263	0.00227	0.00265	0.00222	0.00279
0.00227	0.00284	0.00228	0.00282	0.00229	0.00287	0.00223	0.0028		0.00227	0.000194265	0.00228	0.000183769	0.00229	0.000221458	0.00223	8.99848e-06		0.00227	0.00264	0.00228	0.00264	0.00229	0.00265	0.00223	0.00279
0.00229	0.00287	0.00229	0.00286	0.0023	0.0029	0.00225	0.00283		0.00229	0.000219354	0.00229	0.000211002	0.0023	0.00025391	0.00225	3.61167e-05		0.00229	0.00265	0.00229	0.00264	0.0023	0.00265	0.00225	0.0028
0.00231	0.0029	0.00231	0.00289	0.00232	0.00294	0.00227	0.00287		0.00231	0.000245353	0.00231	0.000238098	0.00232	0.000287762	0.00227	6.57576e-05		0.00231	0.00265	0.00231	0.00265	0.00232	0.00265	0.00227	0.0028
0.00232	0.00293	0.00233	0.00292	0.00234	0.00297	0.00228	0.0029		0.00232	0.000274337	0.00233	0.000266304	0.00234	0.00032123	0.00228	9.66844e-05		0.00232	0.00266	0.00233	0.00265	0.00234	0.00265	0.00228	0.0028
0.00234	0.00296	0.00234	0.00295	0.00236	0.003	0.0023	0.00293		0.00234	0.000301409	0.00234	0.000296224	0.00236	0.000354357	0.0023	0.000130353		0.00234	0.00266	0.00234	0.00266	0.00236	0.00265	0.0023	0.0028
0.00236	0.003	0.00236	0.00298	0.00237	0.00303	0.00232	0.00296		0.00236	0.000328632	0.00236	0.000325207	0.00237	0.000387498	0.00232	0.000165852		0.00236	0.00267	0.00236	0.00266	0.00237	0.00264	0.00232	0.0028
0.00237	0.00303	0.00238	0.00302	0.00239	0.00306	0.00233	0.00299		0.00237	0.000356514	0.00238	0.00035324	0.00239	0.000417166	0.00233	0.000201504		0.00237	0.00267	0.00238	0.00266	0.00239	0.00265	0.00233	0.00279
0.00239	0.00306	0.0024	0.00305	0.00241	0.0031	0.00235	0.00303		0.00239	0.000384135	0.0024	0.000376512	0.00241	0.000444895	0.00235	0.000237065		0.00239	0.00268	0.0024	0.00267	0.00241	0.00265	0.00235	0.00279
0.00241	0.00309	0.00241	0.00308	0.00242	0.00313	0.00237	0.00306		0.00241	0.000408742	0.00241	0.000397968	0.00242	0.000471897	0.00237	0.000271621		0.00241	0.00268	0.00241	0.00268	0.00242	0.00266	0.00237	0.00279
0.00242	0.00312	0.00243	0.00311	0.00244	0.00316	0.00238	0.00309		0.00242	0.000431919	0.00243	0.000419042	0.00244	0.000500805	0.00238	0.000301757		0.00242	0.00269	0.00243	0.00269	0.00244	0.00266	0.00238	0.00279
0.00244	0.00316	0.00245	0.00314	0.00246	0.00319	0.0024	0.00312		0.00244	0.000454496	0.00245	0.000440634	0.00246	0.000529696	0.0024	0.000330517		0.00244	0.0027	0.00245	0.0027	0.00246	0.00266	0.0024	0.00279
0.00246	0.00319	0.00246	0.00318	0.00247	0.00322	0.00242	0.00315		0.00246	0.000475424	0.00246	0.000461753	0.00247	0.000559704	0.00242	0.000362119		0.00246	0.00271	0.00246	0.00271	0.00247	0.00266	0.00242	0.00279
0.00248	0.00322	0.00248	0.00321	0.00249	0.00326	0.00243	0.00319		0.00248	0.000497799	0.00248	0.000481064	0.00249	0.000590223	0.00243	0.00039634		0.00248	0.00272	0.00248	0.00273	0.00249	0.00267	0.00243	0.00279
0.00249	0.00325	0.0025	0.00324	0.00251	0.00329	0.00245	0.00322		0.00249	0.000519708	0.0025	0.000501314	0.00251	0.000621439	0.00245	0.000433084		0.00249	0.00273	0.0025	0.00274	0.00251	0.00267	0.00245	0.00278
0.00251	0.00329	0.00251	0.00327	0.00253	0.00332	0.00247	0.00325		0.00251	0.000543997	0.00251	0.00052281	0.00253	0.00065256	0.00247	0.000473837		0.00251	0.00274	0.00251	0.00275	0.00253	0.00267	0.00247	0.00278
0.00253	0.00332	0.00253	0.00331	0.00254	0.00335	0.00248	0.00328		0.00253	0.000568282	0.00253	0.000546373	0.00254	0.000684423	0.00248	0.000515241		0.00253	0.00275	0.00253	0.00276	0.00254	0.00267	0.00248	0.00277
0.00254	0.00335	0.00255	0.00334	0.00256	0.00339	0.0025	0.00331		0.00254	0.000593366	0.00255	0.00057215	0.00256	0.000718949	0.0025	0.000556624		0.00254	0.00276	0.00255	0.00277	0.00256	0.00267	0.0025	0.00276
0.00256	0.00338	0.00257	0.00337	0.00258	0.00342	0.00252	0.00335		0.00256	0.000618509	0.00257	0.000600838	0.00258	0.00075606	0.00252	0.000598585		0.00256	0.00277	0.00257	0.00277	0.00258	0.00266	0.00252	0.00275
0.00258	0.00342	0.00258	0.0034	0.00259	0.00345	0.00253	0.00338		0.00258	0.000644843	0.00258	0.000632688	0.00259	0.000795286	0.00253	0.00063949		0.00258	0.00277	0.00258	0.00277	0.00259	0.00265	0.00253	0.00274
0.00259	0.00345	0.0026	0.00344	0.00261	0.00348	0.00255	0.00341		0.00259	0.000673248	0.0026	0.000666907	0.00261	0.000837209	0.00255	0.000679793		0.00259	0.00278	0.0026	0.00277	0.00261	0.00264	0.00255	0.00273
0.00261	0.00348	0.00262	0.00347	0.00263	0.00351	0.00257	0.00344		0.00261	0.000703226	0.00262	0.000704685	0.00263	0.000880544	0.00257	0.000718902		0.00261	0.00278	0.00262	0.00277	0.00263	0.00263	0.00257	0.00272
0.00263	0.00351	0.00263	0.0035	0.00264	0.00355	0.00258	0.00347		0.00263	0.000735845	0.00263	0.000744477	0.00264	0.000924871	0.00258	0.000758701		0.00263	0.00278	0.00263	0.00276	0.00264	0.00262	0.00258	0.00271
0.00264	0.00355	0.00265	0.00353	0.00266	0.00358	0.0026	0.0035		0.00264	0.000770078	0.00265	0.000786379	0.00266	0.000971215	0.0026	0.000800304		0.00264	0.00278	0.00265	0.00275	0.00266	0.00261	0.0026	0.0027
0.00266	0.00358	0.00267	0.00357	0.00268	0.00361	0.00262	0.00354		0.00266	0.000806635	0.00267	0.00082938	0.00268	0.00102	0.00262	0.000844127		0.00266	0.00277	0.00267	0.00274	0.00268	0.00259	0.00262	0.00269
0.00268	0.00361	0.00268	0.0036	0.0027	0.00364	0.00263	0.00357		0.00268	0.000846711	0.00268	0.000874985	0.0027	0.00107	0.00263	0.000888722		0.00268	0.00277	0.00268	0.00272	0.0027	0.00257	0.00263	0.00268
0.0027	0.00364	0.0027	0.00363	0.00271	0.00367	0.00265	0.0036		0.0027	0.000889686	0.0027	0.000922388	0.00271	0.00112	0.00265	0.000935062		0.0027	0.00276	0.0027	0.00271	0.00271	0.00255	0.00265	0.00266
0.00271	0.00368	0.00272	0.00366	0.00273	0.0037	0.00267	0.00363		0.00271	0.000935568	0.00272	0.000970966	0.00273	0.00117	0.00267	0.000981987		0.00271	0.00274	0.00272	0.00269	0.00273	0.00253	0.00267	0.00265
0.00273	0.00371	0.00273	0.0037	0.00275	0.00374	0.00268	0.00366		0.00273	0.000984016	0.00273	0.00102	0.00275	0.00122	0.00268	0.00103		0.00273	0.00273	0.00273	0.00267	0.00275	0.00251	0.00268	0.00263
0.00275	0.00374	0.00275	0.00373	0.00276	0.00377	0.0027	0.00369		0.00275	0.00103	0.00275	0.00107	0.00276	0.00127	0.0027	0.00107		0.00275	0.00271	0.00275	0.00265	0.00276	0.00249	0.0027	0.00262
0.00276	0.00377	0.00277	0.00376	0.00278	0.0038	0.00272	0.00372		0.00276	0.00108	0.00277	0.00113	0.00278	0.00132	0.00272	0.00112		0.00276	0.00269	0.00277	0.00263	0.00278	0.00247	0.00272	0.0026
0.00278	0.00381	0.00279	0.00379	0.0028	0.00383	0.00273	0.00375		0.00278	0.00114	0.00279	0.00119	0.0028	0.00138	0.00273	0.00116		0.00278	0.00267	0.00279	0.00261	0.0028	0.00245	0.00273	0.00259
0.0028	0.00384	0.0028	0.00382	0.00281	0.00386	0.00275	0.00378		0.0028	0.00119	0.0028	0.00124	0.00281	0.00143	0.00275	0.00121		0.0028	0.00265	0.0028	0.00258	0.00281	0.00243	0.00275	0.00257
0.00281	0.00387	0.00282	0.00385	0.00283	0.00389	0.00277	0.00381		0.00281	0.00124	0.00282	0.0013	0.00283	0.00149	0.00277	0.00126		0.00281	0.00263	0.00282	0.00256	0.00283	0.0024	0.00277	0.00256
0.00283	0.0039	0.00284	0.00388	0.00285	0.00392	0.00278	0.00385		0.00283	0.0013	0.00284	0.00135	0.00285	0.00155	0.00278	0.00131		0.00283	0.00261	0.00284	0.00253	0.00285	0.00237	0.00278	0.00254
0.00285	0.00393	0.00285	0.00392	0.00287	0.00395	0.0028	0.00388		0.00285	0.00135	0.00285	0.00141	0.00287	0.00161	0.0028	0.00136		0.00285	0.00258	0.00285	0.00251	0.00287	0.00234	0.0028	0.00252
0.00286	0.00396	0.00287	0.00395	0.00288	0.00398	0.00282	0.00391		0.00286	0.0014	0.00287	0.00146	0.00288	0.00167	0.00282	0.00141		0.00286	0.00256	0.00287	0.00248	0.00288	0.00231	0.00282	0.0025
0.00288	0.00399	0.00289	0.00398	0.0029	0.00401	0.00283	0.00394		0.00288	0.00146	0.00289	0.00152	0.0029	0.00174	0.00283	0.00146		0.00288	0.00253	0.00289	0.00246	0.0029	0.00227	0.00283	0.00248
0.0029	0.00403	0.0029	0.00401	0.00292	0.00404	0.00285	0.00397		0.0029	0.00152	0.0029	0.00157	0.00292	0.00179	0.00285	0.00152		0.0029	0.00251	0.0029	0.00243	0.00292	0.00225	0.00285	0.00245
0.00292	0.00406	0.00292	0.00404	0.00293	0.00407	0.00287	0.004		0.00292	0.00157	0.00292	0.00163	0.00293	0.00182	0.00287	0.00157		0.00292	0.00249	0.00292	0.00241	0.00293	0.00224	0.00287	0.00242
0.00293	0.00409	0.00294	0.00407	0.00295	0.0041	0.00288	0.00403		0.00293	0.00162	0.00294	0.00169	0.00295	0.00183	0.00288	0.00163		0.00293	0.00246	0.00294	0.00238	0.00295	0.00226	0.00288	0.00239
0.00295	0.00412	0.00295	0.0041	0.00297	0.00413	0.0029	0.00405		0.00295	0.00167	0.00295	0.00174	0.00297	0.00182	0.0029	0.0017		0.00295	0.00245	0.00295	0.00236	0.00297	0.00231	0.0029	0.00236
0.00297	0.00415	0.00297	0.00413	0.00298	0.00416	0.00292	0.00408		0.00297	0.00171	0.00297	0.00178	0.00298	0.0018	0.00292	0.00175		0.00297	0.00244	0.00297	0.00235	0.00298	0.00236	0.00292	0.00233
0.00298	0.00418	0.00299	0.00416	0.003	0.00419	0.00293	0.00411		0.00298	0.00173	0.00299	0.00181	0.003	0.00176	0.00293	0.00179		0.00298	0.00245	0.00299	0.00235	0.003	0.00243	0.00293	0.00232
0.003	0.00421	0.00301	0.00419	0.00302	0.00422	0.00295	0.00414		0.003	0.00173	0.00301	0.00181	0.00302	0.00172	0.00295	0.0018		0.003	0.00248	0.00301	0.00238	0.00302	0.0025	0.00295	0.00235
0.00302	0.00424	0.00302	0.00422	0.00304	0.00425	0.00297	0.00417		0.00302	0.00172	0.00302	0.00179	0.00304	0.00168	0.00297	0.00178		0.00302	0.00252	0.00302	0.00243	0.00304	0.00258	0.00297	0.00239
0.00303	0.00427	0.00304	0.00425	0.00305	0.00429	0.00298	0.0042		0.00303	0.00168	0.00304	0.00175	0.00305	0.00162	0.00298	0.00175		0.00303	0.00259	0.00304	0.0025	0.00305	0.00266	0.00298	0.00246
0.00305	0.00431	0.00306	0.00428	0.00307	0.00432	0.003	0.00423		0.00305	0.00164	0.00306	0.00171	0.00307	0.00157	0.003	0.00171		0.00305	0.00266	0.00306	0.00258	0.00307	0.00275	0.003	0.00253
0.00307	0.00434	0.00307	0.00431	0.00309	0.00435	0.00302	0.00427		0.00307	0.00159	0.00307	0.00166	0.00309	0.00151	0.00302	0.00166		0.00307	0.00275	0.00307	0.00266	0.00309	0.00284	0.00302	0.00261
0.00308	0.00437	0.00309	0.00435	0.0031	0.00439	0.00303	0.0043		0.00308	0.00154	0.00309	0.00161	0.0031	0.00146	0.00303	0.0016		0.00308	0.00283	0.00309	0.00274	0.0031	0.00292	0.00303	0.00269
0.0031	0.00441	0.00311	0.00438	0.00312	0.00442	0.00305	0.00433		0.0031	0.00149	0.00311	0.00155	0.00312	0.00141	0.00305	0.00154		0.0031	0.00292	0.00311	0.00283	0.00312	0.00301	0.00305	0.00279
0.00312	0.00444	0.00312	0.00441	0.00314	0.00446	0.00307	0.00436		0.00312	0.00143	0.00312	0.0015	0.00314	0.00136	0.00307	0.00148		0.00312	0.00301	0.00312	0.00292	0.00314	0.0031	0.00307	0.00288
0.00314	0.00447	0.00314	0.00445	0.00315	0.00449	0.00308	0.0044		0.00314	0.00137	0.00314	0.00144	0.00315	0.00131	0.00308	0.00142		0.00314	0.0031	0.00314	0.00301	0.00315	0.00318	0.00308	0.00298
0.00315	0.00451	0.00316	0.00448	0.00317	0.00453	0.0031	0.00443		0.00315	0.00132	0.00316	0.00139	0.00317	0.00126	0.0031	0.00136		0.00315	0.00319	0.00316	0.00309	0.00317	0.00327	0.0031	0.00307
0.00317	0.00454	0.00317	0.00452	0.00319	0.00456	0.00312	0.00446		0.00317	0.00127	0.00317	0.00134	0.00319	0.00121	0.00312	0.0013		0.00317	0.00327	0.00317	0.00318	0.00319	0.00335	0.00312	0.00317
0.00319	0.00458	0.00319	0.00455	0.00321	0.0046	0.00313	0.0045		0.00319	0.00122	0.00319	0.00129	0.00321	0.00117	0.00313	0.00123		0.00319	0.00336	0.00319	0.00326	0.00321	0.00343	0.00313	0.00326
0.0032	0.00462	0.00321	0.00459	0.00322	0.00464	0.00315	0.00453		0.0032	0.00118	0.00321	0.00125	0.00322	0.00113	0.00315	0.00117		0.0032	0.00344	0.00321	0.00334	0.00322	0.00351	0.00315	0.00336
0.00322	0.00465	0.00323	0.00463	0.00324	0.00467	0.00317	0.00457		0.00322	0.00114	0.00323	0.0012	0.00324	0.00108	0.00317	0.00111		0.00322	0.00352	0.00323	0.00342	0.00324	0.00359	0.00317	0.00346
0.00324	0.00469	0.00324	0.00466	0.00326	0.00471	0.00318	0.00461		0.00324	0.0011	0.00324	0.00117	0.00326	0.00103	0.00318	0.00105		0.00324	0.0036	0.00324	0.0035	0.00326	0.00368	0.00318	0.00355
0.00325	0.00473	0.00326	0.0047	0.00327	0.00475	0.0032	0.00464		0.00325	0.00106	0.00326	0.00113	0.00327	0.000986645	0.0032	0.000993075		0.00325	0.00367	0.00326	0.00357	0.00327	0.00376	0.0032	0.00365
0.00327	0.00477	0.00328	0.00474	0.00329	0.00479	0.00322	0.00468		0.00327	0.00102	0.00328	0.00109	0.00329	0.000937063	0.00322	0.000934824		0.00327	0.00375	0.00328	0.00365	0.00329	0.00385	0.00322	0.00375
0.00329	0.00481	0.00329	0.00478	0.00331	0.00483	0.00323	0.00472		0.00329	0.000983237	0.00329	0.00105	0.00331	0.00088449	0.00323	0.000877919		0.00329	0.00382	0.00329	0.00372	0.00331	0.00394	0.00323	0.00384
0.0033	0.00485	0.00331	0.00482	0.00332	0.00487	0.00325	0.00476		0.0033	0.000945875	0.00331	0.00101	0.00332	0.000833879	0.00325	0.000820234		0.0033	0.0039	0.00331	0.00381	0.00332	0.00404	0.00325	0.00394
0.00332	0.00488	0.00333	0.00485	0.00334	0.00491	0.00327	0.0048		0.00332	0.000903255	0.00333	0.000959829	0.00334	0.000787007	0.00327	0.000762853		0.00332	0.00398	0.00333	0.00389	0.00334	0.00412	0.00327	0.00403
0.00334	0.00492	0.00334	0.00489	0.00336	0.00495	0.00328	0.00484		0.00334	0.000856592	0.00334	0.000911424	0.00336	0.000740151	0.00328	0.000705047		0.00334	0.00407	0.00334	0.00398	0.00336	0.00421	0.00328	0.00413
0.00336	0.00496	0.00336	0.00493	0.00338	0.00499	0.0033	0.00488		0.00336	0.000808658	0.00336	0.000862417	0.00338	0.000694646	0.0033	0.000652916		0.00336	0.00416	0.00336	0.00407	0.00338	0.0043	0.0033	0.00422
0.00337	0.005	0.00338	0.00497	0.00339	0.00503	0.00332	0.00492		0.00337	0.000762148	0.00338	0.000812268	0.00339	0.000649148	0.00332	0.000601803		0.00337	0.00424	0.00338	0.00416	0.00339	0.00438	0.00332	0.00431
0.00339	0.00505	0.00339	0.00501	0.00341	0.00507	0.00333	0.00496		0.00339	0.000714975	0.00339	0.000764036	0.00341	0.000603654	0.00333	0.000555164		0.00339	0.00433	0.00339	0.00425	0.00341	0.00447	0.00333	0.0044
0.00341	0.00509	0.00341	0.00506	0.00343	0.00512	0.00335	0.005		0.00341	0.000668323	0.00341	0.000717833	0.00343	0.000558775	0.00335	0.000511116		0.00341	0.00442	0.00341	0.00434	0.00343	0.00456	0.00335	0.00449
0.00342	0.00513	0.00343	0.0051	0.00344	0.00516	0.00337	0.00504		0.00342	0.000621359	0.00343	0.000673411	0.00344	0.00051511	0.00337	0.00046963		0.00342	0.00451	0.00343	0.00442	0.00344	0.00464	0.00337	0.00457
0.00344	0.00517	0.00345	0.00514	0.00346	0.0052	0.00338	0.00508		0.00344	0.000576651	0.00345	0.000630102	0.00346	0.000472831	0.00338	0.00043016		0.00344	0.00459	0.00345	0.00451	0.00346	0.00473	0.00338	0.00465
0.00346	0.00521	0.00346	0.00518	0.00348	0.00525	0.0034	0.00512		0.00346	0.000534559	0.00346	0.000588446	0.00348	0.000430191	0.0034	0.000390843		0.00346	0.00468	0.00346	0.00459	0.00348	0.00482	0.0034	0.00473
0.00347	0.00526	0.00348	0.00522	0.00349	0.00529	0.00342	0.00516		0.00347	0.000494942	0.00348	0.000549785	0.00349	0.000390079	0.00342	0.000352748		0.00347	0.00476	0.00348	0.00467	0.00349	0.0049	0.00342	0.00481
0.00349	0.0053	0.0035	0.00527	0.00351	0.00533	0.00343	0.00521		0.00349	0.00045613	0.0035	0.00051119	0.00351	0.000354876	0.00343	0.000318769		0.00349	0.00484	0.0035	0.00475	0.00351	0.00498	0.00343	0.00489
0.00351	0.00534	0.00351	0.00531	0.00353	0.00538	0.00345	0.00525		0.00351	0.000419363	0.00351	0.000473831	0.00353	0.000322321	0.00345	0.000282414		0.00351	0.00492	0.00351	0.00484	0.00353	0.00506	0.00345	0.00497
0.00353	0.00539	0.00353	0.00535	0.00355	0.00542	0.00347	0.00529		0.00353	0.000383558	0.00353	0.000436757	0.00355	0.000292766	0.00347	0.000246346		0.00353	0.005	0.00353	0.00492	0.00355	0.00513	0.00347	0.00505
0.00354	0.00543	0.00355	0.0054	0.00356	0.00547	0.00348	0.00534		0.00354	0.000350468	0.00355	0.000402692	0.00356	0.000264892	0.00348	0.000211032		0.00354	0.00508	0.00355	0.00499	0.00356	0.0052	0.00348	0.00513
0.00356	0.00548	0.00356	0.00544	0.00358	0.00551	0.0035	0.00538		0.00356	0.00031968	0.00356	0.000369873	0.00358	0.000239605	0.0035	0.000178242		0.00356	0.00516	0.00356	0.00507	0.00358	0.00527	0.0035	0.0052
0.00358	0.00552	0.00358	0.00549	0.0036	0.00556	0.00352	0.00542		0.00358	0.000290912	0.00358	0.000338794	0.0036	0.000217939	0.00352	0.000146356		0.00358	0.00523	0.00358	0.00515	0.0036	0.00534	0.00352	0.00528
0.00359	0.00557	0.0036	0.00553	0.00361	0.00561	0.00353	0.00547		0.00359	0.000264403	0.0036	0.000311879	0.00361	0.000200477	0.00353	0.000116161		0.00359	0.0053	0.0036	0.00522	0.00361	0.00541	0.00353	0.00535
0.00361	0.00561	0.00362	0.00558	0.00363	0.00565	0.00355	0.00551		0.00361	0.000240456	0.00362	0.000288168	0.00363	0.000184182	0.00355	8.78027e-05		0.00361	0.00537	0.00362	0.00529	0.00363	0.00547	0.00355	0.00543
0.00363	0.00566	0.00363	0.00562	0.00365	0.0057	0.00357	0.00556		0.00363	0.000221379	0.00363	0.000268034	0.00365	0.000172133	0.00357	6.39483e-05		0.00363	0.00544	0.00363	0.00535	0.00365	0.00553	0.00357	0.0055
0.00364	0.0057	0.00365	0.00567	0.00366	0.00575	0.00358	0.0056		0.00364	0.000206483	0.00365	0.000250131	0.00366	0.000163196	0.00358	4.20605e-05		0.00364	0.0055	0.00365	0.00542	0.00366	0.00558	0.00358	0.00556
0.00366	0.00575	0.00367	0.00571	0.00368	0.00579	0.0036	0.00565		0.00366	0.000196022	0.00367	0.000232231	0.00368	0.000155577	0.0036	2.44556e-05		0.00366	0.00555	0.00367	0.00548	0.00368	0.00564	0.0036	0.00563
0.00368	0.0058	0.00368	0.00576	0.0037	0.00584	0.00362	0.0057		0.00368	0.000187285	0.00368	0.000218588	0.0037	0.000151758	0.00362	8.50068e-06		0.00368	0.00561	0.00368	0.00554	0.0037	0.00569	0.00362	0.00569
0.00369	0.00584	0.0037	0.00581	0.00371	0.00589	0.00363	0.00574		0.00369	0.000179517	0.0037	0.000207035	0.00371	0.000149502	0.00363	-8.57704e-06		0.00369	0.00566	0.0037	0.0056	0.00371	0.00574	0.00363	0.00575
0.00371	0.00589	0.00372	0.00585	0.00373	0.00593	0.00365	0.00579		0.00371	0.000176244	0.00372	0.000196238	0.00373	0.000146744	0.00365	-2.0445e-05		0.00371	0.00571	0.00372	0.00566	0.00373	0.00579	0.00365	0.00581
0.00373	0.00594	0.00373	0.0059	0.00375	0.00598	0.00367	0.00584		0.00373	0.000174925	0.00373	0.000186977	0.00375	0.000145221	0.00367	-3.22689e-05		0.00373	0.00576	0.00373	0.00571	0.00375	0.00584	0.00367	0.00587
0.00375	0.00599	0.00375	0.00595	0.00377	0.00603	0.00368	0.00588		0.00375	0.000174111	0.00375	0.000181078	0.00377	0.0001444	0.00368	-4.12665e-05		0.00375	0.00581	0.00375	0.00577	0.00377	0.00589	0.00368	0.00592
0.00376	0.00603	0.00377	0.00599	0.00378	0.00608	0.0037	0.00593		0.00376	0.000175102	0.00377	0.000175988	0.00378	0.000149497	0.0037	-4.75897e-05		0.00376	0.00586	0.00377	0.00582	0.00378	0.00593	0.0037	0.00598
0.00378	0.00608	0.00378	0.00604	0.0038	0.00613	0.00372	0.00598		0.00378	0.000179485	0.00378	0.000172036	0.0038	0.000159673	0.00372	-5.1557e-05		0.00378	0.0059	0.00378	0.00587	0.0038	0.00597	0.00372	0.00603
0.0038	0.00613	0.0038	0.00609	0.00382	0.00617	0.00373	0.00602		0.0038	0.000181955	0.0038	0.000172075	0.00382	0.000174088	0.00373	-5.32754e-05		0.0038	0.00595	0.0038	0.00592	0.00382	0.006	0.00373	0.00608
0.00381	0.00618	0.00382	0.00614	0.00383	0.00622	0.00375	0.00607		0.00381	0.000185327	0.00382	0.000174693	0.00383	0.000194135	0.00375	-5.46599e-05		0.00381	0.00599	0.00382	0.00596	0.00383	0.00603	0.00375	0.00613
0.00383	0.00622	0.00384	0.00619	0.00385	0.00627	0.00377	0.00612		0.00383	0.000192447	0.00384	0.000180999	0.00385	0.000218878	0.00377	-5.35423e-05		0.00383	0.00603	0.00384	0.006	0.00385	0.00605	0.00377	0.00617
0.00385	0.00627	0.00385	0.00623	0.00387	0.00632	0.00378	0.00617		0.00385	0.000204182	0.00385	0.000189389	0.00387	0.000246393	0.00378	-4.82534e-05		0.00385	0.00607	0.00385	0.00604	0.00387	0.00607	0.00378	0.00622
0.00386	0.00632	0.00387	0.00628	0.00388	0.00637	0.0038	0.00622		0.00386	0.000220929	0.00387	0.000201727	0.00388	0.000279337	0.0038	-3.90808e-05		0.00386	0.0061	0.00387	0.00608	0.00388	0.00609	0.0038	0.00625
0.00388	0.00637	0.00389	0.00633	0.0039	0.00642	0.00382	0.00626		0.00388	0.000241854	0.00389	0.000214787	0.0039	0.000317605	0.00382	-2.3191e-05		0.00388	0.00613	0.00389	0.00612	0.0039	0.0061	0.00382	0.00629
0.0039	0.00642	0.0039	0.00638	0.00392	0.00647	0.00383	0.00631		0.0039	0.000265505	0.0039	0.000231248	0.00392	0.000361097	0.00383	-1.21314e-06		0.0039	0.00615	0.0039	0.00615	0.00392	0.00611	0.00383	0.00631
0.00391	0.00647	0.00392	0.00643	0.00394	0.00652	0.00385	0.00636		0.00391	0.000288874	0.00392	0.000253122	0.00394	0.000409078	0.00385	2.68446e-05		0.00391	0.00618	0.00392	0.00618	0.00394	0.00611	0.00385	0.00633
0.00393	0.00652	0.00394	0.00648	0.00395	0.00656	0.00387	0.00641		0.00393	0.00031353	0.00394	0.000277398	0.00395	0.000460285	0.00387	5.9978e-05		0.00393	0.0062	0.00394	0.0062	0.00395	0.0061	0.00387	0.00635
0.00395	0.00656	0.00395	0.00653	0.00397	0.00661	0.00388	0.00646		0.00395	0.000342246	0.00395	0.000307752	0.00397	0.000514316	0.00388	9.65587e-05		0.00395	0.00622	0.00395	0.00622	0.00397	0.0061	0.00388	0.00636
0.00397	0.00661	0.00397	0.00658	0.00399	0.00666	0.0039	0.00651		0.00397	0.000373578	0.00397	0.000340468	0.00399	0.000569374	0.0039	0.000138656		0.00397	0.00624	0.00397	0.00623	0.00399	0.00609	0.0039	0.00637
0.00398	0.00666	0.00399	0.00662	0.004	0.00671	0.00392	0.00655		0.00398	0.000405443	0.00399	0.000374642	0.004	0.000625503	0.00392	0.000184922		0.00398	0.00626	0.00399	0.00625	0.004	0.00608	0.00392	0.00637
0.004	0.00671	0.004	0.00667	0.00402	0.00676	0.00393	0.0066		0.004	0.000437981	0.004	0.000413373	0.00402	0.000682783	0.00393	0.000235049		0.004	0.00627	0.004	0.00626	0.00402	0.00608	0.00393	0.00637
0.00402	0.00676	0.00402	0.00672	0.00404	0.00681	0.00395	0.00665		0.00402	0.000470959	0.00402	0.000454561	0.00404	0.000741327	0.00395	0.000289188		0.00402	0.00629	0.00402	0.00627	0.00404	0.00607	0.00395	0.00636
0.00403	0.00681	0.00404	0.00677	0.00405	0.00686	0.00397	0.0067		0.00403	0.000506029	0.00404	0.000497387	0.00405	0.000800042	0.00397	0.000348738		0.00403	0.0063	0.00404	0.00627	0.00405	0.00606	0.00397	0.00635
0.00405	0.00686	0.00406	0.00682	0.00407	0.0069	0.00398	0.00675		0.00405	0.000541786	0.00406	0.000541799	0.00407	0.000858736	0.00398	0.000408947		0.00405	0.00632	0.00406	0.00628	0.00407	0.00605	0.00398	0.00634
0.00407	0.00691	0.00407	0.00687	0.00409	0.00695	0.004	0.0068		0.00407	0.000581885	0.00407	0.000588917	0.00409	0.000918403	0.004	0.000469149		0.00407	0.00633	0.00407	0.00628	0.00409	0.00603	0.004	0.00633
0.00408	0.00696	0.00409	0.00692	0.00411	0.007	0.00402	0.00684		0.00408	0.000624362	0.00409	0.000639561	0.00411	0.000978372	0.00402	0.00053011		0.00408	0.00633	0.00409	0.00628	0.00411	0.00602	0.00402	0.00631
0.0041	0.00701	0.00411	0.00697	0.00412	0.00705	0.00403	0.00689		0.0041	0.0006697	0.00411	0.000692391	0.00412	0.00104	0.00403	0.000591507		0.0041	0.00634	0.00411	0.00628	0.00412	0.00601	0.00403	0.0063
0.00412	0.00706	0.00412	0.00702	0.00414	0.0071	0.00405	0.00694		0.00412	0.000716888	0.00412	0.000747101	0.00414	0.0011	0.00405	0.000651148		0.00412	0.00634	0.00412	0.00627	0.00414	0.006	0.00405	0.00629
0.00413	0.00711	0.00414	0.00707	0.00416	0.00715	0.00407	0.00699		0.00413	0.000765786	0.00414	0.000804135	0.00416	0.00115	0.00407	0.000709356		0.00413	0.00634	0.00414	0.00626	0.00416	0.00599	0.00407	0.00628
0.00415	0.00716	0.00416	0.00712	0.00417	0.00719	0.00408	0.00704		0.00415	0.000816077	0.00416	0.000862527	0.00417	0.00121	0.00408	0.000767308		0.00415	0.00634	0.00416	0.00625	0.00417	0.00599	0.00408	0.00627
0.00417	0.00721	0.00417	0.00716	0.00419	0.00724	0.0041	0.00709		0.00417	0.000865453	0.00417	0.000922015	0.00419	0.00125	0.0041	0.000825836		0.00417	0.00634	0.00417	0.00624	0.00419	0.00599	0.0041	0.00626
0.00419	0.00725	0.00419	0.00721	0.00421	0.00729	0.00412	0.00713		0.00419	0.000914955	0.00419	0.000979448	0.00421	0.0013	0.00412	0.000883623		0.00419	0.00634	0.00419	0.00623	0.00421	0.00599	0.00412	0.00625
0.0042	0.0073	0.00421	0.00726	0.00422	0.00734	0.00413	0.00718		0.0042	0.000965978	0.00421	0.00103	0.00422	0.00135	0.00413	0.000940041		0.0042	0.00634	0.00421	0.00623	0.00422	0.00599	0.00413	0.00624
0.00422	0.00735	0.00422	0.00731	0.00424	0.00739	0.00415	0.00723		0.00422	0.00102	0.00422	0.00109	0.00424	0.0014	0.00415	0.000997466		0.00422	0.00634	0.00422	0.00622	0.00424	0.00598	0.00415	0.00623
0.00424	0.0074	0.00424	0.00736	0.00426	0.00744	0.00417	0.00728		0.00424	0.00107	0.00424	0.00114	0.00426	0.00145	0.00417	0.00105		0.00424	0.00634	0.00424	0.00622	0.00426	0.00598	0.00417	0.00622
0.00425	0.00745	0.00426	0.00741	0.00428	0.00748	0.00418	0.00732		0.00425	0.00111	0.00426	0.00119	0.00428	0.0015	0.00418	0.00111		0.00425	0.00634	0.00426	0.00622	0.00428	0.00598	0.00418	0.00622
0.00427	0.0075	0.00428	0.00746	0.00429	0.00753	0.0042	0.00737		0.00427	0.00116	0.00428	0.00124	0.00429	0.00156	0.0042	0.00116		0.00427	0.00634	0.00428	0.00622	0.00429	0.00598	0.0042	0.00621
0.00429	0.00755	0.00429	0.00751	0.00431	0.00758	0.00422	0.00742		0.00429	0.0012	0.00429	0.00128	0.00431	0.00161	0.00422	0.00122		0.00429	0.00635	0.00429	0.00622	0.00431	0.00597	0.00422	0.0062
0.0043	0.0076	0.00431	0.00756	0.00433	0.00763	0.00423	0.00747		0.0043	0.00125	0.00431	0.00133	0.00433	0.00166	0.00423	0.00127		0.0043	0.00635	0.00431	0.00622	0.00433	0.00597	0.00423	0.0062
0.00432	0.00765	0.00433	0.0076	0.00434	0.00768	0.00425	0.00752		0.00432	0.0013	0.00433	0.00138	0.00434	0.00172	0.00425	0.00132		0.00432	0.00635	0.00433	0.00622	0.00434	0.00596	0.00425	0.00619
0.00434	0.0077	0.00434	0.00765	0.00436	0.00772	0.00427	0.00756		0.00434	0.00134	0.00434	0.00143	0.00436	0.00177	0.00427	0.00138		0.00434	0.00635	0.00434	0.00622	0.00436	0.00595	0.00427	0.00619
0.00435	0.00775	0.00436	0.0077	0.00438	0.00777	0.00428	0.00761		0.00435	0.00139	0.00436	0.00148	0.00438	0.00183	0.00428	0.00143		0.00435	0.00635	0.00436	0.00622	0.00438	0.00595	0.00428	0.00618
0.00437	0.0078	0.00438	0.00775	0.00439	0.00782	0.0043	0.00766		0.00437	0.00144	0.00438	0.00154	0.00439	0.00188	0.0043	0.00149		0.00437	0.00636	0.00438	0.00621	0.00439	0.00594	0.0043	0.00617
0.00439	0.00785	0.00439	0.0078	0.00441	0.00787	0.00432	0.00771		0.00439	0.00149	0.00439	0.00159	0.00441	0.00194	0.00432	0.00155		0.00439	0.00636	0.00439	0.00621	0.00441	0.00593	0.00432	0.00616
0.00441	0.0079	0.00441	0.00785	0.00443	0.00792	0.00433	0.00775		0.00441	0.00154	0.00441	0.00164	0.00443	0.002	0.00433	0.0016		0.00441	0.00636	0.00441	0.0062	0.00443	0.00592	0.00433	0.00615
0.00442	0.00795	0.00443	0.0079	0.00445	0.00796	0.00435	0.0078		0.00442	0.00159	0.00443	0.0017	0.00445	0.00206	0.00435	0.00166		0.00442	0.00636	0.00443	0.0062	0.00445	0.00591	0.00435	0.00614
0.00444	0.00799	0.00444	0.00795	0.00446	0.00801	0.00437	0.00785		0.00444	0.00164	0.00444	0.00176	0.00446	0.00212	0.00437	0.00171		0.00444	0.00636	0.00444	0.00619	0.00446	0.00589	0.00437	0.00614
0.00446	0.00804	0.00446	0.00799	0.00448	0.00806	0.00438	0.0079		0.00446	0.00169	0.00446	0.00182	0.00448	0.00218	0.00438	0.00177		0.00446	0.00635	0.00446	0.00618	0.00448	0.00588	0.00438	0.00613
0.00447	0.00809	0.00448	0.00804	0.0045	0.00811	0.0044	0.00794		0.00447	0.00174	0.00448	0.00188	0.0045	0.00224	0.0044	0.00181		0.00447	0.00635	0.00448	0.00617	0.0045	0.00587	0.0044	0.00613
0.00449	0.00814	0.0045	0.00809	0.00451	0.00816	0.00442	0.00799		0.00449	0.0018	0.0045	0.00194	0.00451	0.00229	0.00442	0.00186		0.00449	0.00634	0.0045	0.00615	0.00451	0.00587	0.00442	0.00613
0.00451	0.00819	0.00451	0.00814	0.00453	0.0082	0.00443	0.00804		0.00451	0.00186	0.00451	0.00201	0.00453	0.00232	0.00443	0.00191		0.00451	0.00633	0.00451	0.00613	0.00453	0.00589	0.00443	0.00613
0.00452	0.00824	0.00453	0.00819	0.00455	0.00825	0.00445	0.00809		0.00452	0.00192	0.00453	0.00207	0.00455	0.00233	0.00445	0.00196		0.00452	0.00632	0.00453	0.00612	0.00455	0.00593	0.00445	0.00613
0.00454	0.00829	0.00455	0.00824	0.00456	0.0083	0.00447	0.00813		0.00454	0.00198	0.00455	0.00214	0.00456	0.00231	0.00447	0.002		0.00454	0.00631	0.00455	0.0061	0.00456	0.00599	0.00447	0.00613
0.00456	0.00834	0.00456	0.00829	0.00458	0.00835	0.00448	0.00818		0.00456	0.00203	0.00456	0.00219	0.00458	0.00228	0.00448	0.00205		0.00456	0.00631	0.00456	0.00609	0.00458	0.00607	0.00448	0.00613
0.00457	0.00839	0.00458	0.00833	0.0046	0.0084	0.0045	0.00823		0.00457	0.00207	0.00458	0.00222	0.0046	0.00224	0.0045	0.0021		0.00457	0.00631	0.00458	0.00611	0.0046	0.00616	0.0045	0.00613
0.00459	0.00844	0.0046	0.00838	0.00462	0.00845	0.00452	0.00828		0.00459	0.00209	0.0046	0.00223	0.00462	0.00218	0.00452	0.00214		0.00459	0.00635	0.0046	0.00615	0.00462	0.00627	0.00452	0.00614
0.00461	0.00849	0.00461	0.00843	0.00463	0.0085	0.00453	0.00833		0.00461	0.00208	0.00461	0.00223	0.00463	0.00211	0.00453	0.00214		0.00461	0.00641	0.00461	0.0062	0.00463	0.00639	0.00453	0.00619
0.00463	0.00854	0.00463	0.00848	0.00465	0.00855	0.00455	0.00837		0.00463	0.00205	0.00463	0.00222	0.00465	0.00203	0.00455	0.00212		0.00463	0.00649	0.00463	0.00627	0.00465	0.00652	0.00455	0.00626
0.00464	0.00859	0.00465	0.00853	0.00467	0.0086	0.00457	0.00842		0.00464	0.00201	0.00465	0.00219	0.00467	0.00194	0.00457	0.00209		0.00464	0.00658	0.00465	0.00634	0.00467	0.00666	0.00457	0.00634
0.00466	0.00864	0.00467	0.00858	0.00468	0.00865	0.00458	0.00847		0.00466	0.00196	0.00467	0.00215	0.00468	0.00186	0.00458	0.00204		0.00466	0.00668	0.00467	0.00643	0.00468	0.00679	0.00458	0.00643
0.00468	0.00869	0.00468	0.00863	0.0047	0.0087	0.0046	0.00852		0.00468	0.0019	0.00468	0.0021	0.0047	0.00178	0.0046	0.00197		0.00468	0.00679	0.00468	0.00653	0.0047	0.00692	0.0046	0.00655
0.00469	0.00874	0.0047	0.00868	0.00472	0.00876	0.00462	0.00857		0.00469	0.00184	0.0047	0.00204	0.00472	0.00171	0.00462	0.00189		0.00469	0.0069	0.0047	0.00665	0.00472	0.00705	0.00462	0.00668
0.00471	0.00879	0.00472	0.00873	0.00473	0.00881	0.00463	0.00862		0.00471	0.00178	0.00472	0.00197	0.00473	0.00164	0.00463	0.00181		0.00471	0.00701	0.00472	0.00676	0.00473	0.00717	0.00463	0.00681
0.00473	0.00885	0.00473	0.00878	0.00475	0.00886	0.00465	0.00867		0.00473	0.00172	0.00473	0.0019	0.00475	0.00157	0.00465	0.00172		0.00473	0.00713	0.00473	0.00688	0.00475	0.00729	0.00465	0.00695
0.00474	0.0089	0.00475	0.00884	0.00477	0.00892	0.00467	0.00872		0.00474	0.00166	0.00475	0.00183	0.00477	0.0015	0.00467	0.00163		0.00474	0.00724	0.00475	0.007	0.00477	0.00741	0.00467	0.00709
0.00476	0.00895	0.00477	0.00889	0.00479	0.00897	0.00468	0.00878		0.00476	0.00159	0.00477	0.00176	0.00479	0.00144	0.00468	0.00155		0.00476	0.00736	0.00477	0.00712	0.00479	0.00753	0.00468	0.00722
0.00478	0.00901	0.00478	0.00894	0.0048	0.00903	0.0047	0.00883		0.00478	0.00153	0.00478	0.0017	0.0048	0.00139	0.0047	0.00147		0.00478	0.00748	0.00478	0.00724	0.0048	0.00764	0.0047	0.00736
0.0048	0.00906	0.0048	0.009	0.00482	0.00908	0.00472	0.00888		0.0048	0.00147	0.0048	0.00163	0.00482	0.00133	0.00472	0.00139		0.0048	0.00759	0.0048	0.00736	0.00482	0.00775	0.00472	0.00749
0.00481	0.00912	0.00482	0.00905	0.00484	0.00914	0.00473	0.00893		0.00481	0.00141	0.00482	0.00157	0.00484	0.00128	0.00473	0.00132		0.00481	0.00771	0.00482	0.00748	0.00484	0.00786	0.00473	0.00762
0.00483	0.00917	0.00483	0.0091	0.00485	0.00919	0.00475	0.00899		0.00483	0.00135	0.00483	0.00151	0.00485	0.00123	0.00475	0.00124		0.00483	0.00782	0.00483	0.00759	0.00485	0.00796	0.00475	0.00774
0.00485	0.00923	0.00485	0.00916	0.00487	0.00925	0.00477	0.00904		0.00485	0.00129	0.00485	0.00146	0.00487	0.00118	0.00477	0.00118		0.00485	0.00794	0.00485	0.0077	0.00487	0.00807	0.00477	0.00786
0.00486	0.00928	0.00487	0.00921	0.00489	0.00931	0.00478	0.0091		0.00486	0.00123	0.00487	0.0014	0.00489	0.00113	0.00478	0.00112		0.00486	0.00805	0.00487	0.00781	0.00489	0.00817	0.00478	0.00798
0.00488	0.00934	0.00489	0.00927	0.0049	0.00936	0.0048	0.00915		0.00488	0.00118	0.00489	0.00135	0.0049	0.00109	0.0048	0.00106		0.00488	0.00816	0.00489	0.00792	0.0049	0.00828	0.0048	0.00809
0.0049	0.0094	0.0049	0.00932	0.00492	0.00942	0.00482	0.00921		0.0049	0.00113	0.0049	0.00129	0.00492	0.00104	0.00482	0.000997498		0.0049	0.00827	0.0049	0.00803	0.00492	0.00838	0.00482	0.00821
0.00491	0.00945	0.00492	0.00938	0.00494	0.00948	0.00483	0.00926		0.00491	0.00108	0.00492	0.00124	0.00494	0.001	0.00483	0.000938824		0.00491	0.00837	0.00492	0.00814	0.00494	0.00848	0.00483	0.00832
0.00493	0.00951	0.00494	0.00944	0.00496	0.00954	0.00485	0.00932		0.00493	0.00103	0.00494	0.00119	0.00496	0.000960156	0.00485	0.000883287		0.00493	0.00848	0.00494	0.00824	0.00496	0.00857	0.00485	0.00843
0.00495	0.00957	0.00495	0.00949	0.00497	0.00959	0.00487	0.00937		0.00495	0.000986124	0.00495	0.00115	0.00497	0.000922177	0.00487	0.000832125		0.00495	0.00858	0.00495	0.00835	0.00497	0.00867	0.00487	0.00854
0.00496	0.00962	0.00497	0.00955	0.00499	0.00965	0.00488	0.00943		0.00496	0.000942504	0.00497	0.0011	0.00499	0.000886466	0.00488	0.000784302		0.00496	0.00868	0.00497	0.00845	0.00499	0.00877	0.00488	0.00865
0.00498	0.00968	0.00499	0.00961	0.00501	0.00971	0.0049	0.00949		0.00498	0.000901369	0.00499	0.00106	0.00501	0.000850684	0.0049	0.000736529		0.00498	0.00878	0.00499	0.00855	0.00501	0.00886	0.0049	0.00875
0.005	0.00974	0.005	0.00967	0.00502	0.00977	0.00492	0.00954		0.005	0.00086285	0.005	0.00102	0.00502	0.000817168	0.00492	0.000691771		0.005	0.00888	0.005	0.00865	0.00502	0.00895	0.00492	0.00885
0.00502	0.0098	0.00502	0.00972	0.00504	0.00983	0.00493	0.0096		0.00502	0.000824915	0.00502	0.000973996	0.00504	0.00078358	0.00493	0.00064767		0.00502	0.00898	0.00502	0.00875	0.00504	0.00905	0.00493	0.00895
0.00503	0.00986	0.00504	0.00978	0.00506	0.00989	0.00495	0.00966		0.00503	0.000789327	0.00504	0.000932621	0.00506	0.000752646	0.00495	0.000606563		0.00503	0.00907	0.00504	0.00885	0.00506	0.00914	0.00495	0.00905
0.00505	0.00992	0.00505	0.00984	0.00507	0.00995	0.00497	0.00972		0.00505	0.000755732	0.00505	0.000893292	0.00507	0.000723791	0.00497	0.000566725		0.00505	0.00916	0.00505	0.00895	0.00507	0.00923	0.00497	0.00915
0.00507	0.00996	0.00507	0.00988	0.00509	0.00999	0.00498	0.00976		0.00507	0.000707549	0.00507	0.000834954	0.00509	0.00067374	0.00498	0.000512648		0.00507	0.00926	0.00507	0.00905	0.00509	0.00931	0.00498	0.00925
0.00508	0.01001	0.00508	0.00993	0.0051	0.01004	0.005	0.00981		0.00508	0.000689784	0.00508	0.000829377	0.0051	0.00067564	0.005	0.000491397		0.00508	0.00932	0.00508	0.00911	0.0051	0.00937	0.005	0.00932
0.00509	0.01007	0.0051	0.00999	0.00512	0.0101	0.00501	0.00987		0.00509	0.000673776	0.0051	0.000803624	0.00512	0.000653693	0.00501	0.000469897		0.00509	0.0094	0.0051	0.00919	0.00512	0.00945	0.00501	0.0094
0.00511	0.01013	0.00511	0.01005	0.00514	0.01017	0.00503	0.00993		0.00511	0.000643515	0.00511	0.000772461	0.00514	0.000627845	0.00503	0.000435127		0.00511	0.00949	0.00511	0.00928	0.00514	0.00954	0.00503	0.00949
0.00513	0.01019	0.00513	0.01011	0.00515	0.01023	0.00504	0.00999		0.00513	0.000615154	0.00513	0.000742241	0.00515	0.000602423	0.00504	0.000404622		0.00513	0.00958	0.00513	0.00937	0.00515	0.00962	0.00504	0.00958
0.00514	0.01026	0.00515	0.01017	0.00517	0.01029	0.00506	0.01005		0.00514	0.000588945	0.00515	0.000712136	0.00517	0.000577895	0.00506	0.000375101		0.00514	0.00967	0.00515	0.00946	0.00517	0.00971	0.00506	0.00967
0.00516	0.01032	0.00517	0.01024	0.00519	0.01035	0.00508	0.01011		0.00516	0.000563637	0.00517	0.000683177	0.00519	0.000553039	0.00508	0.000345264		0.00516	0.00975	0.00517	0.00955	0.00519	0.0098	0.00508	0.00976
0.00518	0.01038	0.00518	0.0103	0.0052	0.01041	0.00509	0.01017		0.00518	0.000540774	0.00518	0.000655541	0.0052	0.00052943	0.00509	0.000321169		0.00518	0.00984	0.00518	0.00964	0.0052	0.00988	0.00509	0.00985
0.00519	0.01044	0.0052	0.01036	0.00522	0.01047	0.00511	0.01023		0.00519	0.000520028	0.0052	0.000627314	0.00522	0.000506651	0.00511	0.000297543		0.00519	0.00992	0.0052	0.00973	0.00522	0.00997	0.00511	0.00993
0.00521	0.0105	0.00522	0.01042	0.00524	0.01054	0.00513	0.01029		0.00521	0.000500328	0.00522	0.000599938	0.00524	0.000486115	0.00513	0.00027719		0.00521	0.01	0.00522	0.00982	0.00524	0.01005	0.00513	0.01001
0.00523	0.01056	0.00523	0.01048	0.00525	0.0106	0.00514	0.01035		0.00523	0.00048097	0.00523	0.000572901	0.00525	0.000467121	0.00514	0.000259158		0.00523	0.01008	0.00523	0.00991	0.00525	0.01013	0.00514	0.01009
0.00524	0.01063	0.00525	0.01054	0.00527	0.01066	0.00516	0.01041		0.00524	0.000459979	0.00525	0.000546226	0.00527	0.000450731	0.00516	0.00024234		0.00524	0.01017	0.00525	0.01	0.00527	0.01021	0.00516	0.01017
0.00526	0.01069	0.00527	0.01061	0.00529	0.01073	0.00518	0.01048		0.00526	0.000440177	0.00527	0.000519259	0.00529	0.000437888	0.00518	0.000225452		0.00526	0.01025	0.00527	0.01009	0.00529	0.01029	0.00518	0.01025
0.00528	0.01075	0.00528	0.01067	0.00531	0.01079	0.00519	0.01054		0.00528	0.000419629	0.00528	0.000495483	0.00531	0.000428368	0.00519	0.000208586		0.00528	0.01033	0.00528	0.01017	0.00531	0.01036	0.00519	0.01033
0.0053	0.01082	0.0053	0.01073	0.00532	0.01085	0.00521	0.0106		0.0053	0.000403784	0.0053	0.000473127	0.00532	0.000420582	0.00521	0.000193381		0.0053	0.01041	0.0053	0.01026	0.00532	0.01043	0.00521	0.01041
0.00531	0.01088	0.00532	0.01079	0.00534	0.01092	0.00523	0.01066		0.00531	0.000388887	0.00532	0.000452325	0.00534	0.000417916	0.00523	0.000177581		0.00531	0.01049	0.00532	0.01034	0.00534	0.0105	0.00523	0.01048
0.00533	0.01094	0.00534	0.01086	0.00536	0.01098	0.00524	0.01072		0.00533	0.000377926	0.00534	0.00043208	0.00536	0.000418297	0.00524	0.000165204		0.00533	0.01057	0.00534	0.01043	0.00536	0.01056	0.00524	0.01056
0.00535	0.01101	0.00535	0.01092	0.00537	0.01105	0.00526	0.01079		0.00535	0.000370455	0.00535	0.000414791	0.00537	0.000422016	0.00526	0.000154512		0.00535	0.01064	0.00535	0.01051	0.00537	0.01063	0.00526	0.01063
0.00536	0.01107	0.00537	0.01099	0.00539	0.01111	0.00528	0.01085		0.00536	0.000365761	0.00537	0.00040088	0.00539	0.00042876	0.00528	0.000147846		0.00536	0.01071	0.00537	0.01058	0.00539	0.01068	0.00528	0.0107
0.00538	0.01114	0.00539	0.01105	0.00541	0.01118	0.00529	0.01091		0.00538	0.0003636	0.00539	0.000389849	0.00541	0.000440162	0.00529	0.000142197		0.00538	0.01077	0.00539	0.01066	0.00541	0.01074	0.00529	0.01077
0.0054	0.0112	0.0054	0.01111	0.00542	0.01124	0.00531	0.01098		0.0054	0.000361958	0.0054	0.000382549	0.00542	0.000453725	0.00531	0.000140656		0.0054	0.01084	0.0054	0.01073	0.00542	0.01079	0.00531	0.01084
0.00541	0.01127	0.00542	0.01118	0.00544	0.01131	0.00533	0.01104		0.00541	0.000361055	0.00542	0.000377579	0.00544	0.000473123	0.00533	0.000141784		0.00541	0.0109	0.00542	0.0108	0.00544	0.01083	0.00533	0.0109
0.00543	0.01133	0.00544	0.01124	0.00546	0.01137	0.00534	0.0111		0.00543	0.000361738	0.00544	0.000375121	0.00546	0.000495282	0.00534	0.00014458		0.00543	0.01097	0.00544	0.01087	0.00546	0.01088	0.00534	0.01096
0.00545	0.0114	0.00545	0.01131	0.00548	0.01144	0.00536	0.01117		0.00545	0.000361574	0.00545	0.000373038	0.00548	0.000522062	0.00536	0.00015211		0.00545	0.01103	0.00545	0.01094	0.00548	0.01091	0.00536	0.01102
0.00547	0.01146	0.00547	0.01137	0.00549	0.0115	0.00538	0.01123		0.00547	0.000361695	0.00547	0.00037392	0.00549	0.00054959	0.00538	0.000161426		0.00547	0.0111	0.00547	0.011	0.00549	0.01095	0.00538	0.01107
0.00548	0.01153	0.00549	0.01144	0.00551	0.01157	0.00539	0.0113		0.00548	0.000362847	0.00549	0.000378256	0.00551	0.000581653	0.00539	0.000174546		0.00548	0.01116	0.00549	0.01106	0.00551	0.01099	0.00539	0.01112
0.0055	0.01159	0.0055	0.0115	0.00553	0.01163	0.00541	0.01136		0.0055	0.000367368	0.0055	0.000386515	0.00553	0.000616903	0.00541	0.00019135		0.0055	0.01122	0.0055	0.01112	0.00553	0.01102	0.00541	0.01117
0.00552	0.01166	0.00552	0.01157	0.00554	0.0117	0.00543	0.01142		0.00552	0.000375527	0.00552	0.000395679	0.00554	0.000654446	0.00543	0.00021181		0.00552	0.01128	0.00552	0.01117	0.00554	0.01104	0.00543	0.01121
0.00553	0.01172	0.00554	0.01164	0.00556	0.01176	0.00544	0.01149		0.00553	0.000383973	0.00554	0.000406621	0.00556	0.0006967	0.00544	0.000233566		0.00553	0.01134	0.00554	0.01123	0.00556	0.01107	0.00544	0.01125
0.00555	0.01179	0.00556	0.0117	0.00558	0.01183	0.00546	0.01155		0.00555	0.000396778	0.00556	0.000421289	0.00558	0.00074129	0.00546	0.000257101		0.00555	0.01139	0.00556	0.01128	0.00558	0.01109	0.00546	0.0113
0.00557	0.01186	0.00557	0.01177	0.00559	0.0119	0.00548	0.01162		0.00557	0.000412628	0.00557	0.000440041	0.00559	0.000788669	0.00548	0.000281931		0.00557	0.01144	0.00557	0.01133	0.00559	0.01111	0.00548	0.01134
0.00558	0.01192	0.00559	0.01183	0.00561	0.01196	0.00549	0.01168		0.00558	0.000430861	0.00559	0.000463257	0.00561	0.000838577	0.00549	0.000310197		0.00558	0.01149	0.00559	0.01137	0.00561	0.01112	0.00549	0.01137
0.0056	0.01199	0.00561	0.0119	0.00563	0.01203	0.00551	0.01175		0.0056	0.000454637	0.00561	0.000490787	0.00563	0.000890841	0.00551	0.000339789		0.0056	0.01154	0.00561	0.01141	0.00563	0.01114	0.00551	0.01141
0.00562	0.01206	0.00562	0.01197	0.00565	0.01209	0.00553	0.01181		0.00562	0.000480953	0.00562	0.000522897	0.00565	0.000946996	0.00553	0.000372909		0.00562	0.01158	0.00562	0.01144	0.00565	0.01115	0.00553	0.01144
0.00563	0.01212	0.00564	0.01203	0.00566	0.01216	0.00554	0.01188		0.00563	0.00051174	0.00564	0.000559262	0.00566	0.00101	0.00554	0.000406589		0.00563	0.01161	0.00564	0.01147	0.00566	0.01115	0.00554	0.01147
0.00565	0.01219	0.00566	0.0121	0.00568	0.01222	0.00556	0.01194		0.00565	0.000546057	0.00566	0.000599895	0.00568	0.00107	0.00556	0.000443839		0.00565	0.01164	0.00566	0.0115	0.00568	0.01115	0.00556	0.0115
0.00567	0.01226	0.00567	0.01217	0.0057	0.01229	0.00558	0.01201		0.00567	0.000585706	0.00567	0.000646627	0.0057	0.00114	0.00558	0.000484074		0.00567	0.01167	0.00567	0.01152	0.0057	0.01115	0.00558	0.01152
0.00569	0.01232	0.00569	0.01223	0.00571	0.01236	0.00559	0.01207		0.00569	0.000629885	0.00569	0.000698779	0.00571	0.00121	0.00559	0.000527752		0.00569	0.01169	0.00569	0.01153	0.00571	0.01114	0.00559	0.01155
0.0057	0.01239	0.00571	0.0123	0.00573	0.01242	0.00561	0.01214		0.0057	0.000678835	0.00571	0.000756719	0.00573	0.00129	0.00561	0.000574715		0.0057	0.01171	0.00571	0.01154	0.00573	0.01113	0.00561	0.01156
0.00572	0.01246	0.00572	0.01237	0.00575	0.01249	0.00563	0.0122		0.00572	0.000730568	0.00572	0.000819925	0.00575	0.00137	0.00563	0.000625557		0.00572	0.01173	0.00572	0.01155	0.00575	0.01112	0.00563	0.01158
0.00574	0.01253	0.00574	0.01243	0.00576	0.01255	0.00564	0.01227		0.00574	0.000787234	0.00574	0.000888127	0.00576	0.00145	0.00564	0.000680423		0.00574	0.01174	0.00574	0.01154	0.00576	0.0111	0.00564	0.01159
0.00575	0.01259	0.00576	0.0125	0.00578	0.01262	0.00566	0.01233		0.00575	0.000847121	0.00576	0.000960065	0.00578	0.00153	0.00566	0.000742145		0.00575	0.01175	0.00576	0.01154	0.00578	0.01109	0.00566	0.01159
0.00577	0.01266	0.00578	0.01257	0.0058	0.01269	0.00568	0.0124		0.00577	0.000909851	0.00578	0.00103	0.0058	0.00162	0.00568	0.000808251		0.00577	0.01175	0.00578	0.01153	0.0058	0.01107	0.00568	0.01159
0.00579	0.01273	0.00579	0.01263	0.00582	0.01275	0.00569	0.01247		0.00579	0.000974437	0.00579	0.00111	0.00582	0.0017	0.00569	0.000878776		0.00579	0.01175	0.00579	0.01152	0.00582	0.01105	0.00569	0.01159
0.0058	0.01279	0.00581	0.0127	0.00583	0.01282	0.00571	0.01253		0.0058	0.00104	0.00581	0.00119	0.00583	0.00178	0.00571	0.000950255		0.0058	0.01175	0.00581	0.01151	0.00583	0.01104	0.00571	0.01158
0.00582	0.01286	0.00583	0.01276	0.00585	0.01288	0.00573	0.0126		0.00582	0.00111	0.00583	0.00127	0.00585	0.00186	0.00573	0.00102		0.00582	0.01175	0.00583	0.01149	0.00585	0.01102	0.00573	0.01157
0.00584	0.01293	0.00584	0.01283	0.00587	0.01295	0.00574	0.01266		0.00584	0.00118	0.00584	0.00135	0.00587	0.00194	0.00574	0.0011		0.00584	0.01175	0.00584	0.01148	0.00587	0.01101	0.00574	0.01156
0.00585	0.013	0.00586	0.0129	0.00588	0.01301	0.00576	0.01273		0.00585	0.00125	0.00586	0.00143	0.00588	0.00201	0.00576	0.00118		0.00585	0.01174	0.00586	0.01147	0.00588	0.011	0.00576	0.01155
0.00587	0.01306	0.00588	0.01296	0.0059	0.01308	0.00578	0.01279		0.00587	0.00132	0.00588	0.00151	0.0059	0.00208	0.00578	0.00125		0.00587	0.01174	0.00588	0.01145	0.0059	0.011	0.00578	0.01154
0.00589	0.01313	0.00589	0.01303	0.00592	0.01314	0.00579	0.01286		0.00589	0.00139	0.00589	0.00159	0.00592	0.00214	0.00579	0.00133		0.00589	0.01174	0.00589	0.01144	0.00592	0.011	0.00579	0.01152
0.00591	0.0132	0.00591	0.0131	0.00593	0.01321	0.00581	0.01292		0.00591	0.00146	0.00591	0.00167	0.00593	0.0022	0.00581	0.00142		0.00591	0.01173	0.00591	0.01143	0.00593	0.01101	0.00581	0.01151
0.00592	0.01326	0.00593	0.01316	0.00595	0.01327	0.00583	0.01299		0.00592	0.00153	0.00593	0.00174	0.00595	0.00227	0.00583	0.0015		0.00592	0.01173	0.00593	0.01142	0.00595	0.01101	0.00583	0.01149
0.00594	0.01333	0.00594	0.01323	0.00597	0.01334	0.00584	0.01305		0.00594	0.0016	0.00594	0.00182	0.00597	0.00233	0.00584	0.00158		0.00594	0.01173	0.00594	0.01141	0.00597	0.01101	0.00584	0.01148
0.00596	0.0134	0.00596	0.0133	0.00599	0.01341	0.00586	0.01312		0.00596	0.00167	0.00596	0.00189	0.00599	0.00239	0.00586	0.00166		0.00596	0.01173	0.00596	0.01141	0.00599	0.01102	0.00586	0.01146
0.00597	0.01347	0.00598	0.01336	0.006	0.01347	0.00588	0.01318		0.00597	0.00174	0.00598	0.00195	0.006	0.00244	0.00588	0.00174		0.00597	0.01173	0.00598	0.01141	0.006	0.01103	0.00588	0.01145
0.00599	0.01353	0.006	0.01343	0.00602	0.01354	0.00589	0.01325		0.00599	0.0018	0.006	0.00202	0.00602	0.00249	0.00589	0.00181		0.00599	0.01173	0.006	0.01141	0.00602	0.01104	0.00589	0.01144
0.00601	0.0136	0.00601	0.01349	0.00604	0.0136	0.00591	0.01331		0.00601	0.00187	0.00601	0.00208	0.00604	0.00254	0.00591	0.00188		0.00601	0.01173	0.00601	0.01141	0.00604	0.01107	0.00591	0.01143
0.00602	0.01367	0.00603	0.01356	0.00605	0.01367	0.00593	0.01338		0.00602	0.00194	0.00603	0.00214	0.00605	0.00257	0.00593	0.00195		0.00602	0.01173	0.00603	0.01142	0.00605	0.0111	0.00593	0.01143
0.00604	0.01373	0.00605	0.01363	0.00607	0.01373	0.00594	0.01344		0.00604	0.002	0.00605	0.00221	0.00607	0.0026	0.00594	0.002		0.00604	0.01173	0.00605	0.01142	0.00607	0.01113	0.00594	0.01144
0.00606	0.0138	0.00606	0.01369	0.00609	0.0138	0.00596	0.01351		0.00606	0.00206	0.00606	0.00227	0.00609	0.00263	0.00596	0.00206		0.00606	0.01174	0.00606	0.01142	0.00609	0.01117	0.00596	0.01145
0.00607	0.01387	0.00608	0.01376	0.0061	0.01387	0.00598	0.01357		0.00607	0.00212	0.00608	0.00233	0.0061	0.00264	0.00598	0.00211		0.00607	0.01175	0.00608	0.01143	0.0061	0.01122	0.00598	0.01146
0.00609	0.01394	0.0061	0.01383	0.00612	0.01393	0.00599	0.01364		0.00609	0.00217	0.0061	0.00239	0.00612	0.00265	0.00599	0.00216		0.00609	0.01177	0.0061	0.01143	0.00612	0.01129	0.00599	0.01147
0.00611	0.014	0.00611	0.01389	0.00614	0.014	0.00601	0.0137		0.00611	0.00221	0.00611	0.00244	0.00614	0.00264	0.00601	0.00221		0.00611	0.0118	0.00611	0.01145	0.00614	0.01136	0.00601	0.01149
0.00613	0.01407	0.00613	0.01396	0.00616	0.01407	0.00603	0.01377		0.00613	0.00223	0.00613	0.00248	0.00616	0.00263	0.00603	0.00225		0.00613	0.01184	0.00613	0.01147	0.00616	0.01144	0.00603	0.01152
0.00614	0.01414	0.00615	0.01402	0.00617	0.01413	0.00604	0.01383		0.00614	0.00225	0.00615	0.00251	0.00617	0.0026	0.00604	0.00228		0.00614	0.01189	0.00615	0.01151	0.00617	0.01153	0.00604	0.01155
0.00616	0.01421	0.00616	0.01409	0.00619	0.0142	0.00606	0.0139		0.00616	0.00226	0.00616	0.00253	0.00619	0.00257	0.00606	0.0023		0.00616	0.01194	0.00616	0.01156	0.00619	0.01163	0.00606	0.0116
0.00618	0.01427	0.00618	0.01416	0.00621	0.01427	0.00608	0.01396		0.00618	0.00227	0.00618	0.00254	0.00621	0.00253	0.00608	0.00232		0.00618	0.012	0.00618	0.01162	0.00621	0.01173	0.00608	0.01165
0.00619	0.01434	0.0062	0.01423	0.00622	0.01434	0.00609	0.01403		0.00619	0.00228	0.0062	0.00254	0.00622	0.00249	0.00609	0.00232		0.00619	0.01206	0.0062	0.01168	0.00622	0.01185	0.00609	0.01171
0.00621	0.01441	0.00622	0.01429	0.00624	0.0144	0.00611	0.0141		0.00621	0.00228	0.00622	0.00254	0.00624	0.00244	0.00611	0.0023		0.00621	0.01213	0.00622	0.01176	0.00624	0.01197	0.00611	0.01179
0.00623	0.01448	0.00623	0.01436	0.00626	0.01447	0.00613	0.01416		0.00623	0.00226	0.00623	0.00253	0.00626	0.00238	0.00613	0.00228		0.00623	0.01222	0.00623	0.01183	0.00626	0.0121	0.00613	0.01188
0.00624	0.01455	0.00625	0.01443	0.00627	0.01454	0.00614	0.01423		0.00624	0.00224	0.00625	0.00252	0.00627	0.00231	0.00614	0.00225		0.00624	0.01231	0.00625	0.01191	0.00627	0.01223	0.00614	0.01198
0.00626	0.01462	0.00627	0.0145	0.00629	0.01461	0.00616	0.0143		0.00626	0.00222	0.00627	0.0025	0.00629	0.00224	0.00616	0.00222		0.00626	0.0124	0.00627	0.012	0.00629	0.01237	0.00616	0.01208
0.00628	0.01469	0.00628	0.01456	0.00631	0.01468	0.00618	0.01436		0.00628	0.00219	0.00628	0.00248	0.00631	0.00217	0.00618	0.00218		0.00628	0.0125	0.00628	0.01209	0.00631	0.01251	0.00618	0.01218
0.00629	0.01476	0.0063	0.01463	0.00633	0.01475	0.00619	0.01443		0.00629	0.00215	0.0063	0.00245	0.00633	0.0021	0.00619	0.00213		0.00629	0.0126	0.0063	0.01219	0.00633	0.01265	0.00619	0.0123
0.00631	0.01483	0.00632	0.0147	0.00634	0.01482	0.00621	0.0145		0.00631	0.00211	0.00632	0.00241	0.00634	0.00203	0.00621	0.00207		0.00631	0.01271	0.00632	0.0123	0.00634	0.01279	0.00621	0.01243
0.00633	0.0149	0.00633	0.01477	0.00636	0.01489	0.00623	0.01457		0.00633	0.00207	0.00633	0.00236	0.00636	0.00196	0.00623	0.00201		0.00633	0.01282	0.00633	0.01241	0.00636	0.01294	0.00623	0.01256
0.00635	0.01497	0.00635	0.01484	0.00638	0.01497	0.00624	0.01464		0.00635	0.00203	0.00635	0.0023	0.00638	0.00189	0.00624	0.00193		0.00635	0.01294	0.00635	0.01254	0.00638	0.01308	0.00624	0.0127
0.00636	0.01504	0.00637	0.01491	0.00639	0.01504	0.00626	0.0147		0.00636	0.00198	0.00637	0.00224	0.00639	0.00182	0.00626	0.00186		0.00636	0.01306	0.00637	0.01267	0.00639	0.01322	0.00626	0.01285
0.00638	0.01511	0.00639	0.01498	0.00641	0.01511	0.00628	0.01477		0.00638	0.00192	0.00639	0.00218	0.00641	0.00176	0.00628	0.00178		0.00638	0.01319	0.00639	0.0128	0.00641	0.01335	0.00628	0.01299
0.0064	0.01518	0.0064	0.01505	0.00643	0.01518	0.00629	0.01484		0.0064	0.00186	0.0064	0.00212	0.00643	0.00169	0.00629	0.00171		0.0064	0.01332	0.0064	0.01294	0.00643	0.01349	0.00629	0.01313
0.00641	0.01525	0.00642	0.01512	0.00644	0.01526	0.00631	0.01491		0.00641	0.0018	0.00642	0.00205	0.00644	0.00163	0.00631	0.00164		0.00641	0.01345	0.00642	0.01307	0.00644	0.01362	0.00631	0.01328
0.00643	0.01533	0.00644	0.01519	0.00646	0.01533	0.00633	0.01498		0.00643	0.00174	0.00644	0.00199	0.00646	0.00157	0.00633	0.00156		0.00643	0.01359	0.00644	0.01321	0.00646	0.01376	0.00633	0.01342
0.00645	0.0154	0.00645	0.01527	0.00648	0.0154	0.00634	0.01506		0.00645	0.00167	0.00645	0.00192	0.00648	0.00152	0.00634	0.00149		0.00645	0.01373	0.00645	0.01334	0.00648	0.01389	0.00634	0.01356
0.00646	0.01547	0.00647	0.01534	0.0065	0.01548	0.00636	0.01513		0.00646	0.00161	0.00647	0.00186	0.0065	0.00146	0.00636	0.00143		0.00646	0.01386	0.00647	0.01348	0.0065	0.01401	0.00636	0.0137
0.00648	0.01554	0.00649	0.01541	0.00651	0.01555	0.00637	0.0152		0.00648	0.00154	0.00649	0.00179	0.00651	0.00141	0.00637	0.00136		0.00648	0.014	0.00649	0.01362	0.00651	0.01414	0.00637	0.01384
0.0065	0.01562	0.0065	0.01548	0.00653	0.01563	0.00639	0.01527		0.0065	0.00148	0.0065	0.00173	0.00653	0.00137	0.00639	0.00129		0.0065	0.01414	0.0065	0.01376	0.00653	0.01426	0.00639	0.01398
0.00652	0.01569	0.00652	0.01556	0.00655	0.0157	0.00641	0.01534		0.00652	0.00142	0.00652	0.00166	0.00655	0.00132	0.00641	0.00123		0.00652	0.01427	0.00652	0.01389	0.00655	0.01438	0.00641	0.01412
0.00653	0.01577	0.00654	0.01563	0.00656	0.01578	0.00642	0.01542		0.00653	0.00136	0.00654	0.0016	0.00656	0.00128	0.00642	0.00116		0.00653	0.01441	0.00654	0.01403	0.00656	0.01449	0.00642	0.01425
0.00655	0.01584	0.00655	0.0157	0.00658	0.01585	0.00644	0.01549		0.00655	0.00131	0.00655	0.00154	0.00658	0.00124	0.00644	0.0011		0.00655	0.01454	0.00655	0.01416	0.00658	0.01461	0.00644	0.01439
0.00657	0.01592	0.00657	0.01578	0.0066	0.01593	0.00646	0.01556		0.00657	0.00125	0.00657	0.00149	0.0066	0.00121	0.00646	0.00104		0.00657	0.01466	0.00657	0.01429	0.0066	0.01472	0.00646	0.01452
0.00658	0.01599	0.00659	0.01585	0.00661	0.016	0.00647	0.01564		0.00658	0.0012	0.00659	0.00143	0.00661	0.00117	0.00647	0.000985207		0.00658	0.01479	0.00659	0.01443	0.00661	0.01483	0.00647	0.01465
0.0066	0.01607	0.00661	0.01593	0.00663	0.01608	0.00649	0.01571		0.0066	0.00116	0.00661	0.00137	0.00663	0.00114	0.00649	0.000931574		0.0066	0.01491	0.00661	0.01456	0.00663	0.01494	0.00649	0.01478
0.00662	0.01614	0.00662	0.016	0.00665	0.01616	0.00651	0.01578		0.00662	0.00111	0.00662	0.00131	0.00665	0.0011	0.00651	0.000882359		0.00662	0.01504	0.00662	0.0147	0.00665	0.01505	0.00651	0.0149
0.00663	0.01622	0.00664	0.01608	0.00667	0.01623	0.00652	0.01586		0.00663	0.00106	0.00664	0.00125	0.00667	0.00107	0.00652	0.000834991		0.00663	0.01516	0.00664	0.01483	0.00667	0.01517	0.00652	0.01502
0.00665	0.0163	0.00666	0.01616	0.00668	0.01631	0.00654	0.01593		0.00665	0.00101	0.00666	0.0012	0.00668	0.00103	0.00654	0.000789715		0.00665	0.01528	0.00666	0.01496	0.00668	0.01528	0.00654	0.01514
0.00667	0.01638	0.00667	0.01623	0.0067	0.01639	0.00656	0.01601		0.00667	0.000968125	0.00667	0.00115	0.0067	0.001	0.00656	0.000748947		0.00667	0.01541	0.00667	0.01508	0.0067	0.01539	0.00656	0.01526
0.00668	0.01645	0.00669	0.01631	0.00672	0.01647	0.00657	0.01608		0.00668	0.000923928	0.00669	0.0011	0.00672	0.000974936	0.00657	0.000711535		0.00668	0.01553	0.00669	0.01521	0.00672	0.01549	0.00657	0.01537
0.0067	0.01653	0.00671	0.01639	0.00673	0.01654	0.00659	0.01616		0.0067	0.000883018	0.00671	0.00106	0.00673	0.000949251	0.00659	0.000676704		0.0067	0.01565	0.00671	0.01533	0.00673	0.01559	0.00659	0.01548
0.00672	0.01661	0.00672	0.01646	0.00675	0.01662	0.00661	0.01624		0.00672	0.000843809	0.00672	0.00101	0.00675	0.000924855	0.00661	0.000644892		0.00672	0.01576	0.00672	0.01545	0.00675	0.0157	0.00661	0.01559
0.00674	0.01669	0.00674	0.01654	0.00677	0.0167	0.00662	0.01631		0.00674	0.000807528	0.00674	0.000971533	0.00677	0.000898698	0.00662	0.000614683		0.00674	0.01588	0.00674	0.01557	0.00677	0.0158	0.00662	0.0157
0.00675	0.01676	0.00676	0.01662	0.00678	0.01678	0.00664	0.01639		0.00675	0.00077269	0.00676	0.000933445	0.00678	0.000871637	0.00664	0.000582814		0.00675	0.01599	0.00676	0.01568	0.00678	0.01591	0.00664	0.01581
0.00677	0.01684	0.00677	0.0167	0.0068	0.01686	0.00666	0.01647		0.00677	0.000738377	0.00677	0.000899349	0.0068	0.00084555	0.00666	0.000551833		0.00677	0.01611	0.00677	0.0158	0.0068	0.01601	0.00666	0.01591
0.00679	0.01692	0.00679	0.01677	0.00682	0.01694	0.00667	0.01654		0.00679	0.000706135	0.00679	0.000867664	0.00682	0.000820501	0.00667	0.000521571		0.00679	0.01622	0.00679	0.01591	0.00682	0.01612	0.00667	0.01602
0.0068	0.017	0.00681	0.01685	0.00684	0.01702	0.00669	0.01662		0.0068	0.000676333	0.00681	0.000836393	0.00684	0.000800391	0.00669	0.000491055		0.0068	0.01633	0.00681	0.01602	0.00684	0.01622	0.00669	0.01613
0.00682	0.01708	0.00683	0.01693	0.00685	0.0171	0.00671	0.0167		0.00682	0.000646715	0.00683	0.000806362	0.00685	0.000783135	0.00671	0.000461291		0.00682	0.01643	0.00683	0.01613	0.00685	0.01631	0.00671	0.01624
0.00684	0.01716	0.00684	0.01701	0.00687	0.01718	0.00672	0.01677		0.00684	0.000615251	0.00684	0.00077716	0.00687	0.000769634	0.00672	0.000431227		0.00684	0.01655	0.00684	0.01623	0.00687	0.01641	0.00672	0.01634
0.00685	0.01724	0.00686	0.01709	0.00689	0.01726	0.00674	0.01685		0.00685	0.000582578	0.00686	0.000749422	0.00689	0.000760449	0.00674	0.000401665		0.00685	0.01666	0.00686	0.01634	0.00689	0.0165	0.00674	0.01645
0.00687	0.01732	0.00688	0.01717	0.0069	0.01734	0.00676	0.01693		0.00687	0.00055371	0.00688	0.000719946	0.0069	0.000754651	0.00676	0.000373754		0.00687	0.01677	0.00688	0.01645	0.0069	0.01658	0.00676	0.01656
0.00689	0.0174	0.00689	0.01725	0.00692	0.01742	0.00677	0.01701		0.00689	0.000528974	0.00689	0.000691609	0.00692	0.00075344	0.00677	0.000346242		0.00689	0.01687	0.00689	0.01656	0.00692	0.01667	0.00677	0.01666
0.0069	0.01748	0.00691	0.01733	0.00694	0.0175	0.00679	0.01709		0.0069	0.000509055	0.00691	0.000664659	0.00694	0.000756409	0.00679	0.000317132		0.0069	0.01697	0.00691	0.01666	0.00694	0.01674	0.00679	0.01677
0.00692	0.01756	0.00693	0.01741	0.00695	0.01758	0.00681	0.01717		0.00692	0.000493167	0.00693	0.000641363	0.00695	0.000764466	0.00681	0.000293453		0.00692	0.01707	0.00693	0.01677	0.00695	0.01682	0.00681	0.01687
0.00694	0.01765	0.00694	0.01749	0.00697	0.01766	0.00682	0.01725		0.00694	0.000480485	0.00694	0.000620795	0.00697	0.000775582	0.00682	0.000270834		0.00694	0.01716	0.00694	0.01687	0.00697	0.01689	0.00682	0.01698
0.00696	0.01773	0.00696	0.01757	0.00699	0.01774	0.00684	0.01733		0.00696	0.000469386	0.00696	0.000603816	0.00699	0.000788551	0.00684	0.000248147		0.00696	0.01726	0.00696	0.01697	0.00699	0.01695	0.00684	0.01708
0.00697	0.01781	0.00698	0.01765	0.00701	0.01782	0.00686	0.01741		0.00697	0.000460826	0.00698	0.000590897	0.00701	0.000803571	0.00686	0.000228642		0.00697	0.01735	0.00698	0.01706	0.00701	0.01702	0.00686	0.01718
0.00699	0.01789	0.00699	0.01773	0.00702	0.01791	0.00687	0.01749		0.00699	0.000456451	0.00699	0.000583195	0.00702	0.000821088	0.00687	0.000215688		0.00699	0.01743	0.00699	0.01715	0.00702	0.01708	0.00687	0.01727
0.00701	0.01797	0.00701	0.01782	0.00704	0.01799	0.00689	0.01757		0.00701	0.00045477	0.00701	0.000579937	0.00704	0.000840773	0.00689	0.000206533		0.00701	0.01752	0.00701	0.01724	0.00704	0.01715	0.00689	0.01736
0.00702	0.01805	0.00703	0.0179	0.00706	0.01807	0.00691	0.01765		0.00702	0.000455952	0.00703	0.000579567	0.00706	0.000864741	0.00691	0.000203351		0.00702	0.0176	0.00703	0.01732	0.00706	0.0172	0.00691	0.01744
0.00704	0.01814	0.00705	0.01798	0.00707	0.01815	0.00692	0.01773		0.00704	0.000458274	0.00705	0.000586104	0.00707	0.000892013	0.00692	0.000205721		0.00704	0.01768	0.00705	0.01739	0.00707	0.01726	0.00692	0.01752
0.00706	0.01822	0.00706	0.01806	0.00709	0.01823	0.00694	0.01781		0.00706	0.000463847	0.00706	0.000593363	0.00709	0.000920477	0.00694	0.000213679		0.00706	0.01776	0.00706	0.01747	0.00709	0.01731	0.00694	0.01759
0.00707	0.0183	0.00708	0.01814	0.00711	0.01832	0.00696	0.01789		0.00707	0.000471107	0.00708	0.000603103	0.00711	0.000949511	0.00696	0.000226916		0.00707	0.01783	0.00708	0.01754	0.00711	0.01737	0.00696	0.01766
0.00709	0.01839	0.0071	0.01823	0.00712	0.0184	0.00697	0.01797		0.00709	0.000481502	0.0071	0.000615391	0.00712	0.000979556	0.00697	0.000243926		0.00709	0.0179	0.0071	0.01761	0.00712	0.01742	0.00697	0.01773
0.00711	0.01847	0.00711	0.01831	0.00714	0.01848	0.00699	0.01805		0.00711	0.000495405	0.00711	0.000629074	0.00714	0.00101	0.00699	0.000261745		0.00711	0.01797	0.00711	0.01768	0.00714	0.01747	0.00699	0.01779
0.00712	0.01855	0.00713	0.01839	0.00716	0.01856	0.00701	0.01813		0.00712	0.000511067	0.00713	0.000644467	0.00716	0.00105	0.00701	0.000283404		0.00712	0.01804	0.00713	0.01775	0.00716	0.01752	0.00701	0.01785
0.00714	0.01864	0.00715	0.01847	0.00718	0.01865	0.00702	0.01821		0.00714	0.000527366	0.00715	0.000663797	0.00718	0.00109	0.00702	0.000307405		0.00714	0.01811	0.00715	0.01781	0.00718	0.01756	0.00702	0.01791
0.00716	0.01872	0.00716	0.01856	0.00719	0.01873	0.00704	0.01829		0.00716	0.000546958	0.00716	0.00068504	0.00719	0.00113	0.00704	0.000332234		0.00716	0.01817	0.00716	0.01787	0.00719	0.0176	0.00704	0.01796
0.00718	0.0188	0.00718	0.01864	0.00721	0.01881	0.00706	0.01838		0.00718	0.000572485	0.00718	0.000709165	0.00721	0.00118	0.00706	0.000358198		0.00718	0.01823	0.00718	0.01793	0.00721	0.01763	0.00706	0.01802
0.00719	0.01889	0.0072	0.01872	0.00723	0.01889	0.00707	0.01846		0.00719	0.000601279	0.0072	0.000736344	0.00723	0.00123	0.00707	0.000386718		0.00719	0.01829	0.0072	0.01799	0.00723	0.01766	0.00707	0.01807
0.00721	0.01897	0.00721	0.01881	0.00724	0.01898	0.00709	0.01854		0.00721	0.00063388	0.00721	0.000764559	0.00724	0.00129	0.00709	0.000420241		0.00721	0.01834	0.00721	0.01804	0.00724	0.01769	0.00709	0.01812
0.00723	0.01905	0.00723	0.01889	0.00726	0.01906	0.00711	0.01862		0.00723	0.000670144	0.00723	0.000798014	0.00726	0.00135	0.00711	0.0004557		0.00723	0.01838	0.00723	0.01809	0.00726	0.01771	0.00711	0.01817
0.00724	0.01914	0.00725	0.01897	0.00728	0.01914	0.00712	0.0187		0.00724	0.000709019	0.00725	0.000836952	0.00728	0.00142	0.00712	0.000495937		0.00724	0.01843	0.00725	0.01814	0.00728	0.01772	0.00712	0.01821
0.00726	0.01922	0.00727	0.01906	0.00729	0.01923	0.00714	0.01879		0.00726	0.000750694	0.00727	0.000879548	0.00729	0.00149	0.00714	0.000538296		0.00726	0.01847	0.00727	0.01818	0.00729	0.01773	0.00714	0.01825
0.00728	0.01931	0.00728	0.01914	0.00731	0.01931	0.00716	0.01887		0.00728	0.000795171	0.00728	0.000928926	0.00731	0.00157	0.00716	0.00058417		0.00728	0.01851	0.00728	0.01821	0.00731	0.01774	0.00716	0.01828
0.00729	0.01939	0.0073	0.01922	0.00733	0.01939	0.00717	0.01895		0.00729	0.000840043	0.0073	0.00098398	0.00733	0.00165	0.00717	0.000633269		0.00729	0.01855	0.0073	0.01824	0.00733	0.01775	0.00717	0.01832
0.00731	0.01948	0.00732	0.01931	0.00735	0.01948	0.00719	0.01903		0.00731	0.00088996	0.00732	0.00104	0.00735	0.00173	0.00719	0.000686013		0.00731	0.01859	0.00732	0.01827	0.00735	0.01775	0.00719	0.01835
0.00733	0.01956	0.00733	0.01939	0.00736	0.01956	0.00721	0.01911		0.00733	0.000942478	0.00733	0.00111	0.00736	0.00181	0.00721	0.000743551		0.00733	0.01862	0.00733	0.01829	0.00736	0.01775	0.00721	0.01837
0.00734	0.01965	0.00735	0.01948	0.00738	0.01964	0.00722	0.0192		0.00734	0.001	0.00735	0.00117	0.00738	0.0019	0.00722	0.00080575		0.00734	0.01865	0.00735	0.0183	0.00738	0.01774	0.00722	0.01839
0.00736	0.01973	0.00737	0.01956	0.0074	0.01973	0.00724	0.01928		0.00736	0.00106	0.00737	0.00124	0.0074	0.00199	0.00724	0.000871793		0.00736	0.01867	0.00737	0.01832	0.0074	0.01774	0.00724	0.01841
0.00738	0.01982	0.00738	0.01964	0.00741	0.01981	0.00726	0.01936		0.00738	0.00112	0.00738	0.00131	0.00741	0.00208	0.00726	0.0009409		0.00738	0.01869	0.00738	0.01833	0.00741	0.01773	0.00726	0.01842
0.0074	0.0199	0.0074	0.01973	0.00743	0.01989	0.00727	0.01944		0.0074	0.00119	0.0074	0.00139	0.00743	0.00217	0.00727	0.00101		0.0074	0.01871	0.0074	0.01834	0.00743	0.01772	0.00727	0.01843
0.00741	0.01998	0.00742	0.01981	0.00745	0.01997	0.00729	0.01953		0.00741	0.00125	0.00742	0.00147	0.00745	0.00226	0.00729	0.00109		0.00741	0.01873	0.00742	0.01834	0.00745	0.01771	0.00729	0.01843
0.00743	0.02007	0.00744	0.0199	0.00746	0.02006	0.00731	0.01961		0.00743	0.00132	0.00744	0.00155	0.00746	0.00235	0.00731	0.00118		0.00743	0.01875	0.00744	0.01835	0.00746	0.01771	0.00731	0.01843
0.00745	0.02015	0.00745	0.01998	0.00748	0.02014	0.00732	0.01969		0.00745	0.00138	0.00745	0.00163	0.00748	0.00244	0.00732	0.00126		0.00745	0.01877	0.00745	0.01835	0.00748	0.0177	0.00732	0.01843
0.00746	0.02024	0.00747	0.02006	0.0075	0.02022	0.00734	0.01977		0.00746	0.00145	0.00747	0.00172	0.0075	0.00252	0.00734	0.00135		0.00746	0.01879	0.00747	0.01835	0.0075	0.0177	0.00734	0.01843
0.00748	0.02032	0.00749	0.02015	0.00751	0.02031	0.00736	0.01986		0.00748	0.00152	0.00749	0.0018	0.00751	0.00261	0.00736	0.00143		0.00748	0.0188	0.00749	0.01835	0.00751	0.0177	0.00736	0.01842
0.0075	0.02041	0.0075	0.02023	0.00753	0.02039	0.00737	0.01994		0.0075	0.00159	0.0075	0.00188	0.00753	0.00268	0.00737	0.00152		0.0075	0.01882	0.0075	0.01835	0.00753	0.01771	0.00737	0.01842
0.00751	0.02049	0.00752	0.02032	0.00755	0.02047	0.00739	0.02002		0.00751	0.00166	0.00752	0.00197	0.00755	0.00276	0.00739	0.00161		0.00751	0.01884	0.00752	0.01835	0.00755	0.01771	0.00739	0.01841
0.00753	0.02058	0.00754	0.0204	0.00757	0.02056	0.00741	0.0201		0.00753	0.00173	0.00754	0.00205	0.00757	0.00283	0.00741	0.0017		0.00753	0.01885	0.00754	0.01835	0.00757	0.01773	0.00741	0.0184
0.00755	0.02066	0.00755	0.02048	0.00758	0.02064	0.00742	0.02019		0.00755	0.0018	0.00755	0.00213	0.00758	0.0029	0.00742	0.00179		0.00755	0.01887	0.00755	0.01835	0.00758	0.01774	0.00742	0.0184
0.00756	0.02075	0.00757	0.02057	0.0076	0.02072	0.00744	0.02027		0.00756	0.00187	0.00757	0.00221	0.0076	0.00296	0.00744	0.00187		0.00756	0.01888	0.00757	0.01836	0.0076	0.01776	0.00744	0.0184
0.00758	0.02084	0.00759	0.02065	0.00762	0.02081	0.00746	0.02035		0.00758	0.00194	0.00759	0.00229	0.00762	0.00301	0.00746	0.00195		0.00758	0.01889	0.00759	0.01836	0.00762	0.0178	0.00746	0.0184
0.0076	0.02092	0.0076	0.02074	0.00763	0.02089	0.00747	0.02043		0.0076	0.00202	0.0076	0.00236	0.00763	0.00304	0.00747	0.00203		0.0076	0.0189	0.0076	0.01837	0.00763	0.01785	0.00747	0.0184
0.00762	0.02101	0.00762	0.02082	0.00765	0.02097	0.00749	0.02052		0.00762	0.00209	0.00762	0.00243	0.00765	0.00305	0.00749	0.00211		0.00762	0.01892	0.00762	0.01838	0.00765	0.01792	0.00749	0.0184
0.00763	0.02109	0.00764	0.0209	0.00767	0.02106	0.00751	0.0206		0.00763	0.00216	0.00764	0.0025	0.00767	0.00305	0.00751	0.00219		0.00763	0.01893	0.00764	0.0184	0.00767	0.01801	0.00751	0.01841
0.00765	0.02118	0.00766	0.02099	0.00768	0.02114	0.00752	0.02068		0.00765	0.00223	0.00766	0.00256	0.00768	0.00304	0.00752	0.00226		0.00765	0.01895	0.00766	0.01843	0.00768	0.0181	0.00752	0.01842
0.00767	0.02126	0.00767	0.02107	0.0077	0.02122	0.00754	0.02076		0.00767	0.00229	0.00767	0.00261	0.0077	0.00303	0.00754	0.00233		0.00767	0.01897	0.00767	0.01846	0.0077	0.0182	0.00754	0.01844
0.00768	0.02135	0.00769	0.02116	0.00772	0.02131	0.00756	0.02085		0.00768	0.00235	0.00769	0.00266	0.00772	0.00301	0.00756	0.00239		0.00768	0.01899	0.00769	0.01849	0.00772	0.0183	0.00756	0.01845
0.0077	0.02143	0.00771	0.02124	0.00774	0.02139	0.00757	0.02093		0.0077	0.00241	0.00771	0.00271	0.00774	0.00299	0.00757	0.00245		0.0077	0.01902	0.00771	0.01853	0.00774	0.01841	0.00757	0.01848
0.00772	0.02152	0.00772	0.02133	0.00775	0.02148	0.00759	0.02101		0.00772	0.00246	0.00772	0.00274	0.00775	0.00297	0.00759	0.00249		0.00772	0.01906	0.00772	0.01858	0.00775	0.01851	0.00759	0.01852
0.00773	0.0216	0.00774	0.02141	0.00777	0.02156	0.00761	0.02109		0.00773	0.00249	0.00774	0.00277	0.00777	0.00294	0.00761	0.00251		0.00773	0.01911	0.00774	0.01864	0.00777	0.01863	0.00761	0.01859
0.00775	0.02169	0.00776	0.0215	0.00779	0.02165	0.00762	0.02118		0.00775	0.00251	0.00776	0.00278	0.00779	0.0029	0.00762	0.00251		0.00775	0.01918	0.00776	0.01872	0.00779	0.01875	0.00762	0.01867
0.00777	0.02178	0.00777	0.02158	0.0078	0.02174	0.00764	0.02126		0.00777	0.00252	0.00777	0.00279	0.0078	0.00287	0.00764	0.0025		0.00777	0.01926	0.00777	0.01879	0.0078	0.01887	0.00764	0.01876
0.00779	0.02186	0.00779	0.02167	0.00782	0.02182	0.00766	0.02134		0.00779	0.00252	0.00779	0.00278	0.00782	0.00282	0.00766	0.00249		0.00779	0.01934	0.00779	0.01888	0.00782	0.019	0.00766	0.01886
0.0078	0.02195	0.00781	0.02175	0.00784	0.02191	0.00767	0.02143		0.0078	0.00251	0.00781	0.00278	0.00784	0.00278	0.00767	0.00247		0.0078	0.01943	0.00781	0.01897	0.00784	0.01913	0.00767	0.01896
0.00782	0.02204	0.00782	0.02184	0.00785	0.022	0.00769	0.02151		0.00782	0.00251	0.00782	0.00277	0.00785	0.00273	0.00769	0.00245		0.00782	0.01953	0.00782	0.01906	0.00785	0.01926	0.00769	0.01906
0.00784	0.02212	0.00784	0.02192	0.00787	0.02208	0.00771	0.0216		0.00784	0.00249	0.00784	0.00277	0.00787	0.00269	0.00771	0.00242		0.00784	0.01963	0.00784	0.01916	0.00787	0.0194	0.00771	0.01917
0.00785	0.02221	0.00786	0.02201	0.00789	0.02217	0.00772	0.02168		0.00785	0.00247	0.00786	0.00276	0.00789	0.00264	0.00772	0.00239		0.00785	0.01974	0.00786	0.01925	0.00789	0.01953	0.00772	0.01929
0.00787	0.0223	0.00788	0.0221	0.00791	0.02226	0.00774	0.02176		0.00787	0.00244	0.00788	0.00274	0.00791	0.00258	0.00774	0.00236		0.00787	0.01985	0.00788	0.01935	0.00791	0.01968	0.00774	0.0194
0.00789	0.02238	0.00789	0.02218	0.00792	0.02235	0.00776	0.02185		0.00789	0.00241	0.00789	0.00272	0.00792	0.00252	0.00776	0.00233		0.00789	0.01997	0.00789	0.01946	0.00792	0.01982	0.00776	0.01952
0.0079	0.02247	0.00791	0.02227	0.00794	0.02243	0.00777	0.02194		0.0079	0.00238	0.00791	0.0027	0.00794	0.00246	0.00777	0.00229		0.0079	0.02009	0.00791	0.01956	0.00794	0.01997	0.00777	0.01965
0.00792	0.02256	0.00793	0.02236	0.00796	0.02252	0.00779	0.02202		0.00792	0.00235	0.00793	0.00268	0.00796	0.0024	0.00779	0.00224		0.00792	0.02022	0.00793	0.01967	0.00796	0.02012	0.00779	0.01978
0.00794	0.02265	0.00794	0.02244	0.00797	0.02261	0.00781	0.02211		0.00794	0.00231	0.00794	0.00265	0.00797	0.00233	0.00781	0.00219		0.00794	0.02034	0.00794	0.01979	0.00797	0.02028	0.00781	0.01992
0.00795	0.02274	0.00796	0.02253	0.00799	0.0227	0.00782	0.02219		0.00795	0.00227	0.00796	0.00262	0.00799	0.00227	0.00782	0.00213		0.00795	0.02046	0.00796	0.01991	0.00799	0.02043	0.00782	0.02006
0.00797	0.02283	0.00798	0.02262	0.00801	0.02279	0.00784	0.02228		0.00797	0.00224	0.00798	0.00259	0.00801	0.0022	0.00784	0.00207		0.00797	0.02059	0.00798	0.02003	0.00801	0.02059	0.00784	0.02021
0.00799	0.02292	0.00799	0.02271	0.00802	0.02288	0.00786	0.02237		0.00799	0.00219	0.00799	0.00255	0.00802	0.00213	0.00786	0.00201		0.00799	0.02073	0.00799	0.02016	0.00802	0.02075	0.00786	0.02036
0.00801	0.02301	0.00801	0.0228	0.00804	0.02297	0.00787	0.02245		0.00801	0.00214	0.00801	0.0025	0.00804	0.00207	0.00787	0.00194		0.00801	0.02087	0.00801	0.02029	0.00804	0.0209	0.00787	0.02051
0.00802	0.0231	0.00803	0.02288	0.00806	0.02306	0.00789	0.02254		0.00802	0.00209	0.00803	0.00245	0.00806	0.00201	0.00789	0.00187		0.00802	0.02101	0.00803	0.02043	0.00806	0.02105	0.00789	0.02067
0.00804	0.02319	0.00804	0.02297	0.00808	0.02315	0.00791	0.02263		0.00804	0.00203	0.00804	0.0024	0.00808	0.00195	0.00791	0.00181		0.00804	0.02116	0.00804	0.02057	0.00808	0.0212	0.00791	0.02082
0.00806	0.02328	0.00806	0.02306	0.00809	0.02324	0.00792	0.02272		0.00806	0.00197	0.00806	0.00235	0.00809	0.00189	0.00792	0.00174		0.00806	0.02131	0.00806	0.02071	0.00809	0.02135	0.00792	0.02098
0.00807	0.02337	0.00808	0.02315	0.00811	0.02334	0.00794	0.02281		0.00807	0.00191	0.00808	0.00229	0.00811	0.00183	0.00794	0.00167		0.00807	0.02146	0.00808	0.02086	0.00811	0.02151	0.00794	0.02114
0.00809	0.02346	0.0081	0.02324	0.00813	0.02343	0.00796	0.02289		0.00809	0.00184	0.0081	0.00223	0.00813	0.00177	0.00796	0.0016		0.00809	0.02161	0.0081	0.02101	0.00813	0.02166	0.00796	0.02129
0.00811	0.02355	0.00811	0.02333	0.00814	0.02352	0.00797	0.02298		0.00811	0.00178	0.00811	0.00217	0.00814	0.00171	0.00797	0.00153		0.00811	0.02177	0.00811	0.02116	0.00814	0.02181	0.00797	0.02145
0.00812	0.02364	0.00813	0.02342	0.00816	0.02361	0.00799	0.02307		0.00812	0.00171	0.00813	0.0021	0.00816	0.00165	0.00799	0.00147		0.00812	0.02193	0.00813	0.02132	0.00816	0.02196	0.00799	0.0216
0.00814	0.02373	0.00815	0.02351	0.00818	0.0237	0.00801	0.02316		0.00814	0.00164	0.00815	0.00203	0.00818	0.0016	0.00801	0.00141		0.00814	0.02209	0.00815	0.02149	0.00818	0.02211	0.00801	0.02175
0.00816	0.02383	0.00816	0.02361	0.00819	0.0238	0.00802	0.02325		0.00816	0.00158	0.00816	0.00195	0.00819	0.00154	0.00802	0.00135		0.00816	0.02225	0.00816	0.02165	0.00819	0.02226	0.00802	0.0219
0.00817	0.02392	0.00818	0.0237	0.00821	0.02389	0.00804	0.02334		0.00817	0.00151	0.00818	0.00188	0.00821	0.00149	0.00804	0.00129		0.00817	0.02241	0.00818	0.02182	0.00821	0.0224	0.00804	0.02205
0.00819	0.02401	0.0082	0.02379	0.00823	0.02399	0.00806	0.02343		0.00819	0.00145	0.0082	0.00181	0.00823	0.00144	0.00806	0.00123		0.00819	0.02257	0.0082	0.02198	0.00823	0.02255	0.00806	0.0222
0.00821	0.02411	0.00821	0.02388	0.00825	0.02408	0.00807	0.02352		0.00821	0.00139	0.00821	0.00174	0.00825	0.00139	0.00807	0.00117		0.00821	0.02272	0.00821	0.02214	0.00825	0.02269	0.00807	0.02236
0.00823	0.0242	0.00823	0.02397	0.00826	0.02417	0.00809	0.02362		0.00823	0.00133	0.00823	0.00168	0.00826	0.00135	0.00809	0.0011		0.00823	0.02287	0.00823	0.0223	0.00826	0.02282	0.00809	0.02251
0.00824	0.02429	0.00825	0.02407	0.00828	0.02427	0.00811	0.02371		0.00824	0.00127	0.00825	0.00162	0.00828	0.00131	0.00811	0.00104		0.00824	0.02302	0.00825	0.02245	0.00828	0.02296	0.00811	0.02267
0.00826	0.02439	0.00826	0.02416	0.0083	0.02436	0.00812	0.0238		0.00826	0.00122	0.00826	0.00156	0.0083	0.00127	0.00812	0.000978045		0.00826	0.02317	0.00826	0.0226	0.0083	0.02309	0.00812	0.02282
0.00828	0.02448	0.00828	0.02425	0.00831	0.02446	0.00814	0.02389		0.00828	0.00117	0.00828	0.0015	0.00831	0.00124	0.00814	0.000917949		0.00828	0.02332	0.00828	0.02276	0.00831	0.02322	0.00814	0.02297
0.00829	0.02458	0.0083	0.02435	0.00833	0.02455	0.00816	0.02398		0.00829	0.00112	0.0083	0.00144	0.00833	0.00121	0.00816	0.000860582		0.00829	0.02346	0.0083	0.02291	0.00833	0.02335	0.00816	0.02312
0.00831	0.02467	0.00832	0.02444	0.00835	0.02465	0.00817	0.02408		0.00831	0.00107	0.00832	0.00139	0.00835	0.00118	0.00817	0.00080485		0.00831	0.0236	0.00832	0.02305	0.00835	0.02347	0.00817	0.02327
0.00833	0.02477	0.00833	0.02454	0.00836	0.02475	0.00819	0.02417		0.00833	0.00103	0.00833	0.00134	0.00836	0.00115	0.00819	0.000753481		0.00833	0.02374	0.00833	0.0232	0.00836	0.0236	0.00819	0.02342
0.00834	0.02487	0.00835	0.02463	0.00838	0.02484	0.00821	0.02426		0.00834	0.000988546	0.00835	0.0013	0.00838	0.00112	0.00821	0.000704409		0.00834	0.02388	0.00835	0.02334	0.00838	0.02372	0.00821	0.02356
0.00836	0.02496	0.00837	0.02473	0.0084	0.02494	0.00822	0.02436		0.00836	0.000950799	0.00837	0.00126	0.0084	0.00109	0.00822	0.000658684		0.00836	0.02401	0.00837	0.02347	0.0084	0.02385	0.00822	0.0237
0.00838	0.02506	0.00838	0.02482	0.00842	0.02504	0.00824	0.02445		0.00838	0.000916743	0.00838	0.00122	0.00842	0.00107	0.00824	0.00061544		0.00838	0.02414	0.00838	0.02361	0.00842	0.02397	0.00824	0.02384
0.00839	0.02516	0.0084	0.02492	0.00843	0.02513	0.00826	0.02454		0.00839	0.000884938	0.0084	0.00118	0.00843	0.00105	0.00826	0.000574404		0.00839	0.02427	0.0084	0.02374	0.00843	0.02409	0.00826	0.02397
0.00841	0.02525	0.00842	0.02501	0.00845	0.02523	0.00827	0.02464		0.00841	0.000851722	0.00842	0.00115	0.00845	0.00103	0.00827	0.000536138		0.00841	0.0244	0.00842	0.02387	0.00845	0.0242	0.00827	0.0241
0.00843	0.02535	0.00843	0.02511	0.00847	0.02533	0.00829	0.02473		0.00843	0.000818911	0.00843	0.00112	0.00847	0.00101	0.00829	0.00050191		0.00843	0.02453	0.00843	0.02399	0.00847	0.02431	0.00829	0.02423
0.00845	0.02545	0.00845	0.02521	0.00848	0.02542	0.00831	0.02483		0.00845	0.000784027	0.00845	0.00109	0.00848	0.00101	0.00831	0.000469917		0.00845	0.02466	0.00845	0.02412	0.00848	0.02442	0.00831	0.02436
0.00846	0.02554	0.00847	0.0253	0.0085	0.02552	0.00832	0.02492		0.00846	0.000752697	0.00847	0.00106	0.0085	0.00101	0.00832	0.000439734		0.00846	0.02479	0.00847	0.02424	0.0085	0.02451	0.00832	0.02448
0.00848	0.02564	0.00849	0.0254	0.00852	0.02562	0.00834	0.02502		0.00848	0.000723157	0.00849	0.00103	0.00852	0.00101	0.00834	0.000407727		0.00848	0.02492	0.00849	0.02437	0.00852	0.02461	0.00834	0.02461
0.0085	0.02574	0.0085	0.0255	0.00853	0.02572	0.00836	0.02512		0.0085	0.000697178	0.0085	0.00101	0.00853	0.00102	0.00836	0.000378619		0.0085	0.02504	0.0085	0.02449	0.00853	0.0247	0.00836	0.02474
0.00851	0.02584	0.00852	0.0256	0.00855	0.02582	0.00837	0.02521		0.00851	0.000677505	0.00852	0.000988235	0.00855	0.00104	0.00837	0.000349992		0.00851	0.02516	0.00852	0.02461	0.00855	0.02478	0.00837	0.02486
0.00853	0.02594	0.00854	0.02569	0.00857	0.02591	0.00839	0.02531		0.00853	0.000663264	0.00854	0.000971952	0.00857	0.00106	0.00839	0.000321601		0.00853	0.02527	0.00854	0.02472	0.00857	0.02486	0.00839	0.02499
0.00855	0.02604	0.00855	0.02579	0.00859	0.02601	0.00841	0.0254		0.00855	0.000652013	0.00855	0.000959226	0.00859	0.00108	0.00841	0.000294331		0.00855	0.02538	0.00855	0.02483	0.00859	0.02493	0.00841	0.02511
0.00856	0.02614	0.00857	0.02589	0.0086	0.02611	0.00842	0.0255		0.00856	0.000643287	0.00857	0.00094883	0.0086	0.00111	0.00842	0.000270786		0.00856	0.02549	0.00857	0.02494	0.0086	0.025	0.00842	0.02523
0.00858	0.02623	0.00859	0.02599	0.00862	0.02621	0.00844	0.0256		0.00858	0.000638499	0.00859	0.000941656	0.00862	0.00114	0.00844	0.000253716		0.00858	0.0256	0.00859	0.02505	0.00862	0.02507	0.00844	0.02534
0.0086	0.02633	0.0086	0.02609	0.00864	0.02631	0.00846	0.02569		0.0086	0.000635921	0.0086	0.00093838	0.00864	0.00118	0.00846	0.000241928		0.0086	0.0257	0.0086	0.02515	0.00864	0.02513	0.00846	0.02545
0.00861	0.02643	0.00862	0.02618	0.00865	0.02641	0.00847	0.02579		0.00861	0.000633244	0.00862	0.000940719	0.00865	0.00121	0.00847	0.000237579		0.00861	0.0258	0.00862	0.02524	0.00865	0.0252	0.00847	0.02555
0.00863	0.02653	0.00864	0.02628	0.00867	0.02651	0.00849	0.02589		0.00863	0.000633281	0.00864	0.000947336	0.00867	0.00125	0.00849	0.000239294		0.00863	0.0259	0.00864	0.02534	0.00867	0.02526	0.00849	0.02565
0.00865	0.02663	0.00865	0.02638	0.00869	0.02661	0.00851	0.02599		0.00865	0.000636564	0.00865	0.000958039	0.00869	0.00129	0.00851	0.000249708		0.00865	0.026	0.00865	0.02542	0.00869	0.02532	0.00851	0.02574
0.00867	0.02673	0.00867	0.02648	0.0087	0.02671	0.00852	0.02608		0.00867	0.000639898	0.00867	0.000967591	0.0087	0.00133	0.00852	0.000265412		0.00867	0.02609	0.00867	0.02551	0.0087	0.02538	0.00852	0.02582
0.00868	0.02683	0.00869	0.02658	0.00872	0.02681	0.00854	0.02618		0.00868	0.000645127	0.00869	0.0009802	0.00872	0.00137	0.00854	0.000287526		0.00868	0.02619	0.00869	0.0256	0.00872	0.02543	0.00854	0.02589
0.0087	0.02693	0.00871	0.02668	0.00874	0.02691	0.00856	0.02628		0.0087	0.000655455	0.00871	0.000997408	0.00874	0.00142	0.00856	0.000314136		0.0087	0.02628	0.00871	0.02568	0.00874	0.02548	0.00856	0.02597
0.00872	0.02703	0.00872	0.02678	0.00876	0.02701	0.00857	0.02638		0.00872	0.000668467	0.00872	0.00102	0.00876	0.00148	0.00857	0.000345089		0.00872	0.02637	0.00872	0.02576	0.00876	0.02553	0.00857	0.02603
0.00873	0.02714	0.00874	0.02688	0.00877	0.02711	0.00859	0.02648		0.00873	0.000683253	0.00874	0.00105	0.00877	0.00153	0.00859	0.00037815		0.00873	0.02645	0.00874	0.02583	0.00877	0.02557	0.00859	0.0261
0.00875	0.02724	0.00876	0.02698	0.00879	0.02721	0.00861	0.02657		0.00875	0.000701831	0.00876	0.00108	0.00879	0.00159	0.00861	0.000413272		0.00875	0.02653	0.00876	0.0259	0.00879	0.02561	0.00861	0.02616
0.00877	0.02734	0.00877	0.02708	0.00881	0.02731	0.00862	0.02667		0.00877	0.000723671	0.00877	0.00111	0.00881	0.00166	0.00862	0.000448931		0.00877	0.02661	0.00877	0.02596	0.00881	0.02565	0.00862	0.02622
0.00878	0.02744	0.00879	0.02718	0.00882	0.02741	0.00864	0.02677		0.00878	0.000751099	0.00879	0.00115	0.00882	0.00172	0.00864	0.000486671		0.00878	0.02669	0.00879	0.02603	0.00882	0.02568	0.00864	0.02628
0.0088	0.02754	0.00881	0.02728	0.00884	0.02751	0.00866	0.02687		0.0088	0.000784517	0.00881	0.00118	0.00884	0.00179	0.00866	0.000525754		0.0088	0.02676	0.00881	0.0261	0.00884	0.02572	0.00866	0.02634
0.00882	0.02764	0.00882	0.02738	0.00886	0.02761	0.00867	0.02697		0.00882	0.000823625	0.00882	0.00122	0.00886	0.00186	0.00867	0.000563648		0.00882	0.02682	0.00882	0.02616	0.00886	0.02574	0.00867	0.0264
0.00883	0.02774	0.00884	0.02748	0.00887	0.02771	0.00869	0.02707		0.00883	0.000867311	0.00884	0.00125	0.00887	0.00193	0.00869	0.000607289		0.00883	0.02688	0.00884	0.02622	0.00887	0.02577	0.00869	0.02646
0.00885	0.02785	0.00886	0.02758	0.00889	0.02781	0.00871	0.02717		0.00885	0.000915008	0.00886	0.0013	0.00889	0.00201	0.00871	0.000655882		0.00885	0.02693	0.00886	0.02628	0.00889	0.0258	0.00871	0.02651
0.00887	0.02795	0.00887	0.02768	0.00891	0.02791	0.00872	0.02726		0.00887	0.000965419	0.00887	0.00134	0.00891	0.00209	0.00872	0.00070832		0.00887	0.02698	0.00887	0.02634	0.00891	0.02582	0.00872	0.02656
0.00889	0.02805	0.00889	0.02778	0.00893	0.02801	0.00874	0.02736		0.00889	0.00102	0.00889	0.0014	0.00893	0.00217	0.00874	0.000765111		0.00889	0.02703	0.00889	0.02638	0.00893	0.02584	0.00874	0.0266
0.0089	0.02815	0.00891	0.02788	0.00894	0.02811	0.00876	0.02746		0.0089	0.00107	0.00891	0.00145	0.00894	0.00225	0.00876	0.000826228		0.0089	0.02708	0.00891	0.02643	0.00894	0.02586	0.00876	0.02664
0.00892	0.02825	0.00893	0.02798	0.00896	0.02821	0.00877	0.02756		0.00892	0.00113	0.00893	0.00151	0.00896	0.00233	0.00877	0.00088923		0.00892	0.02713	0.00893	0.02647	0.00896	0.02588	0.00877	0.02667
0.00894	0.02836	0.00894	0.02808	0.00898	0.02831	0.00879	0.02766		0.00894	0.00119	0.00894	0.00157	0.00898	0.00241	0.00879	0.000956191		0.00894	0.02717	0.00894	0.02651	0.00898	0.0259	0.00879	0.02671
0.00895	0.02846	0.00896	0.02819	0.00899	0.02841	0.00881	0.02776		0.00895	0.00125	0.00896	0.00164	0.00899	0.00249	0.00881	0.00102		0.00895	0.02721	0.00896	0.02655	0.00899	0.02592	0.00881	0.02674
0.00897	0.02856	0.00898	0.02829	0.00901	0.02851	0.00882	0.02786		0.00897	0.00131	0.00898	0.0017	0.00901	0.00257	0.00882	0.00109		0.00897	0.02725	0.00898	0.02658	0.00901	0.02593	0.00882	0.02677
0.00899	0.02866	0.00899	0.02839	0.00903	0.02861	0.00884	0.02796		0.00899	0.00137	0.00899	0.00177	0.00903	0.00266	0.00884	0.00117		0.00899	0.02729	0.00899	0.02662	0.00903	0.02595	0.00884	0.02679
0.009	0.02876	0.00901	0.02849	0.00904	0.02871	0.00886	0.02806		0.009	0.00144	0.00901	0.00184	0.00904	0.00274	0.00886	0.00124		0.009	0.02732	0.00901	0.02665	0.00904	0.02597	0.00886	0.02682
0.00902	0.02887	0.00903	0.02859	0.00906	0.02881	0.00887	0.02816		0.00902	0.00151	0.00903	0.00192	0.00906	0.00282	0.00887	0.00132		0.00902	0.02736	0.00903	0.02667	0.00906	0.02599	0.00887	0.02684
0.00904	0.02897	0.00904	0.02869	0.00908	0.02891	0.00889	0.02826		0.00904	0.00158	0.00904	0.00199	0.00908	0.00291	0.00889	0.0014		0.00904	0.02739	0.00904	0.0267	0.00908	0.02601	0.00889	0.02686
0.00906	0.02907	0.00906	0.02879	0.0091	0.02901	0.00891	0.02836		0.00906	0.00165	0.00906	0.00206	0.0091	0.00299	0.00891	0.00148		0.00906	0.02742	0.00906	0.02673	0.0091	0.02603	0.00891	0.02688
0.00907	0.02918	0.00908	0.02889	0.00911	0.02911	0.00892	0.02846		0.00907	0.00172	0.00908	0.00214	0.00911	0.00306	0.00892	0.00156		0.00907	0.02745	0.00908	0.02676	0.00911	0.02605	0.00892	0.0269
0.00909	0.02928	0.00909	0.029	0.00913	0.02921	0.00894	0.02856		0.00909	0.00179	0.00909	0.00221	0.00913	0.00313	0.00894	0.00164		0.00909	0.02749	0.00909	0.02678	0.00913	0.02608	0.00894	0.02692
0.00911	0.02938	0.00911	0.0291	0.00915	0.02931	0.00896	0.02866		0.00911	0.00186	0.00911	0.00228	0.00915	0.00319	0.00896	0.00172		0.00911	0.02752	0.00911	0.02681	0.00915	0.02612	0.00896	0.02693
0.00912	0.02948	0.00913	0.0292	0.00916	0.02941	0.00897	0.02876		0.00912	0.00192	0.00913	0.00235	0.00916	0.00325	0.00897	0.0018		0.00912	0.02756	0.00913	0.02685	0.00916	0.02617	0.00897	0.02695
0.00914	0.02959	0.00915	0.0293	0.00918	0.02952	0.00899	0.02886		0.00914	0.00199	0.00915	0.00241	0.00918	0.0033	0.00899	0.00188		0.00914	0.0276	0.00915	0.02689	0.00918	0.02622	0.00899	0.02697
0.00916	0.02969	0.00916	0.0294	0.0092	0.02962	0.00901	0.02896		0.00916	0.00205	0.00916	0.00247	0.0092	0.00335	0.00901	0.00196		0.00916	0.02764	0.00916	0.02693	0.0092	0.02627	0.00901	0.02699
0.00917	0.02979	0.00918	0.0295	0.00921	0.02972	0.00902	0.02906		0.00917	0.00211	0.00918	0.00253	0.00921	0.00339	0.00902	0.00204		0.00917	0.02769	0.00918	0.02697	0.00921	0.02633	0.00902	0.02701
0.00919	0.0299	0.0092	0.02961	0.00923	0.02982	0.00904	0.02916		0.00919	0.00217	0.0092	0.00259	0.00923	0.00343	0.00904	0.00212		0.00919	0.02773	0.0092	0.02702	0.00923	0.02639	0.00904	0.02703
0.00921	0.03	0.00921	0.02971	0.00925	0.02992	0.00906	0.02926		0.00921	0.00223	0.00921	0.00265	0.00925	0.00346	0.00906	0.0022		0.00921	0.02777	0.00921	0.02706	0.00925	0.02646	0.00906	0.02705
0.00922	0.0301	0.00923	0.02981	0.00927	0.03002	0.00907	0.02936		0.00922	0.00228	0.00923	0.0027	0.00927	0.00349	0.00907	0.00227		0.00922	0.02782	0.00923	0.02711	0.00927	0.02654	0.00907	0.02708
0.00924	0.03021	0.00925	0.02991	0.00928	0.03012	0.00909	0.02946		0.00924	0.00234	0.00925	0.00276	0.00928	0.0035	0.00909	0.00234		0.00924	0.02787	0.00925	0.02715	0.00928	0.02663	0.00909	0.02712
0.00926	0.03031	0.00926	0.03001	0.0093	0.03023	0.00911	0.02956		0.00926	0.00239	0.00926	0.00282	0.0093	0.0035	0.00911	0.0024		0.00926	0.02792	0.00926	0.0272	0.0093	0.02672	0.00911	0.02716
0.00928	0.03041	0.00928	0.03012	0.00932	0.03033	0.00912	0.02966		0.00928	0.00245	0.00928	0.00288	0.00932	0.0035	0.00912	0.00245		0.00928	0.02796	0.00928	0.02724	0.00932	0.02683	0.00912	0.02721
0.00929	0.03052	0.0093	0.03022	0.00933	0.03043	0.00914	0.02976		0.00929	0.00251	0.0093	0.00293	0.00933	0.00349	0.00914	0.0025		0.00929	0.02801	0.0093	0.02729	0.00933	0.02694	0.00914	0.02726
0.00931	0.03062	0.00931	0.03032	0.00935	0.03053	0.00916	0.02986		0.00931	0.00256	0.00931	0.00299	0.00935	0.00347	0.00916	0.00254		0.00931	0.02806	0.00931	0.02733	0.00935	0.02706	0.00916	0.02732
0.00933	0.03072	0.00933	0.03042	0.00937	0.03064	0.00917	0.02996		0.00933	0.00261	0.00933	0.00304	0.00937	0.00345	0.00917	0.00258		0.00933	0.02811	0.00933	0.02738	0.00937	0.02719	0.00917	0.02738
0.00934	0.03083	0.00935	0.03053	0.00938	0.03074	0.00919	0.03006		0.00934	0.00266	0.00935	0.0031	0.00938	0.00342	0.00919	0.00261		0.00934	0.02817	0.00935	0.02743	0.00938	0.02732	0.00919	0.02744
0.00936	0.03093	0.00937	0.03063	0.0094	0.03084	0.00921	0.03016		0.00936	0.00269	0.00937	0.00315	0.0094	0.00338	0.00921	0.00265		0.00936	0.02824	0.00937	0.02748	0.0094	0.02747	0.00921	0.02751
0.00938	0.03104	0.00938	0.03073	0.00942	0.03095	0.00922	0.03026		0.00938	0.00272	0.00938	0.0032	0.00942	0.00333	0.00922	0.00267		0.00938	0.02832	0.00938	0.02754	0.00942	0.02762	0.00922	0.02759
0.00939	0.03114	0.0094	0.03084	0.00944	0.03105	0.00924	0.03036		0.00939	0.00274	0.0094	0.00323	0.00944	0.00327	0.00924	0.00268		0.00939	0.0284	0.0094	0.02761	0.00944	0.02778	0.00924	0.02768
0.00941	0.03125	0.00942	0.03094	0.00945	0.03116	0.00926	0.03046		0.00941	0.00275	0.00942	0.00325	0.00945	0.00321	0.00926	0.00268		0.00941	0.02849	0.00942	0.02769	0.00945	0.02794	0.00926	0.02779
0.00943	0.03135	0.00943	0.03104	0.00947	0.03126	0.00927	0.03056		0.00943	0.00276	0.00943	0.00326	0.00947	0.00315	0.00927	0.00267		0.00943	0.02859	0.00943	0.02778	0.00947	0.02811	0.00927	0.02789
0.00944	0.03146	0.00945	0.03115	0.00949	0.03137	0.00929	0.03067		0.00944	0.00277	0.00945	0.00327	0.00949	0.00309	0.00929	0.00266		0.00944	0.02869	0.00945	0.02788	0.00949	0.02828	0.00929	0.02801
0.00946	0.03156	0.00947	0.03125	0.0095	0.03147	0.00931	0.03077		0.00946	0.00276	0.00947	0.00327	0.0095	0.00302	0.00931	0.00264		0.00946	0.0288	0.00947	0.02798	0.0095	0.02845	0.00931	0.02813
0.00948	0.03167	0.00948	0.03135	0.00952	0.03158	0.00932	0.03087		0.00948	0.00274	0.00948	0.00326	0.00952	0.00295	0.00932	0.00261		0.00948	0.02892	0.00948	0.0281	0.00952	0.02862	0.00932	0.02826
0.0095	0.03177	0.0095	0.03146	0.00954	0.03168	0.00934	0.03097		0.0095	0.00272	0.0095	0.00324	0.00954	0.00288	0.00934	0.00258		0.0095	0.02906	0.0095	0.02821	0.00954	0.0288	0.00934	0.0284
0.00951	0.03188	0.00952	0.03156	0.00955	0.03179	0.00936	0.03108		0.00951	0.00268	0.00952	0.00322	0.00955	0.00282	0.00936	0.00253		0.00951	0.0292	0.00952	0.02835	0.00955	0.02898	0.00936	0.02854
0.00953	0.03199	0.00954	0.03167	0.00957	0.0319	0.00937	0.03118		0.00953	0.00264	0.00954	0.00318	0.00957	0.00274	0.00937	0.00249		0.00953	0.02934	0.00954	0.02849	0.00957	0.02915	0.00937	0.02869
0.00955	0.03209	0.00955	0.03177	0.00959	0.032	0.00939	0.03128		0.00955	0.0026	0.00955	0.00314	0.00959	0.00267	0.00939	0.00243		0.00955	0.02949	0.00955	0.02864	0.00959	0.02933	0.00939	0.02885
0.00956	0.0322	0.00957	0.03188	0.00961	0.03211	0.00941	0.03139		0.00956	0.00256	0.00957	0.00309	0.00961	0.00261	0.00941	0.00237		0.00956	0.02964	0.00957	0.02879	0.00961	0.0295	0.00941	0.02902
0.00958	0.03231	0.00959	0.03198	0.00962	0.03222	0.00942	0.03149		0.00958	0.00251	0.00959	0.00303	0.00962	0.00254	0.00942	0.00231		0.00958	0.0298	0.00959	0.02895	0.00962	0.02968	0.00942	0.02918
0.0096	0.03241	0.0096	0.03209	0.00964	0.03233	0.00944	0.03159		0.0096	0.00246	0.0096	0.00297	0.00964	0.00247	0.00944	0.00224		0.0096	0.02995	0.0096	0.02912	0.00964	0.02986	0.00944	0.02936
0.00961	0.03252	0.00962	0.0322	0.00966	0.03243	0.00946	0.0317		0.00961	0.00241	0.00962	0.00291	0.00966	0.0024	0.00946	0.00217		0.00961	0.03011	0.00962	0.02928	0.00966	0.03003	0.00946	0.02953
0.00963	0.03263	0.00964	0.0323	0.00967	0.03254	0.00947	0.0318		0.00963	0.00235	0.00964	0.00285	0.00967	0.00233	0.00947	0.0021		0.00963	0.03028	0.00964	0.02945	0.00967	0.03021	0.00947	0.02971
0.00965	0.03274	0.00965	0.03241	0.00969	0.03265	0.00949	0.03191		0.00965	0.00229	0.00965	0.00279	0.00969	0.00227	0.00949	0.00202		0.00965	0.03045	0.00965	0.02962	0.00969	0.03038	0.00949	0.02989
0.00966	0.03285	0.00967	0.03252	0.00971	0.03276	0.00951	0.03201		0.00966	0.00222	0.00967	0.00273	0.00971	0.0022	0.00951	0.00195		0.00966	0.03063	0.00967	0.02979	0.00971	0.03056	0.00951	0.03007
0.00968	0.03295	0.00969	0.03262	0.00972	0.03287	0.00952	0.03212		0.00968	0.00214	0.00969	0.00267	0.00972	0.00214	0.00952	0.00187		0.00968	0.03081	0.00969	0.02996	0.00972	0.03073	0.00952	0.03025
0.0097	0.03306	0.0097	0.03273	0.00974	0.03298	0.00954	0.03223		0.0097	0.00206	0.0097	0.0026	0.00974	0.00208	0.00954	0.0018		0.0097	0.031	0.0097	0.03013	0.00974	0.0309	0.00954	0.03043
0.00972	0.03317	0.00972	0.03284	0.00976	0.03309	0.00956	0.03233		0.00972	0.00199	0.00972	0.00254	0.00976	0.00203	0.00956	0.00172		0.00972	0.03119	0.00972	0.0303	0.00976	0.03106	0.00956	0.03061
0.00973	0.03328	0.00974	0.03295	0.00978	0.0332	0.00957	0.03244		0.00973	0.00191	0.00974	0.00247	0.00978	0.00198	0.00957	0.00165		0.00973	0.03138	0.00974	0.03048	0.00978	0.03123	0.00957	0.03079
0.00975	0.03339	0.00976	0.03306	0.00979	0.03331	0.00959	0.03255		0.00975	0.00183	0.00976	0.0024	0.00979	0.00193	0.00959	0.00157		0.00975	0.03156	0.00976	0.03066	0.00979	0.03139	0.00959	0.03098
0.00977	0.0335	0.00977	0.03317	0.00981	0.03342	0.00961	0.03265		0.00977	0.00176	0.00977	0.00233	0.00981	0.00188	0.00961	0.0015		0.00977	0.03174	0.00977	0.03084	0.00981	0.03154	0.00961	0.03116
0.00978	0.03361	0.00979	0.03328	0.00983	0.03353	0.00962	0.03276		0.00978	0.00169	0.00979	0.00226	0.00983	0.00183	0.00962	0.00142		0.00978	0.03192	0.00979	0.03102	0.00983	0.0317	0.00962	0.03134
0.0098	0.03373	0.00981	0.03339	0.00984	0.03365	0.00964	0.03287		0.0098	0.00163	0.00981	0.00219	0.00984	0.00179	0.00964	0.00135		0.0098	0.0321	0.00981	0.03119	0.00984	0.03186	0.00964	0.03152
0.00982	0.03384	0.00982	0.0335	0.00986	0.03376	0.00966	0.03298		0.00982	0.00157	0.00982	0.00213	0.00986	0.00175	0.00966	0.00128		0.00982	0.03227	0.00982	0.03137	0.00986	0.03201	0.00966	0.03169
0.00983	0.03395	0.00984	0.03361	0.00988	0.03387	0.00967	0.03309		0.00983	0.00151	0.00984	0.00207	0.00988	0.00171	0.00967	0.00122		0.00983	0.03244	0.00984	0.03154	0.00988	0.03216	0.00967	0.03187
0.00985	0.03406	0.00986	0.03372	0.00989	0.03398	0.00969	0.03319		0.00985	0.00146	0.00986	0.00201	0.00989	0.00167	0.00969	0.00116		0.00985	0.0326	0.00986	0.03171	0.00989	0.03231	0.00969	0.03204
0.00987	0.03417	0.00987	0.03383	0.00991	0.03409	0.00971	0.0333		0.00987	0.0014	0.00987	0.00195	0.00991	0.00163	0.00971	0.0011		0.00987	0.03277	0.00987	0.03188	0.00991	0.03246	0.00971	0.03221
0.00988	0.03429	0.00989	0.03394	0.00993	0.03421	0.00972	0.03341		0.00988	0.00135	0.00989	0.0019	0.00993	0.0016	0.00972	0.00104		0.00988	0.03293	0.00989	0.03204	0.00993	0.03261	0.00972	0.03237
0.0099	0.0344	0.00991	0.03405	0.00995	0.03432	0.00974	0.03352		0.0099	0.0013	0.00991	0.00184	0.00995	0.00156	0.00974	0.00098444		0.0099	0.0331	0.00991	0.03221	0.00995	0.03276	0.00974	0.03254
0.00992	0.03451	0.00992	0.03416	0.00996	0.03443	0.00976	0.03363		0.00992	0.00125	0.00992	0.00179	0.00996	0.00152	0.00976	0.000931212		0.00992	0.03326	0.00992	0.03237	0.00996	0.03291	0.00976	0.0327
0.00994	0.03463	0.00994	0.03427	0.00998	0.03455	0.00977	0.03374		0.00994	0.00121	0.00994	0.00174	0.00998	0.00149	0.00977	0.000880198		0.00994	0.03341	0.00994	0.03253	0.00998	0.03306	0.00977	0.03286
0.00995	0.03474	0.00996	0.03439	0.01	0.03466	0.00979	0.03385		0.00995	0.00117	0.00996	0.00169	0.01	0.00146	0.00979	0.000830576		0.00995	0.03357	0.00996	0.03269	0.01	0.0332	0.00979	0.03302
0.00997	0.03485	0.00998	0.0345	0.01001	0.03477	0.00981	0.03396		0.00997	0.00114	0.00998	0.00165	0.01001	0.00143	0.00981	0.000783399		0.00997	0.03372	0.00998	0.03285	0.01001	0.03335	0.00981	0.03318
0.00999	0.03497	0.00999	0.03461	0.01003	0.03489	0.00982	0.03408		0.00999	0.0011	0.00999	0.00161	0.01003	0.0014	0.00982	0.000739583		0.00999	0.03387	0.00999	0.033	0.01003	0.03349	0.00982	0.03334
0.01	0.03508	0.01001	0.03472	0.01005	0.035	0.00984	0.03419		0.01	0.00107	0.01001	0.00158	0.01005	0.00138	0.00984	0.00069813		0.01	0.03401	0.01001	0.03314	0.01005	0.03362	0.00984	0.03349
0.01002	0.0352	0.01003	0.03484	0.01006	0.03512	0.00986	0.0343		0.01002	0.00104	0.01003	0.00155	0.01006	0.00137	0.00986	0.000657592		0.01002	0.03415	0.01003	0.03329	0.01006	0.03375	0.00986	0.03364
0.01004	0.03531	0.01004	0.03495	0.01008	0.03523	0.00987	0.03441		0.01004	0.00101	0.01004	0.00152	0.01008	0.00136	0.00987	0.000618808		0.01004	0.0343	0.01004	0.03343	0.01008	0.03388	0.00987	0.03379
0.01005	0.03543	0.01006	0.03506	0.0101	0.03535	0.00989	0.03452		0.01005	0.000980653	0.01006	0.0015	0.0101	0.00136	0.00989	0.000583361		0.01005	0.03445	0.01006	0.03357	0.0101	0.03399	0.00989	0.03394
0.01007	0.03554	0.01008	0.03518	0.01012	0.03546	0.00991	0.03463		0.01007	0.000953604	0.01008	0.00147	0.01012	0.00136	0.00991	0.000551182		0.01007	0.03459	0.01008	0.03371	0.01012	0.03411	0.00991	0.03408
0.01009	0.03566	0.01009	0.03529	0.01013	0.03558	0.00992	0.03475		0.01009	0.000930996	0.01009	0.00144	0.01013	0.00137	0.00992	0.000522032		0.01009	0.03473	0.01009	0.03385	0.01013	0.03421	0.00992	0.03422
0.01011	0.03577	0.01011	0.03541	0.01015	0.03569	0.00994	0.03486		0.01011	0.000912842	0.01011	0.00142	0.01015	0.00138	0.00994	0.000491268		0.01011	0.03486	0.01011	0.03399	0.01015	0.03431	0.00994	0.03437
0.01012	0.03589	0.01013	0.03552	0.01017	0.03581	0.00996	0.03497		0.01012	0.000901309	0.01013	0.0014	0.01017	0.0014	0.00996	0.000460781		0.01012	0.03499	0.01013	0.03412	0.01017	0.03441	0.00996	0.03451
0.01014	0.03601	0.01014	0.03564	0.01018	0.03593	0.00997	0.03509		0.01014	0.000893015	0.01014	0.00138	0.01018	0.00143	0.00997	0.000428791		0.01014	0.03511	0.01014	0.03425	0.01018	0.0345	0.00997	0.03466
0.01016	0.03612	0.01016	0.03575	0.0102	0.03604	0.00999	0.0352		0.01016	0.00088747	0.01016	0.00137	0.0102	0.00146	0.00999	0.000397925		0.01016	0.03523	0.01016	0.03438	0.0102	0.03458	0.00999	0.0348
0.01017	0.03624	0.01018	0.03587	0.01022	0.03616	0.01001	0.03531		0.01017	0.000882437	0.01018	0.00136	0.01022	0.00149	0.01001	0.000370495		0.01017	0.03536	0.01018	0.0345	0.01022	0.03466	0.01001	0.03494
0.01019	0.03635	0.0102	0.03598	0.01023	0.03628	0.01002	0.03543		0.01019	0.00088134	0.0102	0.00136	0.01023	0.00154	0.01002	0.000347433		0.01019	0.03547	0.0102	0.03462	0.01023	0.03474	0.01002	0.03508
0.01021	0.03647	0.01021	0.0361	0.01025	0.03639	0.01004	0.03554		0.01021	0.000882272	0.01021	0.00136	0.01025	0.00158	0.01004	0.0003313		0.01021	0.03559	0.01021	0.03474	0.01025	0.03481	0.01004	0.03521
0.01022	0.03659	0.01023	0.03621	0.01027	0.03651	0.01006	0.03566		0.01022	0.000888118	0.01023	0.00136	0.01027	0.00163	0.01006	0.000320127		0.01022	0.0357	0.01023	0.03486	0.01027	0.03488	0.01006	0.03533
0.01024	0.03671	0.01025	0.03633	0.01029	0.03662	0.01007	0.03577		0.01024	0.000894949	0.01025	0.00136	0.01029	0.00168	0.01007	0.000316665		0.01024	0.03581	0.01025	0.03497	0.01029	0.03495	0.01007	0.03545
0.01026	0.03682	0.01026	0.03645	0.0103	0.03674	0.01009	0.03588		0.01026	0.000904686	0.01026	0.00137	0.0103	0.00173	0.01009	0.000319342		0.01026	0.03592	0.01026	0.03507	0.0103	0.03501	0.01009	0.03556
0.01027	0.03694	0.01028	0.03656	0.01032	0.03686	0.01011	0.036		0.01027	0.00091548	0.01028	0.00139	0.01032	0.00178	0.01011	0.000328683		0.01027	0.03603	0.01028	0.03517	0.01032	0.03507	0.01011	0.03567
0.01029	0.03706	0.0103	0.03668	0.01034	0.03698	0.01012	0.03611		0.01029	0.000927994	0.0103	0.00141	0.01034	0.00185	0.01012	0.000342812		0.01029	0.03613	0.0103	0.03527	0.01034	0.03513	0.01012	0.03577
0.01031	0.03718	0.01031	0.03679	0.01035	0.03709	0.01014	0.03623		0.01031	0.000943088	0.01031	0.00144	0.01035	0.00191	0.01014	0.000364775		0.01031	0.03623	0.01031	0.03536	0.01035	0.03518	0.01014	0.03586
0.01033	0.0373	0.01033	0.03691	0.01037	0.03721	0.01016	0.03634		0.01033	0.000960064	0.01033	0.00146	0.01037	0.00198	0.01016	0.000393229		0.01033	0.03634	0.01033	0.03545	0.01037	0.03523	0.01016	0.03595
0.01034	0.03741	0.01035	0.03703	0.01039	0.03733	0.01017	0.03646		0.01034	0.000978951	0.01035	0.00149	0.01039	0.00206	0.01017	0.000426441		0.01034	0.03643	0.01035	0.03554	0.01039	0.03527	0.01017	0.03603
0.01036	0.03753	0.01036	0.03715	0.0104	0.03744	0.01019	0.03658		0.01036	0.001	0.01036	0.00152	0.0104	0.00213	0.01019	0.000462656		0.01036	0.03653	0.01036	0.03563	0.0104	0.03531	0.01019	0.03611
0.01038	0.03765	0.01038	0.03726	0.01042	0.03756	0.01021	0.03669		0.01038	0.00103	0.01038	0.00155	0.01042	0.0022	0.01021	0.000504155		0.01038	0.03663	0.01038	0.03571	0.01042	0.03536	0.01021	0.03619
0.01039	0.03777	0.0104	0.03738	0.01044	0.03768	0.01022	0.03681		0.01039	0.00105	0.0104	0.00159	0.01044	0.00228	0.01022	0.000550267		0.01039	0.03672	0.0104	0.0358	0.01044	0.0354	0.01022	0.03626
0.01041	0.03789	0.01042	0.0375	0.01046	0.0378	0.01024	0.03692		0.01041	0.00108	0.01042	0.00162	0.01046	0.00235	0.01024	0.000599604		0.01041	0.03681	0.01042	0.03588	0.01046	0.03544	0.01024	0.03632
0.01043	0.03801	0.01043	0.03762	0.01047	0.03791	0.01026	0.03704		0.01043	0.00112	0.01043	0.00166	0.01047	0.00243	0.01026	0.00065207		0.01043	0.03689	0.01043	0.03595	0.01047	0.03548	0.01026	0.03639
0.01044	0.03813	0.01045	0.03773	0.01049	0.03803	0.01027	0.03715		0.01044	0.00115	0.01045	0.0017	0.01049	0.00251	0.01027	0.000707622		0.01044	0.03697	0.01045	0.03603	0.01049	0.03553	0.01027	0.03645
0.01046	0.03825	0.01047	0.03785	0.01051	0.03815	0.01029	0.03727		0.01046	0.00119	0.01047	0.00175	0.01051	0.00258	0.01029	0.000768097		0.01046	0.03705	0.01047	0.0361	0.01051	0.03557	0.01029	0.0365
0.01048	0.03837	0.01048	0.03797	0.01052	0.03827	0.01031	0.03739		0.01048	0.00123	0.01048	0.0018	0.01052	0.00266	0.01031	0.000833324		0.01048	0.03713	0.01048	0.03617	0.01052	0.03561	0.01031	0.03655
0.01049	0.03849	0.0105	0.03809	0.01054	0.03838	0.01032	0.0375		0.01049	0.00128	0.0105	0.00185	0.01054	0.00273	0.01032	0.000900943		0.01049	0.03721	0.0105	0.03624	0.01054	0.03565	0.01032	0.0366
0.01051	0.03861	0.01052	0.03821	0.01056	0.0385	0.01034	0.03762		0.01051	0.00132	0.01052	0.0019	0.01056	0.00281	0.01034	0.000968765		0.01051	0.03729	0.01052	0.0363	0.01056	0.03569	0.01034	0.03665
0.01053	0.03872	0.01053	0.03832	0.01057	0.03862	0.01036	0.03774		0.01053	0.00136	0.01053	0.00196	0.01057	0.00289	0.01036	0.00104		0.01053	0.03736	0.01053	0.03637	0.01057	0.03573	0.01036	0.0367
0.01055	0.03884	0.01055	0.03844	0.01059	0.03874	0.01037	0.03785		0.01055	0.00141	0.01055	0.00201	0.01059	0.00296	0.01037	0.00111		0.01055	0.03743	0.01055	0.03643	0.01059	0.03578	0.01037	0.03674
0.01056	0.03896	0.01057	0.03856	0.01061	0.03886	0.01039	0.03797		0.01056	0.00146	0.01057	0.00207	0.01061	0.00304	0.01039	0.00118		0.01056	0.03751	0.01057	0.03649	0.01061	0.03582	0.01039	0.03679
0.01058	0.03908	0.01059	0.03868	0.01063	0.03897	0.01041	0.03808		0.01058	0.00151	0.01059	0.00212	0.01063	0.00311	0.01041	0.00125		0.01058	0.03757	0.01059	0.03656	0.01063	0.03586	0.01041	0.03683
0.0106	0.03921	0.0106	0.0388	0.01064	0.03909	0.01042	0.0382		0.0106	0.00156	0.0106	0.00218	0.01064	0.00319	0.01042	0.00133		0.0106	0.03764	0.0106	0.03662	0.01064	0.03591	0.01042	0.03688
0.01061	0.03933	0.01062	0.03892	0.01066	0.03921	0.01044	0.03832		0.01061	0.00162	0.01062	0.00223	0.01066	0.00326	0.01044	0.0014		0.01061	0.03771	0.01062	0.03669	0.01066	0.03595	0.01044	0.03692
0.01063	0.03945	0.01064	0.03904	0.01068	0.03933	0.01046	0.03844		0.01063	0.00167	0.01064	0.00229	0.01068	0.00333	0.01046	0.00148		0.01063	0.03777	0.01064	0.03675	0.01068	0.036	0.01046	0.03696
0.01065	0.03957	0.01065	0.03915	0.01069	0.03945	0.01047	0.03855		0.01065	0.00173	0.01065	0.00234	0.01069	0.0034	0.01047	0.00155		0.01065	0.03783	0.01065	0.03681	0.01069	0.03605	0.01047	0.037
0.01066	0.03969	0.01067	0.03927	0.01071	0.03957	0.01049	0.03867		0.01066	0.00179	0.01067	0.0024	0.01071	0.00347	0.01049	0.00163		0.01066	0.03789	0.01067	0.03687	0.01071	0.0361	0.01049	0.03704
0.01068	0.03981	0.01069	0.03939	0.01073	0.03969	0.01051	0.03879		0.01068	0.00186	0.01069	0.00246	0.01073	0.00354	0.01051	0.0017		0.01068	0.03795	0.01069	0.03693	0.01073	0.03615	0.01051	0.03709
0.0107	0.03993	0.0107	0.03951	0.01074	0.0398	0.01052	0.0389		0.0107	0.00192	0.0107	0.00252	0.01074	0.0036	0.01052	0.00177		0.0107	0.03801	0.0107	0.03699	0.01074	0.0362	0.01052	0.03714
0.01071	0.04005	0.01072	0.03963	0.01076	0.03992	0.01054	0.03902		0.01071	0.00198	0.01072	0.00258	0.01076	0.00367	0.01054	0.00184		0.01071	0.03807	0.01072	0.03705	0.01076	0.03626	0.01054	0.03718
0.01073	0.04017	0.01074	0.03975	0.01078	0.04004	0.01056	0.03914		0.01073	0.00204	0.01074	0.00264	0.01078	0.00373	0.01056	0.00191		0.01073	0.03813	0.01074	0.03711	0.01078	0.03631	0.01056	0.03723
0.01075	0.04029	0.01075	0.03987	0.0108	0.04016	0.01057	0.03925		0.01075	0.00211	0.01075	0.00269	0.0108	0.0038	0.01057	0.00198		0.01075	0.03818	0.01075	0.03718	0.0108	0.03636	0.01057	0.03727
0.01077	0.04041	0.01077	0.03999	0.01081	0.04028	0.01059	0.03937		0.01077	0.00217	0.01077	0.00276	0.01081	0.00386	0.01059	0.00205		0.01077	0.03824	0.01077	0.03724	0.01081	0.03642	0.01059	0.03732
0.01078	0.04053	0.01079	0.04011	0.01083	0.0404	0.01061	0.03949		0.01078	0.00224	0.01079	0.00282	0.01083	0.00391	0.01061	0.00213		0.01078	0.0383	0.01079	0.03729	0.01083	0.03649	0.01061	0.03736
0.0108	0.04066	0.01081	0.04023	0.01085	0.04052	0.01062	0.03961		0.0108	0.0023	0.01081	0.00288	0.01085	0.00394	0.01062	0.0022		0.0108	0.03835	0.01081	0.03735	0.01085	0.03658	0.01062	0.03741
0.01082	0.04078	0.01082	0.04035	0.01086	0.04064	0.01064	0.03972		0.01082	0.00237	0.01082	0.00294	0.01086	0.00397	0.01064	0.00227		0.01082	0.03841	0.01082	0.03741	0.01086	0.03667	0.01064	0.03746
0.01083	0.0409	0.01084	0.04047	0.01088	0.04076	0.01066	0.03984		0.01083	0.00244	0.01084	0.00301	0.01088	0.00398	0.01066	0.00234		0.01083	0.03846	0.01084	0.03746	0.01088	0.03677	0.01066	0.03751
0.01085	0.04102	0.01086	0.04059	0.0109	0.04088	0.01067	0.03996		0.01085	0.0025	0.01086	0.00308	0.0109	0.004	0.01067	0.0024		0.01085	0.03852	0.01086	0.03751	0.0109	0.03688	0.01067	0.03756
0.01087	0.04114	0.01087	0.04071	0.01091	0.041	0.01069	0.04008		0.01087	0.00257	0.01087	0.00314	0.01091	0.00401	0.01069	0.00247		0.01087	0.03857	0.01087	0.03757	0.01091	0.03699	0.01069	0.03761
0.01088	0.04126	0.01089	0.04083	0.01093	0.04112	0.01071	0.0402		0.01088	0.00264	0.01089	0.00321	0.01093	0.004	0.01071	0.00253		0.01088	0.03863	0.01089	0.03762	0.01093	0.03712	0.01071	0.03767
0.0109	0.04139	0.01091	0.04095	0.01095	0.04124	0.01072	0.04031		0.0109	0.0027	0.01091	0.00327	0.01095	0.00398	0.01072	0.00259		0.0109	0.03868	0.01091	0.03768	0.01095	0.03726	0.01072	0.03772
0.01092	0.04151	0.01092	0.04107	0.01097	0.04136	0.01074	0.04043		0.01092	0.00277	0.01092	0.00334	0.01097	0.00395	0.01074	0.00266		0.01092	0.03874	0.01092	0.03773	0.01097	0.03741	0.01074	0.03778
0.01093	0.04163	0.01094	0.04119	0.01098	0.04148	0.01076	0.04055		0.01093	0.00283	0.01094	0.0034	0.01098	0.00391	0.01076	0.00272		0.01093	0.0388	0.01094	0.03779	0.01098	0.03757	0.01076	0.03784
0.01095	0.04175	0.01096	0.04131	0.011	0.0416	0.01077	0.04067		0.01095	0.00288	0.01096	0.00347	0.011	0.00386	0.01077	0.00276		0.01095	0.03887	0.01096	0.03784	0.011	0.03775	0.01077	0.0379
0.01097	0.04187	0.01097	0.04143	0.01102	0.04172	0.01079	0.04079		0.01097	0.00292	0.01097	0.00354	0.01102	0.0038	0.01079	0.0028		0.01097	0.03895	0.01097	0.0379	0.01102	0.03792	0.01079	0.03799
0.01099	0.042	0.01099	0.04155	0.01103	0.04185	0.01081	0.04091		0.01099	0.00295	0.01099	0.00359	0.01103	0.00374	0.01081	0.00283		0.01099	0.03905	0.01099	0.03797	0.01103	0.03811	0.01081	0.03808
0.011	0.04212	0.01101	0.04168	0.01105	0.04197	0.01082	0.04102		0.011	0.00297	0.01101	0.00363	0.01105	0.00368	0.01082	0.00284		0.011	0.03915	0.01101	0.03804	0.01105	0.03829	0.01082	0.03818
0.01102	0.04224	0.01103	0.0418	0.01107	0.04209	0.01084	0.04114		0.01102	0.00298	0.01103	0.00367	0.01107	0.00362	0.01084	0.00285		0.01102	0.03926	0.01103	0.03813	0.01107	0.03847	0.01084	0.03829
0.01104	0.04237	0.01104	0.04192	0.01108	0.04221	0.01086	0.04126		0.01104	0.00299	0.01104	0.00369	0.01108	0.00356	0.01086	0.00285		0.01104	0.03937	0.01104	0.03822	0.01108	0.03865	0.01086	0.03841
0.01105	0.04249	0.01106	0.04204	0.0111	0.04234	0.01087	0.04138		0.01105	0.003	0.01106	0.00371	0.0111	0.0035	0.01087	0.00285		0.01105	0.03949	0.01106	0.03833	0.0111	0.03884	0.01087	0.03853
0.01107	0.04261	0.01108	0.04216	0.01112	0.04246	0.01089	0.0415		0.01107	0.003	0.01108	0.00372	0.01112	0.00344	0.01089	0.00284		0.01107	0.03961	0.01108	0.03844	0.01112	0.03902	0.01089	0.03866
0.01109	0.04274	0.01109	0.04228	0.01114	0.04258	0.01091	0.04162		0.01109	0.003	0.01109	0.00373	0.01114	0.00339	0.01091	0.00281		0.01109	0.03974	0.01109	0.03856	0.01114	0.0392	0.01091	0.03881
0.0111	0.04286	0.01111	0.0424	0.01115	0.04271	0.01092	0.04174		0.0111	0.00298	0.01111	0.00371	0.01115	0.00332	0.01092	0.00277		0.0111	0.03988	0.01111	0.03869	0.01115	0.03938	0.01092	0.03897
0.01112	0.04298	0.01113	0.04253	0.01117	0.04283	0.01094	0.04186		0.01112	0.00294	0.01113	0.00367	0.01117	0.00326	0.01094	0.00272		0.01112	0.04004	0.01113	0.03885	0.01117	0.03958	0.01094	0.03914
0.01114	0.04311	0.01114	0.04265	0.01119	0.04296	0.01096	0.04198		0.01114	0.0029	0.01114	0.00363	0.01119	0.00318	0.01096	0.00267		0.01114	0.04021	0.01114	0.03902	0.01119	0.03977	0.01096	0.03931
0.01115	0.04323	0.01116	0.04277	0.0112	0.04308	0.01097	0.0421		0.01115	0.00285	0.01116	0.00357	0.0112	0.00311	0.01097	0.00261		0.01115	0.04038	0.01116	0.0392	0.0112	0.03997	0.01097	0.03949
0.01117	0.04336	0.01118	0.0429	0.01122	0.04321	0.01099	0.04222		0.01117	0.0028	0.01118	0.00352	0.01122	0.00303	0.01099	0.00255		0.01117	0.04056	0.01118	0.03938	0.01122	0.04018	0.01099	0.03968
0.01119	0.04348	0.01119	0.04302	0.01124	0.04333	0.01101	0.04235		0.01119	0.00275	0.01119	0.00346	0.01124	0.00295	0.01101	0.00248		0.01119	0.04073	0.01119	0.03956	0.01124	0.04038	0.01101	0.03986
0.01121	0.04361	0.01121	0.04314	0.01125	0.04346	0.01102	0.04247		0.01121	0.0027	0.01121	0.0034	0.01125	0.00288	0.01102	0.00241		0.01121	0.04091	0.01121	0.03975	0.01125	0.04058	0.01102	0.04005
0.01122	0.04373	0.01123	0.04327	0.01127	0.04358	0.01104	0.04259		0.01122	0.00264	0.01123	0.00334	0.01127	0.0028	0.01104	0.00235		0.01122	0.04109	0.01123	0.03993	0.01127	0.04078	0.01104	0.04024
0.01124	0.04386	0.01125	0.04339	0.01129	0.04371	0.01106	0.04271		0.01124	0.00259	0.01125	0.00328	0.01129	0.00273	0.01106	0.00228		0.01124	0.04127	0.01125	0.04011	0.01129	0.04098	0.01106	0.04043
0.01126	0.04399	0.01126	0.04352	0.01131	0.04384	0.01107	0.04283		0.01126	0.00253	0.01126	0.00322	0.01131	0.00266	0.01107	0.00221		0.01126	0.04146	0.01126	0.0403	0.01131	0.04118	0.01107	0.04063
0.01127	0.04411	0.01128	0.04364	0.01132	0.04396	0.01109	0.04296		0.01127	0.00246	0.01128	0.00315	0.01132	0.00259	0.01109	0.00214		0.01127	0.04165	0.01128	0.04049	0.01132	0.04137	0.01109	0.04082
0.01129	0.04424	0.0113	0.04377	0.01134	0.04409	0.01111	0.04308		0.01129	0.00239	0.0113	0.00309	0.01134	0.00252	0.01111	0.00206		0.01129	0.04185	0.0113	0.04068	0.01134	0.04157	0.01111	0.04102
0.01131	0.04437	0.01131	0.04389	0.01136	0.04422	0.01112	0.0432		0.01131	0.00232	0.01131	0.00303	0.01136	0.00246	0.01112	0.00198		0.01131	0.04205	0.01131	0.04087	0.01136	0.04175	0.01112	0.04122
0.01132	0.04449	0.01133	0.04402	0.01137	0.04435	0.01114	0.04333		0.01132	0.00225	0.01133	0.00296	0.01137	0.00241	0.01114	0.0019		0.01132	0.04225	0.01133	0.04106	0.01137	0.04194	0.01114	0.04143
0.01134	0.04462	0.01135	0.04414	0.01139	0.04447	0.01116	0.04345		0.01134	0.00218	0.01135	0.0029	0.01139	0.00235	0.01116	0.00182		0.01134	0.04244	0.01135	0.04125	0.01139	0.04212	0.01116	0.04164
0.01136	0.04475	0.01136	0.04427	0.01141	0.0446	0.01117	0.04358		0.01136	0.00212	0.01136	0.00283	0.01141	0.0023	0.01117	0.00173		0.01136	0.04264	0.01136	0.04144	0.01141	0.0423	0.01117	0.04184
0.01138	0.04488	0.01138	0.0444	0.01142	0.04473	0.01119	0.0437		0.01138	0.00205	0.01138	0.00276	0.01142	0.00225	0.01119	0.00165		0.01138	0.04283	0.01138	0.04163	0.01142	0.04248	0.01119	0.04205
0.01139	0.04501	0.0114	0.04452	0.01144	0.04486	0.0112	0.04383		0.01139	0.00199	0.0114	0.0027	0.01144	0.00221	0.0112	0.00157		0.01139	0.04302	0.0114	0.04182	0.01144	0.04265	0.0112	0.04226
0.01141	0.04514	0.01141	0.04465	0.01146	0.04499	0.01122	0.04395		0.01141	0.00193	0.01141	0.00264	0.01146	0.00217	0.01122	0.00149		0.01141	0.04321	0.01141	0.04201	0.01146	0.04282	0.01122	0.04246
0.01143	0.04527	0.01143	0.04478	0.01148	0.04512	0.01124	0.04408		0.01143	0.00187	0.01143	0.00259	0.01148	0.00213	0.01124	0.00142		0.01143	0.04339	0.01143	0.04219	0.01148	0.04299	0.01124	0.04266
0.01144	0.0454	0.01145	0.04491	0.01149	0.04525	0.01125	0.0442		0.01144	0.00182	0.01145	0.00253	0.01149	0.00209	0.01125	0.00135		0.01144	0.04358	0.01145	0.04238	0.01149	0.04316	0.01125	0.04285
0.01146	0.04552	0.01147	0.04503	0.01151	0.04538	0.01127	0.04433		0.01146	0.00176	0.01147	0.00247	0.01151	0.00205	0.01127	0.00128		0.01146	0.04376	0.01147	0.04256	0.01151	0.04333	0.01127	0.04305
0.01148	0.04565	0.01148	0.04516	0.01153	0.04551	0.01129	0.04445		0.01148	0.00171	0.01148	0.00241	0.01153	0.00201	0.01129	0.00122		0.01148	0.04395	0.01148	0.04275	0.01153	0.0435	0.01129	0.04324
0.01149	0.04579	0.0115	0.04529	0.01154	0.04564	0.0113	0.04458		0.01149	0.00166	0.0115	0.00236	0.01154	0.00197	0.0113	0.00116		0.01149	0.04413	0.0115	0.04293	0.01154	0.04367	0.0113	0.04343
0.01151	0.04592	0.01152	0.04542	0.01156	0.04577	0.01132	0.04471		0.01151	0.00161	0.01152	0.00231	0.01156	0.00194	0.01132	0.0011		0.01151	0.04431	0.01152	0.04311	0.01156	0.04383	0.01132	0.04361
0.01153	0.04605	0.01153	0.04555	0.01158	0.0459	0.01134	0.04484		0.01153	0.00156	0.01153	0.00226	0.01158	0.0019	0.01134	0.00105		0.01153	0.04448	0.01153	0.04329	0.01158	0.044	0.01134	0.04379
0.01154	0.04618	0.01155	0.04568	0.01159	0.04603	0.01135	0.04496		0.01154	0.00152	0.01155	0.00221	0.01159	0.00188	0.01135	0.000992281		0.01154	0.04466	0.01155	0.04346	0.01159	0.04416	0.01135	0.04397
0.01156	0.04631	0.01157	0.04581	0.01161	0.04616	0.01137	0.04509		0.01156	0.00148	0.01157	0.00217	0.01161	0.00185	0.01137	0.000940856		0.01156	0.04483	0.01157	0.04364	0.01161	0.04431	0.01137	0.04415
0.01158	0.04644	0.01158	0.04594	0.01163	0.0463	0.01139	0.04522		0.01158	0.00144	0.01158	0.00212	0.01163	0.00184	0.01139	0.000894042		0.01158	0.045	0.01158	0.04381	0.01163	0.04446	0.01139	0.04433
0.0116	0.04657	0.0116	0.04607	0.01165	0.04643	0.0114	0.04535		0.0116	0.0014	0.0116	0.00208	0.01165	0.00183	0.0114	0.000848167		0.0116	0.04518	0.0116	0.04399	0.01165	0.0446	0.0114	0.0445
0.01161	0.0467	0.01162	0.0462	0.01166	0.04656	0.01142	0.04548		0.01161	0.00135	0.01162	0.00204	0.01166	0.00183	0.01142	0.000805877		0.01161	0.04535	0.01162	0.04416	0.01166	0.04473	0.01142	0.04467
0.01163	0.04684	0.01164	0.04633	0.01168	0.04669	0.01144	0.0456		0.01163	0.00131	0.01164	0.002	0.01168	0.00184	0.01144	0.000763747		0.01163	0.04553	0.01164	0.04433	0.01168	0.04486	0.01144	0.04484
0.01165	0.04697	0.01165	0.04646	0.0117	0.04682	0.01145	0.04573		0.01165	0.00127	0.01165	0.00196	0.0117	0.00184	0.01145	0.000724951		0.01165	0.0457	0.01165	0.0445	0.0117	0.04498	0.01145	0.04501
0.01166	0.0471	0.01167	0.04659	0.01171	0.04696	0.01147	0.04586		0.01166	0.00124	0.01167	0.00193	0.01171	0.00186	0.01147	0.000686931		0.01166	0.04587	0.01167	0.04466	0.01171	0.0451	0.01147	0.04518
0.01168	0.04724	0.01169	0.04672	0.01173	0.04709	0.01149	0.04599		0.01168	0.00121	0.01169	0.00189	0.01173	0.00188	0.01149	0.00064647		0.01168	0.04603	0.01169	0.04483	0.01173	0.04521	0.01149	0.04535
0.0117	0.04737	0.0117	0.04685	0.01175	0.04722	0.0115	0.04612		0.0117	0.00118	0.0117	0.00187	0.01175	0.0019	0.0115	0.000606162		0.0117	0.04619	0.0117	0.04498	0.01175	0.04532	0.0115	0.04552
0.01171	0.0475	0.01172	0.04699	0.01176	0.04736	0.01152	0.04625		0.01171	0.00116	0.01172	0.00185	0.01176	0.00192	0.01152	0.000565886		0.01171	0.04634	0.01172	0.04514	0.01176	0.04543	0.01152	0.04569
0.01173	0.04764	0.01174	0.04712	0.01178	0.04749	0.01154	0.04638		0.01173	0.00114	0.01174	0.00183	0.01178	0.00195	0.01154	0.000526863		0.01173	0.04649	0.01174	0.04529	0.01178	0.04554	0.01154	0.04586
0.01175	0.04777	0.01175	0.04725	0.0118	0.04762	0.01155	0.04651		0.01175	0.00113	0.01175	0.00182	0.0118	0.00199	0.01155	0.000493406		0.01175	0.04664	0.01175	0.04543	0.0118	0.04564	0.01155	0.04602
0.01176	0.0479	0.01177	0.04738	0.01182	0.04776	0.01157	0.04664		0.01176	0.00111	0.01177	0.00181	0.01182	0.00203	0.01157	0.00046574		0.01176	0.04679	0.01177	0.04558	0.01182	0.04573	0.01157	0.04618
0.01178	0.04804	0.01179	0.04751	0.01183	0.04789	0.01159	0.04677		0.01178	0.0011	0.01179	0.0018	0.01183	0.00207	0.01159	0.000446971		0.01178	0.04693	0.01179	0.04572	0.01183	0.04582	0.01159	0.04633
0.0118	0.04817	0.0118	0.04765	0.01185	0.04802	0.0116	0.04691		0.0118	0.0011	0.0118	0.00179	0.01185	0.00211	0.0116	0.000435385		0.0118	0.04707	0.0118	0.04586	0.01185	0.04591	0.0116	0.04647
0.01182	0.04831	0.01182	0.04778	0.01187	0.04816	0.01162	0.04704		0.01182	0.0011	0.01182	0.00179	0.01187	0.00215	0.01162	0.000430979		0.01182	0.04721	0.01182	0.04599	0.01187	0.046	0.01162	0.04661
0.01183	0.04844	0.01184	0.04791	0.01188	0.04829	0.01164	0.04717		0.01183	0.0011	0.01184	0.00179	0.01188	0.0022	0.01164	0.000430634		0.01183	0.04734	0.01184	0.04613	0.01188	0.04609	0.01164	0.04674
0.01185	0.04858	0.01186	0.04805	0.0119	0.04843	0.01165	0.0473		0.01185	0.00111	0.01186	0.00179	0.0119	0.00225	0.01165	0.000436254		0.01185	0.04747	0.01186	0.04626	0.0119	0.04618	0.01165	0.04686
0.01187	0.04871	0.01187	0.04818	0.01192	0.04856	0.01167	0.04743		0.01187	0.00111	0.01187	0.00179	0.01192	0.0023	0.01167	0.000449999		0.01187	0.0476	0.01187	0.04639	0.01192	0.04626	0.01167	0.04698
0.01188	0.04885	0.01189	0.04831	0.01193	0.04869	0.01169	0.04756		0.01188	0.00113	0.01189	0.0018	0.01193	0.00235	0.01169	0.000467709		0.01188	0.04772	0.01189	0.04651	0.01193	0.04634	0.01169	0.0471
0.0119	0.04898	0.01191	0.04845	0.01195	0.04883	0.0117	0.04769		0.0119	0.00114	0.01191	0.00181	0.01195	0.00241	0.0117	0.000491345		0.0119	0.04784	0.01191	0.04664	0.01195	0.04642	0.0117	0.0472
0.01192	0.04912	0.01192	0.04858	0.01197	0.04896	0.01172	0.04783		0.01192	0.00116	0.01192	0.00182	0.01197	0.00247	0.01172	0.000517778		0.01192	0.04796	0.01192	0.04676	0.01197	0.0465	0.01172	0.04731
0.01193	0.04926	0.01194	0.04872	0.01199	0.0491	0.01174	0.04796		0.01193	0.00118	0.01194	0.00184	0.01199	0.00252	0.01174	0.000543977		0.01193	0.04808	0.01194	0.04688	0.01199	0.04657	0.01174	0.04742
0.01195	0.04939	0.01196	0.04885	0.012	0.04923	0.01175	0.04809		0.01195	0.0012	0.01196	0.00185	0.012	0.00259	0.01175	0.000574822		0.01195	0.04819	0.01196	0.047	0.012	0.04665	0.01175	0.04752
0.01197	0.04953	0.01197	0.04899	0.01202	0.04937	0.01177	0.04822		0.01197	0.00122	0.01197	0.00187	0.01202	0.00265	0.01177	0.000608871		0.01197	0.04831	0.01197	0.04711	0.01202	0.04672	0.01177	0.04762
0.01198	0.04966	0.01199	0.04912	0.01204	0.0495	0.01179	0.04836		0.01198	0.00124	0.01199	0.0019	0.01204	0.00272	0.01179	0.000648784		0.01198	0.04842	0.01199	0.04722	0.01204	0.04678	0.01179	0.04771
0.012	0.0498	0.01201	0.04926	0.01205	0.04964	0.0118	0.04849		0.012	0.00127	0.01201	0.00192	0.01205	0.00279	0.0118	0.00069035		0.012	0.04853	0.01201	0.04733	0.01205	0.04685	0.0118	0.0478
0.01202	0.04994	0.01202	0.04939	0.01207	0.04977	0.01182	0.04862		0.01202	0.0013	0.01202	0.00195	0.01207	0.00286	0.01182	0.000734435		0.01202	0.04864	0.01202	0.04744	0.01207	0.04691	0.01182	0.04789
0.01204	0.05007	0.01204	0.04953	0.01209	0.04991	0.01184	0.04876		0.01204	0.00132	0.01204	0.00198	0.01209	0.00294	0.01184	0.000778993		0.01204	0.04875	0.01204	0.04755	0.01209	0.04697	0.01184	0.04798
0.01205	0.05021	0.01206	0.04966	0.0121	0.05004	0.01185	0.04889		0.01205	0.00136	0.01206	0.00201	0.0121	0.00301	0.01185	0.000828452		0.01205	0.04886	0.01206	0.04766	0.0121	0.04703	0.01185	0.04806
0.01207	0.05035	0.01208	0.0498	0.01212	0.05018	0.01187	0.04902		0.01207	0.00139	0.01208	0.00204	0.01212	0.00309	0.01187	0.000881914		0.01207	0.04896	0.01208	0.04776	0.01212	0.04709	0.01187	0.04814
0.01209	0.05049	0.01209	0.04993	0.01214	0.05031	0.01189	0.04916		0.01209	0.00142	0.01209	0.00208	0.01214	0.00317	0.01189	0.000935494		0.01209	0.04906	0.01209	0.04786	0.01214	0.04714	0.01189	0.04822
0.0121	0.05062	0.01211	0.05007	0.01216	0.05045	0.0119	0.04929		0.0121	0.00146	0.01211	0.00211	0.01216	0.00325	0.0119	0.000991453		0.0121	0.04916	0.01211	0.04795	0.01216	0.0472	0.0119	0.0483
0.01212	0.05076	0.01213	0.05021	0.01217	0.05059	0.01192	0.04942		0.01212	0.0015	0.01213	0.00216	0.01217	0.00332	0.01192	0.00105		0.01212	0.04926	0.01213	0.04805	0.01217	0.04726	0.01192	0.04838
0.01214	0.0509	0.01214	0.05034	0.01219	0.05072	0.01194	0.04956		0.01214	0.00154	0.01214	0.0022	0.01219	0.0034	0.01194	0.00111		0.01214	0.04936	0.01214	0.04814	0.01219	0.04732	0.01194	0.04845
0.01215	0.05104	0.01216	0.05048	0.01221	0.05086	0.01195	0.04969		0.01215	0.00158	0.01216	0.00225	0.01221	0.00348	0.01195	0.00117		0.01215	0.04945	0.01216	0.04823	0.01221	0.04738	0.01195	0.04852
0.01217	0.05117	0.01218	0.05061	0.01222	0.05099	0.01197	0.04982		0.01217	0.00163	0.01218	0.0023	0.01222	0.00355	0.01197	0.00123		0.01217	0.04955	0.01218	0.04831	0.01222	0.04744	0.01197	0.04859
0.01219	0.05131	0.01219	0.05075	0.01224	0.05113	0.01199	0.04996		0.01219	0.00167	0.01219	0.00236	0.01224	0.00363	0.01199	0.0013		0.01219	0.04964	0.01219	0.04839	0.01224	0.04749	0.01199	0.04866
0.0122	0.05145	0.01221	0.05089	0.01226	0.05126	0.012	0.05009		0.0122	0.00172	0.01221	0.00242	0.01226	0.00371	0.012	0.00136		0.0122	0.04973	0.01221	0.04847	0.01226	0.04755	0.012	0.04873
0.01222	0.05159	0.01223	0.05102	0.01227	0.0514	0.01202	0.05023		0.01222	0.00177	0.01223	0.00248	0.01227	0.00379	0.01202	0.00143		0.01222	0.04982	0.01223	0.04854	0.01227	0.04761	0.01202	0.04879
0.01224	0.05173	0.01224	0.05116	0.01229	0.05154	0.01204	0.05036		0.01224	0.00183	0.01224	0.00254	0.01229	0.00387	0.01204	0.0015		0.01224	0.0499	0.01224	0.04862	0.01229	0.04766	0.01204	0.04886
0.01226	0.05187	0.01226	0.0513	0.01231	0.05167	0.01205	0.0505		0.01226	0.00188	0.01226	0.00261	0.01231	0.00395	0.01205	0.00158		0.01226	0.04999	0.01226	0.04869	0.01231	0.04772	0.01205	0.04892
0.01227	0.052	0.01228	0.05143	0.01233	0.05181	0.01207	0.05063		0.01227	0.00194	0.01228	0.00268	0.01233	0.00403	0.01207	0.00165		0.01227	0.05007	0.01228	0.04876	0.01233	0.04778	0.01207	0.04898
0.01229	0.05214	0.0123	0.05157	0.01234	0.05195	0.01209	0.05077		0.01229	0.002	0.0123	0.00274	0.01234	0.00411	0.01209	0.00172		0.01229	0.05015	0.0123	0.04883	0.01234	0.04783	0.01209	0.04904
0.01231	0.05228	0.01231	0.05171	0.01236	0.05208	0.0121	0.0509		0.01231	0.00205	0.01231	0.00282	0.01236	0.00419	0.0121	0.0018		0.01231	0.05023	0.01231	0.04889	0.01236	0.04789	0.0121	0.0491
0.01232	0.05242	0.01233	0.05185	0.01238	0.05222	0.01212	0.05103		0.01232	0.00211	0.01233	0.00288	0.01238	0.00426	0.01212	0.00187		0.01232	0.05031	0.01233	0.04896	0.01238	0.04796	0.01212	0.04916
0.01234	0.05256	0.01235	0.05198	0.01239	0.05236	0.01214	0.05117		0.01234	0.00217	0.01235	0.00296	0.01239	0.00433	0.01214	0.00195		0.01234	0.05039	0.01235	0.04903	0.01239	0.04803	0.01214	0.04922
0.01236	0.0527	0.01236	0.05212	0.01241	0.05249	0.01215	0.0513		0.01236	0.00224	0.01236	0.00303	0.01241	0.00437	0.01215	0.00202		0.01236	0.05046	0.01236	0.04909	0.01241	0.04812	0.01215	0.04928
0.01237	0.05284	0.01238	0.05226	0.01243	0.05263	0.01217	0.05144		0.01237	0.0023	0.01238	0.0031	0.01243	0.0044	0.01217	0.0021		0.01237	0.05054	0.01238	0.04916	0.01243	0.04823	0.01217	0.04934
0.01239	0.05298	0.0124	0.0524	0.01244	0.05277	0.01219	0.05157		0.01239	0.00237	0.0124	0.00318	0.01244	0.00443	0.01219	0.00218		0.01239	0.05061	0.0124	0.04922	0.01244	0.04834	0.01219	0.04939
0.01241	0.05312	0.01241	0.05253	0.01246	0.0529	0.0122	0.05171		0.01241	0.00243	0.01241	0.00325	0.01246	0.00445	0.0122	0.00226		0.01241	0.05068	0.01241	0.04928	0.01246	0.04846	0.0122	0.04945
0.01243	0.05326	0.01243	0.05267	0.01248	0.05304	0.01222	0.05184		0.01243	0.0025	0.01243	0.00333	0.01248	0.00446	0.01222	0.00234		0.01243	0.05075	0.01243	0.04934	0.01248	0.04858	0.01222	0.04951
0.01244	0.0534	0.01245	0.05281	0.0125	0.05318	0.01224	0.05198		0.01244	0.00258	0.01245	0.0034	0.0125	0.00447	0.01224	0.00242		0.01244	0.05082	0.01245	0.04941	0.0125	0.04871	0.01224	0.04956
0.01246	0.05354	0.01246	0.05295	0.01251	0.05332	0.01225	0.05211		0.01246	0.00265	0.01246	0.00347	0.01251	0.00447	0.01225	0.0025		0.01246	0.05089	0.01246	0.04947	0.01251	0.04885	0.01225	0.04962
0.01248	0.05368	0.01248	0.05308	0.01253	0.05346	0.01227	0.05225		0.01248	0.00272	0.01248	0.00354	0.01253	0.00446	0.01227	0.00257		0.01248	0.05096	0.01248	0.04954	0.01253	0.049	0.01227	0.04968
0.01249	0.05382	0.0125	0.05322	0.01255	0.05359	0.01229	0.05239		0.01249	0.0028	0.0125	0.00362	0.01255	0.00445	0.01229	0.00265		0.01249	0.05102	0.0125	0.0496	0.01255	0.04915	0.01229	0.04974
0.01251	0.05396	0.01252	0.05336	0.01256	0.05373	0.0123	0.05252		0.01251	0.00287	0.01252	0.00369	0.01256	0.00443	0.0123	0.00272		0.01251	0.05108	0.01252	0.04967	0.01256	0.04931	0.0123	0.0498
0.01253	0.0541	0.01253	0.0535	0.01258	0.05387	0.01232	0.05266		0.01253	0.00295	0.01253	0.00377	0.01258	0.0044	0.01232	0.00278		0.01253	0.05115	0.01253	0.04973	0.01258	0.04948	0.01232	0.04987
0.01254	0.05424	0.01255	0.05364	0.0126	0.05401	0.01234	0.05279		0.01254	0.00302	0.01255	0.00384	0.0126	0.00436	0.01234	0.00284		0.01254	0.05121	0.01255	0.0498	0.0126	0.04966	0.01234	0.04996
0.01256	0.05438	0.01257	0.05378	0.01261	0.05415	0.01235	0.05293		0.01256	0.00309	0.01257	0.0039	0.01261	0.00431	0.01235	0.00288		0.01256	0.05129	0.01257	0.04988	0.01261	0.04984	0.01235	0.05005
0.01258	0.05452	0.01258	0.05391	0.01263	0.05429	0.01237	0.05307		0.01258	0.00314	0.01258	0.00395	0.01263	0.00425	0.01237	0.0029		0.01258	0.05138	0.01258	0.04997	0.01263	0.05004	0.01237	0.05016
0.01259	0.05466	0.0126	0.05405	0.01265	0.05443	0.01239	0.0532		0.01259	0.00317	0.0126	0.00399	0.01265	0.00419	0.01239	0.00292		0.01259	0.05149	0.0126	0.05006	0.01265	0.05024	0.01239	0.05028
0.01261	0.0548	0.01262	0.05419	0.01267	0.05457	0.0124	0.05334		0.01261	0.0032	0.01262	0.00402	0.01267	0.00413	0.0124	0.00293		0.01261	0.0516	0.01262	0.05017	0.01267	0.05044	0.0124	0.0504
0.01263	0.05494	0.01263	0.05433	0.01268	0.05471	0.01242	0.05347		0.01263	0.00323	0.01263	0.00404	0.01268	0.00407	0.01242	0.00294		0.01263	0.05172	0.01263	0.05029	0.01268	0.05065	0.01242	0.05053
0.01265	0.05508	0.01265	0.05447	0.0127	0.05485	0.01244	0.05361		0.01265	0.00323	0.01265	0.00406	0.0127	0.00401	0.01244	0.00295		0.01265	0.05185	0.01265	0.05041	0.0127	0.05085	0.01244	0.05066
0.01266	0.05522	0.01267	0.05461	0.01272	0.05499	0.01245	0.05375		0.01266	0.00323	0.01267	0.00407	0.01272	0.00394	0.01245	0.00295		0.01266	0.05199	0.01267	0.05054	0.01272	0.05105	0.01245	0.0508
0.01268	0.05536	0.01269	0.05475	0.01273	0.05513	0.01247	0.05389		0.01268	0.00322	0.01269	0.00407	0.01273	0.00388	0.01247	0.00294		0.01268	0.05215	0.01269	0.05068	0.01273	0.05125	0.01247	0.05095
0.0127	0.05551	0.0127	0.05489	0.01275	0.05528	0.01249	0.05402		0.0127	0.0032	0.0127	0.00407	0.01275	0.00382	0.01249	0.00292		0.0127	0.05231	0.0127	0.05082	0.01275	0.05146	0.01249	0.0511
0.01271	0.05565	0.01272	0.05503	0.01277	0.05542	0.0125	0.05416		0.01271	0.00318	0.01272	0.00406	0.01277	0.00375	0.0125	0.0029		0.01271	0.05247	0.01272	0.05097	0.01277	0.05167	0.0125	0.05126
0.01273	0.05579	0.01274	0.05517	0.01278	0.05556	0.01252	0.0543		0.01273	0.00315	0.01274	0.00404	0.01278	0.00368	0.01252	0.00287		0.01273	0.05264	0.01274	0.05113	0.01278	0.05188	0.01252	0.05143
0.01275	0.05593	0.01275	0.05531	0.0128	0.0557	0.01254	0.05444		0.01275	0.00311	0.01275	0.00401	0.0128	0.00361	0.01254	0.00283		0.01275	0.05282	0.01275	0.0513	0.0128	0.05209	0.01254	0.05161
0.01276	0.05608	0.01277	0.05545	0.01282	0.05585	0.01255	0.05457		0.01276	0.00308	0.01277	0.00398	0.01282	0.00355	0.01255	0.00277		0.01276	0.053	0.01277	0.05147	0.01282	0.0523	0.01255	0.0518
0.01278	0.05622	0.01279	0.05559	0.01284	0.05599	0.01257	0.05471		0.01278	0.00304	0.01279	0.00394	0.01284	0.00348	0.01257	0.00271		0.01278	0.05318	0.01279	0.05165	0.01284	0.05251	0.01257	0.052
0.0128	0.05636	0.0128	0.05573	0.01285	0.05613	0.01259	0.05485		0.0128	0.003	0.0128	0.0039	0.01285	0.00342	0.01259	0.00264		0.0128	0.05336	0.0128	0.05183	0.01285	0.05272	0.01259	0.05221
0.01281	0.05651	0.01282	0.05588	0.01287	0.05628	0.0126	0.05499		0.01281	0.00296	0.01282	0.00386	0.01287	0.00336	0.0126	0.00257		0.01281	0.05354	0.01282	0.05202	0.01287	0.05292	0.0126	0.05242
0.01283	0.05665	0.01284	0.05602	0.01289	0.05642	0.01262	0.05513		0.01283	0.00291	0.01284	0.00381	0.01289	0.0033	0.01262	0.0025		0.01283	0.05374	0.01284	0.05221	0.01289	0.05312	0.01262	0.05263
0.01285	0.05679	0.01285	0.05616	0.0129	0.05656	0.01264	0.05527		0.01285	0.00286	0.01285	0.00376	0.0129	0.00324	0.01264	0.00243		0.01285	0.05394	0.01285	0.0524	0.0129	0.05333	0.01264	0.05284
0.01287	0.05694	0.01287	0.0563	0.01292	0.05671	0.01265	0.05541		0.01287	0.0028	0.01287	0.00371	0.01292	0.00318	0.01265	0.00235		0.01287	0.05414	0.01287	0.0526	0.01292	0.05353	0.01265	0.05306
0.01288	0.05708	0.01289	0.05644	0.01294	0.05685	0.01267	0.05555		0.01288	0.00273	0.01289	0.00365	0.01294	0.00313	0.01267	0.00228		0.01288	0.05435	0.01289	0.0528	0.01294	0.05373	0.01267	0.05327
0.0129	0.05723	0.01291	0.05659	0.01295	0.057	0.01269	0.05569		0.0129	0.00267	0.01291	0.00358	0.01295	0.00307	0.01269	0.00221		0.0129	0.05456	0.01291	0.053	0.01295	0.05393	0.01269	0.05349
0.01292	0.05737	0.01292	0.05673	0.01297	0.05714	0.0127	0.05583		0.01292	0.00262	0.01292	0.00352	0.01297	0.00301	0.0127	0.00214		0.01292	0.05476	0.01292	0.05321	0.01297	0.05413	0.0127	0.0537
0.01293	0.05752	0.01294	0.05687	0.01299	0.05729	0.01272	0.05597		0.01293	0.00256	0.01294	0.00345	0.01299	0.00296	0.01272	0.00207		0.01293	0.05496	0.01294	0.05342	0.01299	0.05433	0.01272	0.05391
0.01295	0.05766	0.01296	0.05702	0.01301	0.05744	0.01274	0.05612		0.01295	0.0025	0.01296	0.00339	0.01301	0.00291	0.01274	0.002		0.01295	0.05516	0.01296	0.05363	0.01301	0.05452	0.01274	0.05412
0.01297	0.05781	0.01297	0.05716	0.01302	0.05758	0.01275	0.05626		0.01297	0.00245	0.01297	0.00333	0.01302	0.00287	0.01275	0.00193		0.01297	0.05536	0.01297	0.05383	0.01302	0.05471	0.01275	0.05433
0.01298	0.05796	0.01299	0.05731	0.01304	0.05773	0.01277	0.0564		0.01298	0.0024	0.01299	0.00327	0.01304	0.00282	0.01277	0.00186		0.01298	0.05556	0.01299	0.05403	0.01304	0.0549	0.01277	0.05454
0.013	0.0581	0.01301	0.05745	0.01306	0.05787	0.01279	0.05654		0.013	0.00235	0.01301	0.00322	0.01306	0.00278	0.01279	0.0018		0.013	0.05575	0.01301	0.05423	0.01306	0.05509	0.01279	0.05474
0.01302	0.05825	0.01302	0.05759	0.01307	0.05802	0.0128	0.05668		0.01302	0.0023	0.01302	0.00317	0.01307	0.00274	0.0128	0.00173		0.01302	0.05595	0.01302	0.05443	0.01307	0.05528	0.0128	0.05495
0.01303	0.0584	0.01304	0.05774	0.01309	0.05817	0.01282	0.05683		0.01303	0.00225	0.01304	0.00312	0.01309	0.0027	0.01282	0.00167		0.01303	0.05614	0.01304	0.05462	0.01309	0.05546	0.01282	0.05516
0.01305	0.05854	0.01306	0.05789	0.01311	0.05832	0.01284	0.05697		0.01305	0.0022	0.01306	0.00307	0.01311	0.00267	0.01284	0.0016		0.01305	0.05634	0.01306	0.05481	0.01311	0.05565	0.01284	0.05537
0.01307	0.05869	0.01307	0.05803	0.01312	0.05846	0.01285	0.05711		0.01307	0.00215	0.01307	0.00302	0.01312	0.00263	0.01285	0.00154		0.01307	0.05654	0.01307	0.05501	0.01312	0.05583	0.01285	0.05557
0.01309	0.05884	0.01309	0.05818	0.01314	0.05861	0.01287	0.05726		0.01309	0.0021	0.01309	0.00298	0.01314	0.00259	0.01287	0.00148		0.01309	0.05673	0.01309	0.0552	0.01314	0.05602	0.01287	0.05578
0.0131	0.05899	0.01311	0.05832	0.01316	0.05876	0.01289	0.0574		0.0131	0.00206	0.01311	0.00294	0.01316	0.00256	0.01289	0.00142		0.0131	0.05693	0.01311	0.05539	0.01316	0.05619	0.01289	0.05598
0.01312	0.05913	0.01313	0.05847	0.01318	0.05891	0.0129	0.05754		0.01312	0.00201	0.01313	0.0029	0.01318	0.00254	0.0129	0.00136		0.01312	0.05712	0.01313	0.05557	0.01318	0.05637	0.0129	0.05618
0.01314	0.05928	0.01314	0.05862	0.01319	0.05905	0.01292	0.05769		0.01314	0.00197	0.01314	0.00285	0.01319	0.00252	0.01292	0.00131		0.01314	0.05732	0.01314	0.05576	0.01319	0.05653	0.01292	0.05638
0.01315	0.05943	0.01316	0.05876	0.01321	0.0592	0.01294	0.05783		0.01315	0.00192	0.01316	0.00281	0.01321	0.00251	0.01294	0.00125		0.01315	0.05751	0.01316	0.05595	0.01321	0.0567	0.01294	0.05658
0.01317	0.05958	0.01318	0.05891	0.01323	0.05935	0.01295	0.05798		0.01317	0.00188	0.01318	0.00277	0.01323	0.0025	0.01295	0.0012		0.01317	0.0577	0.01318	0.05614	0.01323	0.05685	0.01295	0.05678
0.01319	0.05973	0.01319	0.05906	0.01324	0.0595	0.01297	0.05812		0.01319	0.00184	0.01319	0.00273	0.01324	0.0025	0.01297	0.00115		0.01319	0.05789	0.01319	0.05633	0.01324	0.057	0.01297	0.05697
0.0132	0.05988	0.01321	0.0592	0.01326	0.05965	0.01299	0.05827		0.0132	0.0018	0.01321	0.00269	0.01326	0.0025	0.01299	0.0011		0.0132	0.05808	0.01321	0.05651	0.01326	0.05715	0.01299	0.05717
0.01322	0.06003	0.01323	0.05935	0.01328	0.0598	0.013	0.05841		0.01322	0.00175	0.01323	0.00265	0.01328	0.0025	0.013	0.00105		0.01322	0.05828	0.01323	0.0567	0.01328	0.0573	0.013	0.05736
0.01324	0.06018	0.01324	0.0595	0.01329	0.05995	0.01302	0.05856		0.01324	0.00171	0.01324	0.00261	0.01329	0.0025	0.01302	0.00101		0.01324	0.05847	0.01324	0.05689	0.01329	0.05745	0.01302	0.05755
0.01325	0.06033	0.01326	0.05965	0.01331	0.0601	0.01304	0.05871		0.01325	0.00167	0.01326	0.00258	0.01331	0.0025	0.01304	0.000971698		0.01325	0.05866	0.01326	0.05707	0.01331	0.0576	0.01304	0.05773
0.01327	0.06048	0.01328	0.0598	0.01333	0.06025	0.01305	0.05885		0.01327	0.00163	0.01328	0.00254	0.01333	0.00249	0.01305	0.000932391		0.01327	0.05885	0.01328	0.05726	0.01333	0.05776	0.01305	0.05792
0.01329	0.06063	0.01329	0.05995	0.01335	0.0604	0.01307	0.059		0.01329	0.0016	0.01329	0.0025	0.01335	0.00248	0.01307	0.000895755		0.01329	0.05903	0.01329	0.05744	0.01335	0.05792	0.01307	0.0581
0.01331	0.06078	0.01331	0.06009	0.01336	0.06055	0.01309	0.05915		0.01331	0.00157	0.01331	0.00247	0.01336	0.00246	0.01309	0.000859943		0.01331	0.05921	0.01331	0.05762	0.01336	0.05809	0.01309	0.05829
0.01332	0.06093	0.01333	0.06024	0.01338	0.0607	0.0131	0.05929		0.01332	0.00155	0.01333	0.00244	0.01338	0.00243	0.0131	0.000827847		0.01332	0.05939	0.01333	0.0578	0.01338	0.05827	0.0131	0.05847
0.01334	0.06108	0.01335	0.06039	0.0134	0.06085	0.01312	0.05944		0.01334	0.00152	0.01335	0.00242	0.0134	0.00241	0.01312	0.000795144		0.01334	0.05956	0.01335	0.05797	0.0134	0.05844	0.01312	0.05865
0.01336	0.06123	0.01336	0.06054	0.01341	0.061	0.01314	0.05959		0.01336	0.0015	0.01336	0.00239	0.01341	0.00239	0.01314	0.000763721		0.01336	0.05973	0.01336	0.05815	0.01341	0.05861	0.01314	0.05882
0.01337	0.06139	0.01338	0.06069	0.01343	0.06115	0.01315	0.05974		0.01337	0.00148	0.01338	0.00238	0.01343	0.00237	0.01315	0.000735994		0.01337	0.0599	0.01338	0.05832	0.01343	0.05879	0.01315	0.059
0.01339	0.06154	0.0134	0.06084	0.01345	0.06131	0.01317	0.05988		0.01339	0.00147	0.0134	0.00236	0.01345	0.00235	0.01317	0.000714568		0.01339	0.06007	0.0134	0.05848	0.01345	0.05895	0.01317	0.05917
0.01341	0.06169	0.01341	0.06099	0.01346	0.06146	0.01319	0.06003		0.01341	0.00146	0.01341	0.00235	0.01346	0.00234	0.01319	0.000702034		0.01341	0.06023	0.01341	0.05865	0.01346	0.05911	0.01319	0.05933
0.01342	0.06184	0.01343	0.06114	0.01348	0.06161	0.0132	0.06018		0.01342	0.00145	0.01343	0.00234	0.01348	0.00234	0.0132	0.000698551		0.01342	0.0604	0.01343	0.05881	0.01348	0.05927	0.0132	0.05948
0.01344	0.062	0.01345	0.06129	0.0135	0.06176	0.01322	0.06033		0.01344	0.00144	0.01345	0.00233	0.0135	0.00234	0.01322	0.00069997		0.01344	0.06056	0.01345	0.05896	0.0135	0.05942	0.01322	0.05963
0.01346	0.06215	0.01346	0.06144	0.01352	0.06191	0.01324	0.06048		0.01346	0.00143	0.01346	0.00233	0.01352	0.00235	0.01324	0.000708401		0.01346	0.06072	0.01346	0.05912	0.01352	0.05957	0.01324	0.05977
0.01347	0.0623	0.01348	0.0616	0.01353	0.06207	0.01325	0.06063		0.01347	0.00142	0.01348	0.00232	0.01353	0.00236	0.01325	0.000720579		0.01347	0.06088	0.01348	0.05927	0.01353	0.05971	0.01325	0.0599
0.01349	0.06245	0.0135	0.06175	0.01355	0.06222	0.01327	0.06077		0.01349	0.00141	0.0135	0.00232	0.01355	0.00238	0.01327	0.000739569		0.01349	0.06104	0.0135	0.05942	0.01355	0.05984	0.01327	0.06003
0.01351	0.06261	0.01351	0.0619	0.01357	0.06237	0.01329	0.06092		0.01351	0.00141	0.01351	0.00233	0.01357	0.00241	0.01329	0.000760113		0.01351	0.0612	0.01351	0.05957	0.01357	0.05996	0.01329	0.06016
0.01353	0.06276	0.01353	0.06205	0.01358	0.06253	0.0133	0.06107		0.01353	0.0014	0.01353	0.00234	0.01358	0.00245	0.0133	0.000785417		0.01353	0.06136	0.01353	0.05971	0.01358	0.06007	0.0133	0.06029
0.01354	0.06292	0.01355	0.0622	0.0136	0.06268	0.01332	0.06122		0.01354	0.0014	0.01355	0.00235	0.0136	0.0025	0.01332	0.000812875		0.01354	0.06151	0.01355	0.05985	0.0136	0.06018	0.01332	0.06041
0.01356	0.06307	0.01357	0.06235	0.01362	0.06283	0.01334	0.06137		0.01356	0.00141	0.01357	0.00236	0.01362	0.00255	0.01334	0.000842729		0.01356	0.06166	0.01357	0.06	0.01362	0.06028	0.01334	0.06053
0.01358	0.06322	0.01358	0.06251	0.01363	0.06299	0.01335	0.06152		0.01358	0.00141	0.01358	0.00237	0.01363	0.00262	0.01335	0.000874327		0.01358	0.06181	0.01358	0.06014	0.01363	0.06037	0.01335	0.06065
0.01359	0.06338	0.0136	0.06266	0.01365	0.06314	0.01337	0.06167		0.01359	0.00142	0.0136	0.00238	0.01365	0.0027	0.01337	0.000908543		0.01359	0.06195	0.0136	0.06028	0.01365	0.06044	0.01337	0.06076
0.01361	0.06353	0.01362	0.06281	0.01367	0.06329	0.01339	0.06182		0.01361	0.00144	0.01362	0.0024	0.01367	0.0028	0.01339	0.000943021		0.01361	0.0621	0.01362	0.06041	0.01367	0.06049	0.01339	0.06088
0.01363	0.06369	0.01363	0.06296	0.01369	0.06345	0.0134	0.06197		0.01363	0.00145	0.01363	0.00242	0.01369	0.0029	0.0134	0.000980158		0.01363	0.06223	0.01363	0.06054	0.01369	0.06054	0.0134	0.06099
0.01364	0.06384	0.01365	0.06312	0.0137	0.0636	0.01342	0.06212		0.01364	0.00147	0.01365	0.00244	0.0137	0.00301	0.01342	0.00102		0.01364	0.06237	0.01365	0.06067	0.0137	0.06059	0.01342	0.0611
0.01366	0.064	0.01367	0.06327	0.01372	0.06375	0.01344	0.06227		0.01366	0.00149	0.01367	0.00247	0.01372	0.00313	0.01344	0.00106		0.01366	0.06251	0.01367	0.0608	0.01372	0.06062	0.01344	0.06122
0.01368	0.06415	0.01368	0.06342	0.01374	0.06391	0.01345	0.06242		0.01368	0.00151	0.01368	0.0025	0.01374	0.00325	0.01345	0.0011		0.01368	0.06264	0.01368	0.06092	0.01374	0.06066	0.01345	0.06133
0.0137	0.06431	0.0137	0.06357	0.01375	0.06406	0.01347	0.06257		0.0137	0.00154	0.0137	0.00253	0.01375	0.00336	0.01347	0.00114		0.0137	0.06277	0.0137	0.06104	0.01375	0.0607	0.01347	0.06143
0.01371	0.06446	0.01372	0.06373	0.01377	0.06421	0.01349	0.06272		0.01371	0.00157	0.01372	0.00257	0.01377	0.00347	0.01349	0.00118		0.01371	0.06289	0.01372	0.06116	0.01377	0.06074	0.01349	0.06154
0.01373	0.06462	0.01374	0.06388	0.01379	0.06437	0.0135	0.06287		0.01373	0.0016	0.01374	0.00261	0.01379	0.00358	0.0135	0.00123		0.01373	0.06301	0.01374	0.06127	0.01379	0.06079	0.0135	0.06164
0.01375	0.06477	0.01375	0.06404	0.0138	0.06452	0.01352	0.06302		0.01375	0.00164	0.01375	0.00265	0.0138	0.00368	0.01352	0.00128		0.01375	0.06313	0.01375	0.06138	0.0138	0.06084	0.01352	0.06175
0.01376	0.06493	0.01377	0.06419	0.01382	0.06468	0.01354	0.06318		0.01376	0.00168	0.01377	0.0027	0.01382	0.00379	0.01354	0.00133		0.01376	0.06325	0.01377	0.06149	0.01382	0.06089	0.01354	0.06184
0.01378	0.06509	0.01379	0.06434	0.01384	0.06483	0.01355	0.06333		0.01378	0.00172	0.01379	0.00275	0.01384	0.00389	0.01355	0.00139		0.01378	0.06336	0.01379	0.06159	0.01384	0.06094	0.01355	0.06194
0.0138	0.06524	0.0138	0.0645	0.01386	0.06498	0.01357	0.06348		0.0138	0.00177	0.0138	0.0028	0.01386	0.00398	0.01357	0.00144		0.0138	0.06347	0.0138	0.0617	0.01386	0.06101	0.01357	0.06204
0.01381	0.0654	0.01382	0.06465	0.01387	0.06514	0.01359	0.06363		0.01381	0.00182	0.01382	0.00285	0.01387	0.00406	0.01359	0.0015		0.01381	0.06358	0.01382	0.0618	0.01387	0.06107	0.01359	0.06213
0.01383	0.06555	0.01384	0.06481	0.01389	0.06529	0.0136	0.06378		0.01383	0.00187	0.01384	0.00291	0.01389	0.00415	0.0136	0.00156		0.01383	0.06368	0.01384	0.0619	0.01389	0.06114	0.0136	0.06222
0.01385	0.06571	0.01385	0.06496	0.01391	0.06545	0.01362	0.06393		0.01385	0.00193	0.01385	0.00297	0.01391	0.00424	0.01362	0.00162		0.01385	0.06378	0.01385	0.06199	0.01391	0.06121	0.01362	0.06232
0.01386	0.06587	0.01387	0.06511	0.01392	0.0656	0.01364	0.06409		0.01386	0.00199	0.01387	0.00303	0.01392	0.00433	0.01364	0.00168		0.01386	0.06388	0.01387	0.06209	0.01392	0.06127	0.01364	0.06241
0.01388	0.06602	0.01389	0.06527	0.01394	0.06576	0.01365	0.06424		0.01388	0.00206	0.01389	0.00309	0.01394	0.00441	0.01365	0.00174		0.01388	0.06397	0.01389	0.06218	0.01394	0.06135	0.01365	0.0625
0.0139	0.06618	0.0139	0.06542	0.01396	0.06591	0.01367	0.06439		0.0139	0.00212	0.0139	0.00315	0.01396	0.00449	0.01367	0.0018		0.0139	0.06406	0.0139	0.06227	0.01396	0.06142	0.01367	0.06258
0.01392	0.06634	0.01392	0.06558	0.01397	0.06607	0.01369	0.06454		0.01392	0.00219	0.01392	0.00322	0.01397	0.00456	0.01369	0.00187		0.01392	0.06415	0.01392	0.06236	0.01397	0.0615	0.01369	0.06267
0.01393	0.0665	0.01394	0.06573	0.01399	0.06622	0.0137	0.06469		0.01393	0.00226	0.01394	0.00328	0.01399	0.00463	0.0137	0.00193		0.01393	0.06423	0.01394	0.06245	0.01399	0.06159	0.0137	0.06276
0.01395	0.06665	0.01396	0.06589	0.01401	0.06637	0.01372	0.06485		0.01395	0.00234	0.01396	0.00335	0.01401	0.00469	0.01372	0.002		0.01395	0.06432	0.01396	0.06254	0.01401	0.06168	0.01372	0.06284
0.01397	0.06681	0.01397	0.06604	0.01403	0.06653	0.01374	0.065		0.01397	0.00241	0.01397	0.00342	0.01403	0.00474	0.01374	0.00207		0.01397	0.0644	0.01397	0.06262	0.01403	0.06179	0.01374	0.06292
0.01398	0.06697	0.01399	0.0662	0.01404	0.06669	0.01375	0.06515		0.01398	0.00249	0.01399	0.00349	0.01404	0.00479	0.01375	0.00215		0.01398	0.06448	0.01399	0.06271	0.01404	0.0619	0.01375	0.063
0.014	0.06712	0.01401	0.06635	0.01406	0.06684	0.01377	0.0653		0.014	0.00256	0.01401	0.00357	0.01406	0.00483	0.01377	0.00222		0.014	0.06457	0.01401	0.06279	0.01406	0.06201	0.01377	0.06309
0.01402	0.06728	0.01402	0.06651	0.01408	0.067	0.01379	0.06546		0.01402	0.00263	0.01402	0.00364	0.01408	0.00488	0.01379	0.00229		0.01402	0.06465	0.01402	0.06287	0.01408	0.06212	0.01379	0.06316
0.01403	0.06744	0.01404	0.06667	0.01409	0.06715	0.0138	0.06561		0.01403	0.00271	0.01404	0.00371	0.01409	0.00491	0.0138	0.00236		0.01403	0.06473	0.01404	0.06296	0.01409	0.06224	0.0138	0.06324
0.01405	0.0676	0.01406	0.06682	0.01411	0.06731	0.01382	0.06576		0.01405	0.00278	0.01406	0.00378	0.01411	0.00493	0.01382	0.00244		0.01405	0.06482	0.01406	0.06304	0.01411	0.06238	0.01382	0.06332
0.01407	0.06776	0.01407	0.06698	0.01413	0.06746	0.01384	0.06591		0.01407	0.00285	0.01407	0.00385	0.01413	0.00494	0.01384	0.00251		0.01407	0.06491	0.01407	0.06313	0.01413	0.06252	0.01384	0.0634
0.01408	0.06791	0.01409	0.06713	0.01414	0.06762	0.01385	0.06607		0.01408	0.00291	0.01409	0.00392	0.01414	0.00494	0.01385	0.00259		0.01408	0.065	0.01409	0.06321	0.01414	0.06268	0.01385	0.06348
0.0141	0.06807	0.01411	0.06729	0.01416	0.06778	0.01387	0.06622		0.0141	0.00297	0.01411	0.00399	0.01416	0.00494	0.01387	0.00266		0.0141	0.06511	0.01411	0.0633	0.01416	0.06284	0.01387	0.06356
0.01412	0.06823	0.01412	0.06745	0.01418	0.06793	0.01389	0.06637		0.01412	0.00302	0.01412	0.00406	0.01418	0.00493	0.01389	0.00274		0.01412	0.06521	0.01412	0.06338	0.01418	0.063	0.01389	0.06364
0.01414	0.06839	0.01414	0.0676	0.0142	0.06809	0.0139	0.06653		0.01414	0.00306	0.01414	0.00413	0.0142	0.00492	0.0139	0.00281		0.01414	0.06533	0.01414	0.06347	0.0142	0.06317	0.0139	0.06372
0.01415	0.06855	0.01416	0.06776	0.01421	0.06825	0.01392	0.06668		0.01415	0.0031	0.01416	0.0042	0.01421	0.00491	0.01392	0.00287		0.01415	0.06545	0.01416	0.06356	0.01421	0.06334	0.01392	0.06381
0.01417	0.06871	0.01418	0.06791	0.01423	0.0684	0.01394	0.06683		0.01417	0.00313	0.01418	0.00426	0.01423	0.0049	0.01394	0.00292		0.01417	0.06558	0.01418	0.06366	0.01423	0.06351	0.01394	0.06391
0.01419	0.06886	0.01419	0.06807	0.01425	0.06856	0.01395	0.06699		0.01419	0.00315	0.01419	0.00431	0.01425	0.00488	0.01395	0.00298		0.01419	0.06571	0.01419	0.06376	0.01425	0.06368	0.01395	0.06401
0.0142	0.06902	0.01421	0.06823	0.01426	0.06872	0.01397	0.06714		0.0142	0.00317	0.01421	0.00435	0.01426	0.00486	0.01397	0.00302		0.0142	0.06585	0.01421	0.06387	0.01426	0.06386	0.01397	0.06412
0.01422	0.06918	0.01423	0.06839	0.01428	0.06888	0.01399	0.0673		0.01422	0.00318	0.01423	0.00439	0.01428	0.00483	0.01399	0.00305		0.01422	0.066	0.01423	0.06399	0.01428	0.06404	0.01399	0.06425
0.01424	0.06934	0.01424	0.06854	0.0143	0.06904	0.014	0.06745		0.01424	0.00319	0.01424	0.00442	0.0143	0.0048	0.014	0.00306		0.01424	0.06615	0.01424	0.06413	0.0143	0.06424	0.014	0.06439
0.01425	0.0695	0.01426	0.0687	0.01431	0.06919	0.01402	0.06761		0.01425	0.0032	0.01426	0.00443	0.01431	0.00474	0.01402	0.00306		0.01425	0.0663	0.01426	0.06426	0.01431	0.06445	0.01402	0.06455
0.01427	0.06966	0.01428	0.06886	0.01433	0.06935	0.01404	0.06776		0.01427	0.0032	0.01428	0.00445	0.01433	0.00467	0.01404	0.00305		0.01427	0.06646	0.01428	0.06441	0.01433	0.06469	0.01404	0.06471
0.01429	0.06982	0.01429	0.06901	0.01435	0.06951	0.01405	0.06791		0.01429	0.00321	0.01429	0.00445	0.01435	0.00458	0.01405	0.00303		0.01429	0.06661	0.01429	0.06456	0.01435	0.06493	0.01405	0.06488
0.0143	0.06998	0.01431	0.06917	0.01437	0.06967	0.01407	0.06807		0.0143	0.00321	0.01431	0.00446	0.01437	0.00449	0.01407	0.00302		0.0143	0.06677	0.01431	0.06472	0.01437	0.06518	0.01407	0.06505
0.01432	0.07014	0.01433	0.06933	0.01438	0.06983	0.01409	0.06822		0.01432	0.0032	0.01433	0.00446	0.01438	0.00441	0.01409	0.00299		0.01432	0.06694	0.01433	0.06487	0.01438	0.06542	0.01409	0.06523
0.01434	0.0703	0.01434	0.06949	0.0144	0.06999	0.0141	0.06838		0.01434	0.0032	0.01434	0.00445	0.0144	0.00433	0.0141	0.00296		0.01434	0.0671	0.01434	0.06504	0.0144	0.06566	0.0141	0.06542
0.01436	0.07046	0.01436	0.06965	0.01442	0.07015	0.01412	0.06854		0.01436	0.00319	0.01436	0.00444	0.01442	0.00426	0.01412	0.00291		0.01436	0.06727	0.01436	0.0652	0.01442	0.06589	0.01412	0.06562
0.01437	0.07062	0.01438	0.06981	0.01443	0.07031	0.01414	0.06869		0.01437	0.00318	0.01438	0.00443	0.01443	0.00419	0.01414	0.00286		0.01437	0.06745	0.01438	0.06537	0.01443	0.06612	0.01414	0.06583
0.01439	0.07079	0.0144	0.06996	0.01445	0.07047	0.01415	0.06885		0.01439	0.00316	0.0144	0.00441	0.01445	0.00413	0.01415	0.00281		0.01439	0.06763	0.0144	0.06555	0.01445	0.06634	0.01415	0.06604
0.01441	0.07095	0.01441	0.07012	0.01447	0.07063	0.01417	0.069		0.01441	0.00314	0.01441	0.00438	0.01447	0.00407	0.01417	0.00275		0.01441	0.06781	0.01441	0.06574	0.01447	0.06656	0.01417	0.06625
0.01442	0.07111	0.01443	0.07028	0.01448	0.0708	0.01419	0.06916		0.01442	0.00311	0.01443	0.00435	0.01448	0.00401	0.01419	0.00269		0.01442	0.06799	0.01443	0.06593	0.01448	0.06678	0.01419	0.06647
0.01444	0.07127	0.01445	0.07044	0.0145	0.07096	0.0142	0.06932		0.01444	0.00309	0.01445	0.00431	0.0145	0.00396	0.0142	0.00263		0.01444	0.06819	0.01445	0.06613	0.0145	0.067	0.0142	0.06669
0.01446	0.07143	0.01446	0.0706	0.01452	0.07112	0.01422	0.06948		0.01446	0.00305	0.01446	0.00427	0.01452	0.00391	0.01422	0.00256		0.01446	0.06838	0.01446	0.06633	0.01452	0.06721	0.01422	0.06691
0.01447	0.0716	0.01448	0.07076	0.01454	0.07128	0.01424	0.06963		0.01447	0.00301	0.01448	0.00423	0.01454	0.00385	0.01424	0.0025		0.01447	0.06858	0.01448	0.06653	0.01454	0.06743	0.01424	0.06713
0.01449	0.07176	0.0145	0.07092	0.01455	0.07144	0.01425	0.06979		0.01449	0.00296	0.0145	0.00419	0.01455	0.00381	0.01425	0.00243		0.01449	0.06879	0.0145	0.06674	0.01455	0.06764	0.01425	0.06736
0.01451	0.07192	0.01451	0.07108	0.01457	0.07161	0.01427	0.06995		0.01451	0.00291	0.01451	0.00414	0.01457	0.00376	0.01427	0.00236		0.01451	0.06901	0.01451	0.06694	0.01457	0.06785	0.01427	0.06759
0.01452	0.07208	0.01453	0.07124	0.01459	0.07177	0.01429	0.07011		0.01452	0.00286	0.01453	0.00409	0.01459	0.00371	0.01429	0.0023		0.01452	0.06922	0.01453	0.06715	0.01459	0.06806	0.01429	0.06781
0.01454	0.07225	0.01455	0.0714	0.0146	0.07193	0.0143	0.07027		0.01454	0.00281	0.01455	0.00404	0.0146	0.00367	0.0143	0.00223		0.01454	0.06944	0.01455	0.06736	0.0146	0.06826	0.0143	0.06803
0.01456	0.07241	0.01456	0.07157	0.01462	0.0721	0.01432	0.07042		0.01456	0.00276	0.01456	0.00399	0.01462	0.00363	0.01432	0.00217		0.01456	0.06965	0.01456	0.06758	0.01462	0.06847	0.01432	0.06826
0.01458	0.07258	0.01458	0.07173	0.01464	0.07226	0.01434	0.07058		0.01458	0.00271	0.01458	0.00394	0.01464	0.00358	0.01434	0.0021		0.01458	0.06987	0.01458	0.06779	0.01464	0.06868	0.01434	0.06849
0.01459	0.07274	0.0146	0.07189	0.01465	0.07242	0.01435	0.07074		0.01459	0.00266	0.0146	0.00389	0.01465	0.00355	0.01435	0.00203		0.01459	0.07008	0.0146	0.068	0.01465	0.06888	0.01435	0.06871
0.01461	0.0729	0.01462	0.07205	0.01467	0.07259	0.01437	0.0709		0.01461	0.00262	0.01462	0.00384	0.01467	0.00351	0.01437	0.00196		0.01461	0.07029	0.01462	0.06821	0.01467	0.06908	0.01437	0.06894
0.01463	0.07307	0.01463	0.07221	0.01469	0.07275	0.01439	0.07106		0.01463	0.00257	0.01463	0.00379	0.01469	0.00348	0.01439	0.00189		0.01463	0.0705	0.01463	0.06842	0.01469	0.06927	0.01439	0.06917
0.01464	0.07323	0.01465	0.07238	0.01471	0.07292	0.0144	0.07122		0.01464	0.00252	0.01465	0.00374	0.01471	0.00345	0.0144	0.00183		0.01464	0.07071	0.01465	0.06864	0.01471	0.06947	0.0144	0.06939
0.01466	0.0734	0.01467	0.07254	0.01472	0.07308	0.01442	0.07138		0.01466	0.00247	0.01467	0.00369	0.01472	0.00342	0.01442	0.00177		0.01466	0.07093	0.01467	0.06885	0.01472	0.06966	0.01442	0.06962
0.01468	0.07356	0.01468	0.0727	0.01474	0.07325	0.01444	0.07154		0.01468	0.00241	0.01468	0.00364	0.01474	0.0034	0.01444	0.00171		0.01468	0.07115	0.01468	0.06906	0.01474	0.06985	0.01444	0.06984
0.01469	0.07373	0.0147	0.07287	0.01476	0.07341	0.01445	0.0717		0.01469	0.00235	0.0147	0.00359	0.01476	0.00336	0.01445	0.00165		0.01469	0.07138	0.0147	0.06928	0.01476	0.07005	0.01445	0.07006
0.01471	0.0739	0.01472	0.07303	0.01477	0.07358	0.01447	0.07187		0.01471	0.00229	0.01472	0.00354	0.01477	0.00333	0.01447	0.00159		0.01471	0.0716	0.01472	0.06949	0.01477	0.07025	0.01447	0.07027
0.01473	0.07406	0.01473	0.07319	0.01479	0.07374	0.01449	0.07203		0.01473	0.00224	0.01473	0.00349	0.01479	0.0033	0.01449	0.00154		0.01473	0.07182	0.01473	0.0697	0.01479	0.07044	0.01449	0.07049
0.01474	0.07423	0.01475	0.07336	0.01481	0.07391	0.0145	0.07219		0.01474	0.00219	0.01475	0.00344	0.01481	0.00327	0.0145	0.00149		0.01474	0.07204	0.01475	0.06991	0.01481	0.07064	0.0145	0.0707
0.01476	0.07439	0.01477	0.07352	0.01482	0.07407	0.01452	0.07235		0.01476	0.00214	0.01477	0.0034	0.01482	0.00324	0.01452	0.00144		0.01476	0.07226	0.01477	0.07012	0.01482	0.07084	0.01452	0.07092
0.01478	0.07456	0.01479	0.07369	0.01484	0.07424	0.01454	0.07251		0.01478	0.00209	0.01479	0.00335	0.01484	0.00321	0.01454	0.00139		0.01478	0.07247	0.01479	0.07034	0.01484	0.07103	0.01454	0.07113
0.0148	0.07473	0.0148	0.07385	0.01486	0.07441	0.01455	0.07268		0.0148	0.00204	0.0148	0.0033	0.01486	0.00318	0.01455	0.00134		0.0148	0.07268	0.0148	0.07055	0.01486	0.07123	0.01455	0.07133
0.01481	0.0749	0.01482	0.07402	0.01488	0.07457	0.01457	0.07284		0.01481	0.002	0.01482	0.00326	0.01488	0.00316	0.01457	0.0013		0.01481	0.0729	0.01482	0.07075	0.01488	0.07142	0.01457	0.07154
0.01483	0.07506	0.01484	0.07418	0.01489	0.07474	0.01459	0.073		0.01483	0.00196	0.01484	0.00322	0.01489	0.00314	0.01459	0.00125		0.01483	0.07311	0.01484	0.07096	0.01489	0.0716	0.01459	0.07175
0.01485	0.07523	0.01485	0.07435	0.01491	0.07491	0.0146	0.07316		0.01485	0.00192	0.01485	0.00318	0.01491	0.00312	0.0146	0.00121		0.01485	0.07331	0.01485	0.07117	0.01491	0.07179	0.0146	0.07195
0.01486	0.0754	0.01487	0.07451	0.01493	0.07508	0.01462	0.07333		0.01486	0.00188	0.01487	0.00314	0.01493	0.00311	0.01462	0.00117		0.01486	0.07352	0.01487	0.07137	0.01493	0.07197	0.01462	0.07216
0.01488	0.07557	0.01489	0.07468	0.01494	0.07524	0.01464	0.07349		0.01488	0.00185	0.01489	0.0031	0.01494	0.00311	0.01464	0.00113		0.01488	0.07372	0.01489	0.07157	0.01494	0.07214	0.01464	0.07236
0.0149	0.07574	0.0149	0.07484	0.01496	0.07541	0.01465	0.07365		0.0149	0.00182	0.0149	0.00307	0.01496	0.00311	0.01465	0.00109		0.0149	0.07392	0.0149	0.07178	0.01496	0.0723	0.01465	0.07256
0.01491	0.07591	0.01492	0.07501	0.01498	0.07558	0.01467	0.07382		0.01491	0.00179	0.01492	0.00303	0.01498	0.00311	0.01467	0.00105		0.01491	0.07411	0.01492	0.07198	0.01498	0.07247	0.01467	0.07276
0.01493	0.07607	0.01494	0.07518	0.01499	0.07575	0.01469	0.07398		0.01493	0.00177	0.01494	0.00299	0.01499	0.00312	0.01469	0.00102		0.01493	0.0743	0.01494	0.07218	0.01499	0.07263	0.01469	0.07296
0.01495	0.07624	0.01495	0.07534	0.01501	0.07592	0.0147	0.07415		0.01495	0.00174	0.01495	0.00296	0.01501	0.00313	0.0147	0.000984998		0.01495	0.0745	0.01495	0.07238	0.01501	0.07279	0.0147	0.07316
0.01497	0.07641	0.01497	0.07551	0.01503	0.07608	0.01472	0.07431		0.01497	0.00172	0.01497	0.00293	0.01503	0.00314	0.01472	0.000951299		0.01497	0.07469	0.01497	0.07258	0.01503	0.07294	0.01472	0.07336
0.01498	0.07658	0.01499	0.07568	0.01505	0.07625	0.01474	0.07448		0.01498	0.0017	0.01499	0.00291	0.01505	0.00316	0.01474	0.000920978		0.01498	0.07488	0.01499	0.07277	0.01505	0.07309	0.01474	0.07356
0.015	0.07675	0.01501	0.07585	0.01506	0.07642	0.01475	0.07464		0.015	0.00169	0.01501	0.00288	0.01506	0.00318	0.01475	0.000894796		0.015	0.07507	0.01501	0.07296	0.01506	0.07324	0.01475	0.07375
0.01502	0.07692	0.01502	0.07601	0.01508	0.07659	0.01477	0.07481		0.01502	0.00167	0.01502	0.00286	0.01508	0.00321	0.01477	0.000874672		0.01502	0.07525	0.01502	0.07315	0.01508	0.07339	0.01477	0.07393
0.01503	0.07709	0.01504	0.07618	0.0151	0.07676	0.01479	0.07497		0.01503	0.00166	0.01504	0.00285	0.0151	0.00323	0.01479	0.000863623		0.01503	0.07543	0.01504	0.07334	0.0151	0.07353	0.01479	0.07411
0.01505	0.07726	0.01506	0.07635	0.01511	0.07693	0.0148	0.07514		0.01505	0.00164	0.01506	0.00283	0.01511	0.00325	0.0148	0.000859915		0.01505	0.07562	0.01506	0.07352	0.01511	0.07368	0.0148	0.07428
0.01507	0.07743	0.01507	0.07652	0.01513	0.0771	0.01482	0.0753		0.01507	0.00163	0.01507	0.00283	0.01513	0.00328	0.01482	0.000857329		0.01507	0.0758	0.01507	0.07369	0.01513	0.07382	0.01482	0.07445
0.01508	0.0776	0.01509	0.07669	0.01515	0.07727	0.01484	0.07547		0.01508	0.00163	0.01509	0.00282	0.01515	0.00331	0.01484	0.00086099		0.01508	0.07598	0.01509	0.07386	0.01515	0.07396	0.01484	0.07461
0.0151	0.07778	0.01511	0.07686	0.01516	0.07744	0.01485	0.07564		0.0151	0.00162	0.01511	0.00282	0.01516	0.00334	0.01485	0.000867027		0.0151	0.07615	0.01511	0.07403	0.01516	0.0741	0.01485	0.07477
0.01512	0.07795	0.01512	0.07703	0.01518	0.07761	0.01487	0.0758		0.01512	0.00163	0.01512	0.00282	0.01518	0.00337	0.01487	0.000879614		0.01512	0.07632	0.01512	0.0742	0.01518	0.07423	0.01487	0.07492
0.01513	0.07812	0.01514	0.07719	0.0152	0.07778	0.01489	0.07597		0.01513	0.00163	0.01514	0.00283	0.0152	0.00341	0.01489	0.000895999		0.01513	0.07649	0.01514	0.07437	0.0152	0.07437	0.01489	0.07507
0.01515	0.07829	0.01516	0.07736	0.01521	0.07795	0.0149	0.07614		0.01515	0.00163	0.01516	0.00284	0.01521	0.00345	0.0149	0.000916558		0.01515	0.07666	0.01516	0.07453	0.01521	0.0745	0.0149	0.07522
0.01517	0.07846	0.01517	0.07753	0.01523	0.07812	0.01492	0.0763		0.01517	0.00163	0.01517	0.00284	0.01523	0.0035	0.01492	0.000937666		0.01517	0.07683	0.01517	0.07469	0.01523	0.07462	0.01492	0.07536
0.01519	0.07863	0.01519	0.0777	0.01525	0.07829	0.01494	0.07647		0.01519	0.00164	0.01519	0.00285	0.01525	0.00356	0.01494	0.000962847		0.01519	0.07699	0.01519	0.07485	0.01525	0.07473	0.01494	0.07551
0.0152	0.07881	0.01521	0.07787	0.01527	0.07846	0.01495	0.07664		0.0152	0.00165	0.01521	0.00286	0.01527	0.00361	0.01495	0.000990862		0.0152	0.07716	0.01521	0.07501	0.01527	0.07485	0.01495	0.07565
0.01522	0.07898	0.01523	0.07804	0.01528	0.07863	0.01497	0.0768		0.01522	0.00166	0.01523	0.00287	0.01528	0.00367	0.01497	0.00103		0.01522	0.07732	0.01523	0.07517	0.01528	0.07496	0.01497	0.07578
0.01524	0.07915	0.01524	0.07821	0.0153	0.0788	0.01499	0.07697		0.01524	0.00168	0.01524	0.00289	0.0153	0.00373	0.01499	0.00106		0.01524	0.07747	0.01524	0.07533	0.0153	0.07508	0.01499	0.07591
0.01525	0.07932	0.01526	0.07838	0.01532	0.07897	0.015	0.07714		0.01525	0.0017	0.01526	0.0029	0.01532	0.00379	0.015	0.00111		0.01525	0.07762	0.01526	0.07548	0.01532	0.07519	0.015	0.07603
0.01527	0.0795	0.01528	0.07855	0.01533	0.07915	0.01502	0.07731		0.01527	0.00172	0.01528	0.00292	0.01533	0.00385	0.01502	0.00115		0.01527	0.07777	0.01528	0.07563	0.01533	0.0753	0.01502	0.07616
0.01529	0.07967	0.01529	0.07873	0.01535	0.07932	0.01504	0.07747		0.01529	0.00175	0.01529	0.00295	0.01535	0.00391	0.01504	0.00119		0.01529	0.07792	0.01529	0.07578	0.01535	0.07541	0.01504	0.07628
0.0153	0.07984	0.01531	0.0789	0.01537	0.07949	0.01505	0.07764		0.0153	0.00179	0.01531	0.00298	0.01537	0.00398	0.01505	0.00124		0.0153	0.07806	0.01531	0.07592	0.01537	0.07551	0.01505	0.07641
0.01532	0.08002	0.01533	0.07907	0.01538	0.07966	0.01507	0.07781		0.01532	0.00182	0.01533	0.00301	0.01538	0.00406	0.01507	0.00128		0.01532	0.0782	0.01533	0.07606	0.01538	0.0756	0.01507	0.07653
0.01534	0.08019	0.01534	0.07924	0.0154	0.07983	0.01509	0.07798		0.01534	0.00186	0.01534	0.00305	0.0154	0.00414	0.01509	0.00133		0.01534	0.07833	0.01534	0.07619	0.0154	0.07569	0.01509	0.07665
0.01535	0.08036	0.01536	0.07941	0.01542	0.08	0.0151	0.07815		0.01535	0.0019	0.01536	0.00309	0.01542	0.00423	0.0151	0.00137		0.01535	0.07846	0.01536	0.07632	0.01542	0.07578	0.0151	0.07678
0.01537	0.08054	0.01538	0.07958	0.01544	0.08018	0.01512	0.07831		0.01537	0.00195	0.01538	0.00313	0.01544	0.00431	0.01512	0.00142		0.01537	0.07859	0.01538	0.07645	0.01544	0.07586	0.01512	0.0769
0.01539	0.08071	0.01539	0.07975	0.01545	0.08035	0.01514	0.07848		0.01539	0.00199	0.01539	0.00318	0.01545	0.0044	0.01514	0.00147		0.01539	0.07872	0.01539	0.07657	0.01545	0.07594	0.01514	0.07701
0.01541	0.08089	0.01541	0.07992	0.01547	0.08052	0.01515	0.07865		0.01541	0.00204	0.01541	0.00324	0.01547	0.0045	0.01515	0.00153		0.01541	0.07884	0.01541	0.07669	0.01547	0.07602	0.01515	0.07712
0.01542	0.08106	0.01543	0.0801	0.01549	0.08069	0.01517	0.07882		0.01542	0.00209	0.01543	0.00329	0.01549	0.0046	0.01517	0.00159		0.01542	0.07897	0.01543	0.07681	0.01549	0.0761	0.01517	0.07724
0.01544	0.08123	0.01545	0.08027	0.0155	0.08086	0.01519	0.07899		0.01544	0.00214	0.01545	0.00335	0.0155	0.0047	0.01519	0.00165		0.01544	0.07909	0.01545	0.07692	0.0155	0.07617	0.01519	0.07734
0.01546	0.08141	0.01546	0.08044	0.01552	0.08104	0.0152	0.07916		0.01546	0.00219	0.01546	0.0034	0.01552	0.0048	0.0152	0.00171		0.01546	0.07922	0.01546	0.07704	0.01552	0.07624	0.0152	0.07745
0.01547	0.08158	0.01548	0.08061	0.01554	0.08121	0.01522	0.07933		0.01547	0.00224	0.01548	0.00347	0.01554	0.0049	0.01522	0.00178		0.01547	0.07934	0.01548	0.07715	0.01554	0.07631	0.01522	0.07755
0.01549	0.08176	0.0155	0.08079	0.01555	0.08138	0.01524	0.0795		0.01549	0.0023	0.0155	0.00353	0.01555	0.005	0.01524	0.00185		0.01549	0.07946	0.0155	0.07725	0.01555	0.07638	0.01524	0.07765
0.01551	0.08193	0.01551	0.08096	0.01557	0.08155	0.01525	0.07967		0.01551	0.00235	0.01551	0.0036	0.01557	0.0051	0.01525	0.00192		0.01551	0.07958	0.01551	0.07736	0.01557	0.07646	0.01525	0.07775
0.01552	0.08211	0.01553	0.08113	0.01559	0.08173	0.01527	0.07984		0.01552	0.00241	0.01553	0.00367	0.01559	0.00519	0.01527	0.00198		0.01552	0.0797	0.01553	0.07746	0.01559	0.07653	0.01527	0.07786
0.01554	0.08228	0.01555	0.0813	0.01561	0.0819	0.01529	0.08001		0.01554	0.00246	0.01555	0.00374	0.01561	0.00528	0.01529	0.00204		0.01554	0.07982	0.01555	0.07757	0.01561	0.07662	0.01529	0.07796
0.01556	0.08246	0.01556	0.08148	0.01562	0.08207	0.0153	0.08018		0.01556	0.00251	0.01556	0.0038	0.01562	0.00536	0.0153	0.00211		0.01556	0.07994	0.01556	0.07767	0.01562	0.07671	0.0153	0.07807
0.01557	0.08263	0.01558	0.08165	0.01564	0.08225	0.01532	0.08035		0.01557	0.00257	0.01558	0.00387	0.01564	0.00542	0.01532	0.00217		0.01557	0.08006	0.01558	0.07778	0.01564	0.07683	0.01532	0.07817
0.01559	0.08281	0.0156	0.08182	0.01566	0.08242	0.01534	0.08052		0.01559	0.00263	0.0156	0.00394	0.01566	0.00546	0.01534	0.00224		0.01559	0.08018	0.0156	0.07788	0.01566	0.07696	0.01534	0.07828
0.01561	0.08298	0.01561	0.082	0.01567	0.08259	0.01535	0.08069		0.01561	0.00268	0.01561	0.00401	0.01567	0.00549	0.01535	0.00231		0.01561	0.08031	0.01561	0.07798	0.01567	0.0771	0.01535	0.07838
0.01563	0.08316	0.01563	0.08217	0.01569	0.08277	0.01537	0.08086		0.01563	0.00273	0.01563	0.00409	0.01569	0.00552	0.01537	0.00237		0.01563	0.08043	0.01563	0.07808	0.01569	0.07724	0.01537	0.07848
0.01564	0.08334	0.01565	0.08234	0.01571	0.08294	0.01539	0.08103		0.01564	0.00278	0.01565	0.00415	0.01571	0.00555	0.01539	0.00244		0.01564	0.08056	0.01565	0.07819	0.01571	0.07739	0.01539	0.07859
0.01566	0.08351	0.01567	0.08252	0.01572	0.08311	0.0154	0.0812		0.01566	0.00283	0.01567	0.00422	0.01572	0.00556	0.0154	0.00251		0.01566	0.08068	0.01567	0.07829	0.01572	0.07756	0.0154	0.07869
0.01568	0.08369	0.01568	0.08269	0.01574	0.08329	0.01542	0.08137		0.01568	0.00287	0.01568	0.00429	0.01574	0.00556	0.01542	0.00258		0.01568	0.08081	0.01568	0.0784	0.01574	0.07773	0.01542	0.07879
0.01569	0.08386	0.0157	0.08286	0.01576	0.08346	0.01544	0.08154		0.01569	0.00292	0.0157	0.00436	0.01576	0.00556	0.01544	0.00265		0.01569	0.08095	0.0157	0.0785	0.01576	0.0779	0.01544	0.07889
0.01571	0.08404	0.01572	0.08304	0.01578	0.08364	0.01545	0.08171		0.01571	0.00296	0.01572	0.00443	0.01578	0.00555	0.01545	0.00272		0.01571	0.08108	0.01572	0.07861	0.01578	0.07808	0.01545	0.07899
0.01573	0.08422	0.01573	0.08321	0.01579	0.08381	0.01547	0.08188		0.01573	0.00301	0.01573	0.00448	0.01579	0.00555	0.01547	0.00278		0.01573	0.08121	0.01573	0.07873	0.01579	0.07826	0.01547	0.0791
0.01574	0.08439	0.01575	0.08338	0.01581	0.08398	0.01549	0.08205		0.01574	0.00305	0.01575	0.00454	0.01581	0.00553	0.01549	0.00285		0.01574	0.08134	0.01575	0.07884	0.01581	0.07845	0.01549	0.0792
0.01576	0.08457	0.01577	0.08356	0.01583	0.08416	0.0155	0.08222		0.01576	0.0031	0.01577	0.0046	0.01583	0.00552	0.0155	0.00291		0.01576	0.08147	0.01577	0.07896	0.01583	0.07864	0.0155	0.07931
0.01578	0.08475	0.01578	0.08373	0.01584	0.08434	0.01552	0.08239		0.01578	0.00315	0.01578	0.00465	0.01584	0.0055	0.01552	0.00297		0.01578	0.0816	0.01578	0.07908	0.01584	0.07884	0.01552	0.07942
0.01579	0.08493	0.0158	0.08391	0.01586	0.08451	0.01554	0.08256		0.01579	0.0032	0.0158	0.0047	0.01586	0.00547	0.01554	0.00304		0.01579	0.08172	0.0158	0.07921	0.01586	0.07904	0.01554	0.07953
0.01581	0.0851	0.01582	0.08408	0.01588	0.08469	0.01555	0.08274		0.01581	0.00325	0.01582	0.00473	0.01588	0.00544	0.01555	0.00309		0.01581	0.08185	0.01582	0.07935	0.01588	0.07924	0.01555	0.07965
0.01583	0.08528	0.01584	0.08426	0.01589	0.08486	0.01557	0.08291		0.01583	0.00329	0.01584	0.00474	0.01589	0.00541	0.01557	0.00314		0.01583	0.08199	0.01584	0.07952	0.01589	0.07945	0.01557	0.07977
0.01585	0.08546	0.01585	0.08443	0.01591	0.08504	0.01559	0.08308		0.01585	0.00331	0.01585	0.00475	0.01591	0.00538	0.01559	0.00317		0.01585	0.08215	0.01585	0.07969	0.01591	0.07966	0.01559	0.0799
0.01586	0.08564	0.01587	0.08461	0.01593	0.08521	0.0156	0.08325		0.01586	0.00333	0.01587	0.00474	0.01593	0.00535	0.0156	0.0032		0.01586	0.0823	0.01587	0.07987	0.01593	0.07987	0.0156	0.08005
0.01588	0.08581	0.01589	0.08478	0.01595	0.08539	0.01562	0.08342		0.01588	0.00335	0.01589	0.00473	0.01595	0.00531	0.01562	0.00321		0.01588	0.08246	0.01589	0.08005	0.01595	0.08008	0.01562	0.08021
0.0159	0.08599	0.0159	0.08496	0.01596	0.08557	0.01564	0.0836		0.0159	0.00336	0.0159	0.00472	0.01596	0.00528	0.01564	0.0032		0.0159	0.08263	0.0159	0.08024	0.01596	0.08029	0.01564	0.0804
0.01591	0.08617	0.01592	0.08514	0.01598	0.08575	0.01565	0.08377		0.01591	0.00337	0.01592	0.00471	0.01598	0.00525	0.01565	0.00317		0.01591	0.0828	0.01592	0.08043	0.01598	0.0805	0.01565	0.0806
0.01593	0.08635	0.01594	0.08531	0.016	0.08592	0.01567	0.08394		0.01593	0.00338	0.01594	0.0047	0.016	0.00522	0.01567	0.00315		0.01593	0.08297	0.01594	0.08061	0.016	0.0807	0.01567	0.08079
0.01595	0.08653	0.01595	0.08549	0.01601	0.0861	0.01569	0.08411		0.01595	0.00339	0.01595	0.00469	0.01601	0.00518	0.01569	0.00311		0.01595	0.08314	0.01595	0.0808	0.01601	0.08092	0.01569	0.081
0.01596	0.08671	0.01597	0.08566	0.01603	0.08628	0.0157	0.08429		0.01596	0.00339	0.01597	0.00469	0.01603	0.00514	0.0157	0.00307		0.01596	0.08332	0.01597	0.08098	0.01603	0.08114	0.0157	0.08121
0.01598	0.08689	0.01599	0.08584	0.01605	0.08646	0.01572	0.08446		0.01598	0.00339	0.01599	0.00469	0.01605	0.00508	0.01572	0.00302		0.01598	0.0835	0.01599	0.08115	0.01605	0.08137	0.01572	0.08144
0.016	0.08707	0.016	0.08602	0.01606	0.08663	0.01574	0.08463		0.016	0.00338	0.016	0.00469	0.01606	0.00502	0.01574	0.00297		0.016	0.08368	0.016	0.08133	0.01606	0.08161	0.01574	0.08167
0.01602	0.08724	0.01602	0.0862	0.01608	0.08681	0.01575	0.08481		0.01602	0.00337	0.01602	0.00468	0.01608	0.00495	0.01575	0.00291		0.01602	0.08388	0.01602	0.08151	0.01608	0.08187	0.01575	0.0819
0.01603	0.08742	0.01604	0.08637	0.0161	0.08699	0.01577	0.08498		0.01603	0.00335	0.01604	0.00468	0.0161	0.00487	0.01577	0.00285		0.01603	0.08407	0.01604	0.0817	0.0161	0.08213	0.01577	0.08213
0.01605	0.0876	0.01606	0.08655	0.01612	0.08717	0.01579	0.08516		0.01605	0.00333	0.01606	0.00467	0.01612	0.00478	0.01579	0.00279		0.01605	0.08428	0.01606	0.08188	0.01612	0.08239	0.01579	0.08237
0.01607	0.08778	0.01607	0.08673	0.01613	0.08735	0.0158	0.08533		0.01607	0.00329	0.01607	0.00467	0.01613	0.0047	0.0158	0.00272		0.01607	0.08449	0.01607	0.08206	0.01613	0.08265	0.0158	0.08261
0.01608	0.08797	0.01609	0.08691	0.01615	0.08753	0.01582	0.08551		0.01608	0.00326	0.01609	0.00466	0.01615	0.00462	0.01582	0.00266		0.01608	0.08471	0.01609	0.08225	0.01615	0.08291	0.01582	0.08284
0.0161	0.08815	0.01611	0.08708	0.01617	0.08771	0.01584	0.08568		0.0161	0.00321	0.01611	0.00463	0.01617	0.00455	0.01584	0.0026		0.0161	0.08493	0.01611	0.08245	0.01617	0.08316	0.01584	0.08308
0.01612	0.08833	0.01612	0.08726	0.01618	0.08789	0.01585	0.08586		0.01612	0.00317	0.01612	0.00461	0.01618	0.00447	0.01585	0.00254		0.01612	0.08516	0.01612	0.08265	0.01618	0.08342	0.01585	0.08331
0.01613	0.08851	0.01614	0.08744	0.0162	0.08807	0.01587	0.08603		0.01613	0.00312	0.01614	0.00458	0.0162	0.00441	0.01587	0.00248		0.01613	0.08539	0.01614	0.08286	0.0162	0.08367	0.01587	0.08355
0.01615	0.08869	0.01616	0.08762	0.01622	0.08825	0.01589	0.08621		0.01615	0.00306	0.01616	0.00455	0.01622	0.00434	0.01589	0.00242		0.01615	0.08563	0.01616	0.08307	0.01622	0.08391	0.01589	0.08379
0.01617	0.08887	0.01617	0.0878	0.01623	0.08843	0.0159	0.08639		0.01617	0.00299	0.01617	0.00451	0.01623	0.00428	0.0159	0.00236		0.01617	0.08588	0.01617	0.08328	0.01623	0.08415	0.0159	0.08402
0.01618	0.08905	0.01619	0.08798	0.01625	0.08861	0.01592	0.08656		0.01618	0.00292	0.01619	0.00447	0.01625	0.00423	0.01592	0.0023		0.01618	0.08613	0.01619	0.08351	0.01625	0.08439	0.01592	0.08426
0.0162	0.08924	0.01621	0.08816	0.01627	0.0888	0.01594	0.08674		0.0162	0.00286	0.01621	0.00443	0.01627	0.00418	0.01594	0.00224		0.0162	0.08637	0.01621	0.08373	0.01627	0.08462	0.01594	0.0845
0.01622	0.08942	0.01622	0.08834	0.01629	0.08898	0.01595	0.08692		0.01622	0.0028	0.01622	0.00438	0.01629	0.00413	0.01595	0.00218		0.01622	0.08662	0.01622	0.08396	0.01629	0.08485	0.01595	0.08473
0.01624	0.0896	0.01624	0.08852	0.0163	0.08916	0.01597	0.08709		0.01624	0.00274	0.01624	0.00434	0.0163	0.00409	0.01597	0.00212		0.01624	0.08686	0.01624	0.08418	0.0163	0.08507	0.01597	0.08497
0.01625	0.08978	0.01626	0.0887	0.01632	0.08934	0.01599	0.08727		0.01625	0.00268	0.01626	0.00429	0.01632	0.00404	0.01599	0.00207		0.01625	0.0871	0.01626	0.0844	0.01632	0.0853	0.01599	0.0852
0.01627	0.08997	0.01628	0.08888	0.01634	0.08953	0.016	0.08745		0.01627	0.00263	0.01628	0.00425	0.01634	0.004	0.016	0.00202		0.01627	0.08734	0.01628	0.08463	0.01634	0.08553	0.016	0.08543
0.01629	0.09015	0.01629	0.08906	0.01635	0.08971	0.01602	0.08763		0.01629	0.00258	0.01629	0.0042	0.01635	0.00395	0.01602	0.00196		0.01629	0.08757	0.01629	0.08486	0.01635	0.08575	0.01602	0.08567
0.0163	0.09033	0.01631	0.08924	0.01637	0.08989	0.01603	0.0878		0.0163	0.00252	0.01631	0.00415	0.01637	0.00391	0.01603	0.00191		0.0163	0.08781	0.01631	0.08509	0.01637	0.08598	0.01603	0.0859
0.01632	0.09052	0.01633	0.08942	0.01639	0.09007	0.01605	0.08798		0.01632	0.00247	0.01633	0.0041	0.01639	0.00388	0.01605	0.00186		0.01632	0.08804	0.01633	0.08532	0.01639	0.0862	0.01605	0.08613
0.01634	0.0907	0.01634	0.0896	0.0164	0.09026	0.01607	0.08816		0.01634	0.00243	0.01634	0.00405	0.0164	0.00384	0.01607	0.0018		0.01634	0.08828	0.01634	0.08555	0.0164	0.08642	0.01607	0.08636
0.01635	0.09089	0.01636	0.08978	0.01642	0.09044	0.01608	0.08834		0.01635	0.00238	0.01636	0.004	0.01642	0.00381	0.01608	0.00175		0.01635	0.08851	0.01636	0.08579	0.01642	0.08663	0.01608	0.08659
0.01637	0.09107	0.01638	0.08997	0.01644	0.09063	0.0161	0.08852		0.01637	0.00233	0.01638	0.00394	0.01644	0.00378	0.0161	0.0017		0.01637	0.08874	0.01638	0.08602	0.01644	0.08684	0.0161	0.08682
0.01639	0.09126	0.01639	0.09015	0.01646	0.09081	0.01612	0.0887		0.01639	0.00228	0.01639	0.00389	0.01646	0.00376	0.01612	0.00165		0.01639	0.08897	0.01639	0.08625	0.01646	0.08705	0.01612	0.08705
0.0164	0.09144	0.01641	0.09033	0.01647	0.09099	0.01613	0.08888		0.0164	0.00224	0.01641	0.00385	0.01647	0.00374	0.01613	0.0016		0.0164	0.0892	0.01641	0.08648	0.01647	0.08726	0.01613	0.08727
0.01642	0.09163	0.01643	0.09051	0.01649	0.09118	0.01615	0.08906		0.01642	0.0022	0.01643	0.0038	0.01649	0.00372	0.01615	0.00156		0.01642	0.08942	0.01643	0.08671	0.01649	0.08746	0.01615	0.0875
0.01644	0.09181	0.01644	0.0907	0.01651	0.09136	0.01617	0.08924		0.01644	0.00216	0.01644	0.00376	0.01651	0.00371	0.01617	0.00151		0.01644	0.08965	0.01644	0.08693	0.01651	0.08765	0.01617	0.08773
0.01646	0.092	0.01646	0.09088	0.01652	0.09155	0.01618	0.08942		0.01646	0.00213	0.01646	0.00372	0.01652	0.00371	0.01618	0.00147		0.01646	0.08987	0.01646	0.08716	0.01652	0.08784	0.01618	0.08795
0.01647	0.09218	0.01648	0.09106	0.01654	0.09173	0.0162	0.0896		0.01647	0.00209	0.01648	0.00369	0.01654	0.00371	0.0162	0.00142		0.01647	0.0901	0.01648	0.08738	0.01654	0.08803	0.0162	0.08817
0.01649	0.09237	0.0165	0.09125	0.01656	0.09192	0.01622	0.08978		0.01649	0.00206	0.0165	0.00365	0.01656	0.00371	0.01622	0.00138		0.01649	0.09031	0.0165	0.08759	0.01656	0.08821	0.01622	0.0884
0.01651	0.09256	0.01651	0.09143	0.01657	0.0921	0.01623	0.08996		0.01651	0.00203	0.01651	0.00362	0.01657	0.00372	0.01623	0.00134		0.01651	0.09053	0.01651	0.08781	0.01657	0.08838	0.01623	0.08862
0.01652	0.09274	0.01653	0.09161	0.01659	0.09229	0.01625	0.09014		0.01652	0.002	0.01653	0.00359	0.01659	0.00374	0.01625	0.0013		0.01652	0.09074	0.01653	0.08803	0.01659	0.08855	0.01625	0.08884
0.01654	0.09293	0.01655	0.0918	0.01661	0.09248	0.01627	0.09032		0.01654	0.00198	0.01655	0.00356	0.01661	0.00376	0.01627	0.00126		0.01654	0.09095	0.01655	0.08824	0.01661	0.08871	0.01627	0.08906
0.01656	0.09312	0.01656	0.09198	0.01663	0.09266	0.01628	0.0905		0.01656	0.00195	0.01656	0.00353	0.01663	0.00379	0.01628	0.00122		0.01656	0.09117	0.01656	0.08845	0.01663	0.08887	0.01628	0.08928
0.01657	0.09331	0.01658	0.09217	0.01664	0.09285	0.0163	0.09069		0.01657	0.00193	0.01658	0.00351	0.01664	0.00382	0.0163	0.00119		0.01657	0.09137	0.01658	0.08866	0.01664	0.08903	0.0163	0.0895
0.01659	0.09349	0.0166	0.09235	0.01666	0.09303	0.01632	0.09087		0.01659	0.00191	0.0166	0.00349	0.01666	0.00385	0.01632	0.00116		0.01659	0.09158	0.0166	0.08887	0.01666	0.08918	0.01632	0.08971
0.01661	0.09368	0.01661	0.09254	0.01668	0.09322	0.01633	0.09105		0.01661	0.00189	0.01661	0.00347	0.01668	0.00388	0.01633	0.00113		0.01661	0.09179	0.01661	0.08907	0.01668	0.08934	0.01633	0.08992
0.01662	0.09387	0.01663	0.09272	0.01669	0.09341	0.01635	0.09123		0.01662	0.00188	0.01663	0.00346	0.01669	0.00392	0.01635	0.0011		0.01662	0.09199	0.01663	0.08927	0.01669	0.08949	0.01635	0.09013
0.01664	0.09406	0.01665	0.09291	0.01671	0.0936	0.01637	0.09142		0.01664	0.00187	0.01665	0.00345	0.01671	0.00396	0.01637	0.00109		0.01664	0.09219	0.01665	0.08946	0.01671	0.08964	0.01637	0.09033
0.01666	0.09425	0.01666	0.09309	0.01673	0.09378	0.01638	0.0916		0.01666	0.00186	0.01666	0.00344	0.01673	0.004	0.01638	0.00107		0.01666	0.09239	0.01666	0.08965	0.01673	0.08979	0.01638	0.09053
0.01668	0.09443	0.01668	0.09328	0.01674	0.09397	0.0164	0.09178		0.01668	0.00186	0.01668	0.00344	0.01674	0.00404	0.0164	0.00106		0.01668	0.09258	0.01668	0.08984	0.01674	0.08993	0.0164	0.09072
0.01669	0.09462	0.0167	0.09347	0.01676	0.09416	0.01642	0.09196		0.01669	0.00185	0.0167	0.00344	0.01676	0.00409	0.01642	0.00106		0.01669	0.09277	0.0167	0.09002	0.01676	0.09006	0.01642	0.09091
0.01671	0.09481	0.01672	0.09365	0.01678	0.09434	0.01643	0.09215		0.01671	0.00185	0.01672	0.00345	0.01678	0.00415	0.01643	0.00105		0.01671	0.09296	0.01672	0.09021	0.01678	0.0902	0.01643	0.09109
0.01673	0.095	0.01673	0.09384	0.0168	0.09453	0.01645	0.09233		0.01673	0.00185	0.01673	0.00345	0.0168	0.0042	0.01645	0.00106		0.01673	0.09315	0.01673	0.09038	0.0168	0.09033	0.01645	0.09127
0.01674	0.09519	0.01675	0.09403	0.01681	0.09472	0.01647	0.09252		0.01674	0.00186	0.01675	0.00347	0.01681	0.00426	0.01647	0.00106		0.01674	0.09333	0.01675	0.09056	0.01681	0.09046	0.01647	0.09145
0.01676	0.09538	0.01677	0.09421	0.01683	0.09491	0.01648	0.0927		0.01676	0.00187	0.01677	0.00348	0.01683	0.00432	0.01648	0.00107		0.01676	0.09351	0.01677	0.09073	0.01683	0.09059	0.01648	0.09163
0.01678	0.09557	0.01678	0.0944	0.01685	0.0951	0.0165	0.09288		0.01678	0.00188	0.01678	0.0035	0.01685	0.00438	0.0165	0.00108		0.01678	0.09369	0.01678	0.0909	0.01685	0.09072	0.0165	0.0918
0.01679	0.09576	0.0168	0.09459	0.01686	0.09528	0.01652	0.09307		0.01679	0.00189	0.0168	0.00353	0.01686	0.00444	0.01652	0.0011		0.01679	0.09387	0.0168	0.09106	0.01686	0.09085	0.01652	0.09197
0.01681	0.09595	0.01682	0.09477	0.01688	0.09547	0.01653	0.09325		0.01681	0.00191	0.01682	0.00355	0.01688	0.0045	0.01653	0.00112		0.01681	0.09404	0.01682	0.09123	0.01688	0.09097	0.01653	0.09213
0.01683	0.09614	0.01683	0.09496	0.0169	0.09566	0.01655	0.09344		0.01683	0.00192	0.01683	0.00357	0.0169	0.00456	0.01655	0.00115		0.01683	0.09422	0.01683	0.09139	0.0169	0.0911	0.01655	0.09229
0.01684	0.09633	0.01685	0.09515	0.01691	0.09585	0.01657	0.09362		0.01684	0.00194	0.01685	0.0036	0.01691	0.00463	0.01657	0.00118		0.01684	0.09439	0.01685	0.09155	0.01691	0.09122	0.01657	0.09244
0.01686	0.09652	0.01687	0.09534	0.01693	0.09604	0.01658	0.09381		0.01686	0.00196	0.01687	0.00362	0.01693	0.00469	0.01658	0.00121		0.01686	0.09456	0.01687	0.09171	0.01693	0.09135	0.01658	0.0926
0.01688	0.09671	0.01689	0.09553	0.01695	0.09623	0.0166	0.09399		0.01688	0.00198	0.01689	0.00365	0.01695	0.00475	0.0166	0.00125		0.01688	0.09473	0.01689	0.09188	0.01695	0.09147	0.0166	0.09274
0.0169	0.0969	0.0169	0.09571	0.01697	0.09641	0.01662	0.09418		0.0169	0.00201	0.0169	0.00368	0.01697	0.00481	0.01662	0.00129		0.0169	0.09489	0.0169	0.09204	0.01697	0.0916	0.01662	0.09289
0.01691	0.09709	0.01692	0.0959	0.01698	0.0966	0.01663	0.09436		0.01691	0.00204	0.01692	0.0037	0.01698	0.00487	0.01663	0.00133		0.01691	0.09506	0.01692	0.0922	0.01698	0.09173	0.01663	0.09303
0.01693	0.09728	0.01694	0.09609	0.017	0.09679	0.01665	0.09455		0.01693	0.00207	0.01694	0.00373	0.017	0.00493	0.01665	0.00137		0.01693	0.09522	0.01694	0.09236	0.017	0.09186	0.01665	0.09318
0.01695	0.09748	0.01695	0.09628	0.01702	0.09698	0.01667	0.09473		0.01695	0.0021	0.01695	0.00376	0.01702	0.00499	0.01667	0.00141		0.01695	0.09537	0.01695	0.09252	0.01702	0.09199	0.01667	0.09332
0.01696	0.09767	0.01697	0.09647	0.01703	0.09717	0.01668	0.09492		0.01696	0.00214	0.01697	0.00379	0.01703	0.00506	0.01668	0.00145		0.01696	0.09553	0.01697	0.09267	0.01703	0.09211	0.01668	0.09347
0.01698	0.09786	0.01699	0.09666	0.01705	0.09736	0.0167	0.0951		0.01698	0.00217	0.01699	0.00382	0.01705	0.00512	0.0167	0.0015		0.01698	0.09569	0.01699	0.09283	0.01705	0.09224	0.0167	0.09361
0.017	0.09805	0.017	0.09685	0.01707	0.09755	0.01672	0.09529		0.017	0.00221	0.017	0.00385	0.01707	0.00519	0.01672	0.00155		0.017	0.09584	0.017	0.09299	0.01707	0.09236	0.01672	0.09374
0.01701	0.09824	0.01702	0.09703	0.01708	0.09774	0.01673	0.09548		0.01701	0.00226	0.01702	0.00389	0.01708	0.00526	0.01673	0.0016		0.01701	0.09599	0.01702	0.09315	0.01708	0.09248	0.01673	0.09387
0.01703	0.09844	0.01704	0.09722	0.0171	0.09793	0.01675	0.09566		0.01703	0.0023	0.01704	0.00393	0.0171	0.00532	0.01675	0.00166		0.01703	0.09614	0.01704	0.0933	0.0171	0.09261	0.01675	0.094
0.01705	0.09863	0.01705	0.09741	0.01712	0.09812	0.01677	0.09585		0.01705	0.00234	0.01705	0.00397	0.01712	0.00539	0.01677	0.00172		0.01705	0.09629	0.01705	0.09345	0.01712	0.09273	0.01677	0.09413
0.01706	0.09882	0.01707	0.0976	0.01714	0.09831	0.01678	0.09604		0.01706	0.00239	0.01707	0.00401	0.01714	0.00546	0.01678	0.00178		0.01706	0.09643	0.01707	0.09359	0.01714	0.09285	0.01678	0.09426
0.01708	0.09901	0.01709	0.09779	0.01715	0.0985	0.0168	0.09622		0.01708	0.00243	0.01709	0.00406	0.01715	0.00553	0.0168	0.00184		0.01708	0.09658	0.01709	0.09374	0.01715	0.09297	0.0168	0.09438
0.0171	0.09921	0.01711	0.09798	0.01717	0.09869	0.01682	0.09641		0.0171	0.00247	0.01711	0.0041	0.01717	0.00559	0.01682	0.00191		0.0171	0.09673	0.01711	0.09388	0.01717	0.0931	0.01682	0.0945
0.01712	0.0994	0.01712	0.09817	0.01719	0.09888	0.01683	0.0966		0.01712	0.00252	0.01712	0.00415	0.01719	0.00566	0.01683	0.00197		0.01712	0.09688	0.01712	0.09402	0.01719	0.09322	0.01683	0.09463
0.01713	0.09959	0.01714	0.09836	0.0172	0.09907	0.01685	0.09678		0.01713	0.00257	0.01714	0.00421	0.0172	0.00573	0.01685	0.00204		0.01713	0.09702	0.01714	0.09416	0.0172	0.09334	0.01685	0.09474
0.01715	0.09979	0.01716	0.09855	0.01722	0.09926	0.01687	0.09697		0.01715	0.00262	0.01716	0.00426	0.01722	0.0058	0.01687	0.00211		0.01715	0.09717	0.01716	0.09429	0.01722	0.09347	0.01687	0.09486
0.01717	0.09998	0.01717	0.09875	0.01724	0.09945	0.01688	0.09716		0.01717	0.00266	0.01717	0.00432	0.01724	0.00586	0.01688	0.00218		0.01717	0.09732	0.01717	0.09443	0.01724	0.09359	0.01688	0.09498
0.01718	0.10017	0.01719	0.09894	0.01725	0.09964	0.0169	0.09735		0.01718	0.00271	0.01719	0.00438	0.01725	0.00593	0.0169	0.00224		0.01718	0.09747	0.01719	0.09456	0.01725	0.09371	0.0169	0.0951
0.0172	0.10037	0.01721	0.09913	0.01727	0.09984	0.01692	0.09753		0.0172	0.00275	0.01721	0.00444	0.01727	0.006	0.01692	0.00231		0.0172	0.09761	0.01721	0.09469	0.01727	0.09384	0.01692	0.09522
0.01722	0.10056	0.01722	0.09932	0.01729	0.10003	0.01693	0.09772		0.01722	0.0028	0.01722	0.0045	0.01729	0.00606	0.01693	0.00238		0.01722	0.09776	0.01722	0.09482	0.01729	0.09397	0.01693	0.09534
0.01723	0.10075	0.01724	0.09951	0.01731	0.10022	0.01695	0.09791		0.01723	0.00285	0.01724	0.00456	0.01731	0.00611	0.01695	0.00245		0.01723	0.09791	0.01724	0.09495	0.01731	0.09411	0.01695	0.09546
0.01725	0.10095	0.01726	0.0997	0.01732	0.10041	0.01697	0.0981		0.01725	0.00289	0.01726	0.00462	0.01732	0.00615	0.01697	0.00252		0.01725	0.09805	0.01726	0.09508	0.01732	0.09426	0.01697	0.09558
0.01727	0.10114	0.01727	0.09989	0.01734	0.1006	0.01698	0.09828		0.01727	0.00294	0.01727	0.00468	0.01734	0.00619	0.01698	0.00258		0.01727	0.0982	0.01727	0.09521	0.01734	0.09442	0.01698	0.0957
0.01729	0.10134	0.01729	0.10008	0.01736	0.10079	0.017	0.09847		0.01729	0.00298	0.01729	0.00474	0.01736	0.00621	0.017	0.00265		0.01729	0.09835	0.01729	0.09535	0.01736	0.09459	0.017	0.09583
0.0173	0.10153	0.01731	0.10027	0.01737	0.10099	0.01702	0.09866		0.0173	0.00302	0.01731	0.00478	0.01737	0.00621	0.01702	0.00271		0.0173	0.09851	0.01731	0.09549	0.01737	0.09477	0.01702	0.09595
0.01732	0.10173	0.01733	0.10047	0.01739	0.10118	0.01703	0.09885		0.01732	0.00306	0.01733	0.00482	0.01739	0.00621	0.01703	0.00277		0.01732	0.09866	0.01733	0.09564	0.01739	0.09497	0.01703	0.09608
0.01734	0.10192	0.01734	0.10066	0.01741	0.10137	0.01705	0.09904		0.01734	0.0031	0.01734	0.00487	0.01741	0.0062	0.01705	0.00284		0.01734	0.09882	0.01734	0.09579	0.01741	0.09517	0.01705	0.0962
0.01735	0.10212	0.01736	0.10085	0.01742	0.10156	0.01707	0.09923		0.01735	0.00314	0.01736	0.00492	0.01742	0.00619	0.01707	0.0029		0.01735	0.09897	0.01736	0.09593	0.01742	0.09538	0.01707	0.09633
0.01737	0.10231	0.01738	0.10104	0.01744	0.10176	0.01708	0.09941		0.01737	0.00319	0.01738	0.00496	0.01744	0.00617	0.01708	0.00296		0.01737	0.09912	0.01738	0.09608	0.01744	0.09559	0.01708	0.09646
0.01739	0.10251	0.01739	0.10124	0.01746	0.10195	0.0171	0.0996		0.01739	0.00323	0.01739	0.005	0.01746	0.00614	0.0171	0.00301		0.01739	0.09927	0.01739	0.09623	0.01746	0.09581	0.0171	0.09659
0.0174	0.1027	0.01741	0.10143	0.01748	0.10214	0.01712	0.09979		0.0174	0.00328	0.01741	0.00504	0.01748	0.00612	0.01712	0.00307		0.0174	0.09942	0.01741	0.09639	0.01748	0.09603	0.01712	0.09673
0.01742	0.1029	0.01743	0.10162	0.01749	0.10234	0.01713	0.09998		0.01742	0.00333	0.01743	0.00508	0.01749	0.00608	0.01713	0.00311		0.01742	0.09957	0.01743	0.09654	0.01749	0.09625	0.01713	0.09687
0.01744	0.10309	0.01744	0.10181	0.01751	0.10253	0.01715	0.10017		0.01744	0.00337	0.01744	0.00512	0.01751	0.00605	0.01715	0.00315		0.01744	0.09972	0.01744	0.0967	0.01751	0.09648	0.01715	0.09702
0.01745	0.10329	0.01746	0.10201	0.01753	0.10273	0.01717	0.10036		0.01745	0.00341	0.01746	0.00515	0.01753	0.00601	0.01717	0.00317		0.01745	0.09988	0.01746	0.09685	0.01753	0.09671	0.01717	0.09719
0.01747	0.10348	0.01748	0.1022	0.01754	0.10292	0.01718	0.10055		0.01747	0.00344	0.01748	0.00518	0.01754	0.00597	0.01718	0.00319		0.01747	0.10005	0.01748	0.09702	0.01754	0.09695	0.01718	0.09736
0.01749	0.10368	0.01749	0.10239	0.01756	0.10311	0.0172	0.10074		0.01749	0.00347	0.01749	0.0052	0.01756	0.00594	0.0172	0.00321		0.01749	0.10022	0.01749	0.09719	0.01756	0.09718	0.0172	0.09753
0.01751	0.10388	0.01751	0.10259	0.01758	0.10331	0.01722	0.10093		0.01751	0.00349	0.01751	0.00522	0.01758	0.0059	0.01722	0.00321		0.01751	0.10039	0.01751	0.09737	0.01758	0.09741	0.01722	0.09772
0.01752	0.10407	0.01753	0.10278	0.01759	0.1035	0.01723	0.10112		0.01752	0.0035	0.01753	0.00523	0.01759	0.00586	0.01723	0.0032		0.01752	0.10057	0.01753	0.09756	0.01759	0.09764	0.01723	0.09792
0.01754	0.10427	0.01755	0.10297	0.01761	0.1037	0.01725	0.10131		0.01754	0.00352	0.01755	0.00523	0.01761	0.00582	0.01725	0.00318		0.01754	0.10075	0.01755	0.09775	0.01761	0.09788	0.01725	0.09813
0.01756	0.10447	0.01756	0.10317	0.01763	0.1039	0.01727	0.1015		0.01756	0.00354	0.01756	0.00523	0.01763	0.00576	0.01727	0.00315		0.01756	0.10093	0.01756	0.09794	0.01763	0.09813	0.01727	0.09835
0.01757	0.10466	0.01758	0.10336	0.01765	0.10409	0.01728	0.10169		0.01757	0.00355	0.01758	0.00523	0.01765	0.00571	0.01728	0.00312		0.01757	0.10111	0.01758	0.09814	0.01765	0.09838	0.01728	0.09857
0.01759	0.10486	0.0176	0.10356	0.01766	0.10429	0.0173	0.10188		0.01759	0.00356	0.0176	0.00522	0.01766	0.00565	0.0173	0.00308		0.01759	0.1013	0.0176	0.09833	0.01766	0.09863	0.0173	0.0988
0.01761	0.10506	0.01761	0.10375	0.01768	0.10448	0.01732	0.10207		0.01761	0.00356	0.01761	0.00522	0.01768	0.00559	0.01732	0.00305		0.01761	0.1015	0.01761	0.09853	0.01768	0.09889	0.01732	0.09903
0.01762	0.10526	0.01763	0.10395	0.0177	0.10468	0.01733	0.10227		0.01762	0.00355	0.01763	0.00521	0.0177	0.00553	0.01733	0.00301		0.01762	0.10171	0.01763	0.09874	0.0177	0.09915	0.01733	0.09925
0.01764	0.10545	0.01765	0.10414	0.01771	0.10488	0.01735	0.10246		0.01764	0.00351	0.01765	0.0052	0.01771	0.00547	0.01735	0.00297		0.01764	0.10195	0.01765	0.09894	0.01771	0.09941	0.01735	0.09948
0.01766	0.10565	0.01766	0.10434	0.01773	0.10507	0.01737	0.10265		0.01766	0.00345	0.01766	0.0052	0.01773	0.0054	0.01737	0.00293		0.01766	0.1022	0.01766	0.09914	0.01773	0.09967	0.01737	0.09972
0.01767	0.10585	0.01768	0.10453	0.01775	0.10527	0.01738	0.10284		0.01767	0.00338	0.01768	0.00519	0.01775	0.00534	0.01738	0.00289		0.01767	0.10247	0.01768	0.09934	0.01775	0.09993	0.01738	0.09995
0.01769	0.10605	0.0177	0.10473	0.01776	0.10547	0.0174	0.10303		0.01769	0.00331	0.0177	0.00518	0.01776	0.00528	0.0174	0.00284		0.01769	0.10274	0.0177	0.09955	0.01776	0.10019	0.0174	0.10019
0.01771	0.10625	0.01771	0.10492	0.01778	0.10567	0.01742	0.10323		0.01771	0.00323	0.01771	0.00517	0.01778	0.00522	0.01742	0.0028		0.01771	0.10302	0.01771	0.09976	0.01778	0.10044	0.01742	0.10043
0.01773	0.10645	0.01773	0.10512	0.0178	0.10586	0.01743	0.10342		0.01773	0.00315	0.01773	0.00516	0.0178	0.00517	0.01743	0.00275		0.01773	0.1033	0.01773	0.09996	0.0178	0.1007	0.01743	0.10067
0.01774	0.10665	0.01775	0.10532	0.01782	0.10606	0.01745	0.10361		0.01774	0.00306	0.01775	0.00515	0.01782	0.00512	0.01745	0.00269		0.01774	0.10359	0.01775	0.10016	0.01782	0.10095	0.01745	0.10092
0.01776	0.10685	0.01777	0.10551	0.01783	0.10626	0.01747	0.10381		0.01776	0.00298	0.01777	0.00515	0.01783	0.00507	0.01747	0.00264		0.01776	0.10386	0.01777	0.10037	0.01783	0.1012	0.01747	0.10116
0.01778	0.10705	0.01778	0.10571	0.01785	0.10646	0.01748	0.104		0.01778	0.00291	0.01778	0.00514	0.01785	0.00502	0.01748	0.00259		0.01778	0.10414	0.01778	0.10057	0.01785	0.10144	0.01748	0.10141
0.01779	0.10725	0.0178	0.10591	0.01787	0.10666	0.0175	0.10419		0.01779	0.00284	0.0178	0.00513	0.01787	0.00497	0.0175	0.00254		0.01779	0.10441	0.0178	0.10078	0.01787	0.10169	0.0175	0.10165
0.01781	0.10745	0.01782	0.1061	0.01788	0.10686	0.01752	0.10439		0.01781	0.00278	0.01782	0.00511	0.01788	0.00492	0.01752	0.00249		0.01781	0.10467	0.01782	0.10099	0.01788	0.10194	0.01752	0.1019
0.01783	0.10765	0.01783	0.1063	0.0179	0.10706	0.01753	0.10458		0.01783	0.00272	0.01783	0.00508	0.0179	0.00488	0.01753	0.00243		0.01783	0.10493	0.01783	0.10122	0.0179	0.10218	0.01753	0.10215
0.01784	0.10785	0.01785	0.1065	0.01792	0.10726	0.01755	0.10478		0.01784	0.00267	0.01785	0.00504	0.01792	0.00484	0.01755	0.00238		0.01784	0.10518	0.01785	0.10146	0.01792	0.10242	0.01755	0.1024
0.01786	0.10805	0.01787	0.1067	0.01793	0.10746	0.01757	0.10497		0.01786	0.00261	0.01787	0.005	0.01793	0.0048	0.01757	0.00232		0.01786	0.10544	0.01787	0.1017	0.01793	0.10266	0.01757	0.10265
0.01788	0.10825	0.01788	0.10689	0.01795	0.10766	0.01758	0.10516		0.01788	0.00256	0.01788	0.00495	0.01795	0.00476	0.01758	0.00226		0.01788	0.10569	0.01788	0.10195	0.01795	0.1029	0.01758	0.1029
0.01789	0.10846	0.0179	0.10709	0.01797	0.10786	0.0176	0.10536		0.01789	0.00252	0.0179	0.0049	0.01797	0.00472	0.0176	0.0022		0.01789	0.10594	0.0179	0.10219	0.01797	0.10314	0.0176	0.10316
0.01791	0.10866	0.01792	0.10729	0.01799	0.10806	0.01762	0.10556		0.01791	0.00247	0.01792	0.00485	0.01799	0.00468	0.01762	0.00213		0.01791	0.10619	0.01792	0.10244	0.01799	0.10338	0.01762	0.10342
0.01793	0.10886	0.01794	0.10749	0.018	0.10826	0.01763	0.10575		0.01793	0.00242	0.01794	0.0048	0.018	0.00465	0.01763	0.00207		0.01793	0.10644	0.01794	0.10269	0.018	0.10361	0.01763	0.10368
0.01795	0.10906	0.01795	0.10769	0.01802	0.10846	0.01765	0.10595		0.01795	0.00237	0.01795	0.00475	0.01802	0.00462	0.01765	0.00201		0.01795	0.10669	0.01795	0.10294	0.01802	0.10384	0.01765	0.10394
0.01796	0.10926	0.01797	0.10789	0.01804	0.10866	0.01767	0.10614		0.01796	0.00233	0.01797	0.0047	0.01804	0.0046	0.01767	0.00195		0.01796	0.10693	0.01797	0.10318	0.01804	0.10407	0.01767	0.1042
0.01798	0.10947	0.01799	0.10809	0.01805	0.10886	0.01768	0.10634		0.01798	0.00229	0.01799	0.00466	0.01805	0.00458	0.01768	0.00188		0.01798	0.10718	0.01799	0.10343	0.01805	0.10429	0.01768	0.10446
0.018	0.10967	0.018	0.10829	0.01807	0.10907	0.0177	0.10654		0.018	0.00225	0.018	0.00462	0.01807	0.00456	0.0177	0.00183		0.018	0.10742	0.018	0.10367	0.01807	0.1045	0.0177	0.10471
0.01801	0.10987	0.01802	0.10849	0.01809	0.10927	0.01772	0.10673		0.01801	0.00222	0.01802	0.00458	0.01809	0.00455	0.01772	0.00177		0.01801	0.10766	0.01802	0.10391	0.01809	0.10472	0.01772	0.10496
0.01803	0.11008	0.01804	0.10869	0.0181	0.10947	0.01773	0.10693		0.01803	0.00218	0.01804	0.00453	0.0181	0.00454	0.01773	0.00172		0.01803	0.10789	0.01804	0.10416	0.0181	0.10493	0.01773	0.10521
0.01805	0.11028	0.01805	0.10889	0.01812	0.10967	0.01775	0.10713		0.01805	0.00216	0.01805	0.00449	0.01812	0.00454	0.01775	0.00167		0.01805	0.10813	0.01805	0.1044	0.01812	0.10513	0.01775	0.10546
0.01806	0.11049	0.01807	0.10909	0.01814	0.10988	0.01777	0.10733		0.01806	0.00213	0.01807	0.00445	0.01814	0.00454	0.01777	0.00162		0.01806	0.10836	0.01807	0.10464	0.01814	0.10533	0.01777	0.1057
0.01808	0.11069	0.01809	0.10929	0.01816	0.11008	0.01778	0.10752		0.01808	0.0021	0.01809	0.00441	0.01816	0.00455	0.01778	0.00157		0.01808	0.10859	0.01809	0.10488	0.01816	0.10553	0.01778	0.10595
0.0181	0.11089	0.0181	0.10949	0.01817	0.11028	0.0178	0.10772		0.0181	0.00207	0.0181	0.00437	0.01817	0.00455	0.0178	0.00153		0.0181	0.10882	0.0181	0.10512	0.01817	0.10573	0.0178	0.10619
0.01811	0.1111	0.01812	0.10969	0.01819	0.11048	0.01782	0.10792		0.01811	0.00204	0.01812	0.00434	0.01819	0.00456	0.01782	0.00149		0.01811	0.10906	0.01812	0.10536	0.01819	0.10592	0.01782	0.10643
0.01813	0.1113	0.01814	0.10989	0.01821	0.11069	0.01783	0.10812		0.01813	0.00202	0.01814	0.0043	0.01821	0.00458	0.01783	0.00144		0.01813	0.10929	0.01814	0.10559	0.01821	0.10611	0.01783	0.10667
0.01815	0.11151	0.01816	0.1101	0.01822	0.11089	0.01785	0.10832		0.01815	0.00199	0.01816	0.00427	0.01822	0.00459	0.01785	0.0014		0.01815	0.10952	0.01816	0.10582	0.01822	0.1063	0.01785	0.10692
0.01817	0.11171	0.01817	0.1103	0.01824	0.11109	0.01787	0.10852		0.01817	0.00197	0.01817	0.00424	0.01824	0.00461	0.01787	0.00136		0.01817	0.10974	0.01817	0.10605	0.01824	0.10648	0.01787	0.10716
0.01818	0.11192	0.01819	0.1105	0.01826	0.1113	0.01788	0.10872		0.01818	0.00196	0.01819	0.00422	0.01826	0.00464	0.01788	0.00132		0.01818	0.10996	0.01819	0.10628	0.01826	0.10666	0.01788	0.10739
0.0182	0.11213	0.01821	0.1107	0.01827	0.1115	0.0179	0.10891		0.0182	0.00195	0.01821	0.0042	0.01827	0.00467	0.0179	0.00129		0.0182	0.11017	0.01821	0.10651	0.01827	0.10683	0.0179	0.10763
0.01822	0.11233	0.01822	0.11091	0.01829	0.11171	0.01792	0.10911		0.01822	0.00194	0.01822	0.00418	0.01829	0.0047	0.01792	0.00125		0.01822	0.11039	0.01822	0.10673	0.01829	0.107	0.01792	0.10786
0.01823	0.11254	0.01824	0.11111	0.01831	0.11191	0.01793	0.10931		0.01823	0.00194	0.01824	0.00416	0.01831	0.00474	0.01793	0.00123		0.01823	0.1106	0.01824	0.10695	0.01831	0.10717	0.01793	0.10809
0.01825	0.11274	0.01826	0.11131	0.01833	0.11212	0.01795	0.10951		0.01825	0.00193	0.01826	0.00415	0.01833	0.00478	0.01795	0.00121		0.01825	0.11081	0.01826	0.10716	0.01833	0.10734	0.01795	0.1083
0.01827	0.11295	0.01827	0.11151	0.01834	0.11232	0.01797	0.10971		0.01827	0.00193	0.01827	0.00414	0.01834	0.00481	0.01797	0.0012		0.01827	0.11102	0.01827	0.10738	0.01834	0.10751	0.01797	0.10852
0.01828	0.11316	0.01829	0.11172	0.01836	0.11252	0.01798	0.10991		0.01828	0.00193	0.01829	0.00413	0.01836	0.00485	0.01798	0.00119		0.01828	0.11123	0.01829	0.10759	0.01836	0.10767	0.01798	0.10873
0.0183	0.11336	0.01831	0.11192	0.01838	0.11273	0.018	0.11012		0.0183	0.00193	0.01831	0.00413	0.01838	0.0049	0.018	0.00118		0.0183	0.11143	0.01831	0.1078	0.01838	0.10783	0.018	0.10893
0.01832	0.11357	0.01832	0.11213	0.01839	0.11293	0.01802	0.11032		0.01832	0.00194	0.01832	0.00413	0.01839	0.00494	0.01802	0.00118		0.01832	0.11164	0.01832	0.108	0.01839	0.10799	0.01802	0.10913
0.01834	0.11378	0.01834	0.11233	0.01841	0.11314	0.01803	0.11052		0.01834	0.00194	0.01834	0.00413	0.01841	0.00499	0.01803	0.00118		0.01834	0.11184	0.01834	0.1082	0.01841	0.10815	0.01803	0.10933
0.01835	0.11399	0.01836	0.11253	0.01843	0.11335	0.01805	0.11072		0.01835	0.00194	0.01836	0.00414	0.01843	0.00504	0.01805	0.00119		0.01835	0.11204	0.01836	0.1084	0.01843	0.10831	0.01805	0.10953
0.01837	0.11419	0.01838	0.11274	0.01844	0.11355	0.01807	0.11092		0.01837	0.00195	0.01838	0.00415	0.01844	0.00509	0.01807	0.0012		0.01837	0.11224	0.01838	0.10859	0.01844	0.10846	0.01807	0.10972
0.01839	0.1144	0.01839	0.11294	0.01846	0.11376	0.01808	0.11112		0.01839	0.00197	0.01839	0.00416	0.01846	0.00514	0.01808	0.00121		0.01839	0.11243	0.01839	0.10879	0.01846	0.10861	0.01808	0.10991
0.0184	0.11461	0.01841	0.11315	0.01848	0.11396	0.0181	0.11132		0.0184	0.00199	0.01841	0.00417	0.01848	0.0052	0.0181	0.00123		0.0184	0.11262	0.01841	0.10897	0.01848	0.10876	0.0181	0.1101
0.01842	0.11482	0.01843	0.11335	0.0185	0.11417	0.01812	0.11152		0.01842	0.00201	0.01843	0.00419	0.0185	0.00525	0.01812	0.00125		0.01842	0.11281	0.01843	0.10916	0.0185	0.10891	0.01812	0.11028
0.01844	0.11503	0.01844	0.11356	0.01851	0.11437	0.01813	0.11173		0.01844	0.00203	0.01844	0.00421	0.01851	0.00531	0.01813	0.00127		0.01844	0.113	0.01844	0.10934	0.01851	0.10906	0.01813	0.11046
0.01845	0.11523	0.01846	0.11376	0.01853	0.11458	0.01815	0.11193		0.01845	0.00205	0.01846	0.00424	0.01853	0.00537	0.01815	0.00129		0.01845	0.11318	0.01846	0.10952	0.01853	0.10921	0.01815	0.11063
0.01847	0.11544	0.01848	0.11397	0.01855	0.11479	0.01817	0.11213		0.01847	0.00207	0.01848	0.00427	0.01855	0.00543	0.01817	0.00132		0.01847	0.11337	0.01848	0.1097	0.01855	0.10936	0.01817	0.11081
0.01849	0.11565	0.01849	0.11417	0.01856	0.11499	0.01818	0.11233		0.01849	0.0021	0.01849	0.0043	0.01856	0.00549	0.01818	0.00136		0.01849	0.11356	0.01849	0.10987	0.01856	0.1095	0.01818	0.11098
0.0185	0.11586	0.01851	0.11438	0.01858	0.1152	0.0182	0.11254		0.0185	0.00212	0.01851	0.00434	0.01858	0.00555	0.0182	0.00139		0.0185	0.11374	0.01851	0.11004	0.01858	0.10965	0.0182	0.11115
0.01852	0.11607	0.01853	0.11459	0.0186	0.11541	0.01822	0.11274		0.01852	0.00214	0.01853	0.00437	0.0186	0.00561	0.01822	0.00142		0.01852	0.11393	0.01853	0.11021	0.0186	0.1098	0.01822	0.11131
0.01854	0.11628	0.01854	0.11479	0.01861	0.11561	0.01823	0.11294		0.01854	0.00217	0.01854	0.00441	0.01861	0.00567	0.01823	0.00146		0.01854	0.11412	0.01854	0.11038	0.01861	0.10995	0.01823	0.11148
0.01856	0.11649	0.01856	0.115	0.01863	0.11582	0.01825	0.11314		0.01856	0.00219	0.01856	0.00445	0.01863	0.00573	0.01825	0.00151		0.01856	0.1143	0.01856	0.11055	0.01863	0.11009	0.01825	0.11164
0.01857	0.1167	0.01858	0.1152	0.01865	0.11603	0.01827	0.11335		0.01857	0.00223	0.01858	0.00448	0.01865	0.00579	0.01827	0.00155		0.01857	0.11447	0.01858	0.11072	0.01865	0.11024	0.01827	0.1118
0.01859	0.11691	0.0186	0.11541	0.01867	0.11624	0.01828	0.11355		0.01859	0.00226	0.0186	0.00451	0.01867	0.00585	0.01828	0.0016		0.01859	0.11465	0.0186	0.1109	0.01867	0.11038	0.01828	0.11195
0.01861	0.11712	0.01861	0.11562	0.01868	0.11644	0.0183	0.11375		0.01861	0.0023	0.01861	0.00455	0.01868	0.00592	0.0183	0.00165		0.01861	0.11482	0.01861	0.11107	0.01868	0.11052	0.0183	0.1121
0.01862	0.11733	0.01863	0.11582	0.0187	0.11665	0.01832	0.11396		0.01862	0.00233	0.01863	0.00459	0.0187	0.00598	0.01832	0.0017		0.01862	0.115	0.01863	0.11124	0.0187	0.11067	0.01832	0.11225
0.01864	0.11754	0.01865	0.11603	0.01872	0.11686	0.01833	0.11416		0.01864	0.00237	0.01865	0.00463	0.01872	0.00605	0.01833	0.00176		0.01864	0.11517	0.01865	0.11141	0.01872	0.11081	0.01833	0.1124
0.01866	0.11775	0.01866	0.11624	0.01873	0.11707	0.01835	0.11437		0.01866	0.00241	0.01866	0.00467	0.01873	0.00611	0.01835	0.00182		0.01866	0.11534	0.01866	0.11157	0.01873	0.11095	0.01835	0.11255
0.01867	0.11796	0.01868	0.11645	0.01875	0.11727	0.01837	0.11457		0.01867	0.00245	0.01868	0.0047	0.01875	0.00618	0.01837	0.00188		0.01867	0.11551	0.01868	0.11174	0.01875	0.11109	0.01837	0.11269
0.01869	0.11817	0.0187	0.11665	0.01877	0.11748	0.01838	0.11477		0.01869	0.0025	0.0187	0.00475	0.01877	0.00624	0.01838	0.00194		0.01869	0.11568	0.0187	0.11191	0.01877	0.11124	0.01838	0.11283
0.01871	0.11838	0.01871	0.11686	0.01878	0.11769	0.0184	0.11498		0.01871	0.00254	0.01871	0.00478	0.01878	0.00631	0.0184	0.00201		0.01871	0.11584	0.01871	0.11208	0.01878	0.11138	0.0184	0.11297
0.01872	0.11859	0.01873	0.11707	0.0188	0.1179	0.01842	0.11518		0.01872	0.00259	0.01873	0.00482	0.0188	0.00637	0.01842	0.00207		0.01872	0.116	0.01873	0.11225	0.0188	0.11153	0.01842	0.11311
0.01874	0.1188	0.01875	0.11728	0.01882	0.11811	0.01843	0.11539		0.01874	0.00265	0.01875	0.00486	0.01882	0.00644	0.01843	0.00214		0.01874	0.11616	0.01875	0.11242	0.01882	0.11167	0.01843	0.11325
0.01876	0.11902	0.01876	0.11748	0.01884	0.11832	0.01845	0.11559		0.01876	0.0027	0.01876	0.0049	0.01884	0.0065	0.01845	0.0022		0.01876	0.11632	0.01876	0.11259	0.01884	0.11182	0.01845	0.11339
0.01878	0.11923	0.01878	0.11769	0.01885	0.11852	0.01847	0.1158		0.01878	0.00275	0.01878	0.00494	0.01885	0.00656	0.01847	0.00227		0.01878	0.11648	0.01878	0.11276	0.01885	0.11196	0.01847	0.11353
0.01879	0.11944	0.0188	0.1179	0.01887	0.11873	0.01848	0.116		0.01879	0.00281	0.0188	0.00497	0.01887	0.00663	0.01848	0.00233		0.01879	0.11663	0.0188	0.11293	0.01887	0.11211	0.01848	0.11367
0.01881	0.11965	0.01882	0.11811	0.01889	0.11894	0.0185	0.11621		0.01881	0.00286	0.01882	0.00501	0.01889	0.00669	0.0185	0.0024		0.01881	0.11679	0.01882	0.1131	0.01889	0.11226	0.0185	0.11381
0.01883	0.11986	0.01883	0.11832	0.0189	0.11915	0.01852	0.11641		0.01883	0.00291	0.01883	0.00504	0.0189	0.00674	0.01852	0.00246		0.01883	0.11695	0.01883	0.11327	0.0189	0.11242	0.01852	0.11395
0.01884	0.12008	0.01885	0.11853	0.01892	0.11936	0.01853	0.11662		0.01884	0.00296	0.01885	0.00508	0.01892	0.00678	0.01853	0.00253		0.01884	0.11711	0.01885	0.11345	0.01892	0.11258	0.01853	0.11409
0.01886	0.12029	0.01887	0.11874	0.01894	0.11957	0.01855	0.11682		0.01886	0.00301	0.01887	0.00512	0.01894	0.00681	0.01855	0.00259		0.01886	0.11727	0.01887	0.11362	0.01894	0.11276	0.01855	0.11423
0.01888	0.1205	0.01888	0.11895	0.01895	0.11978	0.01857	0.11703		0.01888	0.00307	0.01888	0.00516	0.01895	0.00684	0.01857	0.00265		0.01888	0.11743	0.01888	0.11378	0.01895	0.11294	0.01857	0.11437
0.01889	0.12071	0.0189	0.11916	0.01897	0.11999	0.01858	0.11723		0.01889	0.00312	0.0189	0.0052	0.01897	0.00687	0.01858	0.00272		0.01889	0.11759	0.0189	0.11395	0.01897	0.11312	0.01858	0.11451
0.01891	0.12093	0.01892	0.11936	0.01899	0.1202	0.0186	0.11744		0.01891	0.00317	0.01892	0.00524	0.01899	0.00688	0.0186	0.00279		0.01891	0.11775	0.01892	0.11412	0.01899	0.11332	0.0186	0.11465
0.01893	0.12114	0.01893	0.11957	0.01901	0.12041	0.01862	0.11764		0.01893	0.00323	0.01893	0.00529	0.01901	0.0069	0.01862	0.00285		0.01893	0.11791	0.01893	0.11429	0.01901	0.11351	0.01862	0.11479
0.01894	0.12135	0.01895	0.11978	0.01902	0.12062	0.01863	0.11785		0.01894	0.00328	0.01895	0.00533	0.01902	0.00691	0.01863	0.00292		0.01894	0.11807	0.01895	0.11445	0.01902	0.11372	0.01863	0.11493
0.01896	0.12156	0.01897	0.11999	0.01904	0.12083	0.01865	0.11806		0.01896	0.00333	0.01897	0.00538	0.01904	0.00691	0.01865	0.00298		0.01896	0.11823	0.01897	0.11462	0.01904	0.11393	0.01865	0.11507
0.01898	0.12178	0.01899	0.1202	0.01906	0.12104	0.01867	0.11826		0.01898	0.00339	0.01899	0.00543	0.01906	0.0069	0.01867	0.00304		0.01898	0.11839	0.01899	0.11478	0.01906	0.11415	0.01867	0.11522
0.019	0.12199	0.019	0.12041	0.01907	0.12125	0.01868	0.11847		0.019	0.00345	0.019	0.00547	0.01907	0.00688	0.01868	0.00311		0.019	0.11854	0.019	0.11494	0.01907	0.11438	0.01868	0.11536
0.01901	0.1222	0.01902	0.12063	0.01909	0.12147	0.0187	0.11867		0.01901	0.0035	0.01902	0.00552	0.01909	0.00685	0.0187	0.00316		0.01901	0.11871	0.01902	0.11511	0.01909	0.11461	0.0187	0.11551
0.01903	0.12242	0.01904	0.12084	0.01911	0.12168	0.01872	0.11888		0.01903	0.00354	0.01904	0.00557	0.01911	0.00681	0.01872	0.00322		0.01903	0.11887	0.01904	0.11527	0.01911	0.11486	0.01872	0.11566
0.01905	0.12263	0.01905	0.12105	0.01912	0.12189	0.01873	0.11909		0.01905	0.00358	0.01905	0.00562	0.01912	0.00677	0.01873	0.00326		0.01905	0.11905	0.01905	0.11543	0.01912	0.11512	0.01873	0.11583
0.01906	0.12285	0.01907	0.12126	0.01914	0.1221	0.01875	0.1193		0.01906	0.00361	0.01907	0.00566	0.01914	0.00672	0.01875	0.00328		0.01906	0.11924	0.01907	0.1156	0.01914	0.11539	0.01875	0.11601
0.01908	0.12306	0.01909	0.12147	0.01916	0.12231	0.01877	0.1195		0.01908	0.00363	0.01909	0.0057	0.01916	0.00666	0.01877	0.0033		0.01908	0.11943	0.01909	0.11577	0.01916	0.11565	0.01877	0.1162
0.0191	0.12327	0.0191	0.12168	0.01918	0.12253	0.01878	0.11971		0.0191	0.00364	0.0191	0.00573	0.01918	0.00661	0.01878	0.00331		0.0191	0.11963	0.0191	0.11595	0.01918	0.11592	0.01878	0.1164
0.01911	0.12349	0.01912	0.12189	0.01919	0.12274	0.0188	0.11992		0.01911	0.00366	0.01912	0.00576	0.01919	0.00655	0.0188	0.00332		0.01911	0.11983	0.01912	0.11613	0.01919	0.11619	0.0188	0.1166
0.01913	0.1237	0.01914	0.1221	0.01921	0.12295	0.01882	0.12013		0.01913	0.00367	0.01914	0.00577	0.01921	0.00649	0.01882	0.00332		0.01913	0.12003	0.01914	0.11633	0.01921	0.11646	0.01882	0.1168
0.01915	0.12392	0.01915	0.12231	0.01923	0.12316	0.01883	0.12033		0.01915	0.00369	0.01915	0.00579	0.01923	0.00644	0.01883	0.00332		0.01915	0.12023	0.01915	0.11653	0.01923	0.11673	0.01883	0.11701
0.01916	0.12413	0.01917	0.12253	0.01924	0.12338	0.01885	0.12054		0.01916	0.0037	0.01917	0.0058	0.01924	0.00638	0.01885	0.00331		0.01916	0.12044	0.01917	0.11673	0.01924	0.117	0.01885	0.11723
0.01918	0.12435	0.01919	0.12274	0.01926	0.12359	0.01887	0.12075		0.01918	0.00369	0.01919	0.0058	0.01926	0.00632	0.01887	0.0033		0.01918	0.12066	0.01919	0.11693	0.01926	0.11727	0.01887	0.11745
0.0192	0.12456	0.01921	0.12295	0.01928	0.12381	0.01888	0.12096		0.0192	0.00368	0.01921	0.0058	0.01928	0.00627	0.01888	0.00328		0.0192	0.12089	0.01921	0.11715	0.01928	0.11754	0.01888	0.11768
0.01922	0.12478	0.01922	0.12316	0.01929	0.12402	0.0189	0.12117		0.01922	0.00365	0.01922	0.0058	0.01929	0.00621	0.0189	0.00325		0.01922	0.12113	0.01922	0.11736	0.01929	0.11781	0.0189	0.11791
0.01923	0.125	0.01924	0.12338	0.01931	0.12423	0.01892	0.12138		0.01923	0.00361	0.01924	0.0058	0.01931	0.00615	0.01892	0.00322		0.01923	0.12139	0.01924	0.11757	0.01931	0.11808	0.01892	0.11815
0.01925	0.12521	0.01926	0.12359	0.01933	0.12445	0.01893	0.12158		0.01925	0.00357	0.01926	0.0058	0.01933	0.0061	0.01893	0.00318		0.01925	0.12165	0.01926	0.11779	0.01933	0.11835	0.01893	0.1184
0.01927	0.12543	0.01927	0.1238	0.01935	0.12466	0.01895	0.12179		0.01927	0.00353	0.01927	0.0058	0.01935	0.00605	0.01895	0.00314		0.01927	0.1219	0.01927	0.11801	0.01935	0.11862	0.01895	0.11866
0.01928	0.12565	0.01929	0.12401	0.01936	0.12488	0.01897	0.122		0.01928	0.00348	0.01929	0.00579	0.01936	0.006	0.01897	0.00308		0.01928	0.12216	0.01929	0.11822	0.01936	0.11888	0.01897	0.11892
0.0193	0.12586	0.01931	0.12423	0.01938	0.1251	0.01898	0.12221		0.0193	0.00343	0.01931	0.00579	0.01938	0.00595	0.01898	0.00302		0.0193	0.12243	0.01931	0.11844	0.01938	0.11915	0.01898	0.11919
0.01932	0.12608	0.01932	0.12444	0.0194	0.12531	0.019	0.12242		0.01932	0.00338	0.01932	0.00578	0.0194	0.0059	0.019	0.00296		0.01932	0.1227	0.01932	0.11866	0.0194	0.11941	0.019	0.11947
0.01933	0.1263	0.01934	0.12466	0.01941	0.12553	0.01902	0.12263		0.01933	0.00333	0.01934	0.00577	0.01941	0.00586	0.01902	0.00289		0.01933	0.12297	0.01934	0.11888	0.01941	0.11967	0.01902	0.11974
0.01935	0.12651	0.01936	0.12487	0.01943	0.12574	0.01903	0.12284		0.01935	0.00328	0.01936	0.00576	0.01943	0.00582	0.01903	0.00283		0.01935	0.12324	0.01936	0.11911	0.01943	0.11992	0.01903	0.12001
0.01937	0.12673	0.01937	0.12508	0.01945	0.12596	0.01905	0.12305		0.01937	0.00322	0.01937	0.00574	0.01945	0.00578	0.01905	0.00277		0.01937	0.12351	0.01937	0.11934	0.01945	0.12018	0.01905	0.12029
0.01938	0.12695	0.01939	0.1253	0.01946	0.12618	0.01907	0.12327		0.01938	0.00317	0.01939	0.00572	0.01946	0.00575	0.01907	0.00271		0.01938	0.12378	0.01939	0.11958	0.01946	0.12043	0.01907	0.12056
0.0194	0.12717	0.01941	0.12551	0.01948	0.12639	0.01908	0.12348		0.0194	0.00312	0.01941	0.00568	0.01948	0.00571	0.01908	0.00265		0.0194	0.12404	0.01941	0.11983	0.01948	0.12068	0.01908	0.12083
0.01942	0.12739	0.01943	0.12573	0.0195	0.12661	0.0191	0.12369		0.01942	0.00308	0.01943	0.00565	0.0195	0.00568	0.0191	0.00259		0.01942	0.12431	0.01943	0.12008	0.0195	0.12093	0.0191	0.1211
0.01944	0.12761	0.01944	0.12594	0.01952	0.12683	0.01912	0.1239		0.01944	0.00303	0.01944	0.00561	0.01952	0.00565	0.01912	0.00253		0.01944	0.12457	0.01944	0.12033	0.01952	0.12118	0.01912	0.12137
0.01945	0.12783	0.01946	0.12616	0.01953	0.12704	0.01913	0.12411		0.01945	0.00298	0.01946	0.00557	0.01953	0.00562	0.01913	0.00247		0.01945	0.12484	0.01946	0.12059	0.01953	0.12143	0.01913	0.12164
0.01947	0.12804	0.01948	0.12637	0.01955	0.12726	0.01915	0.12432		0.01947	0.00294	0.01948	0.00554	0.01955	0.00559	0.01915	0.00241		0.01947	0.12511	0.01948	0.12084	0.01955	0.12168	0.01915	0.12191
0.01949	0.12826	0.01949	0.12659	0.01957	0.12748	0.01917	0.12454		0.01949	0.00289	0.01949	0.0055	0.01957	0.00556	0.01917	0.00236		0.01949	0.12537	0.01949	0.12109	0.01957	0.12192	0.01917	0.12218
0.0195	0.12848	0.01951	0.12681	0.01958	0.1277	0.01918	0.12475		0.0195	0.00284	0.01951	0.00547	0.01958	0.00553	0.01918	0.0023		0.0195	0.12564	0.01951	0.12133	0.01958	0.12217	0.01918	0.12245
0.01952	0.1287	0.01953	0.12702	0.0196	0.12792	0.0192	0.12496		0.01952	0.0028	0.01953	0.00544	0.0196	0.00551	0.0192	0.00225		0.01952	0.1259	0.01953	0.12158	0.0196	0.12241	0.0192	0.12272
0.01954	0.12892	0.01954	0.12724	0.01962	0.12814	0.01922	0.12518		0.01954	0.00275	0.01954	0.00541	0.01962	0.00548	0.01922	0.0022		0.01954	0.12617	0.01954	0.12183	0.01962	0.12266	0.01922	0.12298
0.01955	0.12914	0.01956	0.12746	0.01963	0.12835	0.01923	0.12539		0.01955	0.00271	0.01956	0.00539	0.01963	0.00545	0.01923	0.00215		0.01955	0.12643	0.01956	0.12207	0.01963	0.1229	0.01923	0.12324
0.01957	0.12937	0.01958	0.12767	0.01965	0.12857	0.01925	0.1256		0.01957	0.00267	0.01958	0.00536	0.01965	0.00543	0.01925	0.0021		0.01957	0.12669	0.01958	0.12231	0.01965	0.12314	0.01925	0.12351
0.01959	0.12959	0.01959	0.12789	0.01967	0.12879	0.01927	0.12582		0.01959	0.00264	0.01959	0.00533	0.01967	0.00541	0.01927	0.00205		0.01959	0.12695	0.01959	0.12256	0.01967	0.12338	0.01927	0.12377
0.01961	0.12981	0.01961	0.12811	0.01969	0.12901	0.01928	0.12603		0.01961	0.00261	0.01961	0.00531	0.01969	0.0054	0.01928	0.002		0.01961	0.1272	0.01961	0.1228	0.01969	0.12361	0.01928	0.12403
0.01962	0.13003	0.01963	0.12833	0.0197	0.12923	0.0193	0.12624		0.01962	0.00257	0.01963	0.00528	0.0197	0.00539	0.0193	0.00195		0.01962	0.12745	0.01963	0.12304	0.0197	0.12384	0.0193	0.12429
0.01964	0.13025	0.01965	0.12854	0.01972	0.12945	0.01932	0.12646		0.01964	0.00255	0.01965	0.00526	0.01972	0.00538	0.01932	0.00191		0.01964	0.1277	0.01965	0.12328	0.01972	0.12407	0.01932	0.12455
0.01966	0.13047	0.01966	0.12876	0.01974	0.12967	0.01933	0.12667		0.01966	0.00251	0.01966	0.00523	0.01974	0.00538	0.01933	0.00186		0.01966	0.12796	0.01966	0.12353	0.01974	0.12429	0.01933	0.12481
0.01967	0.13069	0.01968	0.12898	0.01975	0.12989	0.01935	0.12689		0.01967	0.00249	0.01968	0.00521	0.01975	0.00538	0.01935	0.00181		0.01967	0.12821	0.01968	0.12377	0.01975	0.12451	0.01935	0.12508
0.01969	0.13092	0.0197	0.1292	0.01977	0.13011	0.01937	0.1271		0.01969	0.00246	0.0197	0.00518	0.01977	0.00539	0.01937	0.00177		0.01969	0.12845	0.0197	0.12401	0.01977	0.12472	0.01937	0.12533
0.01971	0.13114	0.01971	0.12942	0.01979	0.13033	0.01938	0.12732		0.01971	0.00244	0.01971	0.00516	0.01979	0.0054	0.01938	0.00173		0.01971	0.12869	0.01971	0.12425	0.01979	0.12493	0.01938	0.12559
0.01972	0.13136	0.01973	0.12964	0.0198	0.13055	0.0194	0.12753		0.01972	0.00243	0.01973	0.00514	0.0198	0.00542	0.0194	0.00169		0.01972	0.12893	0.01973	0.12449	0.0198	0.12514	0.0194	0.12585
0.01974	0.13158	0.01975	0.12985	0.01982	0.13077	0.01942	0.12775		0.01974	0.00241	0.01975	0.00512	0.01982	0.00544	0.01942	0.00165		0.01974	0.12917	0.01975	0.12473	0.01982	0.12533	0.01942	0.1261
0.01976	0.13181	0.01976	0.13007	0.01984	0.131	0.01943	0.12797		0.01976	0.00239	0.01976	0.0051	0.01984	0.00547	0.01943	0.00162		0.01976	0.12941	0.01976	0.12498	0.01984	0.12553	0.01943	0.12635
0.01977	0.13203	0.01978	0.13029	0.01986	0.13122	0.01945	0.12818		0.01977	0.00238	0.01978	0.00508	0.01986	0.00549	0.01945	0.00158		0.01977	0.12965	0.01978	0.12521	0.01986	0.12572	0.01945	0.1266
0.01979	0.13225	0.0198	0.13051	0.01987	0.13144	0.01947	0.1284		0.01979	0.00237	0.0198	0.00506	0.01987	0.00553	0.01947	0.00155		0.01979	0.12988	0.0198	0.12545	0.01987	0.12591	0.01947	0.12685
0.01981	0.13248	0.01981	0.13073	0.01989	0.13166	0.01948	0.12862		0.01981	0.00236	0.01981	0.00504	0.01989	0.00556	0.01948	0.00152		0.01981	0.13012	0.01981	0.12569	0.01989	0.1261	0.01948	0.1271
0.01983	0.1327	0.01983	0.13095	0.01991	0.13188	0.0195	0.12883		0.01983	0.00235	0.01983	0.00503	0.01991	0.00559	0.0195	0.00149		0.01983	0.13035	0.01983	0.12592	0.01991	0.12629	0.0195	0.12735
0.01984	0.13292	0.01985	0.13117	0.01992	0.1321	0.01952	0.12905		0.01984	0.00235	0.01985	0.00502	0.01992	0.00562	0.01952	0.00146		0.01984	0.13058	0.01985	0.12615	0.01992	0.12648	0.01952	0.12759
0.01986	0.13315	0.01987	0.13139	0.01994	0.13233	0.01953	0.12927		0.01986	0.00234	0.01987	0.00501	0.01994	0.00565	0.01953	0.00144		0.01986	0.13081	0.01987	0.12638	0.01994	0.12668	0.01953	0.12783
0.01988	0.13337	0.01988	0.13161	0.01996	0.13255	0.01955	0.12948		0.01988	0.00234	0.01988	0.00501	0.01996	0.00566	0.01955	0.00142		0.01988	0.13103	0.01988	0.12661	0.01996	0.12689	0.01955	0.12806
0.01989	0.1336	0.0199	0.13184	0.01997	0.13277	0.01957	0.1297		0.01989	0.00234	0.0199	0.00501	0.01997	0.00566	0.01957	0.00141		0.01989	0.13126	0.0199	0.12683	0.01997	0.12711	0.01957	0.12829
0.01991	0.13382	0.01992	0.13206	0.01999	0.13299	0.01958	0.12992		0.01991	0.00234	0.01992	0.00501	0.01999	0.00565	0.01958	0.00141		0.01991	0.13148	0.01992	0.12705	0.01999	0.12734	0.01958	0.12851
0.01993	0.13405	0.01993	0.13228	0.02001	0.13322	0.0196	0.13014		0.01993	0.00234	0.01993	0.00501	0.02001	0.00565	0.0196	0.00141		0.01993	0.13171	0.01993	0.12727	0.02001	0.12757	0.0196	0.12873
0.01994	0.13427	0.01995	0.1325	0.02003	0.13344	0.01962	0.13036		0.01994	0.00233	0.01995	0.00501	0.02003	0.00565	0.01962	0.00141		0.01994	0.13194	0.01995	0.12749	0.02003	0.12779	0.01962	0.12894
0.01996	0.1345	0.01997	0.13272	0.02004	0.13366	0.01963	0.13057		0.01996	0.00233	0.01997	0.00502	0.02004	0.00566	0.01963	0.00142		0.01996	0.13217	0.01997	0.1277	0.02004	0.128	0.01963	0.12915
0.01998	0.13472	0.01998	0.13294	0.02006	0.13389	0.01965	0.13079		0.01998	0.00232	0.01998	0.00503	0.02006	0.00568	0.01965	0.00144		0.01998	0.1324	0.01998	0.12792	0.02006	0.12821	0.01965	0.12936
0.01999	0.13495	0.02	0.13316	0.02008	0.13411	0.01967	0.13101		0.01999	0.00231	0.02	0.00503	0.02008	0.00569	0.01967	0.00145		0.01999	0.13264	0.02	0.12813	0.02008	0.12842	0.01967	0.12956
0.02001	0.13518	0.02002	0.13339	0.02009	0.13433	0.01968	0.13123		0.02001	0.00231	0.02002	0.00504	0.02009	0.00571	0.01968	0.00148		0.02001	0.13287	0.02002	0.12834	0.02009	0.12862	0.01968	0.12976
0.02003	0.1354	0.02004	0.13361	0.02011	0.13456	0.0197	0.13145		0.02003	0.00231	0.02004	0.00505	0.02011	0.00574	0.0197	0.0015		0.02003	0.13309	0.02004	0.12856	0.02011	0.12882	0.0197	0.12995
0.02005	0.13563	0.02005	0.13383	0.02013	0.13478	0.01972	0.13167		0.02005	0.00231	0.02005	0.00507	0.02013	0.00577	0.01972	0.00153		0.02005	0.13331	0.02005	0.12876	0.02013	0.12901	0.01972	0.13014
0.02006	0.13585	0.02007	0.13405	0.02014	0.13501	0.01973	0.13189		0.02006	0.00232	0.02007	0.00508	0.02014	0.0058	0.01973	0.00156		0.02006	0.13354	0.02007	0.12897	0.02014	0.12921	0.01973	0.13033
0.02008	0.13608	0.02009	0.13428	0.02016	0.13523	0.01975	0.13211		0.02008	0.00232	0.02009	0.0051	0.02016	0.00583	0.01975	0.00159		0.02008	0.13376	0.02009	0.12918	0.02016	0.1294	0.01975	0.13052
0.0201	0.13631	0.0201	0.1345	0.02018	0.13546	0.01977	0.13233		0.0201	0.00233	0.0201	0.00511	0.02018	0.00587	0.01977	0.00162		0.0201	0.13398	0.0201	0.12939	0.02018	0.12959	0.01977	0.13071
0.02011	0.13653	0.02012	0.13472	0.0202	0.13568	0.01978	0.13255		0.02011	0.00234	0.02012	0.00512	0.0202	0.00591	0.01978	0.00165		0.02011	0.13419	0.02012	0.12961	0.0202	0.12977	0.01978	0.1309
0.02013	0.13676	0.02014	0.13495	0.02021	0.13591	0.0198	0.13277		0.02013	0.00236	0.02014	0.00512	0.02021	0.00595	0.0198	0.00169		0.02013	0.1344	0.02014	0.12982	0.02021	0.12995	0.0198	0.13108
0.02015	0.13699	0.02015	0.13517	0.02023	0.13613	0.01982	0.13299		0.02015	0.00238	0.02015	0.00513	0.02023	0.006	0.01982	0.00173		0.02015	0.13461	0.02015	0.13004	0.02023	0.13013	0.01982	0.13126
0.02016	0.13722	0.02017	0.13539	0.02025	0.13636	0.01983	0.13321		0.02016	0.00239	0.02017	0.00514	0.02025	0.00605	0.01983	0.00176		0.02016	0.13482	0.02017	0.13025	0.02025	0.1303	0.01983	0.13144
0.02018	0.13744	0.02019	0.13562	0.02026	0.13658	0.01985	0.13343		0.02018	0.00241	0.02019	0.00515	0.02026	0.00611	0.01985	0.0018		0.02018	0.13503	0.02019	0.13046	0.02026	0.13047	0.01985	0.13163
0.0202	0.13767	0.0202	0.13584	0.02028	0.13681	0.01987	0.13365		0.0202	0.00244	0.0202	0.00517	0.02028	0.00618	0.01987	0.00184		0.0202	0.13524	0.0202	0.13067	0.02028	0.13063	0.01987	0.13181
0.02021	0.1379	0.02022	0.13607	0.0203	0.13703	0.01988	0.13387		0.02021	0.00246	0.02022	0.00518	0.0203	0.00624	0.01988	0.00188		0.02021	0.13544	0.02022	0.13088	0.0203	0.13079	0.01988	0.13199
0.02023	0.13813	0.02024	0.13629	0.02031	0.13726	0.0199	0.13409		0.02023	0.00249	0.02024	0.0052	0.02031	0.00631	0.0199	0.00192		0.02023	0.13564	0.02024	0.13109	0.02031	0.13095	0.0199	0.13217
0.02025	0.13836	0.02026	0.13652	0.02033	0.13748	0.01992	0.13431		0.02025	0.00252	0.02026	0.00522	0.02033	0.00638	0.01992	0.00197		0.02025	0.13584	0.02026	0.13129	0.02033	0.13111	0.01992	0.13234
0.02027	0.13859	0.02027	0.13674	0.02035	0.13771	0.01993	0.13453		0.02027	0.00255	0.02027	0.00524	0.02035	0.00644	0.01993	0.00202		0.02027	0.13603	0.02027	0.1315	0.02035	0.13127	0.01993	0.13252
0.02028	0.13881	0.02029	0.13697	0.02037	0.13794	0.01995	0.13475		0.02028	0.00259	0.02029	0.00527	0.02037	0.00651	0.01995	0.00206		0.02028	0.13623	0.02029	0.13169	0.02037	0.13142	0.01995	0.13269
0.0203	0.13904	0.02031	0.13719	0.02038	0.13816	0.01997	0.13498		0.0203	0.00263	0.02031	0.0053	0.02038	0.00658	0.01997	0.00211		0.0203	0.13642	0.02031	0.13189	0.02038	0.13158	0.01997	0.13286
0.02032	0.13927	0.02032	0.13742	0.0204	0.13839	0.01998	0.1352		0.02032	0.00266	0.02032	0.00533	0.0204	0.00665	0.01998	0.00216		0.02032	0.13661	0.02032	0.13208	0.0204	0.13174	0.01998	0.13303
0.02033	0.1395	0.02034	0.13764	0.02042	0.13862	0.02	0.13542		0.02033	0.00271	0.02034	0.00537	0.02042	0.00672	0.02	0.00222		0.02033	0.1368	0.02034	0.13228	0.02042	0.13189	0.02	0.1332
0.02035	0.13973	0.02036	0.13787	0.02043	0.13884	0.02002	0.13564		0.02035	0.00275	0.02036	0.0054	0.02043	0.00679	0.02002	0.00227		0.02035	0.13698	0.02036	0.13247	0.02043	0.13205	0.02002	0.13337
0.02037	0.13996	0.02037	0.13809	0.02045	0.13907	0.02003	0.13586		0.02037	0.0028	0.02037	0.00543	0.02045	0.00686	0.02003	0.00233		0.02037	0.13717	0.02037	0.13267	0.02045	0.13221	0.02003	0.13354
0.02038	0.14019	0.02039	0.13832	0.02047	0.1393	0.02005	0.13609		0.02038	0.00284	0.02039	0.00546	0.02047	0.00694	0.02005	0.00238		0.02038	0.13735	0.02039	0.13286	0.02047	0.13236	0.02005	0.13371
0.0204	0.14042	0.02041	0.13855	0.02048	0.13952	0.02007	0.13631		0.0204	0.00289	0.02041	0.00549	0.02048	0.00701	0.02007	0.00243		0.0204	0.13753	0.02041	0.13305	0.02048	0.13252	0.02007	0.13388
0.02042	0.14065	0.02042	0.13877	0.0205	0.13975	0.02008	0.13653		0.02042	0.00294	0.02042	0.00553	0.0205	0.00707	0.02008	0.00248		0.02042	0.13771	0.02042	0.13325	0.0205	0.13268	0.02008	0.13405
0.02043	0.14088	0.02044	0.139	0.02052	0.13998	0.0201	0.13675		0.02043	0.00299	0.02044	0.00556	0.02052	0.00713	0.0201	0.00253		0.02043	0.13789	0.02044	0.13344	0.02052	0.13284	0.0201	0.13422
0.02045	0.14111	0.02046	0.13923	0.02054	0.14021	0.02012	0.13698		0.02045	0.00304	0.02046	0.0056	0.02054	0.00719	0.02012	0.00258		0.02045	0.13807	0.02046	0.13363	0.02054	0.13302	0.02012	0.13439
0.02047	0.14134	0.02048	0.13945	0.02055	0.14043	0.02013	0.1372		0.02047	0.0031	0.02048	0.00564	0.02055	0.00724	0.02013	0.00263		0.02047	0.13824	0.02048	0.13382	0.02055	0.1332	0.02013	0.13457
0.02049	0.14157	0.02049	0.13968	0.02057	0.14066	0.02015	0.13742		0.02049	0.00316	0.02049	0.00568	0.02057	0.00729	0.02015	0.00269		0.02049	0.13841	0.02049	0.13401	0.02057	0.13338	0.02015	0.13474
0.0205	0.1418	0.02051	0.13991	0.02059	0.14089	0.02017	0.13764		0.0205	0.00322	0.02051	0.00572	0.02059	0.00733	0.02017	0.00274		0.0205	0.13858	0.02051	0.13419	0.02059	0.13356	0.02017	0.1349
0.02052	0.14203	0.02053	0.14013	0.0206	0.14112	0.02018	0.13787		0.02052	0.00328	0.02053	0.00576	0.0206	0.00738	0.02018	0.00279		0.02052	0.13876	0.02053	0.13438	0.0206	0.13374	0.02018	0.13508
0.02054	0.14226	0.02054	0.14036	0.02062	0.14135	0.0202	0.13809		0.02054	0.00334	0.02054	0.0058	0.02062	0.00741	0.0202	0.00282		0.02054	0.13893	0.02054	0.13456	0.02062	0.13394	0.0202	0.13528
0.02055	0.1425	0.02056	0.14059	0.02064	0.14157	0.02022	0.13832		0.02055	0.00339	0.02056	0.00585	0.02064	0.00744	0.02022	0.00279		0.02055	0.1391	0.02056	0.13474	0.02064	0.13414	0.02022	0.13552
0.02057	0.14273	0.02058	0.14082	0.02065	0.1418	0.02023	0.13854		0.02057	0.00345	0.02058	0.0059	0.02065	0.00746	0.02023	0.00274		0.02057	0.13927	0.02058	0.13492	0.02065	0.13434	0.02023	0.1358
0.02059	0.14296	0.02059	0.14105	0.02067	0.14203	0.02025	0.13876		0.02059	0.00351	0.02059	0.00595	0.02067	0.00747	0.02025	0.00269		0.02059	0.13945	0.02059	0.1351	0.02067	0.13456	0.02025	0.13608
0.0206	0.14319	0.02061	0.14127	0.02069	0.14226	0.02027	0.13899		0.0206	0.00357	0.02061	0.00599	0.02069	0.00748	0.02027	0.00263		0.0206	0.13962	0.02061	0.13528	0.02069	0.13478	0.02027	0.13635
0.02062	0.14342	0.02063	0.1415	0.02071	0.14249	0.02028	0.13921		0.02062	0.00363	0.02063	0.00604	0.02071	0.00748	0.02028	0.00259		0.02062	0.13979	0.02063	0.13546	0.02071	0.13501	0.02028	0.13663
0.02064	0.14365	0.02064	0.14173	0.02072	0.14272	0.0203	0.13944		0.02064	0.00369	0.02064	0.00609	0.02072	0.00748	0.0203	0.00254		0.02064	0.13997	0.02064	0.13564	0.02072	0.13525	0.0203	0.13689
0.02066	0.14389	0.02066	0.14196	0.02074	0.14295	0.02032	0.13966		0.02066	0.00373	0.02066	0.00614	0.02074	0.00746	0.02032	0.0025		0.02066	0.14016	0.02066	0.13582	0.02074	0.13549	0.02032	0.13716
0.02067	0.14412	0.02068	0.14219	0.02076	0.14318	0.02033	0.13989		0.02067	0.00376	0.02068	0.00618	0.02076	0.00744	0.02033	0.00246		0.02067	0.14035	0.02068	0.136	0.02076	0.13574	0.02033	0.13742
0.02069	0.14435	0.0207	0.14242	0.02077	0.14341	0.02035	0.14011		0.02069	0.00379	0.0207	0.00623	0.02077	0.00742	0.02035	0.00241		0.02069	0.14056	0.0207	0.13618	0.02077	0.13599	0.02035	0.1377
0.02071	0.14458	0.02071	0.14265	0.02079	0.14364	0.02037	0.14034		0.02071	0.00381	0.02071	0.00627	0.02079	0.0074	0.02037	0.00237		0.02071	0.14077	0.02071	0.13637	0.02079	0.13624	0.02037	0.13797
0.02072	0.14482	0.02073	0.14288	0.02081	0.14387	0.02038	0.14056		0.02072	0.00382	0.02073	0.00631	0.02081	0.00737	0.02038	0.00232		0.02072	0.141	0.02073	0.13656	0.02081	0.1365	0.02038	0.13825
0.02074	0.14505	0.02075	0.1431	0.02082	0.1441	0.0204	0.14079		0.02074	0.00382	0.02075	0.00634	0.02082	0.00734	0.0204	0.00227		0.02074	0.14123	0.02075	0.13676	0.02082	0.13676	0.0204	0.13852
0.02076	0.14528	0.02076	0.14333	0.02084	0.14433	0.02042	0.14102		0.02076	0.00381	0.02076	0.00636	0.02084	0.0073	0.02042	0.00222		0.02076	0.14147	0.02076	0.13697	0.02084	0.13703	0.02042	0.1388
0.02077	0.14551	0.02078	0.14356	0.02086	0.14456	0.02043	0.14124		0.02077	0.0038	0.02078	0.00638	0.02086	0.00726	0.02043	0.00218		0.02077	0.14171	0.02078	0.13718	0.02086	0.1373	0.02043	0.13907
0.02079	0.14575	0.0208	0.14379	0.02088	0.1448	0.02045	0.14147		0.02079	0.0038	0.0208	0.0064	0.02088	0.00722	0.02045	0.00214		0.02079	0.14195	0.0208	0.13739	0.02088	0.13757	0.02045	0.13933
0.02081	0.14598	0.02081	0.14402	0.02089	0.14503	0.02047	0.1417		0.02081	0.00379	0.02081	0.00641	0.02089	0.00718	0.02047	0.00211		0.02081	0.1422	0.02081	0.13761	0.02089	0.13785	0.02047	0.13959
0.02082	0.14622	0.02083	0.14425	0.02091	0.14526	0.02048	0.14193		0.02082	0.00377	0.02083	0.00642	0.02091	0.00714	0.02048	0.00209		0.02082	0.14244	0.02083	0.13784	0.02091	0.13812	0.02048	0.13984
0.02084	0.14645	0.02085	0.14448	0.02093	0.14549	0.0205	0.14215		0.02084	0.00375	0.02085	0.00643	0.02093	0.00708	0.0205	0.00208		0.02084	0.1427	0.02085	0.13806	0.02093	0.13841	0.0205	0.14007
0.02086	0.14668	0.02086	0.14471	0.02094	0.14572	0.02052	0.14238		0.02086	0.00373	0.02086	0.00643	0.02094	0.00703	0.02052	0.00208		0.02086	0.14295	0.02086	0.13828	0.02094	0.13869	0.02052	0.1403
0.02088	0.14692	0.02088	0.14495	0.02096	0.14596	0.02053	0.14261		0.02088	0.00371	0.02088	0.00644	0.02096	0.00697	0.02053	0.00209		0.02088	0.14321	0.02088	0.13851	0.02096	0.13899	0.02053	0.14052
0.02089	0.14715	0.0209	0.14518	0.02098	0.14619	0.02055	0.14284		0.02089	0.00368	0.0209	0.00644	0.02098	0.00691	0.02055	0.0021		0.02089	0.14347	0.0209	0.13873	0.02098	0.13928	0.02055	0.14074
0.02091	0.14739	0.02092	0.14541	0.02099	0.14642	0.02057	0.14306		0.02091	0.00365	0.02092	0.00644	0.02099	0.00685	0.02057	0.00211		0.02091	0.14374	0.02092	0.13896	0.02099	0.13957	0.02057	0.14095
0.02093	0.14762	0.02093	0.14564	0.02101	0.14666	0.02058	0.14329		0.02093	0.00362	0.02093	0.00644	0.02101	0.0068	0.02058	0.00213		0.02093	0.14401	0.02093	0.1392	0.02101	0.13986	0.02058	0.14116
0.02094	0.14786	0.02095	0.14587	0.02103	0.14689	0.0206	0.14352		0.02094	0.00358	0.02095	0.00644	0.02103	0.00675	0.0206	0.00216		0.02094	0.14428	0.02095	0.13943	0.02103	0.14014	0.0206	0.14136
0.02096	0.1481	0.02097	0.1461	0.02105	0.14712	0.02062	0.14375		0.02096	0.00354	0.02097	0.00643	0.02105	0.0067	0.02062	0.0022		0.02096	0.14456	0.02097	0.13968	0.02105	0.14042	0.02062	0.14155
0.02098	0.14833	0.02098	0.14633	0.02106	0.14736	0.02063	0.14398		0.02098	0.00349	0.02098	0.00641	0.02106	0.00665	0.02063	0.00223		0.02098	0.14484	0.02098	0.13992	0.02106	0.1407	0.02063	0.14175
0.02099	0.14857	0.021	0.14657	0.02108	0.14759	0.02065	0.14421		0.02099	0.00345	0.021	0.0064	0.02108	0.00661	0.02065	0.00227		0.02099	0.14512	0.021	0.14017	0.02108	0.14098	0.02065	0.14194
0.02101	0.1488	0.02102	0.1468	0.0211	0.14783	0.02067	0.14444		0.02101	0.0034	0.02102	0.00638	0.0211	0.00658	0.02067	0.0023		0.02101	0.1454	0.02102	0.14042	0.0211	0.14125	0.02067	0.14214
0.02103	0.14904	0.02103	0.14703	0.02111	0.14806	0.02068	0.14467		0.02103	0.00336	0.02103	0.00636	0.02111	0.00654	0.02068	0.00231		0.02103	0.14568	0.02103	0.14067	0.02111	0.14152	0.02068	0.14235
0.02104	0.14928	0.02105	0.14727	0.02113	0.1483	0.0207	0.14489		0.02104	0.00332	0.02105	0.00634	0.02113	0.0065	0.0207	0.00231		0.02104	0.14596	0.02105	0.14093	0.02113	0.14179	0.0207	0.14258
0.02106	0.14951	0.02107	0.1475	0.02115	0.14853	0.02072	0.14512		0.02106	0.00328	0.02107	0.00631	0.02115	0.00647	0.02072	0.0023		0.02106	0.14623	0.02107	0.14119	0.02115	0.14206	0.02072	0.14282
0.02108	0.14975	0.02109	0.14773	0.02116	0.14877	0.02073	0.14535		0.02108	0.00324	0.02109	0.00628	0.02116	0.00644	0.02073	0.00229		0.02108	0.14651	0.02109	0.14145	0.02116	0.14233	0.02073	0.14307
0.0211	0.14999	0.0211	0.14796	0.02118	0.149	0.02075	0.14558		0.0211	0.0032	0.0211	0.00623	0.02118	0.0064	0.02075	0.00227		0.0211	0.14679	0.0211	0.14174	0.02118	0.1426	0.02075	0.14331
0.02111	0.15023	0.02112	0.1482	0.0212	0.14924	0.02077	0.14581		0.02111	0.00317	0.02112	0.00616	0.0212	0.00636	0.02077	0.00225		0.02111	0.14706	0.02112	0.14204	0.0212	0.14288	0.02077	0.14356
0.02113	0.15046	0.02114	0.14843	0.02122	0.14948	0.02078	0.14605		0.02113	0.00313	0.02114	0.00608	0.02122	0.00632	0.02078	0.00222		0.02113	0.14734	0.02114	0.14236	0.02122	0.14315	0.02078	0.14383
0.02115	0.1507	0.02115	0.14867	0.02123	0.14971	0.0208	0.14628		0.02115	0.00309	0.02115	0.006	0.02123	0.00629	0.0208	0.00219		0.02115	0.14761	0.02115	0.14267	0.02123	0.14343	0.0208	0.14409
0.02116	0.15094	0.02117	0.1489	0.02125	0.14995	0.02082	0.14651		0.02116	0.00306	0.02117	0.00593	0.02125	0.00626	0.02082	0.00214		0.02116	0.14788	0.02117	0.14298	0.02125	0.14369	0.02082	0.14436
0.02118	0.15118	0.02119	0.14914	0.02127	0.15019	0.02083	0.14674		0.02118	0.00303	0.02119	0.00586	0.02127	0.00623	0.02083	0.0021		0.02118	0.14815	0.02119	0.14328	0.02127	0.14396	0.02083	0.14464
0.0212	0.15142	0.0212	0.14937	0.02128	0.15042	0.02085	0.14697		0.0212	0.00299	0.0212	0.00579	0.02128	0.0062	0.02085	0.00206		0.0212	0.14843	0.0212	0.14358	0.02128	0.14422	0.02085	0.14491
0.02121	0.15166	0.02122	0.14961	0.0213	0.15066	0.02087	0.1472		0.02121	0.00296	0.02122	0.00573	0.0213	0.00618	0.02087	0.00201		0.02121	0.1487	0.02122	0.14387	0.0213	0.14448	0.02087	0.14519
0.02123	0.1519	0.02124	0.14984	0.02132	0.1509	0.02088	0.14743		0.02123	0.00293	0.02124	0.00568	0.02132	0.00616	0.02088	0.00197		0.02123	0.14897	0.02124	0.14416	0.02132	0.14473	0.02088	0.14546
0.02125	0.15214	0.02125	0.15008	0.02133	0.15113	0.0209	0.14766		0.02125	0.0029	0.02125	0.00563	0.02133	0.00615	0.0209	0.00193		0.02125	0.14924	0.02125	0.14445	0.02133	0.14499	0.0209	0.14574
0.02126	0.15238	0.02127	0.15031	0.02135	0.15137	0.02092	0.1479		0.02126	0.00286	0.02127	0.00553	0.02135	0.00613	0.02092	0.00188		0.02126	0.14951	0.02127	0.14478	0.02135	0.14524	0.02092	0.14601
0.02128	0.15262	0.02129	0.15055	0.02137	0.15161	0.02093	0.14813		0.02128	0.00283	0.02129	0.00538	0.02137	0.00612	0.02093	0.00184		0.02128	0.14978	0.02129	0.14517	0.02137	0.14549	0.02093	0.14629
0.0213	0.15286	0.02131	0.15079	0.02139	0.15185	0.02095	0.14836		0.0213	0.0028	0.02131	0.00522	0.02139	0.00612	0.02095	0.00181		0.0213	0.15006	0.02131	0.14557	0.02139	0.14573	0.02095	0.14655
0.02132	0.1531	0.02132	0.15102	0.0214	0.15209	0.02096	0.14859		0.02132	0.00276	0.02132	0.00506	0.0214	0.00611	0.02096	0.00178		0.02132	0.15033	0.02132	0.14597	0.0214	0.14597	0.02096	0.14681
0.02133	0.15334	0.02134	0.15126	0.02142	0.15233	0.02098	0.14883		0.02133	0.00273	0.02134	0.00492	0.02142	0.00611	0.02098	0.00176		0.02133	0.15061	0.02134	0.14635	0.02142	0.14621	0.02098	0.14706
0.02135	0.15358	0.02136	0.1515	0.02144	0.15256	0.021	0.14906		0.02135	0.0027	0.02136	0.00479	0.02144	0.00612	0.021	0.00175		0.02135	0.15088	0.02136	0.14671	0.02144	0.14645	0.021	0.14731
0.02137	0.15382	0.02137	0.15174	0.02145	0.1528	0.02101	0.14929		0.02137	0.00267	0.02137	0.0047	0.02145	0.00613	0.02101	0.00174		0.02137	0.15115	0.02137	0.14704	0.02145	0.14668	0.02101	0.14756
0.02138	0.15406	0.02139	0.15198	0.02147	0.15304	0.02103	0.14953		0.02138	0.00265	0.02139	0.00461	0.02147	0.00614	0.02103	0.00174		0.02138	0.15141	0.02139	0.14736	0.02147	0.14691	0.02103	0.14779
0.0214	0.1543	0.02141	0.15221	0.02149	0.15328	0.02105	0.14976		0.0214	0.00262	0.02141	0.00454	0.02149	0.00615	0.02105	0.00173		0.0214	0.15168	0.02141	0.14768	0.02149	0.14713	0.02105	0.14803
0.02142	0.15454	0.02142	0.15245	0.0215	0.15352	0.02106	0.15		0.02142	0.0026	0.02142	0.00447	0.0215	0.00617	0.02106	0.00174		0.02142	0.15194	0.02142	0.14798	0.0215	0.14735	0.02106	0.14826
0.02143	0.15478	0.02144	0.15269	0.02152	0.15376	0.02108	0.15023		0.02143	0.00258	0.02144	0.0044	0.02152	0.00618	0.02108	0.00174		0.02143	0.15221	0.02144	0.14829	0.02152	0.14758	0.02108	0.14849
0.02145	0.15503	0.02146	0.15293	0.02154	0.154	0.0211	0.15046		0.02145	0.00256	0.02146	0.00432	0.02154	0.0062	0.0211	0.00175		0.02145	0.15247	0.02146	0.14861	0.02154	0.1478	0.0211	0.14871
0.02147	0.15527	0.02147	0.15317	0.02156	0.15424	0.02111	0.1507		0.02147	0.00253	0.02147	0.00424	0.02156	0.00622	0.02111	0.00176		0.02147	0.15273	0.02147	0.14893	0.02156	0.14802	0.02111	0.14893
0.02148	0.15551	0.02149	0.15341	0.02157	0.15448	0.02113	0.15093		0.02148	0.00252	0.02149	0.00416	0.02157	0.00624	0.02113	0.00178		0.02148	0.15299	0.02149	0.14925	0.02157	0.14824	0.02113	0.14915
0.0215	0.15575	0.02151	0.15365	0.02159	0.15472	0.02115	0.15117		0.0215	0.0025	0.02151	0.0041	0.02159	0.00626	0.02115	0.0018		0.0215	0.15325	0.02151	0.14955	0.02159	0.14846	0.02115	0.14936
0.02152	0.156	0.02153	0.15389	0.02161	0.15496	0.02116	0.1514		0.02152	0.00249	0.02153	0.00404	0.02161	0.00629	0.02116	0.00183		0.02152	0.1535	0.02153	0.14985	0.02161	0.14867	0.02116	0.14957
0.02154	0.15624	0.02154	0.15413	0.02162	0.1552	0.02118	0.15164		0.02154	0.00249	0.02154	0.00399	0.02162	0.00632	0.02118	0.00186		0.02154	0.15375	0.02154	0.15014	0.02162	0.14889	0.02118	0.14978
0.02155	0.15648	0.02156	0.15437	0.02164	0.15545	0.0212	0.15187		0.02155	0.00248	0.02156	0.00395	0.02164	0.00635	0.0212	0.00189		0.02155	0.154	0.02156	0.15042	0.02164	0.14909	0.0212	0.14998
0.02157	0.15673	0.02158	0.15461	0.02166	0.15569	0.02121	0.15211		0.02157	0.00248	0.02158	0.00392	0.02166	0.00639	0.02121	0.00193		0.02157	0.15425	0.02158	0.15069	0.02166	0.1493	0.02121	0.15018
0.02159	0.15697	0.02159	0.15485	0.02167	0.15593	0.02123	0.15234		0.02159	0.00248	0.02159	0.0039	0.02167	0.00642	0.02123	0.00197		0.02159	0.15449	0.02159	0.15095	0.02167	0.14951	0.02123	0.15037
0.0216	0.15721	0.02161	0.15509	0.02169	0.15617	0.02125	0.15258		0.0216	0.00248	0.02161	0.0039	0.02169	0.00646	0.02125	0.00202		0.0216	0.15473	0.02161	0.1512	0.02169	0.14971	0.02125	0.15056
0.02162	0.15746	0.02163	0.15533	0.02171	0.15641	0.02126	0.15282		0.02162	0.00248	0.02163	0.00391	0.02171	0.00649	0.02126	0.00206		0.02162	0.15498	0.02163	0.15143	0.02171	0.14992	0.02126	0.15075
0.02164	0.1577	0.02164	0.15558	0.02173	0.15665	0.02128	0.15305		0.02164	0.00248	0.02164	0.00394	0.02173	0.00652	0.02128	0.00211		0.02164	0.15522	0.02164	0.15164	0.02173	0.15013	0.02128	0.15094
0.02165	0.15795	0.02166	0.15582	0.02174	0.15689	0.0213	0.15329		0.02165	0.00248	0.02166	0.00399	0.02174	0.00656	0.0213	0.00216		0.02165	0.15546	0.02166	0.15183	0.02174	0.15034	0.0213	0.15113
0.02167	0.15819	0.02168	0.15606	0.02176	0.15714	0.02131	0.15353		0.02167	0.00248	0.02168	0.00405	0.02176	0.0066	0.02131	0.00221		0.02167	0.15571	0.02168	0.15201	0.02176	0.15054	0.02131	0.15131
0.02169	0.15844	0.02169	0.1563	0.02178	0.15738	0.02133	0.15376		0.02169	0.00248	0.02169	0.00412	0.02178	0.00664	0.02133	0.00226		0.02169	0.15595	0.02169	0.15218	0.02178	0.15074	0.02133	0.15151
0.0217	0.15868	0.02171	0.15654	0.02179	0.15762	0.02135	0.154		0.0217	0.00249	0.02171	0.0042	0.02179	0.00668	0.02135	0.00228		0.0217	0.15619	0.02171	0.15235	0.02179	0.15094	0.02135	0.15172
0.02172	0.15893	0.02173	0.15679	0.02181	0.15786	0.02136	0.15424		0.02172	0.00249	0.02173	0.00427	0.02181	0.00673	0.02136	0.0023		0.02172	0.15643	0.02173	0.15251	0.02181	0.15113	0.02136	0.15194
0.02174	0.15917	0.02175	0.15703	0.02183	0.15811	0.02138	0.15447		0.02174	0.00251	0.02175	0.00434	0.02183	0.00679	0.02138	0.00231		0.02174	0.15667	0.02175	0.15269	0.02183	0.15132	0.02138	0.15216
0.02176	0.15942	0.02176	0.15727	0.02184	0.15835	0.0214	0.15471		0.02176	0.00252	0.02176	0.0044	0.02184	0.00684	0.0214	0.00231		0.02176	0.1569	0.02176	0.15287	0.02184	0.15151	0.0214	0.1524
0.02177	0.15966	0.02178	0.15751	0.02186	0.15859	0.02141	0.15495		0.02177	0.00254	0.02178	0.00446	0.02186	0.0069	0.02141	0.00231		0.02177	0.15712	0.02178	0.15305	0.02186	0.15169	0.02141	0.15264
0.02179	0.15991	0.0218	0.15776	0.02188	0.15884	0.02143	0.15518		0.02179	0.00256	0.0218	0.00452	0.02188	0.00696	0.02143	0.00231		0.02179	0.15735	0.0218	0.15324	0.02188	0.15188	0.02143	0.15288
0.02181	0.16015	0.02181	0.158	0.0219	0.15908	0.02145	0.15542		0.02181	0.00259	0.02181	0.00458	0.0219	0.00701	0.02145	0.00231		0.02181	0.15757	0.02181	0.15342	0.0219	0.15207	0.02145	0.15311
0.02182	0.1604	0.02183	0.15824	0.02191	0.15932	0.02146	0.15566		0.02182	0.00262	0.02183	0.00463	0.02191	0.00707	0.02146	0.00231		0.02182	0.15778	0.02183	0.15361	0.02191	0.15225	0.02146	0.15335
0.02184	0.16065	0.02185	0.15849	0.02193	0.15957	0.02148	0.1559		0.02184	0.00265	0.02185	0.00468	0.02193	0.00712	0.02148	0.00232		0.02184	0.158	0.02185	0.15381	0.02193	0.15244	0.02148	0.15358
0.02186	0.16089	0.02186	0.15873	0.02195	0.15981	0.0215	0.15614		0.02186	0.00268	0.02186	0.00473	0.02195	0.00717	0.0215	0.00233		0.02186	0.15821	0.02186	0.154	0.02195	0.15264	0.0215	0.1538
0.02187	0.16114	0.02188	0.15897	0.02196	0.16005	0.02151	0.15638		0.02187	0.00272	0.02188	0.00477	0.02196	0.00722	0.02151	0.00235		0.02187	0.15842	0.02188	0.1542	0.02196	0.15283	0.02151	0.15403
0.02189	0.16139	0.0219	0.15922	0.02198	0.1603	0.02153	0.15661		0.02189	0.00276	0.0219	0.00482	0.02198	0.00727	0.02153	0.00237		0.02189	0.15863	0.0219	0.1544	0.02198	0.15302	0.02153	0.15425
0.02191	0.16163	0.02191	0.15946	0.022	0.16054	0.02155	0.15685		0.02191	0.0028	0.02191	0.00487	0.022	0.00732	0.02155	0.00239		0.02191	0.15883	0.02191	0.15459	0.022	0.15322	0.02155	0.15446
0.02193	0.16188	0.02193	0.1597	0.02201	0.16079	0.02156	0.15709		0.02193	0.00284	0.02193	0.00491	0.02201	0.00737	0.02156	0.00241		0.02193	0.15904	0.02193	0.15479	0.02201	0.15341	0.02156	0.15468
0.02194	0.16213	0.02195	0.15995	0.02203	0.16103	0.02158	0.15733		0.02194	0.00289	0.02195	0.00496	0.02203	0.00742	0.02158	0.00244		0.02194	0.15924	0.02195	0.15499	0.02203	0.15361	0.02158	0.15489
0.02196	0.16238	0.02197	0.16019	0.02205	0.16128	0.0216	0.15757		0.02196	0.00293	0.02197	0.00501	0.02205	0.00748	0.0216	0.00247		0.02196	0.15945	0.02197	0.15519	0.02205	0.1538	0.0216	0.1551
0.02198	0.16262	0.02198	0.16044	0.02207	0.16152	0.02161	0.15781		0.02198	0.00295	0.02198	0.00505	0.02207	0.00752	0.02161	0.00249		0.02198	0.15967	0.02198	0.15538	0.02207	0.154	0.02161	0.15531
0.02199	0.16287	0.022	0.16068	0.02208	0.16177	0.02163	0.15805		0.02199	0.00297	0.022	0.0051	0.02208	0.00758	0.02163	0.00253		0.02199	0.1599	0.022	0.15558	0.02208	0.15419	0.02163	0.15552
0.02201	0.16312	0.02202	0.16093	0.0221	0.16201	0.02165	0.15829		0.02201	0.00297	0.02202	0.00515	0.0221	0.00763	0.02165	0.00256		0.02201	0.16015	0.02202	0.15578	0.0221	0.15438	0.02165	0.15573
0.02203	0.16337	0.02203	0.16117	0.02212	0.16226	0.02166	0.15853		0.02203	0.00297	0.02203	0.00519	0.02212	0.00768	0.02166	0.00259		0.02203	0.1604	0.02203	0.15598	0.02212	0.15458	0.02166	0.15594
0.02204	0.16362	0.02205	0.16142	0.02213	0.1625	0.02168	0.15877		0.02204	0.00296	0.02205	0.00523	0.02213	0.00773	0.02168	0.00263		0.02204	0.16066	0.02205	0.15618	0.02213	0.15477	0.02168	0.15614
0.02206	0.16386	0.02207	0.16166	0.02215	0.16275	0.0217	0.15901		0.02206	0.00295	0.02207	0.00527	0.02215	0.00778	0.0217	0.00267		0.02206	0.16091	0.02207	0.15639	0.02215	0.15497	0.0217	0.15634
0.02208	0.16411	0.02208	0.16191	0.02217	0.16299	0.02171	0.15925		0.02208	0.00295	0.02208	0.00532	0.02217	0.00782	0.02171	0.00271		0.02208	0.16116	0.02208	0.15659	0.02217	0.15517	0.02171	0.15654
0.02209	0.16436	0.0221	0.16215	0.02218	0.16324	0.02173	0.15949		0.02209	0.00295	0.0221	0.00538	0.02218	0.00786	0.02173	0.00276		0.02209	0.16141	0.0221	0.15678	0.02218	0.15537	0.02173	0.15673
0.02211	0.16461	0.02212	0.1624	0.0222	0.16349	0.02175	0.15973		0.02211	0.00296	0.02212	0.00544	0.0222	0.00791	0.02175	0.00282		0.02211	0.16165	0.02212	0.15696	0.0222	0.15558	0.02175	0.15691
0.02213	0.16486	0.02214	0.16264	0.02222	0.16373	0.02176	0.15997		0.02213	0.00297	0.02214	0.00551	0.02222	0.00794	0.02176	0.00288		0.02213	0.1619	0.02214	0.15713	0.02222	0.15579	0.02176	0.1571
0.02215	0.16511	0.02215	0.16289	0.02224	0.16398	0.02178	0.16021		0.02215	0.00298	0.02215	0.0056	0.02224	0.00797	0.02178	0.00293		0.02215	0.16213	0.02215	0.15729	0.02224	0.15601	0.02178	0.15729
0.02216	0.16536	0.02217	0.16314	0.02225	0.16423	0.0218	0.16045		0.02216	0.003	0.02217	0.00568	0.02225	0.00799	0.0218	0.00297		0.02216	0.16236	0.02217	0.15745	0.02225	0.15624	0.0218	0.15748
0.02218	0.16561	0.02219	0.16338	0.02227	0.16447	0.02181	0.16069		0.02218	0.00302	0.02219	0.00579	0.02227	0.00799	0.02181	0.00301		0.02218	0.16259	0.02219	0.1576	0.02227	0.15649	0.02181	0.15769
0.0222	0.16586	0.0222	0.16363	0.02229	0.16472	0.02183	0.16094		0.0222	0.00304	0.0222	0.00589	0.02229	0.00797	0.02183	0.00303		0.0222	0.16282	0.0222	0.15773	0.02229	0.15674	0.02183	0.15791
0.02221	0.16611	0.02222	0.16387	0.0223	0.16497	0.02185	0.16118		0.02221	0.00307	0.02222	0.006	0.0223	0.00795	0.02185	0.00306		0.02221	0.16304	0.02222	0.15787	0.0223	0.15701	0.02185	0.15812
0.02223	0.16636	0.02224	0.16412	0.02232	0.16521	0.02186	0.16142		0.02223	0.0031	0.02224	0.00612	0.02232	0.00793	0.02186	0.00307		0.02223	0.16327	0.02224	0.158	0.02232	0.15729	0.02186	0.15835
0.02225	0.16661	0.02225	0.16437	0.02234	0.16546	0.02188	0.16166		0.02225	0.00313	0.02225	0.00623	0.02234	0.0079	0.02188	0.00308		0.02225	0.16349	0.02225	0.15814	0.02234	0.15756	0.02188	0.15858
0.02226	0.16686	0.02227	0.16461	0.02235	0.16571	0.0219	0.1619		0.02226	0.00316	0.02227	0.00634	0.02235	0.00788	0.0219	0.00309		0.02226	0.16371	0.02227	0.15827	0.02235	0.15783	0.0219	0.15881
0.02228	0.16711	0.02229	0.16486	0.02237	0.16596	0.02191	0.16215		0.02228	0.00319	0.02229	0.00645	0.02237	0.00785	0.02191	0.0031		0.02228	0.16392	0.02229	0.15841	0.02237	0.15811	0.02191	0.15905
0.0223	0.16736	0.0223	0.16511	0.02239	0.16621	0.02193	0.16239		0.0223	0.00323	0.0223	0.00655	0.02239	0.00782	0.02193	0.0031		0.0223	0.16414	0.0223	0.15856	0.02239	0.15839	0.02193	0.15928
0.02231	0.16762	0.02232	0.16536	0.02241	0.16645	0.02195	0.16263		0.02231	0.00326	0.02232	0.00664	0.02241	0.00779	0.02195	0.0031		0.02231	0.16435	0.02232	0.15871	0.02241	0.15867	0.02195	0.15953
0.02233	0.16787	0.02234	0.1656	0.02242	0.1667	0.02196	0.16287		0.02233	0.0033	0.02234	0.00673	0.02242	0.00776	0.02196	0.0031		0.02233	0.16457	0.02234	0.15887	0.02242	0.15895	0.02196	0.15977
0.02235	0.16812	0.02236	0.16585	0.02244	0.16695	0.02198	0.16312		0.02235	0.00334	0.02236	0.00683	0.02244	0.00772	0.02198	0.00309		0.02235	0.16478	0.02236	0.15902	0.02244	0.15923	0.02198	0.16003
0.02237	0.16837	0.02237	0.1661	0.02246	0.1672	0.022	0.16336		0.02237	0.00337	0.02237	0.00693	0.02246	0.0077	0.022	0.00307		0.02237	0.165	0.02237	0.15916	0.02246	0.1595	0.022	0.16029
0.02238	0.16862	0.02239	0.16634	0.02247	0.16745	0.02201	0.1636		0.02238	0.00341	0.02239	0.00704	0.02247	0.00767	0.02201	0.00305		0.02238	0.16521	0.02239	0.1593	0.02247	0.15978	0.02201	0.16055
0.0224	0.16887	0.02241	0.16659	0.02249	0.1677	0.02203	0.16385		0.0224	0.00344	0.02241	0.00715	0.02249	0.00764	0.02203	0.00303		0.0224	0.16543	0.02241	0.15944	0.02249	0.16006	0.02203	0.16082
0.02242	0.16913	0.02242	0.16684	0.02251	0.16795	0.02205	0.16409		0.02242	0.00347	0.02242	0.00727	0.02251	0.00761	0.02205	0.003		0.02242	0.16566	0.02242	0.15957	0.02251	0.16034	0.02205	0.16109
0.02243	0.16938	0.02244	0.16709	0.02252	0.1682	0.02206	0.16434		0.02243	0.00349	0.02244	0.00737	0.02252	0.00759	0.02206	0.00298		0.02243	0.16589	0.02244	0.15971	0.02252	0.16061	0.02206	0.16136
0.02245	0.16963	0.02246	0.16734	0.02254	0.16845	0.02208	0.16458		0.02245	0.00351	0.02246	0.00746	0.02254	0.00756	0.02208	0.00296		0.02245	0.16612	0.02246	0.15988	0.02254	0.16089	0.02208	0.16162
0.02247	0.16988	0.02247	0.16758	0.02256	0.1687	0.0221	0.16482		0.02247	0.00353	0.02247	0.00748	0.02256	0.00754	0.0221	0.00295		0.02247	0.16636	0.02247	0.1601	0.02256	0.16116	0.0221	0.16188
0.02248	0.17014	0.02249	0.16783	0.02258	0.16895	0.02211	0.16507		0.02248	0.00354	0.02249	0.00747	0.02258	0.00752	0.02211	0.00294		0.02248	0.16659	0.02249	0.16036	0.02258	0.16143	0.02211	0.16213
0.0225	0.17039	0.02251	0.16808	0.02259	0.1692	0.02213	0.16531		0.0225	0.00356	0.02251	0.00745	0.02259	0.00749	0.02213	0.00292		0.0225	0.16683	0.02251	0.16063	0.02259	0.16171	0.02213	0.16239
0.02252	0.17064	0.02252	0.16833	0.02261	0.16946	0.02215	0.16556		0.02252	0.00357	0.02252	0.00741	0.02261	0.00746	0.02215	0.00291		0.02252	0.16707	0.02252	0.16092	0.02261	0.162	0.02215	0.16265
0.02253	0.1709	0.02254	0.16858	0.02263	0.16971	0.02216	0.1658		0.02253	0.00358	0.02254	0.00736	0.02263	0.00742	0.02216	0.0029		0.02253	0.16732	0.02254	0.16122	0.02263	0.16229	0.02216	0.1629
0.02255	0.17115	0.02256	0.16883	0.02264	0.16996	0.02218	0.16605		0.02255	0.00359	0.02256	0.0073	0.02264	0.00739	0.02218	0.00289		0.02255	0.16756	0.02256	0.16153	0.02264	0.16257	0.02218	0.16316
0.02257	0.17141	0.02258	0.16908	0.02266	0.17021	0.0222	0.1663		0.02257	0.0036	0.02258	0.00723	0.02266	0.00735	0.0222	0.00287		0.02257	0.16781	0.02258	0.16185	0.02266	0.16286	0.0222	0.16342
0.02259	0.17166	0.02259	0.16933	0.02268	0.17046	0.02221	0.16654		0.02259	0.0036	0.02259	0.00716	0.02268	0.00732	0.02221	0.00285		0.02259	0.16806	0.02259	0.16217	0.02268	0.16314	0.02221	0.16369
0.0226	0.17191	0.02261	0.16958	0.02269	0.17071	0.02223	0.16679		0.0226	0.0036	0.02261	0.00709	0.02269	0.00728	0.02223	0.00282		0.0226	0.16831	0.02261	0.16249	0.02269	0.16344	0.02223	0.16396
0.02262	0.17217	0.02263	0.16983	0.02271	0.17097	0.02225	0.16703		0.02262	0.00359	0.02263	0.00702	0.02271	0.00724	0.02225	0.0028		0.02262	0.16858	0.02263	0.1628	0.02271	0.16372	0.02225	0.16424
0.02264	0.17242	0.02264	0.17008	0.02273	0.17122	0.02226	0.16728		0.02264	0.00358	0.02264	0.00696	0.02273	0.00721	0.02226	0.00277		0.02264	0.16885	0.02264	0.16312	0.02273	0.16401	0.02226	0.16451
0.02265	0.17268	0.02266	0.17033	0.02275	0.17147	0.02228	0.16753		0.02265	0.00356	0.02266	0.0069	0.02275	0.00717	0.02228	0.00274		0.02265	0.16912	0.02266	0.16343	0.02275	0.1643	0.02228	0.16478
0.02267	0.17293	0.02268	0.17058	0.02276	0.17173	0.0223	0.16777		0.02267	0.00354	0.02268	0.00684	0.02276	0.00713	0.0223	0.00272		0.02267	0.16939	0.02268	0.16374	0.02276	0.16459	0.0223	0.16506
0.02269	0.17319	0.02269	0.17083	0.02278	0.17198	0.02231	0.16802		0.02269	0.00352	0.02269	0.00679	0.02278	0.0071	0.02231	0.00269		0.02269	0.16967	0.02269	0.16404	0.02278	0.16488	0.02231	0.16533
0.0227	0.17344	0.02271	0.17108	0.0228	0.17223	0.02233	0.16827		0.0227	0.0035	0.02271	0.00675	0.0228	0.00707	0.02233	0.00267		0.0227	0.16994	0.02271	0.16433	0.0228	0.16517	0.02233	0.1656
0.02272	0.1737	0.02273	0.17133	0.02281	0.17249	0.02235	0.16852		0.02272	0.00347	0.02273	0.00672	0.02281	0.00703	0.02235	0.00264		0.02272	0.17023	0.02273	0.16462	0.02281	0.16545	0.02235	0.16588
0.02274	0.17396	0.02274	0.17159	0.02283	0.17274	0.02236	0.16876		0.02274	0.00344	0.02274	0.00669	0.02283	0.007	0.02236	0.00261		0.02274	0.17052	0.02274	0.1649	0.02283	0.16574	0.02236	0.16615
0.02275	0.17421	0.02276	0.17184	0.02285	0.173	0.02238	0.16901		0.02275	0.0034	0.02276	0.00666	0.02285	0.00697	0.02238	0.00257		0.02275	0.17081	0.02276	0.16518	0.02285	0.16602	0.02238	0.16644
0.02277	0.17447	0.02278	0.17209	0.02286	0.17325	0.0224	0.16926		0.02277	0.00337	0.02278	0.00662	0.02286	0.00694	0.0224	0.00253		0.02277	0.1711	0.02278	0.16547	0.02286	0.16631	0.0224	0.16673
0.02279	0.17472	0.0228	0.17234	0.02288	0.1735	0.02241	0.16951		0.02279	0.00333	0.0228	0.00659	0.02288	0.00692	0.02241	0.00249		0.02279	0.17139	0.0228	0.16576	0.02288	0.16659	0.02241	0.16702
0.02281	0.17498	0.02281	0.1726	0.0229	0.17376	0.02243	0.16976		0.02281	0.0033	0.02281	0.00655	0.0229	0.00689	0.02243	0.00246		0.02281	0.17168	0.02281	0.16605	0.0229	0.16687	0.02243	0.1673
0.02282	0.17524	0.02283	0.17285	0.02292	0.17401	0.02245	0.17001		0.02282	0.00326	0.02283	0.0065	0.02292	0.00686	0.02245	0.00243		0.02282	0.17197	0.02283	0.16635	0.02292	0.16716	0.02245	0.16758
0.02284	0.1755	0.02285	0.1731	0.02293	0.17427	0.02246	0.17025		0.02284	0.00323	0.02285	0.00646	0.02293	0.00684	0.02246	0.0024		0.02284	0.17226	0.02285	0.16665	0.02293	0.16743	0.02246	0.16786
0.02286	0.17575	0.02286	0.17336	0.02295	0.17453	0.02248	0.1705		0.02286	0.00321	0.02286	0.00641	0.02295	0.00682	0.02248	0.00237		0.02286	0.17255	0.02286	0.16695	0.02295	0.16771	0.02248	0.16813
0.02287	0.17601	0.02288	0.17361	0.02297	0.17478	0.0225	0.17075		0.02287	0.00318	0.02288	0.00635	0.02297	0.0068	0.0225	0.00234		0.02287	0.17283	0.02288	0.16725	0.02297	0.16798	0.0225	0.16841
0.02289	0.17627	0.0229	0.17386	0.02298	0.17504	0.02251	0.171		0.02289	0.00316	0.0229	0.0063	0.02298	0.00679	0.02251	0.00231		0.02289	0.17311	0.0229	0.16756	0.02298	0.16825	0.02251	0.16869
0.02291	0.17653	0.02291	0.17412	0.023	0.17529	0.02253	0.17125		0.02291	0.00313	0.02291	0.00625	0.023	0.00678	0.02253	0.00228		0.02291	0.17339	0.02291	0.16787	0.023	0.16851	0.02253	0.16897
0.02292	0.17679	0.02293	0.17437	0.02302	0.17555	0.02255	0.1715		0.02292	0.00311	0.02293	0.00618	0.02302	0.00677	0.02255	0.00225		0.02292	0.17367	0.02293	0.16819	0.02302	0.16878	0.02255	0.16925
0.02294	0.17704	0.02295	0.17463	0.02303	0.17581	0.02256	0.17175		0.02294	0.00309	0.02295	0.00611	0.02303	0.00677	0.02256	0.00222		0.02294	0.17395	0.02295	0.16851	0.02303	0.16904	0.02256	0.16954
0.02296	0.1773	0.02296	0.17488	0.02305	0.17606	0.02258	0.172		0.02296	0.00308	0.02296	0.00604	0.02305	0.00676	0.02258	0.00219		0.02296	0.17423	0.02296	0.16884	0.02305	0.1693	0.02258	0.16981
0.02297	0.17756	0.02298	0.17514	0.02307	0.17632	0.0226	0.17225		0.02297	0.00306	0.02298	0.00597	0.02307	0.00676	0.0226	0.00216		0.02297	0.1745	0.02298	0.16917	0.02307	0.16956	0.0226	0.17009
0.02299	0.17782	0.023	0.17539	0.02309	0.17658	0.02261	0.1725		0.02299	0.00304	0.023	0.00589	0.02309	0.00677	0.02261	0.00214		0.02299	0.17478	0.023	0.1695	0.02309	0.16981	0.02261	0.17036
0.02301	0.17808	0.02302	0.17565	0.0231	0.17684	0.02263	0.17276		0.02301	0.00301	0.02302	0.00582	0.0231	0.00678	0.02263	0.00213		0.02301	0.17507	0.02302	0.16983	0.0231	0.17006	0.02263	0.17063
0.02303	0.17834	0.02303	0.1759	0.02312	0.17709	0.02265	0.17301		0.02303	0.00299	0.02303	0.00574	0.02312	0.00679	0.02265	0.00212		0.02303	0.17535	0.02303	0.17016	0.02312	0.17031	0.02265	0.17089
0.02304	0.1786	0.02305	0.17616	0.02314	0.17735	0.02266	0.17326		0.02304	0.00297	0.02305	0.00567	0.02314	0.0068	0.02266	0.00211		0.02304	0.17563	0.02305	0.17048	0.02314	0.17055	0.02266	0.17115
0.02306	0.17886	0.02307	0.17642	0.02315	0.17761	0.02268	0.17351		0.02306	0.00294	0.02307	0.00561	0.02315	0.00682	0.02268	0.0021		0.02306	0.17591	0.02307	0.17081	0.02315	0.17079	0.02268	0.17141
0.02308	0.17912	0.02308	0.17667	0.02317	0.17787	0.0227	0.17376		0.02308	0.00292	0.02308	0.00555	0.02317	0.00684	0.0227	0.0021		0.02308	0.1762	0.02308	0.17113	0.02317	0.17103	0.0227	0.17167
0.02309	0.17938	0.0231	0.17693	0.02319	0.17812	0.02271	0.17401		0.02309	0.0029	0.0231	0.00548	0.02319	0.00687	0.02271	0.0021		0.02309	0.17648	0.0231	0.17145	0.02319	0.17126	0.02271	0.17192
0.02311	0.17964	0.02312	0.17719	0.0232	0.17838	0.02273	0.17427		0.02311	0.00287	0.02312	0.00543	0.0232	0.00689	0.02273	0.00209		0.02311	0.17677	0.02312	0.17176	0.0232	0.1715	0.02273	0.17217
0.02313	0.1799	0.02313	0.17744	0.02322	0.17864	0.02275	0.17452		0.02313	0.00285	0.02313	0.00538	0.02322	0.00691	0.02275	0.0021		0.02313	0.17705	0.02313	0.17206	0.02322	0.17173	0.02275	0.17242
0.02314	0.18016	0.02315	0.1777	0.02324	0.1789	0.02276	0.17477		0.02314	0.00284	0.02315	0.00533	0.02324	0.00694	0.02276	0.0021		0.02314	0.17732	0.02315	0.17237	0.02324	0.17196	0.02276	0.17267
0.02316	0.18042	0.02317	0.17796	0.02326	0.17916	0.02278	0.17502		0.02316	0.00282	0.02317	0.00529	0.02326	0.00697	0.02278	0.0021		0.02316	0.1776	0.02317	0.17267	0.02326	0.17219	0.02278	0.17293
0.02318	0.18068	0.02319	0.17822	0.02327	0.17942	0.0228	0.17528		0.02318	0.00281	0.02319	0.00525	0.02327	0.007	0.0228	0.0021		0.02318	0.17787	0.02319	0.17296	0.02327	0.17241	0.0228	0.17317
0.0232	0.18095	0.0232	0.17847	0.02329	0.17968	0.02281	0.17553		0.0232	0.0028	0.0232	0.00522	0.02329	0.00704	0.02281	0.00211		0.0232	0.17814	0.0232	0.17325	0.02329	0.17264	0.02281	0.17342
0.02321	0.18121	0.02322	0.17873	0.02331	0.17994	0.02283	0.17578		0.02321	0.0028	0.02322	0.00519	0.02331	0.00707	0.02283	0.00212		0.02321	0.17841	0.02322	0.17354	0.02331	0.17286	0.02283	0.17367
0.02323	0.18147	0.02324	0.17899	0.02332	0.1802	0.02285	0.17604		0.02323	0.00279	0.02324	0.00517	0.02332	0.00711	0.02285	0.00213		0.02323	0.17868	0.02324	0.17383	0.02332	0.17309	0.02285	0.17391
0.02325	0.18173	0.02325	0.17925	0.02334	0.18046	0.02286	0.17629		0.02325	0.00279	0.02325	0.00514	0.02334	0.00714	0.02286	0.00214		0.02325	0.17894	0.02325	0.17411	0.02334	0.17331	0.02286	0.17415
0.02326	0.18199	0.02327	0.17951	0.02336	0.18072	0.02288	0.17654		0.02326	0.0028	0.02327	0.00512	0.02336	0.00718	0.02288	0.00216		0.02326	0.1792	0.02327	0.17439	0.02336	0.17354	0.02288	0.17438
0.02328	0.18226	0.02329	0.17977	0.02337	0.18098	0.0229	0.1768		0.02328	0.0028	0.02329	0.0051	0.02337	0.00721	0.0229	0.00218		0.02328	0.17946	0.02329	0.17466	0.02337	0.17377	0.0229	0.17462
0.0233	0.18252	0.0233	0.18003	0.02339	0.18124	0.02291	0.17705		0.0233	0.00281	0.0233	0.00509	0.02339	0.00724	0.02291	0.0022		0.0233	0.17971	0.0233	0.17494	0.02339	0.17399	0.02291	0.17485
0.02331	0.18278	0.02332	0.18029	0.02341	0.1815	0.02293	0.1773		0.02331	0.00282	0.02332	0.00507	0.02341	0.00728	0.02293	0.00222		0.02331	0.17997	0.02332	0.17521	0.02341	0.17422	0.02293	0.17508
0.02333	0.18305	0.02334	0.18055	0.02343	0.18176	0.02295	0.17756		0.02333	0.00283	0.02334	0.00507	0.02343	0.00732	0.02295	0.00225		0.02333	0.18021	0.02334	0.17548	0.02343	0.17444	0.02295	0.17531
0.02335	0.18331	0.02335	0.18081	0.02344	0.18202	0.02296	0.17781		0.02335	0.00285	0.02335	0.00507	0.02344	0.00735	0.02296	0.00227		0.02335	0.18046	0.02335	0.17574	0.02344	0.17466	0.02296	0.17555
0.02336	0.18357	0.02337	0.18107	0.02346	0.18228	0.02298	0.17807		0.02336	0.00287	0.02337	0.00507	0.02346	0.00739	0.02298	0.00229		0.02336	0.1807	0.02337	0.176	0.02346	0.17489	0.02298	0.17577
0.02338	0.18384	0.02339	0.18133	0.02348	0.18254	0.023	0.17832		0.02338	0.00289	0.02339	0.00509	0.02348	0.00743	0.023	0.00232		0.02338	0.18094	0.02339	0.17624	0.02348	0.17511	0.023	0.176
0.0234	0.1841	0.02341	0.18159	0.02349	0.1828	0.02301	0.17858		0.0234	0.00291	0.02341	0.0051	0.02349	0.00747	0.02301	0.00235		0.0234	0.18119	0.02341	0.17649	0.02349	0.17533	0.02301	0.17623
0.02342	0.18436	0.02342	0.18185	0.02351	0.18306	0.02303	0.17883		0.02342	0.00292	0.02342	0.00512	0.02351	0.00751	0.02303	0.00238		0.02342	0.18145	0.02342	0.17673	0.02351	0.17556	0.02303	0.17645
0.02343	0.18463	0.02344	0.18211	0.02353	0.18333	0.02305	0.17909		0.02343	0.0029	0.02344	0.00515	0.02353	0.00754	0.02305	0.00242		0.02343	0.18173	0.02344	0.17696	0.02353	0.17578	0.02305	0.17667
0.02345	0.18489	0.02346	0.18237	0.02354	0.18359	0.02306	0.17934		0.02345	0.00289	0.02346	0.00519	0.02354	0.00758	0.02306	0.00246		0.02345	0.182	0.02346	0.17718	0.02354	0.17601	0.02306	0.17689
0.02347	0.18516	0.02347	0.18263	0.02356	0.18385	0.02308	0.1796		0.02347	0.00288	0.02347	0.00523	0.02356	0.00762	0.02308	0.0025		0.02347	0.18228	0.02347	0.17741	0.02356	0.17623	0.02308	0.1771
0.02348	0.18542	0.02349	0.18289	0.02358	0.18411	0.0231	0.17986		0.02348	0.00287	0.02349	0.00526	0.02358	0.00766	0.0231	0.00254		0.02348	0.18256	0.02349	0.17763	0.02358	0.17645	0.0231	0.17732
0.0235	0.18569	0.02351	0.18316	0.02359	0.18437	0.02311	0.18011		0.0235	0.00286	0.02351	0.0053	0.02359	0.0077	0.02311	0.00258		0.0235	0.18283	0.02351	0.17785	0.02359	0.17667	0.02311	0.17753
0.02352	0.18595	0.02352	0.18342	0.02361	0.18464	0.02313	0.18037		0.02352	0.00285	0.02352	0.00534	0.02361	0.00775	0.02313	0.00262		0.02352	0.18311	0.02352	0.17808	0.02361	0.17689	0.02313	0.17775
0.02353	0.18622	0.02354	0.18368	0.02363	0.1849	0.02315	0.18062		0.02353	0.00284	0.02354	0.00539	0.02363	0.00779	0.02315	0.00266		0.02353	0.18338	0.02354	0.17829	0.02363	0.1771	0.02315	0.17797
0.02355	0.18648	0.02356	0.18394	0.02365	0.18516	0.02316	0.18088		0.02355	0.00283	0.02356	0.00545	0.02365	0.00784	0.02316	0.0027		0.02355	0.18365	0.02356	0.1785	0.02365	0.17732	0.02316	0.17818
0.02357	0.18675	0.02357	0.1842	0.02366	0.18542	0.02318	0.18114		0.02357	0.00283	0.02357	0.00551	0.02366	0.00789	0.02318	0.00274		0.02357	0.18392	0.02357	0.1787	0.02366	0.17754	0.02318	0.1784
0.02358	0.18702	0.02359	0.18447	0.02368	0.18569	0.0232	0.18139		0.02358	0.00282	0.02359	0.00557	0.02368	0.00794	0.0232	0.00277		0.02358	0.18419	0.02359	0.1789	0.02368	0.17775	0.0232	0.17862
0.0236	0.18728	0.02361	0.18473	0.0237	0.18595	0.02321	0.18165		0.0236	0.00283	0.02361	0.00564	0.0237	0.00799	0.02321	0.00281		0.0236	0.18445	0.02361	0.17909	0.0237	0.17796	0.02321	0.17884
0.02362	0.18755	0.02363	0.18499	0.02371	0.18621	0.02323	0.18191		0.02362	0.00284	0.02363	0.00571	0.02371	0.00804	0.02323	0.00285		0.02362	0.18471	0.02363	0.17928	0.02371	0.17818	0.02323	0.17906
0.02364	0.18781	0.02364	0.18525	0.02373	0.18648	0.02325	0.18217		0.02364	0.00285	0.02364	0.00579	0.02373	0.00809	0.02325	0.00288		0.02364	0.18497	0.02364	0.17946	0.02373	0.17839	0.02325	0.17928
0.02365	0.18808	0.02366	0.18552	0.02375	0.18674	0.02326	0.18242		0.02365	0.00286	0.02366	0.00588	0.02375	0.00814	0.02326	0.00291		0.02365	0.18523	0.02366	0.17964	0.02375	0.17861	0.02326	0.17951
0.02367	0.18835	0.02368	0.18578	0.02376	0.18701	0.02328	0.18268		0.02367	0.00286	0.02368	0.00596	0.02376	0.00819	0.02328	0.00294		0.02367	0.18549	0.02368	0.17982	0.02376	0.17882	0.02328	0.17974
0.02369	0.18862	0.02369	0.18604	0.02378	0.18727	0.0233	0.18294		0.02369	0.00288	0.02369	0.00604	0.02378	0.00823	0.0233	0.00297		0.02369	0.18574	0.02369	0.18001	0.02378	0.17904	0.0233	0.17997
0.0237	0.18888	0.02371	0.18631	0.0238	0.18753	0.02331	0.1832		0.0237	0.00289	0.02371	0.00611	0.0238	0.00827	0.02331	0.00299		0.0237	0.18599	0.02371	0.1802	0.0238	0.17926	0.02331	0.18021
0.02372	0.18915	0.02373	0.18657	0.02382	0.1878	0.02333	0.18345		0.02372	0.00291	0.02373	0.00618	0.02382	0.00831	0.02333	0.00302		0.02372	0.18624	0.02373	0.18039	0.02382	0.17949	0.02333	0.18043
0.02374	0.18942	0.02374	0.18683	0.02383	0.18806	0.02335	0.18371		0.02374	0.00293	0.02374	0.00625	0.02383	0.00835	0.02335	0.00305		0.02374	0.18649	0.02374	0.18058	0.02383	0.17972	0.02335	0.18066
0.02375	0.18969	0.02376	0.1871	0.02385	0.18833	0.02336	0.18397		0.02375	0.00295	0.02376	0.00632	0.02385	0.00838	0.02336	0.00308		0.02375	0.18673	0.02376	0.18077	0.02385	0.17995	0.02336	0.1809
0.02377	0.18995	0.02378	0.18736	0.02387	0.18859	0.02338	0.18423		0.02377	0.00298	0.02378	0.00638	0.02387	0.00841	0.02338	0.0031		0.02377	0.18697	0.02378	0.18098	0.02387	0.18019	0.02338	0.18113
0.02379	0.19022	0.02379	0.18762	0.02388	0.18886	0.0234	0.18449		0.02379	0.00301	0.02379	0.00644	0.02388	0.00842	0.0234	0.00313		0.02379	0.18722	0.02379	0.18118	0.02388	0.18043	0.0234	0.18136
0.0238	0.19049	0.02381	0.18789	0.0239	0.18912	0.02341	0.18475		0.0238	0.00303	0.02381	0.0065	0.0239	0.00843	0.02341	0.00316		0.0238	0.18746	0.02381	0.18139	0.0239	0.18069	0.02341	0.18158
0.02382	0.19076	0.02383	0.18815	0.02392	0.18939	0.02343	0.18501		0.02382	0.00305	0.02383	0.00655	0.02392	0.00843	0.02343	0.00319		0.02382	0.18771	0.02383	0.1816	0.02392	0.18096	0.02343	0.18182
0.02384	0.19103	0.02385	0.18842	0.02393	0.18965	0.02345	0.18527		0.02384	0.00306	0.02385	0.00661	0.02393	0.00842	0.02345	0.00321		0.02384	0.18797	0.02385	0.1818	0.02393	0.18123	0.02345	0.18206
0.02386	0.1913	0.02386	0.18868	0.02395	0.18992	0.02346	0.18553		0.02386	0.00307	0.02386	0.00668	0.02395	0.00841	0.02346	0.00323		0.02386	0.18823	0.02386	0.182	0.02395	0.18151	0.02346	0.1823
0.02387	0.19157	0.02388	0.18895	0.02397	0.19019	0.02348	0.18579		0.02387	0.00308	0.02388	0.00675	0.02397	0.00839	0.02348	0.00325		0.02387	0.18848	0.02388	0.1822	0.02397	0.1818	0.02348	0.18253
0.02389	0.19183	0.0239	0.18921	0.02399	0.19045	0.0235	0.18604		0.02389	0.0031	0.0239	0.00682	0.02399	0.00836	0.0235	0.00327		0.02389	0.18873	0.0239	0.1824	0.02399	0.18209	0.0235	0.18277
0.02391	0.1921	0.02391	0.18948	0.024	0.19072	0.02351	0.1863		0.02391	0.00312	0.02391	0.00689	0.024	0.00834	0.02351	0.00329		0.02391	0.18898	0.02391	0.18258	0.024	0.18238	0.02351	0.18301
0.02392	0.19237	0.02393	0.18974	0.02402	0.19099	0.02353	0.18656		0.02392	0.00315	0.02393	0.00696	0.02402	0.00831	0.02353	0.00331		0.02392	0.18923	0.02393	0.18278	0.02402	0.18268	0.02353	0.18325
0.02394	0.19264	0.02395	0.19001	0.02404	0.19125	0.02355	0.18683		0.02394	0.00317	0.02395	0.00704	0.02404	0.00828	0.02355	0.00333		0.02394	0.18947	0.02395	0.18297	0.02404	0.18297	0.02355	0.18349
0.02396	0.19291	0.02396	0.19027	0.02405	0.19152	0.02356	0.18709		0.02396	0.0032	0.02396	0.00712	0.02405	0.00825	0.02356	0.00334		0.02396	0.18971	0.02396	0.18315	0.02405	0.18327	0.02356	0.18374
0.02397	0.19318	0.02398	0.19054	0.02407	0.19179	0.02358	0.18735		0.02397	0.00324	0.02398	0.00719	0.02407	0.00823	0.02358	0.00335		0.02397	0.18995	0.02398	0.18335	0.02407	0.18356	0.02358	0.184
0.02399	0.19345	0.024	0.1908	0.02409	0.19205	0.0236	0.18761		0.02399	0.00327	0.024	0.00726	0.02409	0.00821	0.0236	0.00334		0.02399	0.19018	0.024	0.18354	0.02409	0.18385	0.0236	0.18427
0.02401	0.19372	0.02401	0.19107	0.0241	0.19232	0.02361	0.18787		0.02401	0.00331	0.02401	0.00734	0.0241	0.00818	0.02361	0.00333		0.02401	0.19041	0.02401	0.18373	0.0241	0.18414	0.02361	0.18454
0.02402	0.19399	0.02403	0.19133	0.02412	0.19259	0.02363	0.18813		0.02402	0.00335	0.02403	0.00741	0.02412	0.00816	0.02363	0.00331		0.02402	0.19064	0.02403	0.18392	0.02412	0.18443	0.02363	0.18482
0.02404	0.19427	0.02405	0.1916	0.02414	0.19286	0.02365	0.18839		0.02404	0.0034	0.02405	0.00749	0.02414	0.00813	0.02365	0.00328		0.02404	0.19087	0.02405	0.18411	0.02414	0.18472	0.02365	0.18511
0.02406	0.19454	0.02407	0.19187	0.02416	0.19313	0.02366	0.18865		0.02406	0.00345	0.02407	0.00756	0.02416	0.00811	0.02366	0.00325		0.02406	0.19109	0.02407	0.18431	0.02416	0.18502	0.02366	0.18541
0.02408	0.19481	0.02408	0.19213	0.02417	0.1934	0.02368	0.18891		0.02408	0.00349	0.02408	0.00762	0.02417	0.00807	0.02368	0.00321		0.02408	0.19132	0.02408	0.18451	0.02417	0.18532	0.02368	0.18571
0.02409	0.19508	0.0241	0.1924	0.02419	0.19366	0.0237	0.18918		0.02409	0.00351	0.0241	0.00768	0.02419	0.00798	0.0237	0.00317		0.02409	0.19156	0.0241	0.18472	0.02419	0.18568	0.0237	0.18601
0.02411	0.19535	0.02412	0.19267	0.02421	0.19393	0.02371	0.18944		0.02411	0.00353	0.02412	0.00772	0.02421	0.00783	0.02371	0.00313		0.02411	0.19182	0.02412	0.18495	0.02421	0.1861	0.02371	0.18631
0.02413	0.19562	0.02413	0.19293	0.02422	0.1942	0.02373	0.1897		0.02413	0.00355	0.02413	0.00774	0.02422	0.00766	0.02373	0.00309		0.02413	0.19207	0.02413	0.18519	0.02422	0.18654	0.02373	0.18661
0.02414	0.19589	0.02415	0.1932	0.02424	0.19447	0.02375	0.18996		0.02414	0.00356	0.02415	0.00774	0.02424	0.0075	0.02375	0.00305		0.02414	0.19233	0.02415	0.18546	0.02424	0.18697	0.02375	0.18691
0.02416	0.19617	0.02417	0.19347	0.02426	0.19474	0.02376	0.19023		0.02416	0.00358	0.02417	0.00772	0.02426	0.00736	0.02376	0.00301		0.02416	0.19259	0.02417	0.18575	0.02426	0.18739	0.02376	0.18721
0.02418	0.19644	0.02418	0.19374	0.02427	0.19501	0.02378	0.19049		0.02418	0.00359	0.02418	0.0077	0.02427	0.00724	0.02378	0.00298		0.02418	0.19285	0.02418	0.18604	0.02427	0.18778	0.02378	0.18751
0.02419	0.19671	0.0242	0.194	0.02429	0.19529	0.0238	0.19075		0.02419	0.00359	0.0242	0.00767	0.02429	0.00713	0.0238	0.00294		0.02419	0.19312	0.0242	0.18633	0.02429	0.18815	0.0238	0.18782
0.02421	0.19698	0.02422	0.19427	0.02431	0.19556	0.02381	0.19102		0.02421	0.00358	0.02422	0.00765	0.02431	0.00703	0.02381	0.0029		0.02421	0.19341	0.02422	0.18663	0.02431	0.18853	0.02381	0.18811
0.02423	0.19726	0.02424	0.19454	0.02433	0.19583	0.02383	0.19128		0.02423	0.00356	0.02424	0.00761	0.02433	0.00693	0.02383	0.00287		0.02423	0.19369	0.02424	0.18693	0.02433	0.1889	0.02383	0.18841
0.02425	0.19753	0.02425	0.19481	0.02434	0.1961	0.02385	0.19154		0.02425	0.00354	0.02425	0.00757	0.02434	0.00683	0.02385	0.00284		0.02425	0.19399	0.02425	0.18724	0.02434	0.18927	0.02385	0.1887
0.02426	0.1978	0.02427	0.19508	0.02436	0.19637	0.02386	0.19181		0.02426	0.00351	0.02427	0.00753	0.02436	0.00674	0.02386	0.00281		0.02426	0.19429	0.02427	0.18755	0.02436	0.18963	0.02386	0.189
0.02428	0.19808	0.02429	0.19535	0.02438	0.19664	0.02388	0.19207		0.02428	0.00349	0.02429	0.00747	0.02438	0.00664	0.02388	0.00278		0.02428	0.19459	0.02429	0.18787	0.02438	0.19	0.02388	0.18929
0.0243	0.19835	0.0243	0.19561	0.02439	0.19692	0.0239	0.19234		0.0243	0.00346	0.0243	0.00742	0.02439	0.00656	0.0239	0.00276		0.0243	0.19489	0.0243	0.18819	0.02439	0.19036	0.0239	0.18958
0.02431	0.19862	0.02432	0.19588	0.02441	0.19719	0.02391	0.1926		0.02431	0.00344	0.02432	0.00737	0.02441	0.00648	0.02391	0.00273		0.02431	0.19519	0.02432	0.18851	0.02441	0.19071	0.02391	0.18987
0.02433	0.1989	0.02434	0.19615	0.02443	0.19746	0.02393	0.19287		0.02433	0.00341	0.02434	0.00731	0.02443	0.00641	0.02393	0.00271		0.02433	0.19549	0.02434	0.18884	0.02443	0.19105	0.02393	0.19015
0.02435	0.19917	0.02435	0.19642	0.02444	0.19773	0.02395	0.19313		0.02435	0.00338	0.02435	0.00726	0.02444	0.00635	0.02395	0.0027		0.02435	0.19579	0.02435	0.18916	0.02444	0.19139	0.02395	0.19044
0.02436	0.19945	0.02437	0.19669	0.02446	0.19801	0.02396	0.1934		0.02436	0.00335	0.02437	0.0072	0.02446	0.00629	0.02396	0.00267		0.02436	0.19609	0.02437	0.18949	0.02446	0.19171	0.02396	0.19072
0.02438	0.19972	0.02439	0.19696	0.02448	0.19828	0.02398	0.19366		0.02438	0.00333	0.02439	0.00714	0.02448	0.00624	0.02398	0.00266		0.02438	0.19639	0.02439	0.18982	0.02448	0.19204	0.02398	0.19101
0.0244	0.19999	0.0244	0.19723	0.0245	0.19855	0.024	0.19393		0.0244	0.0033	0.0244	0.00708	0.0245	0.0062	0.024	0.00264		0.0244	0.19669	0.0244	0.19015	0.0245	0.19235	0.024	0.19129
0.02441	0.20027	0.02442	0.1975	0.02451	0.19883	0.02401	0.1942		0.02441	0.00327	0.02442	0.00702	0.02451	0.00618	0.02401	0.00262		0.02441	0.197	0.02442	0.19048	0.02451	0.19265	0.02401	0.19157
0.02443	0.20055	0.02444	0.19778	0.02453	0.1991	0.02403	0.19446		0.02443	0.00325	0.02444	0.00696	0.02453	0.00617	0.02403	0.00261		0.02443	0.1973	0.02444	0.19081	0.02453	0.19293	0.02403	0.19185
0.02445	0.20082	0.02446	0.19805	0.02455	0.19938	0.02405	0.19473		0.02445	0.00323	0.02446	0.0069	0.02455	0.00617	0.02405	0.0026		0.02445	0.19759	0.02446	0.19114	0.02455	0.1932	0.02405	0.19213
0.02447	0.2011	0.02447	0.19832	0.02456	0.19965	0.02406	0.19499		0.02447	0.00321	0.02447	0.00684	0.02456	0.00619	0.02406	0.00258		0.02447	0.19789	0.02447	0.19147	0.02456	0.19346	0.02406	0.19242
0.02448	0.20137	0.02449	0.19859	0.02458	0.19993	0.02408	0.19526		0.02448	0.00318	0.02449	0.00678	0.02458	0.00622	0.02408	0.00256		0.02448	0.19819	0.02449	0.19181	0.02458	0.19371	0.02408	0.1927
0.0245	0.20165	0.02451	0.19886	0.0246	0.2002	0.0241	0.19553		0.0245	0.00316	0.02451	0.00672	0.0246	0.00625	0.0241	0.00255		0.0245	0.19849	0.02451	0.19214	0.0246	0.19395	0.0241	0.19298
0.02452	0.20192	0.02452	0.19913	0.02461	0.20048	0.02411	0.1958		0.02452	0.00314	0.02452	0.00666	0.02461	0.00628	0.02411	0.00253		0.02452	0.19878	0.02452	0.19247	0.02461	0.19419	0.02411	0.19326
0.02453	0.2022	0.02454	0.19941	0.02463	0.20075	0.02413	0.19606		0.02453	0.00312	0.02454	0.0066	0.02463	0.00633	0.02413	0.00252		0.02453	0.19908	0.02454	0.19281	0.02463	0.19442	0.02413	0.19354
0.02455	0.20248	0.02456	0.19968	0.02465	0.20103	0.02415	0.19633		0.02455	0.00311	0.02456	0.00653	0.02465	0.00638	0.02415	0.00251		0.02455	0.19937	0.02456	0.19314	0.02465	0.19465	0.02415	0.19382
0.02457	0.20276	0.02457	0.19995	0.02467	0.2013	0.02416	0.1966		0.02457	0.00309	0.02457	0.00647	0.02467	0.00643	0.02416	0.0025		0.02457	0.19966	0.02457	0.19348	0.02467	0.19487	0.02416	0.1941
0.02458	0.20303	0.02459	0.20022	0.02468	0.20158	0.02418	0.19687		0.02458	0.00307	0.02459	0.00641	0.02468	0.00647	0.02418	0.00249		0.02458	0.19996	0.02459	0.19381	0.02468	0.1951	0.02418	0.19438
0.0246	0.20331	0.02461	0.2005	0.0247	0.20185	0.0242	0.19713		0.0246	0.00305	0.02461	0.00635	0.0247	0.00651	0.0242	0.00248		0.0246	0.20026	0.02461	0.19414	0.0247	0.19535	0.0242	0.19465
0.02462	0.20359	0.02462	0.20077	0.02472	0.20213	0.02421	0.1974		0.02462	0.00302	0.02462	0.00629	0.02472	0.00653	0.02421	0.00247		0.02462	0.20056	0.02462	0.19448	0.02472	0.1956	0.02421	0.19493
0.02463	0.20387	0.02464	0.20104	0.02473	0.2024	0.02423	0.19767		0.02463	0.003	0.02464	0.00624	0.02473	0.00656	0.02423	0.00246		0.02463	0.20087	0.02464	0.19481	0.02473	0.19585	0.02423	0.19521
0.02465	0.20414	0.02466	0.20132	0.02475	0.20268	0.02425	0.19794		0.02465	0.00297	0.02466	0.00619	0.02475	0.00659	0.02425	0.00246		0.02465	0.20117	0.02466	0.19513	0.02475	0.19609	0.02425	0.19548
0.02467	0.20442	0.02468	0.20159	0.02477	0.20296	0.02426	0.19821		0.02467	0.00295	0.02468	0.00613	0.02477	0.00661	0.02426	0.00245		0.02467	0.20147	0.02468	0.19546	0.02477	0.19634	0.02426	0.19576
0.02469	0.2047	0.02469	0.20187	0.02478	0.20323	0.02428	0.19848		0.02469	0.00294	0.02469	0.00608	0.02478	0.00661	0.02428	0.00245		0.02469	0.20176	0.02469	0.19579	0.02478	0.19662	0.02428	0.19603
0.0247	0.20498	0.02471	0.20214	0.0248	0.20351	0.0243	0.19875		0.0247	0.00292	0.02471	0.00603	0.0248	0.00659	0.0243	0.00244		0.0247	0.20205	0.02471	0.19612	0.0248	0.19692	0.0243	0.19631
0.02472	0.20526	0.02473	0.20242	0.02482	0.20379	0.02431	0.19902		0.02472	0.00291	0.02473	0.00597	0.02482	0.00657	0.02431	0.00244		0.02472	0.20235	0.02473	0.19644	0.02482	0.19722	0.02431	0.19658
0.02474	0.20554	0.02474	0.20269	0.02484	0.20407	0.02433	0.19929		0.02474	0.00289	0.02474	0.00592	0.02484	0.00655	0.02433	0.00243		0.02474	0.20264	0.02474	0.19677	0.02484	0.19751	0.02433	0.19685
0.02475	0.20582	0.02476	0.20297	0.02485	0.20434	0.02435	0.19956		0.02475	0.00288	0.02476	0.00587	0.02485	0.00653	0.02435	0.00243		0.02475	0.20294	0.02476	0.1971	0.02485	0.19781	0.02435	0.19713
0.02477	0.20609	0.02478	0.20324	0.02487	0.20462	0.02436	0.19983		0.02477	0.00287	0.02478	0.00582	0.02487	0.00651	0.02436	0.00243		0.02477	0.20322	0.02478	0.19743	0.02487	0.19811	0.02436	0.1974
0.02479	0.20637	0.02479	0.20352	0.02489	0.2049	0.02438	0.2001		0.02479	0.00286	0.02479	0.00577	0.02489	0.00649	0.02438	0.00242		0.02479	0.20351	0.02479	0.19775	0.02489	0.19841	0.02438	0.19767
0.0248	0.20665	0.02481	0.2038	0.0249	0.20518	0.0244	0.20037		0.0248	0.00286	0.02481	0.00573	0.0249	0.00648	0.0244	0.00243		0.0248	0.2038	0.02481	0.19806	0.0249	0.1987	0.0244	0.19794
0.02482	0.20693	0.02483	0.20407	0.02492	0.20546	0.02441	0.20064		0.02482	0.00285	0.02483	0.0057	0.02492	0.00647	0.02441	0.00243		0.02482	0.20408	0.02483	0.19838	0.02492	0.19898	0.02441	0.19821
0.02484	0.20721	0.02484	0.20435	0.02494	0.20573	0.02443	0.20091		0.02484	0.00284	0.02484	0.00566	0.02494	0.00647	0.02443	0.00243		0.02484	0.20437	0.02484	0.19869	0.02494	0.19926	0.02443	0.19848
0.02485	0.20749	0.02486	0.20462	0.02495	0.20601	0.02445	0.20118		0.02485	0.00284	0.02486	0.00563	0.02495	0.00648	0.02445	0.00243		0.02485	0.20465	0.02486	0.19899	0.02495	0.19953	0.02445	0.19874
0.02487	0.20778	0.02488	0.2049	0.02497	0.20629	0.02446	0.20145		0.02487	0.00284	0.02488	0.0056	0.02497	0.00649	0.02446	0.00244		0.02487	0.20494	0.02488	0.1993	0.02497	0.1998	0.02446	0.19901
0.02489	0.20806	0.0249	0.20518	0.02499	0.20657	0.02448	0.20172		0.02489	0.00283	0.0249	0.00557	0.02499	0.00651	0.02448	0.00245		0.02489	0.20522	0.0249	0.19961	0.02499	0.20006	0.02448	0.19927
0.02491	0.20834	0.02491	0.20546	0.02501	0.20685	0.0245	0.20199		0.02491	0.00282	0.02491	0.00554	0.02501	0.00654	0.0245	0.00246		0.02491	0.20551	0.02491	0.19991	0.02501	0.20031	0.0245	0.19953
0.02492	0.20862	0.02493	0.20573	0.02502	0.20713	0.02451	0.20226		0.02492	0.00281	0.02493	0.00552	0.02502	0.00657	0.02451	0.00247		0.02492	0.20581	0.02493	0.20021	0.02502	0.20056	0.02451	0.19979
0.02494	0.2089	0.02495	0.20601	0.02504	0.20741	0.02453	0.20253		0.02494	0.00279	0.02495	0.0055	0.02504	0.00662	0.02453	0.00249		0.02494	0.20611	0.02495	0.20051	0.02504	0.20079	0.02453	0.20005
0.02496	0.20918	0.02496	0.20629	0.02506	0.20769	0.02455	0.20281		0.02496	0.00278	0.02496	0.00549	0.02506	0.00667	0.02455	0.0025		0.02496	0.2064	0.02496	0.2008	0.02506	0.20102	0.02455	0.2003
0.02497	0.20946	0.02498	0.20657	0.02507	0.20797	0.02456	0.20308		0.02497	0.00276	0.02498	0.00548	0.02507	0.00674	0.02456	0.00252		0.02497	0.2067	0.02498	0.20108	0.02507	0.20122	0.02456	0.20056
0.02499	0.20974	0.025	0.20685	0.02509	0.20825	0.02458	0.20335		0.02499	0.00274	0.025	0.00548	0.02509	0.00683	0.02458	0.00255		0.02499	0.207	0.025	0.20136	0.02509	0.20142	0.02458	0.2008
0.02501	0.21003	0.02501	0.20712	0.02511	0.20853	0.0246	0.20362		0.02501	0.00273	0.02501	0.00549	0.02511	0.00692	0.0246	0.00257		0.02501	0.2073	0.02501	0.20163	0.02511	0.20161	0.0246	0.20105
0.02502	0.21031	0.02503	0.2074	0.02512	0.20881	0.02461	0.2039		0.02502	0.00272	0.02503	0.0055	0.02512	0.00703	0.02461	0.00259		0.02502	0.20759	0.02503	0.2019	0.02512	0.20178	0.02461	0.2013
0.02504	0.21059	0.02505	0.20768	0.02514	0.20909	0.02463	0.20417		0.02504	0.00271	0.02505	0.00551	0.02514	0.00715	0.02463	0.00262		0.02504	0.20788	0.02505	0.20217	0.02514	0.20194	0.02463	0.20155
0.02506	0.21087	0.02506	0.20796	0.02516	0.20937	0.02465	0.20444		0.02506	0.0027	0.02506	0.00553	0.02516	0.00728	0.02465	0.00264		0.02506	0.20818	0.02506	0.20243	0.02516	0.20209	0.02465	0.2018
0.02507	0.21116	0.02508	0.20824	0.02518	0.20965	0.02466	0.20472		0.02507	0.0027	0.02508	0.00555	0.02518	0.00741	0.02466	0.00267		0.02507	0.20846	0.02508	0.20269	0.02518	0.20224	0.02466	0.20205
0.02509	0.21144	0.0251	0.20852	0.02519	0.20993	0.02468	0.20499		0.02509	0.00269	0.0251	0.00558	0.02519	0.00754	0.02468	0.0027		0.02509	0.20875	0.0251	0.20294	0.02519	0.2024	0.02468	0.20229
0.02511	0.21172	0.02512	0.2088	0.02521	0.21021	0.0247	0.20526		0.02511	0.00269	0.02512	0.00561	0.02521	0.00765	0.0247	0.00272		0.02511	0.20903	0.02512	0.20319	0.02521	0.20256	0.0247	0.20254
0.02513	0.21201	0.02513	0.20908	0.02523	0.21049	0.02471	0.20554		0.02513	0.0027	0.02513	0.00564	0.02523	0.00777	0.02471	0.00275		0.02513	0.20931	0.02513	0.20344	0.02523	0.20273	0.02471	0.20278
0.02514	0.21229	0.02515	0.20936	0.02524	0.21078	0.02473	0.20581		0.02514	0.00271	0.02515	0.00568	0.02524	0.00789	0.02473	0.00278		0.02514	0.20958	0.02515	0.20368	0.02524	0.20289	0.02473	0.20303
0.02516	0.21258	0.02517	0.20964	0.02526	0.21106	0.02475	0.20608		0.02516	0.00272	0.02517	0.00573	0.02526	0.008	0.02475	0.00281		0.02516	0.20986	0.02517	0.20391	0.02526	0.20306	0.02475	0.20327
0.02518	0.21286	0.02518	0.20992	0.02528	0.21134	0.02476	0.20636		0.02518	0.00273	0.02518	0.00578	0.02528	0.00811	0.02476	0.00284		0.02518	0.21013	0.02518	0.20414	0.02528	0.20323	0.02476	0.20351
0.02519	0.21314	0.0252	0.2102	0.02529	0.21162	0.02478	0.20663		0.02519	0.00274	0.0252	0.00583	0.02529	0.00822	0.02478	0.00287		0.02519	0.21041	0.0252	0.20436	0.02529	0.20339	0.02478	0.20376
0.02521	0.21343	0.02522	0.21048	0.02531	0.2119	0.0248	0.20691		0.02521	0.00275	0.02522	0.00589	0.02531	0.00834	0.0248	0.00291		0.02521	0.21068	0.02522	0.20459	0.02531	0.20356	0.0248	0.204
0.02523	0.21371	0.02523	0.21076	0.02533	0.21218	0.02481	0.20718		0.02523	0.00276	0.02523	0.00595	0.02533	0.00846	0.02481	0.00293		0.02523	0.21095	0.02523	0.20481	0.02533	0.20373	0.02481	0.20425
0.02524	0.214	0.02525	0.21104	0.02535	0.21246	0.02483	0.20746		0.02524	0.00277	0.02525	0.00601	0.02535	0.00857	0.02483	0.00296		0.02524	0.21123	0.02525	0.20503	0.02535	0.20389	0.02483	0.20449
0.02526	0.21428	0.02527	0.21132	0.02536	0.21275	0.02485	0.20773		0.02526	0.00278	0.02527	0.00608	0.02536	0.00869	0.02485	0.003		0.02526	0.2115	0.02527	0.20524	0.02536	0.20406	0.02485	0.20473
0.02528	0.21457	0.02529	0.2116	0.02538	0.21303	0.02486	0.20801		0.02528	0.00279	0.02529	0.00615	0.02538	0.0088	0.02486	0.00303		0.02528	0.21178	0.02529	0.20545	0.02538	0.20423	0.02486	0.20498
0.02529	0.21485	0.0253	0.21188	0.0254	0.21331	0.02488	0.20828		0.02529	0.0028	0.0253	0.00622	0.0254	0.00886	0.02488	0.00305		0.02529	0.21205	0.0253	0.20566	0.0254	0.20445	0.02488	0.20523
0.02531	0.21514	0.02532	0.21217	0.02541	0.21359	0.0249	0.20856		0.02531	0.00281	0.02532	0.0063	0.02541	0.0089	0.0249	0.00308		0.02531	0.21232	0.02532	0.20586	0.02541	0.2047	0.0249	0.20547
0.02533	0.21543	0.02534	0.21245	0.02543	0.21387	0.02491	0.20883		0.02533	0.00283	0.02534	0.00638	0.02543	0.00892	0.02491	0.00311		0.02533	0.21259	0.02534	0.20606	0.02543	0.20495	0.02491	0.20572
0.02535	0.21571	0.02535	0.21273	0.02545	0.21416	0.02493	0.20911		0.02535	0.00284	0.02535	0.00647	0.02545	0.00893	0.02493	0.00313		0.02535	0.21287	0.02535	0.20626	0.02545	0.20523	0.02493	0.20597
0.02536	0.216	0.02537	0.21301	0.02546	0.21444	0.02495	0.20938		0.02536	0.00286	0.02537	0.00655	0.02546	0.00892	0.02495	0.00315		0.02536	0.21313	0.02537	0.20646	0.02546	0.20553	0.02495	0.20623
0.02538	0.21628	0.02539	0.21329	0.02548	0.21472	0.02496	0.20966		0.02538	0.00288	0.02539	0.00664	0.02548	0.00889	0.02496	0.00317		0.02538	0.2134	0.02539	0.20665	0.02548	0.20583	0.02496	0.20649
0.0254	0.21657	0.0254	0.21357	0.0255	0.21501	0.02498	0.20994		0.0254	0.00291	0.0254	0.00673	0.0255	0.00886	0.02498	0.00319		0.0254	0.21366	0.0254	0.20684	0.0255	0.20615	0.02498	0.20675
0.02541	0.21686	0.02542	0.21386	0.02552	0.21529	0.025	0.21021		0.02541	0.00293	0.02542	0.00683	0.02552	0.00882	0.025	0.00321		0.02541	0.21393	0.02542	0.20703	0.02552	0.20647	0.025	0.207
0.02543	0.21714	0.02544	0.21414	0.02553	0.21557	0.02501	0.21049		0.02543	0.00295	0.02544	0.00692	0.02553	0.00878	0.02501	0.00323		0.02543	0.21419	0.02544	0.20722	0.02553	0.20679	0.02501	0.20726
0.02545	0.21743	0.02545	0.21442	0.02555	0.21586	0.02503	0.21077		0.02545	0.00297	0.02545	0.00701	0.02555	0.00875	0.02503	0.00324		0.02545	0.21446	0.02545	0.20741	0.02555	0.20711	0.02503	0.20752
0.02546	0.21772	0.02547	0.2147	0.02557	0.21614	0.02505	0.21104		0.02546	0.003	0.02547	0.00711	0.02557	0.00872	0.02505	0.00326		0.02546	0.21472	0.02547	0.2076	0.02557	0.20742	0.02505	0.20779
0.02548	0.218	0.02549	0.21499	0.02558	0.21643	0.02506	0.21132		0.02548	0.00303	0.02549	0.0072	0.02558	0.00869	0.02506	0.00327		0.02548	0.21498	0.02549	0.20778	0.02558	0.20773	0.02506	0.20805
0.0255	0.21829	0.02551	0.21527	0.0256	0.21671	0.02508	0.2116		0.0255	0.00306	0.02551	0.0073	0.0256	0.00867	0.02508	0.00328		0.0255	0.21523	0.02551	0.20797	0.0256	0.20804	0.02508	0.20832
0.02552	0.21858	0.02552	0.21555	0.02562	0.217	0.0251	0.21187		0.02552	0.00309	0.02552	0.00739	0.02562	0.00865	0.0251	0.00329		0.02552	0.21549	0.02552	0.20816	0.02562	0.20835	0.0251	0.20858
0.02553	0.21887	0.02554	0.21584	0.02563	0.21728	0.02511	0.21215		0.02553	0.00312	0.02554	0.00748	0.02563	0.00864	0.02511	0.0033		0.02553	0.21575	0.02554	0.20836	0.02563	0.20864	0.02511	0.20886
0.02555	0.21916	0.02556	0.21612	0.02565	0.21757	0.02513	0.21243		0.02555	0.00315	0.02556	0.00756	0.02565	0.00863	0.02513	0.0033		0.02555	0.21601	0.02556	0.20856	0.02565	0.20894	0.02513	0.20913
0.02557	0.21944	0.02557	0.2164	0.02567	0.21785	0.02515	0.21271		0.02557	0.00317	0.02557	0.00764	0.02567	0.00863	0.02515	0.00331		0.02557	0.21627	0.02557	0.20876	0.02567	0.20922	0.02515	0.2094
0.02558	0.21973	0.02559	0.21669	0.02569	0.21814	0.02516	0.21299		0.02558	0.00319	0.02559	0.00771	0.02569	0.00863	0.02516	0.00331		0.02558	0.21654	0.02559	0.20898	0.02569	0.2095	0.02516	0.20967
0.0256	0.22002	0.02561	0.21697	0.0257	0.21842	0.02518	0.21326		0.0256	0.00321	0.02561	0.00776	0.0257	0.00864	0.02518	0.00331		0.0256	0.21681	0.02561	0.2092	0.0257	0.20978	0.02518	0.20995
0.02562	0.22031	0.02562	0.21725	0.02572	0.21871	0.0252	0.21354		0.02562	0.00324	0.02562	0.00782	0.02572	0.00866	0.0252	0.00331		0.02562	0.21707	0.02562	0.20943	0.02572	0.21005	0.0252	0.21023
0.02563	0.2206	0.02564	0.21754	0.02574	0.219	0.02521	0.21382		0.02563	0.00326	0.02564	0.00787	0.02574	0.00867	0.02521	0.00331		0.02563	0.21734	0.02564	0.20967	0.02574	0.21033	0.02521	0.21052
0.02565	0.22089	0.02566	0.21782	0.02575	0.21928	0.02523	0.2141		0.02565	0.00328	0.02566	0.00791	0.02575	0.00867	0.02523	0.0033		0.02565	0.21761	0.02566	0.20991	0.02575	0.21061	0.02523	0.2108
0.02567	0.22118	0.02567	0.21811	0.02577	0.21957	0.02525	0.21438		0.02567	0.0033	0.02567	0.00794	0.02577	0.00863	0.02525	0.0033		0.02567	0.21787	0.02567	0.21016	0.02577	0.21094	0.02525	0.21108
0.02568	0.22147	0.02569	0.21839	0.02579	0.21986	0.02526	0.21466		0.02568	0.00332	0.02569	0.00797	0.02579	0.00855	0.02526	0.00329		0.02568	0.21814	0.02569	0.21042	0.02579	0.2113	0.02526	0.21137
0.0257	0.22176	0.02571	0.21867	0.0258	0.22014	0.02528	0.21494		0.0257	0.00334	0.02571	0.00799	0.0258	0.00846	0.02528	0.00328		0.0257	0.21842	0.02571	0.21068	0.0258	0.21168	0.02528	0.21165
0.02572	0.22205	0.02573	0.21896	0.02582	0.22043	0.0253	0.21522		0.02572	0.00334	0.02573	0.00801	0.02582	0.00836	0.0253	0.00327		0.02572	0.21871	0.02573	0.21095	0.02582	0.21207	0.0253	0.21194
0.02574	0.22234	0.02574	0.21924	0.02584	0.22072	0.02531	0.2155		0.02574	0.00333	0.02574	0.00802	0.02584	0.00825	0.02531	0.00327		0.02574	0.219	0.02574	0.21123	0.02584	0.21247	0.02531	0.21223
0.02575	0.22263	0.02576	0.21953	0.02586	0.22101	0.02533	0.21578		0.02575	0.00333	0.02576	0.00802	0.02586	0.00815	0.02533	0.00326		0.02575	0.2193	0.02576	0.21151	0.02586	0.21285	0.02533	0.21252
0.02577	0.22292	0.02578	0.21981	0.02587	0.22129	0.02535	0.21606		0.02577	0.00332	0.02578	0.00803	0.02587	0.00806	0.02535	0.00324		0.02577	0.2196	0.02578	0.21179	0.02587	0.21324	0.02535	0.21282
0.02579	0.22321	0.02579	0.2201	0.02589	0.22158	0.02536	0.21634		0.02579	0.0033	0.02579	0.00803	0.02589	0.00796	0.02536	0.00323		0.02579	0.2199	0.02579	0.21207	0.02589	0.21362	0.02536	0.21311
0.0258	0.2235	0.02581	0.22039	0.02591	0.22187	0.02538	0.21662		0.0258	0.00329	0.02581	0.00803	0.02591	0.00787	0.02538	0.00321		0.0258	0.22021	0.02581	0.21236	0.02591	0.214	0.02538	0.21341
0.02582	0.22379	0.02583	0.22067	0.02592	0.22216	0.0254	0.2169		0.02582	0.00327	0.02583	0.00802	0.02592	0.00779	0.0254	0.00319		0.02582	0.22052	0.02583	0.21265	0.02592	0.21437	0.0254	0.21371
0.02584	0.22408	0.02584	0.22096	0.02594	0.22245	0.02541	0.21718		0.02584	0.00326	0.02584	0.008	0.02594	0.00772	0.02541	0.00317		0.02584	0.22082	0.02584	0.21295	0.02594	0.21473	0.02541	0.21401
0.02585	0.22437	0.02586	0.22124	0.02596	0.22274	0.02543	0.21746		0.02585	0.00325	0.02586	0.00798	0.02596	0.00765	0.02543	0.00315		0.02585	0.22113	0.02586	0.21327	0.02596	0.21509	0.02543	0.21432
0.02587	0.22466	0.02588	0.22153	0.02597	0.22303	0.02545	0.21775		0.02587	0.00323	0.02588	0.00794	0.02597	0.00758	0.02545	0.00312		0.02587	0.22144	0.02588	0.21359	0.02597	0.21545	0.02545	0.21462
0.02589	0.22496	0.02589	0.22182	0.02599	0.22332	0.02546	0.21803		0.02589	0.00321	0.02589	0.0079	0.02599	0.00751	0.02546	0.00309		0.02589	0.22174	0.02589	0.21392	0.02599	0.21581	0.02546	0.21493
0.0259	0.22525	0.02591	0.22211	0.02601	0.22361	0.02548	0.21831		0.0259	0.0032	0.02591	0.00785	0.02601	0.00744	0.02548	0.00307		0.0259	0.22205	0.02591	0.21426	0.02601	0.21617	0.02548	0.21524
0.02592	0.22554	0.02593	0.22239	0.02603	0.2239	0.0255	0.21859		0.02592	0.00318	0.02593	0.00779	0.02603	0.00738	0.0255	0.00304		0.02592	0.22236	0.02593	0.2146	0.02603	0.21652	0.0255	0.21555
0.02594	0.22583	0.02595	0.22268	0.02604	0.22419	0.02551	0.21887		0.02594	0.00316	0.02595	0.00773	0.02604	0.00733	0.02551	0.00301		0.02594	0.22267	0.02595	0.21495	0.02604	0.21686	0.02551	0.21586
0.02596	0.22613	0.02596	0.22297	0.02606	0.22448	0.02553	0.21916		0.02596	0.00315	0.02596	0.00766	0.02606	0.00728	0.02553	0.00298		0.02596	0.22298	0.02596	0.21531	0.02606	0.2172	0.02553	0.21617
0.02597	0.22642	0.02598	0.22326	0.02608	0.22477	0.02555	0.21944		0.02597	0.00313	0.02598	0.00759	0.02608	0.00723	0.02555	0.00295		0.02597	0.22329	0.02598	0.21567	0.02608	0.21754	0.02555	0.21649
0.02599	0.22671	0.026	0.22354	0.02609	0.22506	0.02556	0.21972		0.02599	0.00312	0.026	0.00752	0.02609	0.0072	0.02556	0.00293		0.02599	0.22359	0.026	0.21602	0.02609	0.21786	0.02556	0.21679
0.02601	0.227	0.02601	0.22383	0.02611	0.22535	0.02558	0.22		0.02601	0.0031	0.02601	0.00745	0.02611	0.00717	0.02558	0.0029		0.02601	0.2239	0.02601	0.21638	0.02611	0.21819	0.02558	0.2171
0.02602	0.2273	0.02603	0.22412	0.02613	0.22565	0.0256	0.22029		0.02602	0.00309	0.02603	0.00739	0.02613	0.00715	0.0256	0.00288		0.02602	0.22421	0.02603	0.21674	0.02613	0.2185	0.0256	0.21741
0.02604	0.22759	0.02605	0.22441	0.02614	0.22594	0.02561	0.22057		0.02604	0.00308	0.02605	0.00731	0.02614	0.00713	0.02561	0.00286		0.02604	0.22452	0.02605	0.2171	0.02614	0.21881	0.02561	0.21771
0.02606	0.22789	0.02606	0.2247	0.02616	0.22623	0.02563	0.22086		0.02606	0.00306	0.02606	0.00724	0.02616	0.0071	0.02563	0.00283		0.02606	0.22482	0.02606	0.21746	0.02616	0.21913	0.02563	0.21802
0.02607	0.22818	0.02608	0.22499	0.02618	0.22652	0.02565	0.22114		0.02607	0.00305	0.02608	0.00717	0.02618	0.00709	0.02565	0.00282		0.02607	0.22513	0.02608	0.21782	0.02618	0.21944	0.02565	0.21832
0.02609	0.22847	0.0261	0.22528	0.0262	0.22682	0.02566	0.22142		0.02609	0.00304	0.0261	0.00711	0.0262	0.00706	0.02566	0.00279		0.02609	0.22544	0.0261	0.21817	0.0262	0.21975	0.02566	0.21863
0.02611	0.22877	0.02611	0.22557	0.02621	0.22711	0.02568	0.22171		0.02611	0.00303	0.02611	0.00704	0.02621	0.00705	0.02568	0.00277		0.02611	0.22574	0.02611	0.21853	0.02621	0.22006	0.02568	0.21893
0.02612	0.22906	0.02613	0.22586	0.02623	0.2274	0.0257	0.22199		0.02612	0.00302	0.02613	0.00697	0.02623	0.00703	0.0257	0.00276		0.02612	0.22605	0.02613	0.21889	0.02623	0.22037	0.0257	0.21924
0.02614	0.22936	0.02615	0.22615	0.02625	0.22769	0.02571	0.22228		0.02614	0.003	0.02615	0.00691	0.02625	0.00702	0.02571	0.00274		0.02614	0.22636	0.02615	0.21924	0.02625	0.22067	0.02571	0.21954
0.02616	0.22965	0.02617	0.22644	0.02626	0.22799	0.02573	0.22256		0.02616	0.00299	0.02617	0.00684	0.02626	0.00701	0.02573	0.00272		0.02616	0.22667	0.02617	0.2196	0.02626	0.22097	0.02573	0.21984
0.02618	0.22995	0.02618	0.22673	0.02628	0.22828	0.02575	0.22285		0.02618	0.00297	0.02618	0.00678	0.02628	0.00701	0.02575	0.0027		0.02618	0.22698	0.02618	0.21995	0.02628	0.22127	0.02575	0.22015
0.02619	0.23024	0.0262	0.22702	0.0263	0.22858	0.02576	0.22313		0.02619	0.00296	0.0262	0.00672	0.0263	0.00701	0.02576	0.00268		0.02619	0.22729	0.0262	0.22031	0.0263	0.22156	0.02576	0.22046
0.02621	0.23054	0.02622	0.22731	0.02631	0.22887	0.02578	0.22342		0.02621	0.00294	0.02622	0.00666	0.02631	0.00701	0.02578	0.00266		0.02621	0.2276	0.02622	0.22065	0.02631	0.22186	0.02578	0.22076
0.02623	0.23084	0.02623	0.22761	0.02633	0.22916	0.0258	0.2237		0.02623	0.00292	0.02623	0.00661	0.02633	0.00703	0.0258	0.00264		0.02623	0.22791	0.02623	0.221	0.02633	0.22214	0.0258	0.22107
0.02624	0.23113	0.02625	0.2279	0.02635	0.22946	0.02581	0.22399		0.02624	0.0029	0.02625	0.00656	0.02635	0.00705	0.02581	0.00262		0.02624	0.22823	0.02625	0.22133	0.02635	0.22241	0.02581	0.22137
0.02626	0.23143	0.02627	0.22819	0.02637	0.22975	0.02583	0.22428		0.02626	0.00288	0.02627	0.00652	0.02637	0.00707	0.02583	0.0026		0.02626	0.22854	0.02627	0.22167	0.02637	0.22268	0.02583	0.22167
0.02628	0.23172	0.02628	0.22848	0.02638	0.23005	0.02585	0.22456		0.02628	0.00287	0.02628	0.00647	0.02638	0.0071	0.02585	0.00259		0.02628	0.22886	0.02628	0.22201	0.02638	0.22295	0.02585	0.22197
0.02629	0.23202	0.0263	0.22877	0.0264	0.23034	0.02586	0.22485		0.02629	0.00285	0.0263	0.00643	0.0264	0.00713	0.02586	0.00258		0.02629	0.22917	0.0263	0.22234	0.0264	0.22321	0.02586	0.22227
0.02631	0.23232	0.02632	0.22907	0.02642	0.23064	0.02588	0.22513		0.02631	0.00284	0.02632	0.00639	0.02642	0.00718	0.02588	0.00257		0.02631	0.22948	0.02632	0.22268	0.02642	0.22346	0.02588	0.22257
0.02633	0.23261	0.02634	0.22936	0.02643	0.23093	0.0259	0.22542		0.02633	0.00282	0.02634	0.00635	0.02643	0.00722	0.0259	0.00256		0.02633	0.2298	0.02634	0.22301	0.02643	0.22371	0.0259	0.22287
0.02634	0.23291	0.02635	0.22965	0.02645	0.23123	0.02591	0.22571		0.02634	0.0028	0.02635	0.00631	0.02645	0.00726	0.02591	0.00255		0.02634	0.23012	0.02635	0.22334	0.02645	0.22396	0.02591	0.22316
0.02636	0.23321	0.02637	0.22995	0.02647	0.23152	0.02593	0.226		0.02636	0.00278	0.02637	0.00628	0.02647	0.00731	0.02593	0.00255		0.02636	0.23043	0.02637	0.22367	0.02647	0.22421	0.02593	0.22345
0.02638	0.23351	0.02639	0.23024	0.02648	0.23182	0.02594	0.22628		0.02638	0.00276	0.02639	0.00625	0.02648	0.00736	0.02594	0.00254		0.02638	0.23075	0.02639	0.22399	0.02648	0.22446	0.02594	0.22374
0.0264	0.23381	0.0264	0.23053	0.0265	0.23211	0.02596	0.22657		0.0264	0.00274	0.0264	0.00623	0.0265	0.0074	0.02596	0.00254		0.0264	0.23106	0.0264	0.22431	0.0265	0.22471	0.02596	0.22403
0.02641	0.2341	0.02642	0.23083	0.02652	0.23241	0.02598	0.22686		0.02641	0.00272	0.02642	0.00621	0.02652	0.00745	0.02598	0.00254		0.02641	0.23138	0.02642	0.22462	0.02652	0.22496	0.02598	0.22431
0.02643	0.2344	0.02644	0.23112	0.02654	0.23271	0.02599	0.22715		0.02643	0.0027	0.02644	0.00619	0.02654	0.00749	0.02599	0.00254		0.02643	0.2317	0.02644	0.22493	0.02654	0.22522	0.02599	0.2246
0.02645	0.2347	0.02645	0.23142	0.02655	0.233	0.02601	0.22743		0.02645	0.00268	0.02645	0.00618	0.02655	0.00753	0.02601	0.00255		0.02645	0.23202	0.02645	0.22524	0.02655	0.22547	0.02601	0.22489
0.02646	0.235	0.02647	0.23171	0.02657	0.2333	0.02603	0.22772		0.02646	0.00266	0.02647	0.00617	0.02657	0.00757	0.02603	0.00255		0.02646	0.23234	0.02647	0.22554	0.02657	0.22573	0.02603	0.22517
0.02648	0.2353	0.02649	0.232	0.02659	0.2336	0.02604	0.22801		0.02648	0.00264	0.02649	0.00617	0.02659	0.00762	0.02604	0.00256		0.02648	0.23265	0.02649	0.22583	0.02659	0.22598	0.02604	0.22545
0.0265	0.2356	0.0265	0.2323	0.0266	0.23389	0.02606	0.2283		0.0265	0.00263	0.0265	0.00618	0.0266	0.00766	0.02606	0.00257		0.0265	0.23297	0.0265	0.22612	0.0266	0.22623	0.02606	0.22573
0.02651	0.2359	0.02652	0.23259	0.02662	0.23419	0.02608	0.22859		0.02651	0.00262	0.02652	0.0062	0.02662	0.00771	0.02608	0.00258		0.02651	0.23328	0.02652	0.2264	0.02662	0.22648	0.02608	0.22601
0.02653	0.2362	0.02654	0.23289	0.02664	0.23449	0.02609	0.22888		0.02653	0.0026	0.02654	0.00621	0.02664	0.00774	0.02609	0.0026		0.02653	0.23359	0.02654	0.22668	0.02664	0.22674	0.02609	0.22628
0.02655	0.2365	0.02656	0.23319	0.02665	0.23478	0.02611	0.22917		0.02655	0.00259	0.02656	0.00623	0.02665	0.00778	0.02611	0.00261		0.02655	0.2339	0.02656	0.22695	0.02665	0.227	0.02611	0.22656
0.02657	0.2368	0.02657	0.23348	0.02667	0.23508	0.02613	0.22946		0.02657	0.00258	0.02657	0.00625	0.02667	0.00781	0.02613	0.00262		0.02657	0.23422	0.02657	0.22723	0.02667	0.22727	0.02613	0.22683
0.02658	0.2371	0.02659	0.23378	0.02669	0.23538	0.02614	0.22975		0.02658	0.00257	0.02659	0.00626	0.02669	0.00785	0.02614	0.00264		0.02658	0.23452	0.02659	0.22751	0.02669	0.22752	0.02614	0.22711
0.0266	0.2374	0.02661	0.23407	0.02671	0.23568	0.02616	0.23004		0.0266	0.00256	0.02661	0.00628	0.02671	0.00789	0.02616	0.00265		0.0266	0.23483	0.02661	0.22779	0.02671	0.22779	0.02616	0.22739
0.02662	0.2377	0.02662	0.23437	0.02672	0.23597	0.02618	0.23033		0.02662	0.00256	0.02662	0.00629	0.02672	0.00792	0.02618	0.00266		0.02662	0.23514	0.02662	0.22808	0.02672	0.22805	0.02618	0.22767
0.02663	0.238	0.02664	0.23467	0.02674	0.23627	0.02619	0.23062		0.02663	0.00255	0.02664	0.00631	0.02674	0.00795	0.02619	0.00267		0.02663	0.23545	0.02664	0.22836	0.02674	0.22832	0.02619	0.22794
0.02665	0.2383	0.02666	0.23496	0.02676	0.23657	0.02621	0.23091		0.02665	0.00254	0.02666	0.00632	0.02676	0.00799	0.02621	0.00268		0.02665	0.23575	0.02666	0.22864	0.02676	0.22858	0.02621	0.22822
0.02667	0.2386	0.02667	0.23526	0.02677	0.23687	0.02623	0.2312		0.02667	0.00254	0.02667	0.00634	0.02677	0.00803	0.02623	0.0027		0.02667	0.23606	0.02667	0.22891	0.02677	0.22884	0.02623	0.2285
0.02668	0.2389	0.02669	0.23556	0.02679	0.23717	0.02624	0.23149		0.02668	0.00254	0.02669	0.00637	0.02679	0.00807	0.02624	0.00271		0.02668	0.23636	0.02669	0.22919	0.02679	0.22909	0.02624	0.22878
0.0267	0.2392	0.02671	0.23585	0.02681	0.23747	0.02626	0.23178		0.0267	0.00254	0.02671	0.00639	0.02681	0.00812	0.02626	0.00273		0.0267	0.23666	0.02671	0.22946	0.02681	0.22934	0.02626	0.22905
0.02672	0.2395	0.02672	0.23615	0.02682	0.23777	0.02628	0.23207		0.02672	0.00254	0.02672	0.00642	0.02682	0.00818	0.02628	0.00274		0.02672	0.23696	0.02672	0.22974	0.02682	0.22958	0.02628	0.22933
0.02673	0.23981	0.02674	0.23645	0.02684	0.23807	0.02629	0.23236		0.02673	0.00254	0.02674	0.00644	0.02684	0.00824	0.02629	0.00276		0.02673	0.23726	0.02674	0.23001	0.02684	0.22982	0.02629	0.2296
0.02675	0.24011	0.02676	0.23675	0.02686	0.23836	0.02631	0.23265		0.02675	0.00255	0.02676	0.00646	0.02686	0.00831	0.02631	0.00278		0.02675	0.23756	0.02676	0.23028	0.02686	0.23005	0.02631	0.22988
0.02677	0.24041	0.02678	0.23704	0.02688	0.23866	0.02633	0.23294		0.02677	0.00255	0.02678	0.00649	0.02688	0.00838	0.02633	0.0028		0.02677	0.23786	0.02678	0.23055	0.02688	0.23028	0.02633	0.23015
0.02679	0.24071	0.02679	0.23734	0.02689	0.23896	0.02634	0.23323		0.02679	0.00256	0.02679	0.00652	0.02689	0.00846	0.02634	0.00282		0.02679	0.23815	0.02679	0.23082	0.02689	0.23051	0.02634	0.23041
0.0268	0.24102	0.02681	0.23764	0.02691	0.23926	0.02636	0.23353		0.0268	0.00257	0.02681	0.00655	0.02691	0.00854	0.02636	0.00284		0.0268	0.23845	0.02681	0.23108	0.02691	0.23073	0.02636	0.23068
0.02682	0.24132	0.02683	0.23794	0.02693	0.23956	0.02638	0.23382		0.02682	0.00258	0.02683	0.00659	0.02693	0.00861	0.02638	0.00287		0.02682	0.23874	0.02683	0.23135	0.02693	0.23095	0.02638	0.23095
0.02684	0.24162	0.02684	0.23824	0.02694	0.23986	0.02639	0.23411		0.02684	0.00259	0.02684	0.00662	0.02694	0.00869	0.02639	0.0029		0.02684	0.23903	0.02684	0.23162	0.02694	0.23117	0.02639	0.23121
0.02685	0.24192	0.02686	0.23853	0.02696	0.24016	0.02641	0.2344		0.02685	0.0026	0.02686	0.00665	0.02696	0.00877	0.02641	0.00292		0.02685	0.23932	0.02686	0.23188	0.02696	0.2314	0.02641	0.23148
0.02687	0.24223	0.02688	0.23883	0.02698	0.24046	0.02643	0.2347		0.02687	0.00261	0.02688	0.00669	0.02698	0.00884	0.02643	0.00295		0.02687	0.23961	0.02688	0.23214	0.02698	0.23163	0.02643	0.23175
0.02689	0.24253	0.02689	0.23913	0.02699	0.24076	0.02644	0.23499		0.02689	0.00263	0.02689	0.00673	0.02699	0.00891	0.02644	0.00298		0.02689	0.2399	0.02689	0.2324	0.02699	0.23186	0.02644	0.23201
0.0269	0.24284	0.02691	0.23943	0.02701	0.24107	0.02646	0.23528		0.0269	0.00265	0.02691	0.00677	0.02701	0.00898	0.02646	0.00301		0.0269	0.24019	0.02691	0.23266	0.02701	0.23209	0.02646	0.23227
0.02692	0.24314	0.02693	0.23973	0.02703	0.24137	0.02648	0.23557		0.02692	0.00266	0.02693	0.00682	0.02703	0.00904	0.02648	0.00304		0.02692	0.24048	0.02693	0.23291	0.02703	0.23232	0.02648	0.23253
0.02694	0.24344	0.02694	0.24003	0.02705	0.24167	0.02649	0.23587		0.02694	0.00268	0.02694	0.00687	0.02705	0.00912	0.02649	0.00308		0.02694	0.24076	0.02694	0.23316	0.02705	0.23255	0.02649	0.23279
0.02695	0.24375	0.02696	0.24033	0.02706	0.24197	0.02651	0.23616		0.02695	0.00269	0.02696	0.00691	0.02706	0.00919	0.02651	0.00311		0.02695	0.24105	0.02696	0.23342	0.02706	0.23278	0.02651	0.23305
0.02697	0.24405	0.02698	0.24063	0.02708	0.24227	0.02653	0.23645		0.02697	0.00271	0.02698	0.00696	0.02708	0.00926	0.02653	0.00314		0.02697	0.24134	0.02698	0.23367	0.02708	0.23301	0.02653	0.23332
0.02699	0.24436	0.027	0.24093	0.0271	0.24257	0.02654	0.23675		0.02699	0.00273	0.027	0.00701	0.0271	0.00931	0.02654	0.00317		0.02699	0.24163	0.027	0.23392	0.0271	0.23326	0.02654	0.23357
0.02701	0.24466	0.02701	0.24123	0.02711	0.24287	0.02656	0.23704		0.02701	0.00275	0.02701	0.00707	0.02711	0.00934	0.02656	0.00321		0.02701	0.24192	0.02701	0.23416	0.02711	0.23354	0.02656	0.23384
0.02702	0.24497	0.02703	0.24153	0.02713	0.24317	0.02658	0.23734		0.02702	0.00276	0.02703	0.00712	0.02713	0.00933	0.02658	0.00323		0.02702	0.2422	0.02703	0.23441	0.02713	0.23384	0.02658	0.2341
0.02704	0.24527	0.02705	0.24183	0.02715	0.24348	0.02659	0.23763		0.02704	0.00278	0.02705	0.00719	0.02715	0.00931	0.02659	0.00326		0.02704	0.24249	0.02705	0.23464	0.02715	0.23416	0.02659	0.23437
0.02706	0.24558	0.02706	0.24213	0.02716	0.24378	0.02661	0.23792		0.02706	0.0028	0.02706	0.00725	0.02716	0.00928	0.02661	0.00329		0.02706	0.24278	0.02706	0.23488	0.02716	0.2345	0.02661	0.23463
0.02707	0.24588	0.02708	0.24243	0.02718	0.24408	0.02663	0.23822		0.02707	0.00281	0.02708	0.00732	0.02718	0.00923	0.02663	0.00332		0.02707	0.24307	0.02708	0.23511	0.02718	0.23485	0.02663	0.2349
0.02709	0.24619	0.0271	0.24273	0.0272	0.24438	0.02664	0.23851		0.02709	0.00283	0.0271	0.00739	0.0272	0.00918	0.02664	0.00335		0.02709	0.24336	0.0271	0.23534	0.0272	0.2352	0.02664	0.23517
0.02711	0.24649	0.02711	0.24303	0.02722	0.24469	0.02666	0.23881		0.02711	0.00285	0.02711	0.00746	0.02722	0.00913	0.02666	0.00337		0.02711	0.24365	0.02711	0.23557	0.02722	0.23556	0.02666	0.23544
0.02712	0.2468	0.02713	0.24333	0.02723	0.24499	0.02668	0.2391		0.02712	0.00286	0.02713	0.00753	0.02723	0.00907	0.02668	0.00339		0.02712	0.24394	0.02713	0.23581	0.02723	0.23591	0.02668	0.23571
0.02714	0.24711	0.02715	0.24364	0.02725	0.24529	0.02669	0.2394		0.02714	0.00288	0.02715	0.0076	0.02725	0.00902	0.02669	0.00341		0.02714	0.24423	0.02715	0.23604	0.02725	0.23627	0.02669	0.23599
0.02716	0.24741	0.02716	0.24394	0.02727	0.2456	0.02671	0.23969		0.02716	0.00289	0.02716	0.00767	0.02727	0.00897	0.02671	0.00343		0.02716	0.24452	0.02716	0.23627	0.02727	0.23663	0.02671	0.23626
0.02717	0.24772	0.02718	0.24424	0.02728	0.2459	0.02673	0.23999		0.02717	0.0029	0.02718	0.00774	0.02728	0.00891	0.02673	0.00345		0.02717	0.24482	0.02718	0.2365	0.02728	0.23699	0.02673	0.23654
0.02719	0.24803	0.0272	0.24454	0.0273	0.2462	0.02674	0.24028		0.02719	0.00292	0.0272	0.0078	0.0273	0.00886	0.02674	0.00346		0.02719	0.24511	0.0272	0.23674	0.0273	0.23734	0.02674	0.23682
0.02721	0.24833	0.02722	0.24484	0.02732	0.24651	0.02676	0.24058		0.02721	0.00293	0.02722	0.00787	0.02732	0.00881	0.02676	0.00348		0.02721	0.2454	0.02722	0.23698	0.02732	0.2377	0.02676	0.2371
0.02723	0.24864	0.02723	0.24514	0.02733	0.24681	0.02678	0.24088		0.02723	0.00295	0.02723	0.00793	0.02733	0.00877	0.02678	0.00349		0.02723	0.24569	0.02723	0.23721	0.02733	0.23805	0.02678	0.23739
0.02724	0.24895	0.02725	0.24545	0.02735	0.24712	0.02679	0.24117		0.02724	0.00296	0.02725	0.00799	0.02735	0.00872	0.02679	0.00349		0.02724	0.24599	0.02725	0.23746	0.02735	0.23839	0.02679	0.23768
0.02726	0.24926	0.02727	0.24575	0.02737	0.24742	0.02681	0.24147		0.02726	0.00297	0.02727	0.00805	0.02737	0.00868	0.02681	0.00348		0.02726	0.24629	0.02727	0.2377	0.02737	0.23874	0.02681	0.23798
0.02728	0.24956	0.02728	0.24605	0.02739	0.24773	0.02683	0.24177		0.02728	0.00298	0.02728	0.00809	0.02739	0.00864	0.02683	0.00348		0.02728	0.24658	0.02728	0.23796	0.02739	0.23909	0.02683	0.23829
0.02729	0.24987	0.0273	0.24635	0.0274	0.24803	0.02684	0.24206		0.02729	0.00299	0.0273	0.00813	0.0274	0.0086	0.02684	0.00347		0.02729	0.24689	0.0273	0.23822	0.0274	0.23943	0.02684	0.2386
0.02731	0.25018	0.02732	0.24666	0.02742	0.24834	0.02686	0.24236		0.02731	0.00298	0.02732	0.00816	0.02742	0.00857	0.02686	0.00345		0.02731	0.2472	0.02732	0.2385	0.02742	0.23977	0.02686	0.23891
0.02733	0.25049	0.02733	0.24696	0.02744	0.24864	0.02688	0.24266		0.02733	0.00298	0.02733	0.00818	0.02744	0.00853	0.02688	0.00343		0.02733	0.24751	0.02733	0.23878	0.02744	0.24011	0.02688	0.23923
0.02734	0.2508	0.02735	0.24726	0.02745	0.24895	0.02689	0.24295		0.02734	0.00298	0.02735	0.00819	0.02745	0.0085	0.02689	0.00341		0.02734	0.24782	0.02735	0.23907	0.02745	0.24045	0.02689	0.23954
0.02736	0.25111	0.02737	0.24757	0.02747	0.24926	0.02691	0.24325		0.02736	0.00297	0.02737	0.0082	0.02747	0.00847	0.02691	0.00339		0.02736	0.24813	0.02737	0.23936	0.02747	0.24079	0.02691	0.23986
0.02738	0.25141	0.02739	0.24787	0.02749	0.24956	0.02693	0.24355		0.02738	0.00297	0.02739	0.0082	0.02749	0.00844	0.02693	0.00337		0.02738	0.24845	0.02739	0.23967	0.02749	0.24113	0.02693	0.24018
0.02739	0.25172	0.0274	0.24817	0.0275	0.24987	0.02694	0.24385		0.02739	0.00296	0.0274	0.0082	0.0275	0.00841	0.02694	0.00335		0.02739	0.24877	0.0274	0.23997	0.0275	0.24146	0.02694	0.2405
0.02741	0.25203	0.02742	0.24848	0.02752	0.25018	0.02696	0.24415		0.02741	0.00295	0.02742	0.00819	0.02752	0.00838	0.02696	0.00332		0.02741	0.24908	0.02742	0.24028	0.02752	0.2418	0.02696	0.24082
0.02743	0.25234	0.02744	0.24878	0.02754	0.25048	0.02698	0.24444		0.02743	0.00294	0.02744	0.00818	0.02754	0.00833	0.02698	0.0033		0.02743	0.2494	0.02744	0.2406	0.02754	0.24216	0.02698	0.24115
0.02745	0.25265	0.02745	0.24909	0.02756	0.25079	0.02699	0.24474		0.02745	0.00293	0.02745	0.00817	0.02756	0.00826	0.02699	0.00328		0.02745	0.24972	0.02745	0.24092	0.02756	0.24253	0.02699	0.24147
0.02746	0.25296	0.02747	0.24939	0.02757	0.2511	0.02701	0.24504		0.02746	0.00293	0.02747	0.00815	0.02757	0.00819	0.02701	0.00325		0.02746	0.25003	0.02747	0.24124	0.02757	0.24291	0.02701	0.24179
0.02748	0.25327	0.02749	0.2497	0.02759	0.25141	0.02703	0.24534		0.02748	0.00292	0.02749	0.00813	0.02759	0.00812	0.02703	0.00324		0.02748	0.25035	0.02749	0.24157	0.02759	0.24328	0.02703	0.2421
0.0275	0.25358	0.0275	0.25	0.02761	0.25171	0.02704	0.24564		0.0275	0.00292	0.0275	0.0081	0.02761	0.00806	0.02704	0.00322		0.0275	0.25067	0.0275	0.2419	0.02761	0.24366	0.02704	0.24242
0.02751	0.25389	0.02752	0.25031	0.02762	0.25202	0.02706	0.24594		0.02751	0.00291	0.02752	0.00807	0.02762	0.008	0.02706	0.0032		0.02751	0.25098	0.02752	0.24223	0.02762	0.24403	0.02706	0.24274
0.02753	0.2542	0.02754	0.25061	0.02764	0.25233	0.02708	0.24624		0.02753	0.00291	0.02754	0.00805	0.02764	0.00793	0.02708	0.00318		0.02753	0.2513	0.02754	0.24256	0.02764	0.2444	0.02708	0.24306
0.02755	0.25451	0.02755	0.25092	0.02766	0.25264	0.02709	0.24654		0.02755	0.0029	0.02755	0.00802	0.02766	0.00788	0.02709	0.00317		0.02755	0.25161	0.02755	0.24289	0.02766	0.24476	0.02709	0.24337
0.02756	0.25483	0.02757	0.25122	0.02767	0.25295	0.02711	0.24684		0.02756	0.00289	0.02757	0.008	0.02767	0.00783	0.02711	0.00315		0.02756	0.25194	0.02757	0.24323	0.02767	0.24512	0.02711	0.24369
0.02758	0.25514	0.02759	0.25153	0.02769	0.25326	0.02713	0.24714		0.02758	0.00288	0.02759	0.00797	0.02769	0.00777	0.02713	0.00312		0.02758	0.25225	0.02759	0.24356	0.02769	0.24548	0.02713	0.24401
0.0276	0.25545	0.02761	0.25184	0.02771	0.25357	0.02714	0.24744		0.0276	0.00287	0.02761	0.00794	0.02771	0.00773	0.02714	0.0031		0.0276	0.25258	0.02761	0.24389	0.02771	0.24584	0.02714	0.24434
0.02761	0.25576	0.02762	0.25214	0.02773	0.25388	0.02716	0.24774		0.02761	0.00286	0.02762	0.00792	0.02773	0.00768	0.02716	0.00308		0.02761	0.2529	0.02762	0.24423	0.02773	0.24619	0.02716	0.24466
0.02763	0.25607	0.02764	0.25245	0.02774	0.25419	0.02718	0.24804		0.02763	0.00286	0.02764	0.00788	0.02774	0.00764	0.02718	0.00305		0.02763	0.25322	0.02764	0.24457	0.02774	0.24654	0.02718	0.24499
0.02765	0.25638	0.02766	0.25276	0.02776	0.2545	0.02719	0.24834		0.02765	0.00285	0.02766	0.00784	0.02776	0.0076	0.02719	0.00303		0.02765	0.25354	0.02766	0.24491	0.02776	0.2469	0.02719	0.24531
0.02767	0.2567	0.02767	0.25306	0.02778	0.25481	0.02721	0.24864		0.02767	0.00284	0.02767	0.0078	0.02778	0.00757	0.02721	0.003		0.02767	0.25386	0.02767	0.24526	0.02778	0.24724	0.02721	0.24564
0.02768	0.25701	0.02769	0.25337	0.02779	0.25512	0.02723	0.24894		0.02768	0.00282	0.02769	0.00775	0.02779	0.00754	0.02723	0.00298		0.02768	0.25419	0.02769	0.24562	0.02779	0.24758	0.02723	0.24597
0.0277	0.25732	0.02771	0.25368	0.02781	0.25543	0.02724	0.24925		0.0277	0.00281	0.02771	0.0077	0.02781	0.00751	0.02724	0.00295		0.0277	0.25451	0.02771	0.24597	0.02781	0.24792	0.02724	0.24629
0.02772	0.25763	0.02772	0.25399	0.02783	0.25574	0.02726	0.24955		0.02772	0.0028	0.02772	0.00765	0.02783	0.00749	0.02726	0.00293		0.02772	0.25484	0.02772	0.24633	0.02783	0.24825	0.02726	0.24662
0.02773	0.25795	0.02774	0.25429	0.02784	0.25605	0.02728	0.24985		0.02773	0.00279	0.02774	0.0076	0.02784	0.00747	0.02728	0.0029		0.02773	0.25516	0.02774	0.24669	0.02784	0.24858	0.02728	0.24694
0.02775	0.25826	0.02776	0.2546	0.02786	0.25636	0.02729	0.25015		0.02775	0.00277	0.02776	0.00755	0.02786	0.00745	0.02729	0.00288		0.02775	0.25549	0.02776	0.24705	0.02786	0.24891	0.02729	0.24727
0.02777	0.25857	0.02777	0.25491	0.02788	0.25667	0.02731	0.25045		0.02777	0.00276	0.02777	0.0075	0.02788	0.00744	0.02731	0.00286		0.02777	0.25582	0.02777	0.24741	0.02788	0.24924	0.02731	0.24759
0.02778	0.25889	0.02779	0.25522	0.0279	0.25699	0.02733	0.25076		0.02778	0.00274	0.02779	0.00744	0.0279	0.00743	0.02733	0.00284		0.02778	0.25615	0.02779	0.24778	0.0279	0.24956	0.02733	0.24792
0.0278	0.2592	0.02781	0.25553	0.02791	0.2573	0.02734	0.25106		0.0278	0.00272	0.02781	0.00739	0.02791	0.00742	0.02734	0.00282		0.0278	0.25649	0.02781	0.24814	0.02791	0.24988	0.02734	0.24824
0.02782	0.25952	0.02783	0.25584	0.02793	0.25761	0.02736	0.25136		0.02782	0.00269	0.02783	0.00733	0.02793	0.00741	0.02736	0.0028		0.02782	0.25682	0.02783	0.2485	0.02793	0.2502	0.02736	0.24856
0.02784	0.25983	0.02784	0.25615	0.02795	0.25792	0.02738	0.25166		0.02784	0.00267	0.02784	0.00728	0.02795	0.00742	0.02738	0.00278		0.02784	0.25716	0.02784	0.24886	0.02795	0.25051	0.02738	0.24888
0.02785	0.26014	0.02786	0.25646	0.02796	0.25823	0.02739	0.25197		0.02785	0.00266	0.02786	0.00723	0.02796	0.00742	0.02739	0.00276		0.02785	0.25749	0.02786	0.24922	0.02796	0.25081	0.02739	0.24921
0.02787	0.26046	0.02788	0.25677	0.02798	0.25855	0.02741	0.25227		0.02787	0.00263	0.02788	0.00718	0.02798	0.00744	0.02741	0.00275		0.02787	0.25783	0.02788	0.24958	0.02798	0.25111	0.02741	0.24953
0.02789	0.26077	0.02789	0.25708	0.028	0.25886	0.02743	0.25258		0.02789	0.00261	0.02789	0.00714	0.028	0.00745	0.02743	0.00273		0.02789	0.25816	0.02789	0.24994	0.028	0.25141	0.02743	0.24985
0.0279	0.26109	0.02791	0.25739	0.02801	0.25917	0.02744	0.25288		0.0279	0.00259	0.02791	0.0071	0.02801	0.00747	0.02744	0.00271		0.0279	0.2585	0.02791	0.25029	0.02801	0.25171	0.02744	0.25017
0.02792	0.2614	0.02793	0.2577	0.02803	0.25949	0.02746	0.25318		0.02792	0.00257	0.02793	0.00705	0.02803	0.00748	0.02746	0.0027		0.02792	0.25883	0.02793	0.25065	0.02803	0.252	0.02746	0.25048
0.02794	0.26172	0.02794	0.25801	0.02805	0.2598	0.02748	0.25349		0.02794	0.00255	0.02794	0.00701	0.02805	0.0075	0.02748	0.00269		0.02794	0.25917	0.02794	0.251	0.02805	0.2523	0.02748	0.2508
0.02795	0.26204	0.02796	0.25832	0.02807	0.26011	0.02749	0.25379		0.02795	0.00253	0.02796	0.00697	0.02807	0.00753	0.02749	0.00268		0.02795	0.2595	0.02796	0.25135	0.02807	0.25259	0.02749	0.25111
0.02797	0.26235	0.02798	0.25863	0.02808	0.26043	0.02751	0.2541		0.02797	0.00252	0.02798	0.00693	0.02808	0.00755	0.02751	0.00268		0.02797	0.25983	0.02798	0.2517	0.02808	0.25288	0.02751	0.25142
0.02799	0.26267	0.02799	0.25894	0.0281	0.26074	0.02753	0.2544		0.02799	0.0025	0.02799	0.00689	0.0281	0.00758	0.02753	0.00267		0.02799	0.26017	0.02799	0.25205	0.0281	0.25317	0.02753	0.25173
0.028	0.26298	0.02801	0.25925	0.02812	0.26106	0.02754	0.25471		0.028	0.00248	0.02801	0.00685	0.02812	0.00761	0.02754	0.00267		0.028	0.2605	0.02801	0.2524	0.02812	0.25345	0.02754	0.25204
0.02802	0.2633	0.02803	0.25957	0.02813	0.26137	0.02756	0.25501		0.02802	0.00247	0.02803	0.00682	0.02813	0.00764	0.02756	0.00267		0.02802	0.26083	0.02803	0.25275	0.02813	0.25373	0.02756	0.25235
0.02804	0.26362	0.02805	0.25988	0.02815	0.26168	0.02758	0.25532		0.02804	0.00245	0.02805	0.00679	0.02815	0.00768	0.02758	0.00266		0.02804	0.26117	0.02805	0.25309	0.02815	0.254	0.02758	0.25265
0.02806	0.26393	0.02806	0.26019	0.02817	0.262	0.02759	0.25562		0.02806	0.00243	0.02806	0.00676	0.02817	0.00773	0.02759	0.00266		0.02806	0.2615	0.02806	0.25343	0.02817	0.25427	0.02759	0.25296
0.02807	0.26425	0.02808	0.2605	0.02818	0.26231	0.02761	0.25593		0.02807	0.00241	0.02808	0.00673	0.02818	0.00778	0.02761	0.00266		0.02807	0.26184	0.02808	0.25377	0.02818	0.25453	0.02761	0.25326
0.02809	0.26457	0.0281	0.26081	0.0282	0.26263	0.02763	0.25623		0.02809	0.0024	0.0281	0.00671	0.0282	0.00784	0.02763	0.00266		0.02809	0.26217	0.0281	0.25411	0.0282	0.25479	0.02763	0.25357
0.02811	0.26489	0.02811	0.26113	0.02822	0.26294	0.02764	0.25654		0.02811	0.00239	0.02811	0.00669	0.02822	0.0079	0.02764	0.00267		0.02811	0.2625	0.02811	0.25444	0.02822	0.25504	0.02764	0.25387
0.02812	0.2652	0.02813	0.26144	0.02824	0.26326	0.02766	0.25685		0.02812	0.00237	0.02813	0.00667	0.02824	0.00796	0.02766	0.00267		0.02812	0.26284	0.02813	0.25477	0.02824	0.2553	0.02766	0.25417
0.02814	0.26552	0.02815	0.26175	0.02825	0.26357	0.02768	0.25715		0.02814	0.00235	0.02815	0.00665	0.02825	0.00803	0.02768	0.00268		0.02814	0.26317	0.02815	0.2551	0.02825	0.25555	0.02768	0.25448
0.02816	0.26584	0.02816	0.26207	0.02827	0.26389	0.02769	0.25746		0.02816	0.00234	0.02816	0.00664	0.02827	0.00809	0.02769	0.00268		0.02816	0.2635	0.02816	0.25543	0.02827	0.2558	0.02769	0.25478
0.02817	0.26616	0.02818	0.26238	0.02829	0.26421	0.02771	0.25777		0.02817	0.00233	0.02818	0.00663	0.02829	0.00816	0.02771	0.00269		0.02817	0.26383	0.02818	0.25575	0.02829	0.25604	0.02771	0.25507
0.02819	0.26648	0.0282	0.26269	0.0283	0.26452	0.02773	0.25807		0.02819	0.00232	0.0282	0.00662	0.0283	0.00823	0.02773	0.0027		0.02819	0.26416	0.0282	0.25607	0.0283	0.2563	0.02773	0.25537
0.02821	0.2668	0.02822	0.26301	0.02832	0.26484	0.02774	0.25838		0.02821	0.00231	0.02822	0.00662	0.02832	0.00829	0.02774	0.00272		0.02821	0.26449	0.02822	0.25639	0.02832	0.25655	0.02774	0.25567
0.02822	0.26711	0.02823	0.26332	0.02834	0.26515	0.02776	0.25869		0.02822	0.0023	0.02823	0.00662	0.02834	0.00835	0.02776	0.00273		0.02822	0.26481	0.02823	0.2567	0.02834	0.2568	0.02776	0.25596
0.02824	0.26743	0.02825	0.26364	0.02835	0.26547	0.02778	0.259		0.02824	0.0023	0.02825	0.00663	0.02835	0.00841	0.02778	0.00275		0.02824	0.26513	0.02825	0.25701	0.02835	0.25706	0.02778	0.25625
0.02826	0.26775	0.02827	0.26395	0.02837	0.26579	0.02779	0.2593		0.02826	0.0023	0.02827	0.00665	0.02837	0.00847	0.02779	0.00277		0.02826	0.26546	0.02827	0.25731	0.02837	0.25732	0.02779	0.25654
0.02828	0.26807	0.02828	0.26427	0.02839	0.2661	0.02781	0.25961		0.02828	0.0023	0.02828	0.00667	0.02839	0.00852	0.02781	0.00279		0.02828	0.26578	0.02828	0.2576	0.02839	0.25759	0.02781	0.25683
0.02829	0.26839	0.0283	0.26458	0.02841	0.26642	0.02783	0.25992		0.02829	0.00229	0.0283	0.00669	0.02841	0.00856	0.02783	0.00281		0.02829	0.2661	0.0283	0.25789	0.02841	0.25786	0.02783	0.25711
0.02831	0.26871	0.02832	0.2649	0.02842	0.26674	0.02784	0.26023		0.02831	0.00229	0.02832	0.00671	0.02842	0.00861	0.02784	0.00283		0.02831	0.26642	0.02832	0.25818	0.02842	0.25813	0.02784	0.2574
0.02833	0.26903	0.02833	0.26521	0.02844	0.26706	0.02786	0.26054		0.02833	0.00229	0.02833	0.00673	0.02844	0.00865	0.02786	0.00285		0.02833	0.26674	0.02833	0.25848	0.02844	0.2584	0.02786	0.25769
0.02834	0.26935	0.02835	0.26553	0.02846	0.26737	0.02788	0.26085		0.02834	0.00229	0.02835	0.00675	0.02846	0.0087	0.02788	0.00287		0.02834	0.26706	0.02835	0.25878	0.02846	0.25867	0.02788	0.25797
0.02836	0.26967	0.02837	0.26584	0.02847	0.26769	0.02789	0.26115		0.02836	0.00229	0.02837	0.00678	0.02847	0.00875	0.02789	0.0029		0.02836	0.26738	0.02837	0.25907	0.02847	0.25894	0.02789	0.25826
0.02838	0.26999	0.02838	0.26616	0.02849	0.26801	0.02791	0.26146		0.02838	0.00229	0.02838	0.0068	0.02849	0.00881	0.02791	0.00292		0.02838	0.2677	0.02838	0.25936	0.02849	0.2592	0.02791	0.25854
0.02839	0.27031	0.0284	0.26647	0.02851	0.26833	0.02793	0.26177		0.02839	0.00229	0.0284	0.00683	0.02851	0.00886	0.02793	0.00295		0.02839	0.26802	0.0284	0.25965	0.02851	0.25946	0.02793	0.25882
0.02841	0.27064	0.02842	0.26679	0.02852	0.26864	0.02794	0.26208		0.02841	0.00229	0.02842	0.00686	0.02852	0.00892	0.02794	0.00297		0.02841	0.26834	0.02842	0.25993	0.02852	0.25972	0.02794	0.25911
0.02843	0.27096	0.02844	0.26711	0.02854	0.26896	0.02796	0.26239		0.02843	0.0023	0.02844	0.0069	0.02854	0.00898	0.02796	0.003		0.02843	0.26865	0.02844	0.26021	0.02854	0.25999	0.02796	0.25939
0.02844	0.27128	0.02845	0.26742	0.02856	0.26928	0.02798	0.2627		0.02844	0.00231	0.02845	0.00694	0.02856	0.00903	0.02798	0.00303		0.02844	0.26897	0.02845	0.26048	0.02856	0.26025	0.02798	0.25967
0.02846	0.2716	0.02847	0.26774	0.02858	0.2696	0.02799	0.26301		0.02846	0.00232	0.02847	0.00698	0.02858	0.00908	0.02799	0.00305		0.02846	0.26928	0.02847	0.26076	0.02858	0.26052	0.02799	0.25996
0.02848	0.27192	0.02849	0.26806	0.02859	0.26992	0.02801	0.26332		0.02848	0.00233	0.02849	0.00703	0.02859	0.00913	0.02801	0.00307		0.02848	0.26959	0.02849	0.26103	0.02859	0.26078	0.02801	0.26025
0.0285	0.27224	0.0285	0.26837	0.02861	0.27024	0.02803	0.26363		0.0285	0.00234	0.0285	0.00708	0.02861	0.00919	0.02803	0.0031		0.0285	0.2699	0.0285	0.2613	0.02861	0.26105	0.02803	0.26053
0.02851	0.27257	0.02852	0.26869	0.02863	0.27056	0.02804	0.26394		0.02851	0.00235	0.02852	0.00713	0.02863	0.00924	0.02804	0.00312		0.02851	0.27021	0.02852	0.26157	0.02863	0.26131	0.02804	0.26082
0.02853	0.27289	0.02854	0.26901	0.02864	0.27087	0.02806	0.26425		0.02853	0.00236	0.02854	0.00717	0.02864	0.0093	0.02806	0.00314		0.02853	0.27053	0.02854	0.26184	0.02864	0.26157	0.02806	0.26111
0.02855	0.27321	0.02855	0.26933	0.02866	0.27119	0.02808	0.26456		0.02855	0.00237	0.02855	0.00722	0.02866	0.00935	0.02808	0.00316		0.02855	0.27084	0.02855	0.26211	0.02866	0.26184	0.02808	0.2614
0.02856	0.27353	0.02857	0.26964	0.02868	0.27151	0.02809	0.26487		0.02856	0.00239	0.02857	0.00727	0.02868	0.00941	0.02809	0.00318		0.02856	0.27115	0.02857	0.26237	0.02868	0.26211	0.02809	0.26169
0.02858	0.27386	0.02859	0.26996	0.02869	0.27183	0.02811	0.26518		0.02858	0.0024	0.02859	0.00732	0.02869	0.00946	0.02811	0.00321		0.02858	0.27145	0.02859	0.26264	0.02869	0.26237	0.02811	0.26198
0.0286	0.27418	0.0286	0.27028	0.02871	0.27215	0.02813	0.26549		0.0286	0.00241	0.0286	0.00738	0.02871	0.00951	0.02813	0.00323		0.0286	0.27176	0.0286	0.2629	0.02871	0.26264	0.02813	0.26226
0.02861	0.2745	0.02862	0.2706	0.02873	0.27247	0.02814	0.26581		0.02861	0.00243	0.02862	0.00743	0.02873	0.00954	0.02814	0.00325		0.02861	0.27207	0.02862	0.26317	0.02873	0.26293	0.02814	0.26255
0.02863	0.27483	0.02864	0.27092	0.02875	0.27279	0.02816	0.26612		0.02863	0.00245	0.02864	0.00748	0.02875	0.00957	0.02816	0.00327		0.02863	0.27238	0.02864	0.26343	0.02875	0.26323	0.02816	0.26284
0.02865	0.27515	0.02866	0.27123	0.02876	0.27311	0.02818	0.26643		0.02865	0.00246	0.02866	0.00754	0.02876	0.00957	0.02818	0.0033		0.02865	0.27269	0.02866	0.26369	0.02876	0.26354	0.02818	0.26313
0.02866	0.27547	0.02867	0.27155	0.02878	0.27343	0.02819	0.26674		0.02866	0.00247	0.02867	0.0076	0.02878	0.00955	0.02819	0.00332		0.02866	0.273	0.02867	0.26395	0.02878	0.26388	0.02819	0.26343
0.02868	0.2758	0.02869	0.27187	0.0288	0.27375	0.02821	0.26705		0.02868	0.00249	0.02869	0.00766	0.0288	0.00952	0.02821	0.00334		0.02868	0.27331	0.02869	0.26421	0.0288	0.26423	0.02821	0.26372
0.0287	0.27612	0.02871	0.27219	0.02881	0.27408	0.02823	0.26737		0.0287	0.00251	0.02871	0.00772	0.02881	0.00949	0.02823	0.00336		0.0287	0.27362	0.02871	0.26447	0.02881	0.26459	0.02823	0.26401
0.02872	0.27645	0.02872	0.27251	0.02883	0.2744	0.02824	0.26768		0.02872	0.00252	0.02872	0.00778	0.02883	0.00944	0.02824	0.00338		0.02872	0.27393	0.02872	0.26473	0.02883	0.26496	0.02824	0.2643
0.02873	0.27677	0.02874	0.27283	0.02885	0.27472	0.02826	0.26799		0.02873	0.00253	0.02874	0.00785	0.02885	0.00938	0.02826	0.00339		0.02873	0.27424	0.02874	0.26498	0.02885	0.26534	0.02826	0.2646
0.02875	0.2771	0.02876	0.27315	0.02886	0.27504	0.02828	0.2683		0.02875	0.00254	0.02876	0.00791	0.02886	0.00932	0.02828	0.00341		0.02875	0.27455	0.02876	0.26524	0.02886	0.26572	0.02828	0.26489
0.02877	0.27742	0.02877	0.27347	0.02888	0.27536	0.02829	0.26862		0.02877	0.00255	0.02877	0.00797	0.02888	0.00925	0.02829	0.00343		0.02877	0.27487	0.02877	0.2655	0.02888	0.26611	0.02829	0.26519
0.02878	0.27775	0.02879	0.27379	0.0289	0.27568	0.02831	0.26893		0.02878	0.00256	0.02879	0.00803	0.0289	0.00918	0.02831	0.00344		0.02878	0.27519	0.02879	0.26576	0.0289	0.2665	0.02831	0.26549
0.0288	0.27807	0.02881	0.27411	0.02892	0.27601	0.02833	0.26924		0.0288	0.00257	0.02881	0.00809	0.02892	0.00912	0.02833	0.00345		0.0288	0.2755	0.02881	0.26602	0.02892	0.26689	0.02833	0.26579
0.02882	0.2784	0.02882	0.27443	0.02893	0.27633	0.02834	0.26956		0.02882	0.00258	0.02882	0.00816	0.02893	0.00905	0.02834	0.00347		0.02882	0.27582	0.02882	0.26627	0.02893	0.26728	0.02834	0.26609
0.02883	0.27872	0.02884	0.27475	0.02895	0.27665	0.02836	0.26987		0.02883	0.00259	0.02884	0.00822	0.02895	0.00899	0.02836	0.00347		0.02883	0.27613	0.02884	0.26653	0.02895	0.26766	0.02836	0.2664
0.02885	0.27905	0.02886	0.27507	0.02897	0.27698	0.02838	0.27018		0.02885	0.0026	0.02886	0.00828	0.02897	0.00894	0.02838	0.00348		0.02885	0.27645	0.02886	0.26679	0.02897	0.26804	0.02838	0.2667
0.02887	0.27937	0.02888	0.27539	0.02898	0.2773	0.02839	0.2705		0.02887	0.00261	0.02888	0.00834	0.02898	0.00888	0.02839	0.00349		0.02887	0.27677	0.02888	0.26705	0.02898	0.26842	0.02839	0.26701
0.02889	0.2797	0.02889	0.27571	0.029	0.27762	0.02841	0.27081		0.02889	0.00262	0.02889	0.00839	0.029	0.00883	0.02841	0.00349		0.02889	0.27708	0.02889	0.26732	0.029	0.26879	0.02841	0.26732
0.0289	0.28003	0.02891	0.27603	0.02902	0.27795	0.02843	0.27113		0.0289	0.00263	0.02891	0.00845	0.02902	0.00878	0.02843	0.00348		0.0289	0.2774	0.02891	0.26758	0.02902	0.26917	0.02843	0.26764
0.02892	0.28035	0.02893	0.27635	0.02903	0.27827	0.02844	0.27144		0.02892	0.00263	0.02893	0.00849	0.02903	0.00873	0.02844	0.00348		0.02892	0.27772	0.02893	0.26786	0.02903	0.26954	0.02844	0.26796
0.02894	0.28068	0.02894	0.27667	0.02905	0.27859	0.02846	0.27175		0.02894	0.00264	0.02894	0.00854	0.02905	0.00868	0.02846	0.00348		0.02894	0.27804	0.02894	0.26813	0.02905	0.26992	0.02846	0.26828
0.02895	0.28101	0.02896	0.27699	0.02907	0.27892	0.02848	0.27207		0.02895	0.00264	0.02896	0.00857	0.02907	0.00863	0.02848	0.00348		0.02895	0.27837	0.02896	0.26842	0.02907	0.27029	0.02848	0.26859
0.02897	0.28133	0.02898	0.27732	0.02909	0.27924	0.02849	0.27238		0.02897	0.00264	0.02898	0.0086	0.02909	0.00858	0.02849	0.00347		0.02897	0.27869	0.02898	0.26871	0.02909	0.27067	0.02849	0.26891
0.02899	0.28166	0.02899	0.27764	0.0291	0.27957	0.02851	0.2727		0.02899	0.00265	0.02899	0.00862	0.0291	0.00853	0.02851	0.00346		0.02899	0.27901	0.02899	0.26901	0.0291	0.27104	0.02851	0.26924
0.029	0.28199	0.02901	0.27796	0.02912	0.27989	0.02853	0.27302		0.029	0.00264	0.02901	0.00864	0.02912	0.00848	0.02853	0.00346		0.029	0.27934	0.02901	0.26932	0.02912	0.27141	0.02853	0.26956
0.02902	0.28232	0.02903	0.27828	0.02914	0.28022	0.02854	0.27333		0.02902	0.00265	0.02903	0.00864	0.02914	0.00843	0.02854	0.00345		0.02902	0.27967	0.02903	0.26964	0.02914	0.27179	0.02854	0.26988
0.02904	0.28264	0.02904	0.2786	0.02915	0.28054	0.02856	0.27365		0.02904	0.00264	0.02904	0.00863	0.02915	0.00839	0.02856	0.00343		0.02904	0.28	0.02904	0.26997	0.02915	0.27216	0.02856	0.27021
0.02905	0.28297	0.02906	0.27893	0.02917	0.28087	0.02858	0.27396		0.02905	0.00264	0.02906	0.00862	0.02917	0.00834	0.02858	0.00342		0.02905	0.28033	0.02906	0.2703	0.02917	0.27253	0.02858	0.27054
0.02907	0.2833	0.02908	0.27925	0.02919	0.2812	0.02859	0.27428		0.02907	0.00264	0.02908	0.00861	0.02919	0.0083	0.02859	0.0034		0.02907	0.28066	0.02908	0.27064	0.02919	0.27289	0.02859	0.27088
0.02909	0.28363	0.0291	0.27957	0.0292	0.28152	0.02861	0.2746		0.02909	0.00264	0.0291	0.00859	0.0292	0.00826	0.02861	0.00338		0.02909	0.28099	0.0291	0.27099	0.0292	0.27326	0.02861	0.27121
0.02911	0.28396	0.02911	0.27989	0.02922	0.28185	0.02863	0.27491		0.02911	0.00264	0.02911	0.00856	0.02922	0.00822	0.02863	0.00337		0.02911	0.28132	0.02911	0.27133	0.02922	0.27363	0.02863	0.27155
0.02912	0.28429	0.02913	0.28022	0.02924	0.28218	0.02864	0.27523		0.02912	0.00264	0.02913	0.00854	0.02924	0.00819	0.02864	0.00334		0.02912	0.28165	0.02913	0.27168	0.02924	0.27399	0.02864	0.27188
0.02914	0.28462	0.02915	0.28054	0.02926	0.2825	0.02866	0.27555		0.02914	0.00264	0.02915	0.00851	0.02926	0.00816	0.02866	0.00332		0.02914	0.28198	0.02915	0.27203	0.02926	0.27435	0.02866	0.27222
0.02916	0.28495	0.02916	0.28086	0.02927	0.28283	0.02868	0.27586		0.02916	0.00264	0.02916	0.00849	0.02927	0.00812	0.02868	0.0033		0.02916	0.28231	0.02916	0.27238	0.02927	0.27471	0.02868	0.27256
0.02917	0.28528	0.02918	0.28119	0.02929	0.28316	0.02869	0.27618		0.02917	0.00263	0.02918	0.00845	0.02929	0.00809	0.02869	0.00328		0.02917	0.28264	0.02918	0.27274	0.02929	0.27506	0.02869	0.2729
0.02919	0.2856	0.0292	0.28151	0.02931	0.28348	0.02871	0.2765		0.02919	0.00263	0.0292	0.00841	0.02931	0.00806	0.02871	0.00326		0.02919	0.28298	0.0292	0.2731	0.02931	0.27543	0.02871	0.27324
0.02921	0.28593	0.02921	0.28184	0.02932	0.28381	0.02873	0.27682		0.02921	0.00263	0.02921	0.00837	0.02932	0.00802	0.02873	0.00324		0.02921	0.28331	0.02921	0.27347	0.02932	0.27579	0.02873	0.27358
0.02922	0.28626	0.02923	0.28216	0.02934	0.28414	0.02874	0.27713		0.02922	0.00262	0.02923	0.00832	0.02934	0.00799	0.02874	0.00322		0.02922	0.28365	0.02923	0.27384	0.02934	0.27615	0.02874	0.27391
0.02924	0.2866	0.02925	0.28249	0.02936	0.28447	0.02876	0.27745		0.02924	0.00261	0.02925	0.00827	0.02936	0.00796	0.02876	0.0032		0.02924	0.28398	0.02925	0.27422	0.02936	0.2765	0.02876	0.27425
0.02926	0.28693	0.02927	0.28281	0.02937	0.2848	0.02878	0.27777		0.02926	0.00261	0.02927	0.00822	0.02937	0.00793	0.02878	0.00318		0.02926	0.28432	0.02927	0.27459	0.02937	0.27686	0.02878	0.2746
0.02927	0.28726	0.02928	0.28314	0.02939	0.28512	0.02879	0.27809		0.02927	0.0026	0.02928	0.00817	0.02939	0.00791	0.02879	0.00315		0.02927	0.28466	0.02928	0.27497	0.02939	0.27722	0.02879	0.27494
0.02929	0.28759	0.0293	0.28346	0.02941	0.28545	0.02881	0.27841		0.02929	0.00259	0.0293	0.00813	0.02941	0.00788	0.02881	0.00313		0.02929	0.285	0.0293	0.27534	0.02941	0.27757	0.02881	0.27528
0.02931	0.28792	0.02932	0.28379	0.02943	0.28578	0.02883	0.27873		0.02931	0.00257	0.02932	0.00808	0.02943	0.00787	0.02883	0.0031		0.02931	0.28535	0.02932	0.27571	0.02943	0.27792	0.02883	0.27562
0.02933	0.28825	0.02933	0.28411	0.02944	0.28611	0.02884	0.27905		0.02933	0.00255	0.02933	0.00804	0.02944	0.00785	0.02884	0.00308		0.02933	0.2857	0.02933	0.27608	0.02944	0.27826	0.02884	0.27596
0.02934	0.28858	0.02935	0.28444	0.02946	0.28644	0.02886	0.27937		0.02934	0.00254	0.02935	0.00799	0.02946	0.00784	0.02886	0.00306		0.02934	0.28605	0.02935	0.27645	0.02946	0.27861	0.02886	0.2763
0.02936	0.28891	0.02937	0.28477	0.02948	0.28677	0.02888	0.27969		0.02936	0.00252	0.02937	0.00795	0.02948	0.00782	0.02888	0.00304		0.02936	0.2864	0.02937	0.27681	0.02948	0.27895	0.02888	0.27664
0.02938	0.28924	0.02938	0.28509	0.02949	0.2871	0.02889	0.28001		0.02938	0.0025	0.02938	0.00791	0.02949	0.00782	0.02889	0.00302		0.02938	0.28675	0.02938	0.27718	0.02949	0.27928	0.02889	0.27698
0.02939	0.28958	0.0294	0.28542	0.02951	0.28743	0.02891	0.28033		0.02939	0.00247	0.0294	0.00787	0.02951	0.00781	0.02891	0.003		0.02939	0.2871	0.0294	0.27755	0.02951	0.27962	0.02891	0.27733
0.02941	0.28991	0.02942	0.28575	0.02953	0.28776	0.02893	0.28065		0.02941	0.00245	0.02942	0.00783	0.02953	0.00781	0.02893	0.00298		0.02941	0.28746	0.02942	0.27791	0.02953	0.27995	0.02893	0.27767
0.02943	0.29024	0.02943	0.28607	0.02954	0.28809	0.02894	0.28097		0.02943	0.00243	0.02943	0.00779	0.02954	0.00781	0.02894	0.00296		0.02943	0.28781	0.02943	0.27828	0.02954	0.28028	0.02894	0.27801
0.02944	0.29057	0.02945	0.2864	0.02956	0.28842	0.02896	0.28129		0.02944	0.0024	0.02945	0.00775	0.02956	0.00781	0.02896	0.00294		0.02944	0.28817	0.02945	0.27865	0.02956	0.28061	0.02896	0.27834
0.02946	0.29091	0.02947	0.28673	0.02958	0.28875	0.02898	0.28161		0.02946	0.00237	0.02947	0.00772	0.02958	0.00782	0.02898	0.00293		0.02946	0.28854	0.02947	0.27901	0.02958	0.28093	0.02898	0.27868
0.02948	0.29124	0.02949	0.28706	0.0296	0.28908	0.02899	0.28193		0.02948	0.00234	0.02949	0.00768	0.0296	0.00783	0.02899	0.00291		0.02948	0.2889	0.02949	0.27938	0.0296	0.28125	0.02899	0.27902
0.02949	0.29157	0.0295	0.28738	0.02961	0.28941	0.02901	0.28225		0.02949	0.00232	0.0295	0.00764	0.02961	0.00784	0.02901	0.0029		0.02949	0.28925	0.0295	0.27974	0.02961	0.28157	0.02901	0.27935
0.02951	0.29191	0.02952	0.28771	0.02963	0.28975	0.02903	0.28257		0.02951	0.00229	0.02952	0.0076	0.02963	0.00786	0.02903	0.00289		0.02951	0.28961	0.02952	0.28011	0.02963	0.28189	0.02903	0.27968
0.02953	0.29224	0.02954	0.28804	0.02965	0.29008	0.02904	0.28289		0.02953	0.00227	0.02954	0.00756	0.02965	0.00787	0.02904	0.00288		0.02953	0.28997	0.02954	0.28048	0.02965	0.28221	0.02904	0.28001
0.02955	0.29257	0.02955	0.28837	0.02966	0.29041	0.02906	0.28321		0.02955	0.00224	0.02955	0.00752	0.02966	0.00789	0.02906	0.00287		0.02955	0.29033	0.02955	0.28085	0.02966	0.28252	0.02906	0.28034
0.02956	0.29291	0.02957	0.2887	0.02968	0.29074	0.02908	0.28354		0.02956	0.00222	0.02957	0.00748	0.02968	0.00792	0.02908	0.00286		0.02956	0.29069	0.02957	0.28122	0.02968	0.28283	0.02908	0.28068
0.02958	0.29324	0.02959	0.28903	0.0297	0.29107	0.02909	0.28386		0.02958	0.0022	0.02959	0.00744	0.0297	0.00794	0.02909	0.00285		0.02958	0.29105	0.02959	0.28159	0.0297	0.28314	0.02909	0.28101
0.0296	0.29358	0.0296	0.28936	0.02971	0.29141	0.02911	0.28418		0.0296	0.00218	0.0296	0.0074	0.02971	0.00796	0.02911	0.00284		0.0296	0.2914	0.0296	0.28195	0.02971	0.28344	0.02911	0.28134
0.02961	0.29391	0.02962	0.28969	0.02973	0.29174	0.02913	0.2845		0.02961	0.00216	0.02962	0.00737	0.02973	0.00799	0.02913	0.00283		0.02961	0.29176	0.02962	0.28232	0.02973	0.28375	0.02913	0.28167
0.02963	0.29425	0.02964	0.29002	0.02975	0.29207	0.02914	0.28483		0.02963	0.00214	0.02964	0.00734	0.02975	0.00802	0.02914	0.00282		0.02963	0.29211	0.02964	0.28268	0.02975	0.28405	0.02914	0.282
0.02965	0.29458	0.02965	0.29035	0.02977	0.2924	0.02916	0.28515		0.02965	0.00212	0.02965	0.00731	0.02977	0.00806	0.02916	0.00282		0.02965	0.29246	0.02965	0.28303	0.02977	0.28435	0.02916	0.28233
0.02966	0.29492	0.02967	0.29068	0.02978	0.29274	0.02918	0.28547		0.02966	0.0021	0.02967	0.00729	0.02978	0.00809	0.02918	0.00281		0.02966	0.29281	0.02967	0.28339	0.02978	0.28464	0.02918	0.28266
0.02968	0.29525	0.02969	0.29101	0.0298	0.29307	0.02919	0.28579		0.02968	0.00209	0.02969	0.00727	0.0298	0.00813	0.02919	0.0028		0.02968	0.29316	0.02969	0.28374	0.0298	0.28493	0.02919	0.28299
0.0297	0.29559	0.02971	0.29134	0.02982	0.2934	0.02921	0.28612		0.0297	0.00208	0.02971	0.00725	0.02982	0.00818	0.02921	0.0028		0.0297	0.29351	0.02971	0.28409	0.02982	0.28522	0.02921	0.28332
0.02971	0.29593	0.02972	0.29167	0.02983	0.29374	0.02923	0.28644		0.02971	0.00207	0.02972	0.00724	0.02983	0.00822	0.02923	0.00279		0.02971	0.29385	0.02972	0.28443	0.02983	0.28551	0.02923	0.28365
0.02973	0.29626	0.02974	0.292	0.02985	0.29407	0.02924	0.28677		0.02973	0.00206	0.02974	0.00722	0.02985	0.00827	0.02924	0.00279		0.02973	0.2942	0.02974	0.28478	0.02985	0.2858	0.02924	0.28397
0.02975	0.2966	0.02976	0.29233	0.02987	0.2944	0.02926	0.28709		0.02975	0.00205	0.02976	0.00721	0.02987	0.00832	0.02926	0.00279		0.02975	0.29455	0.02976	0.28512	0.02987	0.28608	0.02926	0.28429
0.02977	0.29693	0.02977	0.29266	0.02988	0.29474	0.02928	0.28741		0.02977	0.00204	0.02977	0.0072	0.02988	0.00838	0.02928	0.0028		0.02977	0.29489	0.02977	0.28547	0.02988	0.28636	0.02928	0.28462
0.02978	0.29727	0.02979	0.29299	0.0299	0.29507	0.02929	0.28774		0.02978	0.00204	0.02979	0.00719	0.0299	0.00843	0.02929	0.0028		0.02978	0.29524	0.02979	0.28581	0.0299	0.28664	0.02929	0.28493
0.0298	0.29761	0.02981	0.29332	0.02992	0.29541	0.02931	0.28806		0.0298	0.00203	0.02981	0.00718	0.02992	0.00849	0.02931	0.00281		0.0298	0.29558	0.02981	0.28614	0.02992	0.28692	0.02931	0.28526
0.02982	0.29795	0.02982	0.29366	0.02994	0.29574	0.02933	0.28839		0.02982	0.00202	0.02982	0.00718	0.02994	0.00855	0.02933	0.00281		0.02982	0.29592	0.02982	0.28648	0.02994	0.28719	0.02933	0.28557
0.02983	0.29828	0.02984	0.29399	0.02995	0.29607	0.02934	0.28871		0.02983	0.00202	0.02984	0.00718	0.02995	0.00861	0.02934	0.00282		0.02983	0.29626	0.02984	0.28681	0.02995	0.28746	0.02934	0.28589
0.02985	0.29862	0.02986	0.29432	0.02997	0.29641	0.02936	0.28904		0.02985	0.00202	0.02986	0.00719	0.02997	0.00868	0.02936	0.00283		0.02985	0.2966	0.02986	0.28714	0.02997	0.28773	0.02936	0.28621
0.02987	0.29896	0.02987	0.29465	0.02999	0.29674	0.02938	0.28936		0.02987	0.00202	0.02987	0.00719	0.02999	0.00874	0.02938	0.00284		0.02987	0.29694	0.02987	0.28746	0.02999	0.288	0.02938	0.28652
0.02988	0.2993	0.02989	0.29499	0.03	0.29708	0.02939	0.28969		0.02988	0.00201	0.02989	0.00721	0.03	0.00881	0.02939	0.00285		0.02988	0.29728	0.02989	0.28778	0.03	0.28827	0.02939	0.28683
0.0299	0.29963	0.02991	0.29532	0.03002	0.29741	0.02941	0.29001		0.0299	0.00201	0.02991	0.00722	0.03002	0.00888	0.02941	0.00286		0.0299	0.29763	0.02991	0.2881	0.03002	0.28853	0.02941	0.28715
0.02992	0.29997	0.02993	0.29565	0.03004	0.29775	0.02943	0.29034		0.02992	0.00201	0.02993	0.00724	0.03004	0.00895	0.02943	0.00288		0.02992	0.29796	0.02993	0.28841	0.03004	0.2888	0.02943	0.28746
0.02994	0.30031	0.02994	0.29599	0.03005	0.29808	0.02944	0.29066		0.02994	0.00201	0.02994	0.00726	0.03005	0.00902	0.02944	0.0029		0.02994	0.2983	0.02994	0.28872	0.03005	0.28907	0.02944	0.28777
0.02995	0.30065	0.02996	0.29632	0.03007	0.29842	0.02946	0.29099		0.02995	0.00201	0.02996	0.00728	0.03007	0.00909	0.02946	0.00291		0.02995	0.29864	0.02996	0.28903	0.03007	0.28934	0.02946	0.28808
0.02997	0.30099	0.02998	0.29665	0.03009	0.29876	0.02948	0.29132		0.02997	0.00201	0.02998	0.00731	0.03009	0.00915	0.02948	0.00293		0.02997	0.29898	0.02998	0.28934	0.03009	0.28961	0.02948	0.28839
0.02999	0.30133	0.02999	0.29699	0.03011	0.29909	0.02949	0.29164		0.02999	0.00201	0.02999	0.00734	0.03011	0.00921	0.02949	0.00295		0.02999	0.29932	0.02999	0.28965	0.03011	0.28989	0.02949	0.2887
0.03	0.30167	0.03001	0.29732	0.03012	0.29943	0.02951	0.29197		0.03	0.00201	0.03001	0.00736	0.03012	0.00927	0.02951	0.00297		0.03	0.29966	0.03001	0.28996	0.03012	0.29016	0.02951	0.289
0.03002	0.30201	0.03003	0.29765	0.03014	0.29976	0.02953	0.2923		0.03002	0.00202	0.03003	0.00739	0.03014	0.00932	0.02953	0.00299		0.03002	0.29999	0.03003	0.29026	0.03014	0.29044	0.02953	0.28931
0.03004	0.30235	0.03004	0.29799	0.03016	0.3001	0.02954	0.29262		0.03004	0.00202	0.03004	0.00742	0.03016	0.00938	0.02954	0.00301		0.03004	0.30032	0.03004	0.29057	0.03016	0.29073	0.02954	0.28962
0.03005	0.30269	0.03006	0.29832	0.03017	0.30044	0.02956	0.29295		0.03005	0.00203	0.03006	0.00745	0.03017	0.00943	0.02956	0.00303		0.03005	0.30065	0.03006	0.29087	0.03017	0.29101	0.02956	0.28992
0.03007	0.30303	0.03008	0.29866	0.03019	0.30077	0.02958	0.29328		0.03007	0.00204	0.03008	0.00748	0.03019	0.00947	0.02958	0.00305		0.03007	0.30099	0.03008	0.29117	0.03019	0.2913	0.02958	0.29023
0.03009	0.30337	0.03009	0.29899	0.03021	0.30111	0.02959	0.29361		0.03009	0.00204	0.03009	0.00752	0.03021	0.00952	0.02959	0.00307		0.03009	0.30132	0.03009	0.29148	0.03021	0.29159	0.02959	0.29053
0.0301	0.30371	0.03011	0.29933	0.03022	0.30145	0.02961	0.29393		0.0301	0.00205	0.03011	0.00755	0.03022	0.00956	0.02961	0.0031		0.0301	0.30165	0.03011	0.29178	0.03022	0.29189	0.02961	0.29083
0.03012	0.30405	0.03013	0.29966	0.03024	0.30179	0.02963	0.29426		0.03012	0.00206	0.03013	0.00759	0.03024	0.0096	0.02963	0.00312		0.03012	0.30199	0.03013	0.29207	0.03024	0.29219	0.02963	0.29114
0.03014	0.30439	0.03015	0.3	0.03026	0.30212	0.02964	0.29459		0.03014	0.00207	0.03015	0.00763	0.03026	0.00962	0.02964	0.00315		0.03014	0.30232	0.03015	0.29237	0.03026	0.29251	0.02964	0.29144
0.03016	0.30473	0.03016	0.30033	0.03028	0.30246	0.02966	0.29492		0.03016	0.00207	0.03016	0.00767	0.03028	0.00963	0.02966	0.00317		0.03016	0.30266	0.03016	0.29266	0.03028	0.29284	0.02966	0.29175
0.03017	0.30507	0.03018	0.30067	0.03029	0.3028	0.02968	0.29525		0.03017	0.00208	0.03018	0.00771	0.03029	0.00963	0.02968	0.0032		0.03017	0.30299	0.03018	0.29296	0.03029	0.29317	0.02968	0.29205
0.03019	0.30541	0.0302	0.301	0.03031	0.30314	0.02969	0.29557		0.03019	0.00208	0.0302	0.00776	0.03031	0.00962	0.02969	0.00322		0.03019	0.30333	0.0302	0.29325	0.03031	0.29351	0.02969	0.29235
0.03021	0.30575	0.03021	0.30134	0.03033	0.30348	0.02971	0.2959		0.03021	0.00209	0.03021	0.0078	0.03033	0.00962	0.02971	0.00325		0.03021	0.30367	0.03021	0.29354	0.03033	0.29386	0.02971	0.29265
0.03022	0.30609	0.03023	0.30168	0.03034	0.30381	0.02973	0.29623		0.03022	0.00209	0.03023	0.00785	0.03034	0.00961	0.02973	0.00328		0.03022	0.304	0.03023	0.29383	0.03034	0.29421	0.02973	0.29295
0.03024	0.30644	0.03025	0.30201	0.03036	0.30415	0.02974	0.29656		0.03024	0.00209	0.03025	0.00789	0.03036	0.00959	0.02974	0.00332		0.03024	0.30434	0.03025	0.29412	0.03036	0.29456	0.02974	0.29325
0.03026	0.30678	0.03026	0.30235	0.03038	0.30449	0.02976	0.29689		0.03026	0.0021	0.03026	0.00794	0.03038	0.00958	0.02976	0.00334		0.03026	0.30468	0.03026	0.29441	0.03038	0.29491	0.02976	0.29355
0.03027	0.30712	0.03028	0.30269	0.03039	0.30483	0.02978	0.29722		0.03027	0.0021	0.03028	0.00799	0.03039	0.00956	0.02978	0.00337		0.03027	0.30502	0.03028	0.2947	0.03039	0.29527	0.02978	0.29385
0.03029	0.30746	0.0303	0.30302	0.03041	0.30517	0.02979	0.29755		0.03029	0.00211	0.0303	0.00805	0.03041	0.00954	0.02979	0.00339		0.03029	0.30535	0.0303	0.29498	0.03041	0.29563	0.02979	0.29416
0.03031	0.30781	0.03032	0.30336	0.03043	0.30551	0.02981	0.29788		0.03031	0.00212	0.03032	0.0081	0.03043	0.00951	0.02981	0.00342		0.03031	0.30569	0.03032	0.29526	0.03043	0.296	0.02981	0.29446
0.03032	0.30815	0.03033	0.3037	0.03045	0.30585	0.02983	0.29821		0.03032	0.00213	0.03033	0.00815	0.03045	0.00949	0.02983	0.00345		0.03032	0.30602	0.03033	0.29554	0.03045	0.29636	0.02983	0.29476
0.03034	0.30849	0.03035	0.30403	0.03046	0.30619	0.02984	0.29854		0.03034	0.00214	0.03035	0.00821	0.03046	0.00945	0.02984	0.00347		0.03034	0.30635	0.03035	0.29583	0.03046	0.29673	0.02984	0.29507
0.03036	0.30883	0.03037	0.30437	0.03048	0.30653	0.02986	0.29887		0.03036	0.00216	0.03037	0.00826	0.03048	0.00942	0.02986	0.0035		0.03036	0.30668	0.03037	0.29612	0.03048	0.2971	0.02986	0.29537
0.03038	0.30918	0.03038	0.30471	0.0305	0.30687	0.02988	0.2992		0.03038	0.00217	0.03038	0.00831	0.0305	0.0094	0.02988	0.00352		0.03038	0.30701	0.03038	0.2964	0.0305	0.29747	0.02988	0.29568
0.03039	0.30952	0.0304	0.30505	0.03051	0.30721	0.02989	0.29953		0.03039	0.00218	0.0304	0.00836	0.03051	0.00937	0.02989	0.00354		0.03039	0.30734	0.0304	0.29669	0.03051	0.29784	0.02989	0.29599
0.03041	0.30987	0.03042	0.30539	0.03053	0.30755	0.02991	0.29986		0.03041	0.00219	0.03042	0.00841	0.03053	0.00933	0.02991	0.00356		0.03041	0.30767	0.03042	0.29698	0.03053	0.29822	0.02991	0.2963
0.03043	0.31021	0.03043	0.30572	0.03055	0.30789	0.02993	0.30019		0.03043	0.0022	0.03043	0.00845	0.03055	0.00929	0.02993	0.00358		0.03043	0.308	0.03043	0.29727	0.03055	0.2986	0.02993	0.29662
0.03044	0.31055	0.03045	0.30606	0.03056	0.30823	0.02994	0.30052		0.03044	0.00222	0.03045	0.0085	0.03056	0.00924	0.02994	0.00359		0.03044	0.30834	0.03045	0.29756	0.03056	0.29899	0.02994	0.29694
0.03046	0.3109	0.03047	0.3064	0.03058	0.30857	0.02996	0.30085		0.03046	0.00223	0.03047	0.00854	0.03058	0.00919	0.02996	0.0036		0.03046	0.30866	0.03047	0.29786	0.03058	0.29938	0.02996	0.29726
0.03048	0.31124	0.03048	0.30674	0.0306	0.30892	0.02998	0.30119		0.03048	0.00225	0.03048	0.00859	0.0306	0.00914	0.02998	0.0036		0.03048	0.30899	0.03048	0.29815	0.0306	0.29977	0.02998	0.29759
0.03049	0.31159	0.0305	0.30708	0.03062	0.30926	0.02999	0.30152		0.03049	0.00226	0.0305	0.00862	0.03062	0.00909	0.02999	0.00361		0.03049	0.30932	0.0305	0.29845	0.03062	0.30017	0.02999	0.29791
0.03051	0.31193	0.03052	0.30742	0.03063	0.3096	0.03001	0.30185		0.03051	0.00228	0.03052	0.00865	0.03063	0.00903	0.03001	0.00361		0.03051	0.30965	0.03052	0.29877	0.03063	0.30057	0.03001	0.29824
0.03053	0.31228	0.03054	0.30776	0.03065	0.30994	0.03003	0.30218		0.03053	0.0023	0.03054	0.00868	0.03065	0.00898	0.03003	0.00361		0.03053	0.30998	0.03054	0.29908	0.03065	0.30097	0.03003	0.29857
0.03054	0.31262	0.03055	0.30809	0.03067	0.31029	0.03004	0.30251		0.03054	0.00231	0.03055	0.0087	0.03067	0.00893	0.03004	0.00361		0.03054	0.31031	0.03055	0.2994	0.03067	0.30136	0.03004	0.2989
0.03056	0.31297	0.03057	0.30843	0.03068	0.31063	0.03006	0.30285		0.03056	0.00233	0.03057	0.00872	0.03068	0.00887	0.03006	0.0036		0.03056	0.31064	0.03057	0.29972	0.03068	0.30175	0.03006	0.29924
0.03058	0.31331	0.03059	0.30877	0.0307	0.31097	0.03008	0.30318		0.03058	0.00234	0.03059	0.00873	0.0307	0.00882	0.03008	0.0036		0.03058	0.31097	0.03059	0.30005	0.0307	0.30215	0.03008	0.29958
0.0306	0.31366	0.0306	0.30911	0.03072	0.31131	0.03009	0.30351		0.0306	0.00236	0.0306	0.00874	0.03072	0.00878	0.03009	0.00359		0.0306	0.3113	0.0306	0.30037	0.03072	0.30254	0.03009	0.29992
0.03061	0.314	0.03062	0.30945	0.03073	0.31166	0.03011	0.30384		0.03061	0.00237	0.03062	0.00876	0.03073	0.00873	0.03011	0.00358		0.03061	0.31163	0.03062	0.3007	0.03073	0.30292	0.03011	0.30026
0.03063	0.31435	0.03064	0.30979	0.03075	0.312	0.03013	0.30418		0.03063	0.00238	0.03064	0.00878	0.03075	0.00869	0.03013	0.00357		0.03063	0.31197	0.03064	0.30102	0.03075	0.30331	0.03013	0.30061
0.03065	0.3147	0.03065	0.31013	0.03077	0.31235	0.03014	0.30451		0.03065	0.00239	0.03065	0.00879	0.03077	0.00865	0.03014	0.00356		0.03065	0.31231	0.03065	0.30134	0.03077	0.3037	0.03014	0.30095
0.03066	0.31504	0.03067	0.31048	0.03079	0.31269	0.03016	0.30484		0.03066	0.0024	0.03067	0.0088	0.03079	0.00861	0.03016	0.00354		0.03066	0.31265	0.03067	0.30167	0.03079	0.30408	0.03016	0.30131
0.03068	0.31539	0.03069	0.31082	0.0308	0.31303	0.03018	0.30518		0.03068	0.0024	0.03069	0.00881	0.0308	0.00858	0.03018	0.00352		0.03068	0.31299	0.03069	0.302	0.0308	0.30445	0.03018	0.30166
0.0307	0.31574	0.0307	0.31116	0.03082	0.31338	0.03019	0.30551		0.0307	0.00241	0.0307	0.00882	0.03082	0.00855	0.03019	0.0035		0.0307	0.31333	0.0307	0.30234	0.03082	0.30483	0.03019	0.30201
0.03071	0.31608	0.03072	0.3115	0.03084	0.31372	0.03021	0.30585		0.03071	0.0024	0.03072	0.00882	0.03084	0.00851	0.03021	0.00348		0.03071	0.31368	0.03072	0.30268	0.03084	0.30521	0.03021	0.30237
0.03073	0.31643	0.03074	0.31184	0.03085	0.31407	0.03023	0.30618		0.03073	0.00239	0.03074	0.00883	0.03085	0.00848	0.03023	0.00346		0.03073	0.31404	0.03074	0.30301	0.03085	0.30559	0.03023	0.30272
0.03075	0.31678	0.03076	0.31218	0.03087	0.31441	0.03024	0.30651		0.03075	0.00238	0.03076	0.00884	0.03087	0.00844	0.03024	0.00344		0.03075	0.31439	0.03076	0.30335	0.03087	0.30597	0.03024	0.30307
0.03076	0.31713	0.03077	0.31252	0.03089	0.31476	0.03026	0.30685		0.03076	0.00238	0.03077	0.00884	0.03089	0.00841	0.03026	0.00342		0.03076	0.31475	0.03077	0.30369	0.03089	0.30635	0.03026	0.30343
0.03078	0.31747	0.03079	0.31287	0.0309	0.3151	0.03028	0.30718		0.03078	0.00236	0.03079	0.00884	0.0309	0.00837	0.03028	0.0034		0.03078	0.31511	0.03079	0.30403	0.0309	0.30673	0.03028	0.30379
0.0308	0.31782	0.03081	0.31321	0.03092	0.31545	0.03029	0.30752		0.0308	0.00235	0.03081	0.00883	0.03092	0.00834	0.03029	0.00338		0.0308	0.31547	0.03081	0.30438	0.03092	0.30711	0.03029	0.30414
0.03082	0.31817	0.03082	0.31355	0.03094	0.3158	0.03031	0.30785		0.03082	0.00234	0.03082	0.00882	0.03094	0.00831	0.03031	0.00335		0.03082	0.31583	0.03082	0.30473	0.03094	0.30748	0.03031	0.3045
0.03083	0.31852	0.03084	0.31389	0.03096	0.31614	0.03033	0.30819		0.03083	0.00233	0.03084	0.0088	0.03096	0.00829	0.03033	0.00333		0.03083	0.31619	0.03084	0.30509	0.03096	0.30785	0.03033	0.30486
0.03085	0.31887	0.03086	0.31423	0.03097	0.31649	0.03034	0.30853		0.03085	0.00231	0.03086	0.00877	0.03097	0.00827	0.03034	0.0033		0.03085	0.31656	0.03086	0.30546	0.03097	0.30822	0.03034	0.30522
0.03087	0.31922	0.03087	0.31458	0.03099	0.31684	0.03036	0.30886		0.03087	0.00229	0.03087	0.00874	0.03099	0.00825	0.03036	0.00328		0.03087	0.31693	0.03087	0.30584	0.03099	0.30858	0.03036	0.30558
0.03088	0.31957	0.03089	0.31492	0.03101	0.31718	0.03038	0.3092		0.03088	0.00227	0.03089	0.00871	0.03101	0.00824	0.03038	0.00326		0.03088	0.3173	0.03089	0.30621	0.03101	0.30895	0.03038	0.30594
0.0309	0.31992	0.03091	0.31526	0.03102	0.31753	0.03039	0.30953		0.0309	0.00225	0.03091	0.00868	0.03102	0.00823	0.03039	0.00324		0.0309	0.31767	0.03091	0.30659	0.03102	0.3093	0.03039	0.30629
0.03092	0.32027	0.03092	0.31561	0.03104	0.31788	0.03041	0.30987		0.03092	0.00223	0.03092	0.00864	0.03104	0.00822	0.03041	0.00322		0.03092	0.31804	0.03092	0.30697	0.03104	0.30966	0.03041	0.30665
0.03093	0.32061	0.03094	0.31595	0.03106	0.31822	0.03043	0.31021		0.03093	0.0022	0.03094	0.00861	0.03106	0.00821	0.03043	0.0032		0.03093	0.31841	0.03094	0.30734	0.03106	0.31002	0.03043	0.307
0.03095	0.32096	0.03096	0.3163	0.03107	0.31857	0.03044	0.31054		0.03095	0.00218	0.03096	0.00857	0.03107	0.0082	0.03044	0.00318		0.03095	0.31879	0.03096	0.30772	0.03107	0.31037	0.03044	0.30736
0.03097	0.32131	0.03098	0.31664	0.03109	0.31892	0.03046	0.31088		0.03097	0.00215	0.03098	0.00853	0.03109	0.0082	0.03046	0.00317		0.03097	0.31916	0.03098	0.30811	0.03109	0.31072	0.03046	0.30771
0.03098	0.32167	0.03099	0.31698	0.03111	0.31927	0.03048	0.31122		0.03098	0.00213	0.03099	0.00849	0.03111	0.00821	0.03048	0.00315		0.03098	0.31954	0.03099	0.30849	0.03111	0.31106	0.03048	0.30807
0.031	0.32202	0.03101	0.31733	0.03113	0.31962	0.03049	0.31156		0.031	0.00211	0.03101	0.00844	0.03113	0.00821	0.03049	0.00313		0.031	0.31991	0.03101	0.30889	0.03113	0.31141	0.03049	0.30843
0.03102	0.32237	0.03103	0.31767	0.03114	0.31996	0.03051	0.31189		0.03102	0.00208	0.03103	0.00839	0.03114	0.00821	0.03051	0.00311		0.03102	0.32028	0.03103	0.30928	0.03114	0.31175	0.03051	0.30878
0.03104	0.32272	0.03104	0.31802	0.03116	0.32031	0.03053	0.31223		0.03104	0.00207	0.03104	0.00834	0.03116	0.00822	0.03053	0.00309		0.03104	0.32065	0.03104	0.30968	0.03116	0.31209	0.03053	0.30914
0.03105	0.32307	0.03106	0.31836	0.03118	0.32066	0.03054	0.31257		0.03105	0.00204	0.03106	0.00829	0.03118	0.00823	0.03054	0.00307		0.03105	0.32102	0.03106	0.31008	0.03118	0.31243	0.03054	0.3095
0.03107	0.32342	0.03108	0.31871	0.03119	0.32101	0.03056	0.31291		0.03107	0.00202	0.03108	0.00824	0.03119	0.00824	0.03056	0.00305		0.03107	0.3214	0.03108	0.31048	0.03119	0.31277	0.03056	0.30985
0.03109	0.32377	0.03109	0.31906	0.03121	0.32136	0.03058	0.31325		0.03109	0.002	0.03109	0.00818	0.03121	0.00826	0.03058	0.00304		0.03109	0.32177	0.03109	0.31088	0.03121	0.3131	0.03058	0.31021
0.0311	0.32412	0.03111	0.3194	0.03123	0.32171	0.03059	0.31358		0.0311	0.00198	0.03111	0.00812	0.03123	0.00828	0.03059	0.00302		0.0311	0.32214	0.03111	0.31128	0.03123	0.31343	0.03059	0.31056
0.03112	0.32448	0.03113	0.31975	0.03124	0.32206	0.03061	0.31392		0.03112	0.00196	0.03113	0.00807	0.03124	0.0083	0.03061	0.00301		0.03112	0.32251	0.03113	0.31168	0.03124	0.31376	0.03061	0.31091
0.03114	0.32483	0.03114	0.32009	0.03126	0.32241	0.03063	0.31426		0.03114	0.00195	0.03114	0.00801	0.03126	0.00832	0.03063	0.003		0.03114	0.32288	0.03114	0.31208	0.03126	0.31409	0.03063	0.31127
0.03115	0.32518	0.03116	0.32044	0.03128	0.32276	0.03064	0.3146		0.03115	0.00192	0.03116	0.00796	0.03128	0.00834	0.03064	0.00299		0.03115	0.32326	0.03116	0.31248	0.03128	0.31442	0.03064	0.31161
0.03117	0.32553	0.03118	0.32079	0.0313	0.32311	0.03066	0.31494		0.03117	0.0019	0.03118	0.00791	0.0313	0.00837	0.03066	0.00298		0.03117	0.32363	0.03118	0.31288	0.0313	0.31474	0.03066	0.31196
0.03119	0.32589	0.0312	0.32114	0.03131	0.32346	0.03068	0.31528		0.03119	0.00188	0.0312	0.00786	0.03131	0.00839	0.03068	0.00297		0.03119	0.324	0.0312	0.31327	0.03131	0.31507	0.03068	0.31231
0.03121	0.32624	0.03121	0.32148	0.03133	0.32381	0.03069	0.31562		0.03121	0.00186	0.03121	0.00782	0.03133	0.00841	0.03069	0.00297		0.03121	0.32437	0.03121	0.31366	0.03133	0.3154	0.03069	0.31265
0.03122	0.32659	0.03123	0.32183	0.03135	0.32416	0.03071	0.31596		0.03122	0.00185	0.03123	0.00778	0.03135	0.00844	0.03071	0.00297		0.03122	0.32474	0.03123	0.31405	0.03135	0.31572	0.03071	0.31299
0.03124	0.32694	0.03125	0.32218	0.03136	0.32451	0.03073	0.3163		0.03124	0.00183	0.03125	0.00774	0.03136	0.00847	0.03073	0.00296		0.03124	0.32512	0.03125	0.31444	0.03136	0.31604	0.03073	0.31334
0.03126	0.3273	0.03126	0.32253	0.03138	0.32486	0.03074	0.31664		0.03126	0.00181	0.03126	0.00771	0.03138	0.0085	0.03074	0.00296		0.03126	0.32549	0.03126	0.31482	0.03138	0.31636	0.03074	0.31368
0.03127	0.32765	0.03128	0.32287	0.0314	0.32521	0.03076	0.31698		0.03127	0.0018	0.03128	0.00767	0.0314	0.00853	0.03076	0.00296		0.03127	0.32586	0.03128	0.3152	0.0314	0.31668	0.03076	0.31402
0.03129	0.32801	0.0313	0.32322	0.03141	0.32556	0.03078	0.31732		0.03129	0.00178	0.0313	0.00764	0.03141	0.00856	0.03078	0.00296		0.03129	0.32622	0.0313	0.31558	0.03141	0.317	0.03078	0.31436
0.03131	0.32836	0.03131	0.32357	0.03143	0.32592	0.03079	0.31766		0.03131	0.00177	0.03131	0.00762	0.03143	0.0086	0.03079	0.00296		0.03131	0.32659	0.03131	0.31595	0.03143	0.31732	0.03079	0.3147
0.03132	0.32871	0.03133	0.32392	0.03145	0.32627	0.03081	0.318		0.03132	0.00175	0.03133	0.0076	0.03145	0.00864	0.03081	0.00296		0.03132	0.32696	0.03133	0.31632	0.03145	0.31763	0.03081	0.31505
0.03134	0.32907	0.03135	0.32427	0.03147	0.32662	0.03083	0.31834		0.03134	0.00174	0.03135	0.00758	0.03147	0.00867	0.03083	0.00296		0.03134	0.32733	0.03135	0.31669	0.03147	0.31795	0.03083	0.31538
0.03136	0.32942	0.03137	0.32462	0.03148	0.32697	0.03084	0.31869		0.03136	0.00172	0.03137	0.00757	0.03148	0.00872	0.03084	0.00297		0.03136	0.3277	0.03137	0.31705	0.03148	0.31826	0.03084	0.31572
0.03137	0.32978	0.03138	0.32497	0.0315	0.32732	0.03086	0.31903		0.03137	0.00172	0.03138	0.00755	0.0315	0.00876	0.03086	0.00297		0.03137	0.32806	0.03138	0.31742	0.0315	0.31857	0.03086	0.31605
0.03139	0.33013	0.0314	0.32532	0.03152	0.32768	0.03088	0.31937		0.03139	0.00171	0.0314	0.00753	0.03152	0.0088	0.03088	0.00298		0.03139	0.32843	0.0314	0.31778	0.03152	0.31887	0.03088	0.31639
0.03141	0.33049	0.03142	0.32567	0.03153	0.32803	0.03089	0.31971		0.03141	0.0017	0.03142	0.00752	0.03153	0.00885	0.03089	0.00299		0.03141	0.32879	0.03142	0.31815	0.03153	0.31918	0.03089	0.31672
0.03143	0.33085	0.03143	0.32602	0.03155	0.32838	0.03091	0.32005		0.03143	0.00169	0.03143	0.0075	0.03155	0.00889	0.03091	0.003		0.03143	0.32915	0.03143	0.31851	0.03155	0.31949	0.03091	0.31706
0.03144	0.3312	0.03145	0.32637	0.03157	0.32873	0.03093	0.3204		0.03144	0.00169	0.03145	0.0075	0.03157	0.00894	0.03093	0.00301		0.03144	0.32952	0.03145	0.31887	0.03157	0.3198	0.03093	0.31739
0.03146	0.33156	0.03147	0.32672	0.03158	0.32909	0.03094	0.32074		0.03146	0.00168	0.03147	0.00749	0.03158	0.00898	0.03094	0.00301		0.03146	0.32988	0.03147	0.31923	0.03158	0.32011	0.03094	0.31773
0.03148	0.33191	0.03148	0.32707	0.0316	0.32944	0.03096	0.32108		0.03148	0.00167	0.03148	0.00749	0.0316	0.00902	0.03096	0.00302		0.03148	0.33024	0.03148	0.31958	0.0316	0.32042	0.03096	0.31806
0.03149	0.33227	0.0315	0.32742	0.03162	0.32979	0.03098	0.32142		0.03149	0.00167	0.0315	0.00749	0.03162	0.00907	0.03098	0.00303		0.03149	0.3306	0.0315	0.31993	0.03162	0.32073	0.03098	0.31839
0.03151	0.33263	0.03152	0.32777	0.03164	0.33015	0.03099	0.32177		0.03151	0.00166	0.03152	0.0075	0.03164	0.00911	0.03099	0.00304		0.03151	0.33096	0.03152	0.32027	0.03164	0.32104	0.03099	0.31873
0.03153	0.33298	0.03153	0.32812	0.03165	0.3305	0.03101	0.32211		0.03153	0.00166	0.03153	0.0075	0.03165	0.00916	0.03101	0.00305		0.03153	0.33132	0.03153	0.32062	0.03165	0.32134	0.03101	0.31906
0.03154	0.33334	0.03155	0.32847	0.03167	0.33086	0.03102	0.32245		0.03154	0.00166	0.03155	0.00751	0.03167	0.00921	0.03102	0.00306		0.03154	0.33168	0.03155	0.32096	0.03167	0.32165	0.03102	0.31939
0.03156	0.3337	0.03157	0.32882	0.03169	0.33121	0.03104	0.3228		0.03156	0.00166	0.03157	0.00752	0.03169	0.00926	0.03104	0.00307		0.03156	0.33204	0.03157	0.32131	0.03169	0.32195	0.03104	0.31973
0.03158	0.33405	0.03159	0.32918	0.0317	0.33156	0.03106	0.32314		0.03158	0.00166	0.03159	0.00753	0.0317	0.00931	0.03106	0.00308		0.03158	0.33239	0.03159	0.32164	0.0317	0.32225	0.03106	0.32006
0.03159	0.33441	0.0316	0.32953	0.03172	0.33192	0.03107	0.32348		0.03159	0.00166	0.0316	0.00755	0.03172	0.00936	0.03107	0.00309		0.03159	0.33275	0.0316	0.32198	0.03172	0.32255	0.03107	0.32039
0.03161	0.33477	0.03162	0.32988	0.03174	0.33227	0.03109	0.32383		0.03161	0.00167	0.03162	0.00757	0.03174	0.00942	0.03109	0.0031		0.03161	0.3331	0.03162	0.32231	0.03174	0.32286	0.03109	0.32072
0.03163	0.33513	0.03164	0.33023	0.03175	0.33263	0.03111	0.32417		0.03163	0.00167	0.03164	0.00759	0.03175	0.00947	0.03111	0.00312		0.03163	0.33345	0.03164	0.32264	0.03175	0.32316	0.03111	0.32105
0.03165	0.33549	0.03165	0.33058	0.03177	0.33298	0.03112	0.32452		0.03165	0.00167	0.03165	0.00762	0.03177	0.00952	0.03112	0.00313		0.03165	0.33381	0.03165	0.32297	0.03177	0.32346	0.03112	0.32138
0.03166	0.33584	0.03167	0.33094	0.03179	0.33334	0.03114	0.32486		0.03166	0.00168	0.03167	0.00765	0.03179	0.00957	0.03114	0.00315		0.03166	0.33416	0.03167	0.32329	0.03179	0.32377	0.03114	0.32172
0.03168	0.3362	0.03169	0.33129	0.03181	0.33369	0.03116	0.32521		0.03168	0.00169	0.03169	0.00768	0.03181	0.00962	0.03116	0.00316		0.03168	0.33451	0.03169	0.32361	0.03181	0.32408	0.03116	0.32204
0.0317	0.33656	0.0317	0.33164	0.03182	0.33405	0.03117	0.32555		0.0317	0.00169	0.0317	0.00771	0.03182	0.00966	0.03117	0.00318		0.0317	0.33487	0.0317	0.32393	0.03182	0.32439	0.03117	0.32237
0.03171	0.33692	0.03172	0.332	0.03184	0.3344	0.03119	0.3259		0.03171	0.0017	0.03172	0.00774	0.03184	0.00971	0.03119	0.0032		0.03171	0.33522	0.03172	0.32425	0.03184	0.3247	0.03119	0.3227
0.03173	0.33728	0.03174	0.33235	0.03186	0.33476	0.03121	0.32624		0.03173	0.00171	0.03174	0.00778	0.03186	0.00974	0.03121	0.00322		0.03173	0.33557	0.03174	0.32457	0.03186	0.32501	0.03121	0.32303
0.03175	0.33764	0.03175	0.3327	0.03187	0.33512	0.03122	0.32659		0.03175	0.00171	0.03175	0.00782	0.03187	0.00978	0.03122	0.00323		0.03175	0.33592	0.03175	0.32489	0.03187	0.32534	0.03122	0.32335
0.03176	0.338	0.03177	0.33306	0.03189	0.33547	0.03124	0.32693		0.03176	0.00172	0.03177	0.00786	0.03189	0.0098	0.03124	0.00325		0.03176	0.33628	0.03177	0.32519	0.03189	0.32567	0.03124	0.32368
0.03178	0.33836	0.03179	0.33341	0.03191	0.33583	0.03126	0.32728		0.03178	0.00172	0.03179	0.00791	0.03191	0.00982	0.03126	0.00327		0.03178	0.33663	0.03179	0.3255	0.03191	0.32601	0.03126	0.32401
0.0318	0.33872	0.03181	0.33376	0.03192	0.33618	0.03127	0.32762		0.0318	0.00173	0.03181	0.00795	0.03192	0.00982	0.03127	0.00329		0.0318	0.33698	0.03181	0.32581	0.03192	0.32636	0.03127	0.32434
0.03181	0.33908	0.03182	0.33412	0.03194	0.33654	0.03129	0.32797		0.03181	0.00174	0.03182	0.008	0.03194	0.00981	0.03129	0.00331		0.03181	0.33733	0.03182	0.32612	0.03194	0.32673	0.03129	0.32466
0.03183	0.33944	0.03184	0.33447	0.03196	0.3369	0.03131	0.32832		0.03183	0.00175	0.03184	0.00805	0.03196	0.00979	0.03131	0.00333		0.03183	0.33769	0.03184	0.32642	0.03196	0.32711	0.03131	0.32499
0.03185	0.3398	0.03186	0.33483	0.03198	0.33726	0.03132	0.32866		0.03185	0.00175	0.03186	0.00811	0.03198	0.00976	0.03132	0.00335		0.03185	0.33804	0.03186	0.32672	0.03198	0.32749	0.03132	0.32531
0.03187	0.34016	0.03187	0.33518	0.03199	0.33761	0.03134	0.32901		0.03187	0.00176	0.03187	0.00816	0.03199	0.00973	0.03134	0.00337		0.03187	0.3384	0.03187	0.32702	0.03199	0.32788	0.03134	0.32564
0.03188	0.34052	0.03189	0.33554	0.03201	0.33797	0.03136	0.32936		0.03188	0.00177	0.03189	0.00822	0.03201	0.0097	0.03136	0.0034		0.03188	0.33875	0.03189	0.32732	0.03201	0.32827	0.03136	0.32596
0.0319	0.34088	0.03191	0.33589	0.03203	0.33833	0.03137	0.3297		0.0319	0.00178	0.03191	0.00828	0.03203	0.00966	0.03137	0.00342		0.0319	0.3391	0.03191	0.32762	0.03203	0.32866	0.03137	0.32629
0.03192	0.34124	0.03192	0.33625	0.03204	0.33869	0.03139	0.33005		0.03192	0.00179	0.03192	0.00833	0.03204	0.00963	0.03139	0.00344		0.03192	0.33945	0.03192	0.32791	0.03204	0.32906	0.03139	0.32661
0.03193	0.3416	0.03194	0.3366	0.03206	0.33904	0.03141	0.3304		0.03193	0.0018	0.03194	0.00839	0.03206	0.0096	0.03141	0.00346		0.03193	0.3398	0.03194	0.32821	0.03206	0.32944	0.03141	0.32694
0.03195	0.34196	0.03196	0.33696	0.03208	0.3394	0.03142	0.33075		0.03195	0.00181	0.03196	0.00845	0.03208	0.00957	0.03142	0.00348		0.03195	0.34015	0.03196	0.3285	0.03208	0.32983	0.03142	0.32727
0.03197	0.34232	0.03197	0.33731	0.03209	0.33976	0.03144	0.33109		0.03197	0.00182	0.03197	0.00851	0.03209	0.00955	0.03144	0.00349		0.03197	0.3405	0.03197	0.3288	0.03209	0.33021	0.03144	0.3276
0.03198	0.34269	0.03199	0.33767	0.03211	0.34012	0.03146	0.33144		0.03198	0.00183	0.03199	0.00857	0.03211	0.00952	0.03146	0.00351		0.03198	0.34085	0.03199	0.3291	0.03211	0.3306	0.03146	0.32793
0.032	0.34305	0.03201	0.33802	0.03213	0.34048	0.03147	0.33179		0.032	0.00185	0.03201	0.00864	0.03213	0.0095	0.03147	0.00352		0.032	0.3412	0.03201	0.32939	0.03213	0.33098	0.03147	0.32827
0.03202	0.34341	0.03203	0.33838	0.03215	0.34084	0.03149	0.33214		0.03202	0.00186	0.03203	0.0087	0.03215	0.00947	0.03149	0.00353		0.03202	0.34155	0.03203	0.32968	0.03215	0.33137	0.03149	0.32861
0.03203	0.34377	0.03204	0.33874	0.03216	0.3412	0.03151	0.33249		0.03203	0.00187	0.03204	0.00877	0.03216	0.00944	0.03151	0.00354		0.03203	0.3419	0.03204	0.32997	0.03216	0.33175	0.03151	0.32894
0.03205	0.34413	0.03206	0.33909	0.03218	0.34156	0.03152	0.33284		0.03205	0.00188	0.03206	0.00883	0.03218	0.00942	0.03152	0.00356		0.03205	0.34225	0.03206	0.33026	0.03218	0.33214	0.03152	0.32928
0.03207	0.3445	0.03208	0.33945	0.0322	0.34192	0.03154	0.33319		0.03207	0.00189	0.03208	0.0089	0.0322	0.00939	0.03154	0.00357		0.03207	0.34261	0.03208	0.33055	0.0322	0.33252	0.03154	0.32961
0.03209	0.34486	0.03209	0.33981	0.03221	0.34228	0.03156	0.33353		0.03209	0.0019	0.03209	0.00896	0.03221	0.00936	0.03156	0.00358		0.03209	0.34296	0.03209	0.33085	0.03221	0.33292	0.03156	0.32995
0.0321	0.34522	0.03211	0.34016	0.03223	0.34264	0.03157	0.33388		0.0321	0.00191	0.03211	0.00902	0.03223	0.00933	0.03157	0.00359		0.0321	0.34331	0.03211	0.33114	0.03223	0.33331	0.03157	0.33029
0.03212	0.34559	0.03213	0.34052	0.03225	0.343	0.03159	0.33423		0.03212	0.00193	0.03213	0.00908	0.03225	0.00929	0.03159	0.0036		0.03212	0.34366	0.03213	0.33144	0.03225	0.33371	0.03159	0.33064
0.03214	0.34595	0.03214	0.34088	0.03226	0.34336	0.03161	0.33458		0.03214	0.00194	0.03214	0.00913	0.03226	0.00925	0.03161	0.00361		0.03214	0.34402	0.03214	0.33175	0.03226	0.33411	0.03161	0.33098
0.03215	0.34631	0.03216	0.34124	0.03228	0.34372	0.03162	0.33493		0.03215	0.00194	0.03216	0.00918	0.03228	0.00921	0.03162	0.00362		0.03215	0.34437	0.03216	0.33206	0.03228	0.33451	0.03162	0.33131
0.03217	0.34668	0.03218	0.34159	0.0323	0.34408	0.03164	0.33528		0.03217	0.00196	0.03218	0.00922	0.0323	0.00916	0.03164	0.00362		0.03217	0.34472	0.03218	0.33238	0.0323	0.33492	0.03164	0.33166
0.03219	0.34704	0.03219	0.34195	0.03232	0.34444	0.03166	0.33563		0.03219	0.00197	0.03219	0.00925	0.03232	0.00912	0.03166	0.00362		0.03219	0.34507	0.03219	0.3327	0.03232	0.33532	0.03166	0.33201
0.0322	0.34741	0.03221	0.34231	0.03233	0.3448	0.03167	0.33598		0.0322	0.00198	0.03221	0.00928	0.03233	0.00907	0.03167	0.00362		0.0322	0.34543	0.03221	0.33303	0.03233	0.33573	0.03167	0.33236
0.03222	0.34777	0.03223	0.34267	0.03235	0.34517	0.03169	0.33633		0.03222	0.00199	0.03223	0.0093	0.03235	0.00903	0.03169	0.00362		0.03222	0.34578	0.03223	0.33336	0.03235	0.33614	0.03169	0.33271
0.03224	0.34814	0.03225	0.34302	0.03237	0.34553	0.03171	0.33668		0.03224	0.00199	0.03225	0.00932	0.03237	0.00899	0.03171	0.00361		0.03224	0.34614	0.03225	0.3337	0.03237	0.33654	0.03171	0.33307
0.03226	0.3485	0.03226	0.34338	0.03238	0.34589	0.03172	0.33703		0.03226	0.002	0.03226	0.00934	0.03238	0.00894	0.03172	0.00361		0.03226	0.3465	0.03226	0.33405	0.03238	0.33694	0.03172	0.33343
0.03227	0.34887	0.03228	0.34374	0.0324	0.34625	0.03174	0.33739		0.03227	0.002	0.03228	0.00934	0.0324	0.0089	0.03174	0.0036		0.03227	0.34686	0.03228	0.3344	0.0324	0.33735	0.03174	0.33378
0.03229	0.34923	0.0323	0.3441	0.03242	0.34661	0.03176	0.33774		0.03229	0.002	0.0323	0.00934	0.03242	0.00886	0.03176	0.00359		0.03229	0.34723	0.0323	0.33476	0.03242	0.33776	0.03176	0.33414
0.03231	0.3496	0.03231	0.34446	0.03243	0.34698	0.03177	0.33809		0.03231	0.002	0.03231	0.00934	0.03243	0.00882	0.03177	0.00359		0.03231	0.3476	0.03231	0.33512	0.03243	0.33816	0.03177	0.3345
0.03232	0.34996	0.03233	0.34482	0.03245	0.34734	0.03179	0.33844		0.03232	0.00199	0.03233	0.00933	0.03245	0.00878	0.03179	0.00358		0.03232	0.34797	0.03233	0.33548	0.03245	0.33856	0.03179	0.33486
0.03234	0.35033	0.03235	0.34518	0.03247	0.3477	0.03181	0.33879		0.03234	0.00199	0.03235	0.00932	0.03247	0.00874	0.03181	0.00357		0.03234	0.34834	0.03235	0.33586	0.03247	0.33896	0.03181	0.33522
0.03236	0.35069	0.03236	0.34554	0.03249	0.34807	0.03182	0.33914		0.03236	0.00198	0.03236	0.0093	0.03249	0.00871	0.03182	0.00357		0.03236	0.34871	0.03236	0.33623	0.03249	0.33936	0.03182	0.33558
0.03237	0.35106	0.03238	0.3459	0.0325	0.34843	0.03184	0.3395		0.03237	0.00197	0.03238	0.00928	0.0325	0.00868	0.03184	0.00355		0.03237	0.34909	0.03238	0.33662	0.0325	0.33976	0.03184	0.33594
0.03239	0.35143	0.0324	0.34626	0.03252	0.3488	0.03186	0.33985		0.03239	0.00196	0.0324	0.00925	0.03252	0.00864	0.03186	0.00354		0.03239	0.34947	0.0324	0.337	0.03252	0.34015	0.03186	0.33631
0.03241	0.35179	0.03242	0.34662	0.03254	0.34916	0.03187	0.3402		0.03241	0.00195	0.03242	0.00923	0.03254	0.00862	0.03187	0.00353		0.03241	0.34984	0.03242	0.33739	0.03254	0.34054	0.03187	0.33667
0.03242	0.35216	0.03243	0.34698	0.03255	0.34952	0.03189	0.34055		0.03242	0.00194	0.03243	0.00919	0.03255	0.00859	0.03189	0.00352		0.03242	0.35022	0.03243	0.33779	0.03255	0.34094	0.03189	0.33704
0.03244	0.35253	0.03245	0.34734	0.03257	0.34989	0.03191	0.34091		0.03244	0.00192	0.03245	0.00915	0.03257	0.00857	0.03191	0.0035		0.03244	0.3506	0.03245	0.33818	0.03257	0.34132	0.03191	0.3374
0.03246	0.35289	0.03247	0.3477	0.03259	0.35025	0.03192	0.34126		0.03246	0.00191	0.03247	0.00912	0.03259	0.00855	0.03192	0.00349		0.03246	0.35099	0.03247	0.33858	0.03259	0.3417	0.03192	0.33777
0.03248	0.35326	0.03248	0.34806	0.0326	0.35062	0.03194	0.34161		0.03248	0.00189	0.03248	0.00908	0.0326	0.00854	0.03194	0.00347		0.03248	0.35137	0.03248	0.33898	0.0326	0.34208	0.03194	0.33814
0.03249	0.35363	0.0325	0.34842	0.03262	0.35098	0.03196	0.34197		0.03249	0.00187	0.0325	0.00904	0.03262	0.00852	0.03196	0.00345		0.03249	0.35176	0.0325	0.33939	0.03262	0.34246	0.03196	0.33851
0.03251	0.354	0.03252	0.34878	0.03264	0.35135	0.03197	0.34232		0.03251	0.00185	0.03252	0.00899	0.03264	0.00851	0.03197	0.00344		0.03251	0.35214	0.03252	0.33979	0.03264	0.34284	0.03197	0.33888
0.03253	0.35436	0.03253	0.34915	0.03266	0.35171	0.03199	0.34267		0.03253	0.00183	0.03253	0.00895	0.03266	0.00851	0.03199	0.00342		0.03253	0.35253	0.03253	0.3402	0.03266	0.34321	0.03199	0.33925
0.03254	0.35473	0.03255	0.34951	0.03267	0.35208	0.03201	0.34303		0.03254	0.00181	0.03255	0.0089	0.03267	0.0085	0.03201	0.00341		0.03254	0.35292	0.03255	0.34061	0.03267	0.34358	0.03201	0.33962
0.03256	0.3551	0.03257	0.34987	0.03269	0.35245	0.03202	0.34338		0.03256	0.00179	0.03257	0.00885	0.03269	0.00849	0.03202	0.00339		0.03256	0.35331	0.03257	0.34102	0.03269	0.34395	0.03202	0.33999
0.03258	0.35547	0.03258	0.35023	0.03271	0.35281	0.03204	0.34374		0.03258	0.00177	0.03258	0.0088	0.03271	0.00849	0.03204	0.00337		0.03258	0.3537	0.03258	0.34143	0.03271	0.34433	0.03204	0.34037
0.03259	0.35584	0.0326	0.35059	0.03272	0.35318	0.03206	0.34409		0.03259	0.00176	0.0326	0.00876	0.03272	0.00849	0.03206	0.00334		0.03259	0.35408	0.0326	0.34184	0.03272	0.34469	0.03206	0.34075
0.03261	0.35621	0.03262	0.35096	0.03274	0.35355	0.03207	0.34445		0.03261	0.00174	0.03262	0.00871	0.03274	0.00849	0.03207	0.00333		0.03261	0.35447	0.03262	0.34224	0.03274	0.34505	0.03207	0.34112
0.03263	0.35658	0.03264	0.35132	0.03276	0.35391	0.03209	0.3448		0.03263	0.00172	0.03264	0.00867	0.03276	0.0085	0.03209	0.00331		0.03263	0.35486	0.03264	0.34265	0.03276	0.34541	0.03209	0.34149
0.03264	0.35695	0.03265	0.35168	0.03277	0.35428	0.03211	0.34516		0.03264	0.0017	0.03265	0.00864	0.03277	0.00851	0.03211	0.00329		0.03264	0.35524	0.03265	0.34305	0.03277	0.34577	0.03211	0.34187
0.03266	0.35731	0.03267	0.35205	0.03279	0.35465	0.03212	0.34551		0.03266	0.00168	0.03267	0.0086	0.03279	0.00852	0.03212	0.00327		0.03266	0.35563	0.03267	0.34345	0.03279	0.34612	0.03212	0.34224
0.03268	0.35768	0.03269	0.35241	0.03281	0.35501	0.03214	0.34587		0.03268	0.00167	0.03269	0.00856	0.03281	0.00854	0.03214	0.00325		0.03268	0.35602	0.03269	0.34385	0.03281	0.34648	0.03214	0.34261
0.0327	0.35805	0.0327	0.35277	0.03283	0.35538	0.03216	0.34622		0.0327	0.00165	0.0327	0.00852	0.03283	0.00855	0.03216	0.00324		0.0327	0.3564	0.0327	0.34425	0.03283	0.34683	0.03216	0.34298
0.03271	0.35842	0.03272	0.35314	0.03284	0.35575	0.03217	0.34658		0.03271	0.00163	0.03272	0.00849	0.03284	0.00856	0.03217	0.00322		0.03271	0.35679	0.03272	0.34465	0.03284	0.34719	0.03217	0.34336
0.03273	0.3588	0.03274	0.3535	0.03286	0.35612	0.03219	0.34694		0.03273	0.00162	0.03274	0.00845	0.03286	0.00858	0.03219	0.0032		0.03273	0.35718	0.03274	0.34505	0.03286	0.34754	0.03219	0.34373
0.03275	0.35917	0.03275	0.35387	0.03288	0.35648	0.03221	0.34729		0.03275	0.00161	0.03275	0.00842	0.03288	0.0086	0.03221	0.00319		0.03275	0.35756	0.03275	0.34545	0.03288	0.34789	0.03221	0.3441
0.03276	0.35954	0.03277	0.35423	0.03289	0.35685	0.03222	0.34765		0.03276	0.00159	0.03277	0.00838	0.03289	0.00862	0.03222	0.00317		0.03276	0.35794	0.03277	0.34585	0.03289	0.34823	0.03222	0.34448
0.03278	0.35991	0.03279	0.3546	0.03291	0.35722	0.03224	0.34801		0.03278	0.00158	0.03279	0.00835	0.03291	0.00864	0.03224	0.00316		0.03278	0.35833	0.03279	0.34625	0.03291	0.34858	0.03224	0.34485
0.0328	0.36028	0.0328	0.35496	0.03293	0.35759	0.03226	0.34836		0.0328	0.00157	0.0328	0.00832	0.03293	0.00867	0.03226	0.00314		0.0328	0.35871	0.0328	0.34664	0.03293	0.34892	0.03226	0.34522
0.03281	0.36065	0.03282	0.35533	0.03294	0.35796	0.03227	0.34872		0.03281	0.00155	0.03282	0.0083	0.03294	0.0087	0.03227	0.00313		0.03281	0.3591	0.03282	0.34703	0.03294	0.34926	0.03227	0.34559
0.03283	0.36102	0.03284	0.35569	0.03296	0.35833	0.03229	0.34908		0.03283	0.00154	0.03284	0.00827	0.03296	0.00873	0.03229	0.00311		0.03283	0.35948	0.03284	0.34742	0.03296	0.3496	0.03229	0.34596
0.03285	0.36139	0.03286	0.35606	0.03298	0.3587	0.03231	0.34943		0.03285	0.00153	0.03286	0.00825	0.03298	0.00876	0.03231	0.0031		0.03285	0.35986	0.03286	0.34781	0.03298	0.34994	0.03231	0.34634
0.03286	0.36177	0.03287	0.35642	0.033	0.35907	0.03232	0.34979		0.03286	0.00152	0.03287	0.00823	0.033	0.0088	0.03232	0.00308		0.03286	0.36025	0.03287	0.3482	0.033	0.35027	0.03232	0.34671
0.03288	0.36214	0.03289	0.35679	0.03301	0.35944	0.03234	0.35015		0.03288	0.0015	0.03289	0.00821	0.03301	0.00884	0.03234	0.00307		0.03288	0.36063	0.03289	0.34858	0.03301	0.3506	0.03234	0.34708
0.0329	0.36251	0.03291	0.35716	0.03303	0.35981	0.03236	0.35051		0.0329	0.00149	0.03291	0.0082	0.03303	0.00887	0.03236	0.00306		0.0329	0.36102	0.03291	0.34896	0.03303	0.35093	0.03236	0.34745
0.03292	0.36288	0.03292	0.35752	0.03305	0.36017	0.03237	0.35087		0.03292	0.00148	0.03292	0.00819	0.03305	0.00892	0.03237	0.00305		0.03292	0.36141	0.03292	0.34934	0.03305	0.35126	0.03237	0.34781
0.03293	0.36326	0.03294	0.35789	0.03306	0.36055	0.03239	0.35123		0.03293	0.00146	0.03294	0.00818	0.03306	0.00896	0.03239	0.00305		0.03293	0.36179	0.03294	0.34971	0.03306	0.35159	0.03239	0.34818
0.03295	0.36363	0.03296	0.35826	0.03308	0.36092	0.03241	0.35158		0.03295	0.00145	0.03296	0.00817	0.03308	0.009	0.03241	0.00304		0.03295	0.36218	0.03296	0.35009	0.03308	0.35192	0.03241	0.34855
0.03297	0.364	0.03297	0.35862	0.0331	0.36129	0.03242	0.35194		0.03297	0.00144	0.03297	0.00817	0.0331	0.00904	0.03242	0.00303		0.03297	0.36256	0.03297	0.35046	0.0331	0.35225	0.03242	0.34891
0.03298	0.36437	0.03299	0.35899	0.03311	0.36166	0.03244	0.3523		0.03298	0.00142	0.03299	0.00817	0.03311	0.00908	0.03244	0.00303		0.03298	0.36295	0.03299	0.35083	0.03311	0.35258	0.03244	0.34927
0.033	0.36475	0.03301	0.35936	0.03313	0.36203	0.03246	0.35266		0.033	0.00141	0.03301	0.00816	0.03313	0.00912	0.03246	0.00303		0.033	0.36334	0.03301	0.3512	0.03313	0.35291	0.03246	0.34963
0.03302	0.36512	0.03302	0.35973	0.03315	0.3624	0.03247	0.35302		0.03302	0.0014	0.03302	0.00816	0.03315	0.00915	0.03247	0.00302		0.03302	0.36373	0.03302	0.35156	0.03315	0.35324	0.03247	0.35
0.03303	0.3655	0.03304	0.3601	0.03317	0.36277	0.03249	0.35338		0.03303	0.00138	0.03304	0.00816	0.03317	0.00919	0.03249	0.00303		0.03303	0.36411	0.03304	0.35193	0.03317	0.35358	0.03249	0.35035
0.03305	0.36587	0.03306	0.36046	0.03318	0.36314	0.03251	0.35374		0.03305	0.00137	0.03306	0.00816	0.03318	0.00923	0.03251	0.00303		0.03305	0.3645	0.03306	0.3523	0.03318	0.35391	0.03251	0.35071
0.03307	0.36624	0.03308	0.36083	0.0332	0.36351	0.03252	0.3541		0.03307	0.00136	0.03308	0.00817	0.0332	0.00927	0.03252	0.00304		0.03307	0.36488	0.03308	0.35266	0.0332	0.35424	0.03252	0.35106
0.03308	0.36662	0.03309	0.3612	0.03322	0.36388	0.03254	0.35446		0.03308	0.00135	0.03309	0.00817	0.03322	0.00931	0.03254	0.00304		0.03308	0.36526	0.03309	0.35303	0.03322	0.35457	0.03254	0.35142
0.0331	0.36699	0.03311	0.36157	0.03323	0.36425	0.03256	0.35482		0.0331	0.00135	0.03311	0.00818	0.03323	0.00935	0.03256	0.00305		0.0331	0.36564	0.03311	0.35339	0.03323	0.35491	0.03256	0.35177
0.03312	0.36737	0.03313	0.36194	0.03325	0.36463	0.03257	0.35518		0.03312	0.00134	0.03313	0.00819	0.03325	0.00939	0.03257	0.00306		0.03312	0.36603	0.03313	0.35375	0.03325	0.35524	0.03257	0.35212
0.03314	0.36774	0.03314	0.36231	0.03327	0.365	0.03259	0.35554		0.03314	0.00134	0.03314	0.00819	0.03327	0.00943	0.03259	0.00307		0.03314	0.36641	0.03314	0.35411	0.03327	0.35557	0.03259	0.35247
0.03315	0.36812	0.03316	0.36268	0.03328	0.36537	0.03261	0.3559		0.03315	0.00133	0.03316	0.0082	0.03328	0.00947	0.03261	0.00308		0.03315	0.36679	0.03316	0.35447	0.03328	0.3559	0.03261	0.35283
0.03317	0.3685	0.03318	0.36305	0.0333	0.36574	0.03262	0.35626		0.03317	0.00133	0.03318	0.00821	0.0333	0.00951	0.03262	0.00309		0.03317	0.36717	0.03318	0.35483	0.0333	0.35623	0.03262	0.35318
0.03319	0.36887	0.03319	0.36341	0.03332	0.36612	0.03264	0.35663		0.03319	0.00132	0.03319	0.00822	0.03332	0.00956	0.03264	0.0031		0.03319	0.36755	0.03319	0.35519	0.03332	0.35656	0.03264	0.35353
0.0332	0.36925	0.03321	0.36378	0.03333	0.36649	0.03266	0.35699		0.0332	0.00132	0.03321	0.00824	0.03333	0.0096	0.03266	0.00311		0.0332	0.36793	0.03321	0.35555	0.03333	0.35689	0.03266	0.35388
0.03322	0.36962	0.03323	0.36415	0.03335	0.36686	0.03267	0.35735		0.03322	0.00132	0.03323	0.00825	0.03335	0.00965	0.03267	0.00312		0.03322	0.36831	0.03323	0.3559	0.03335	0.35722	0.03267	0.35423
0.03324	0.37	0.03324	0.36452	0.03337	0.36723	0.03269	0.35771		0.03324	0.00131	0.03324	0.00826	0.03337	0.0097	0.03269	0.00313		0.03324	0.36869	0.03324	0.35626	0.03337	0.35754	0.03269	0.35458
0.03325	0.37038	0.03326	0.3649	0.03339	0.36761	0.03271	0.35807		0.03325	0.00131	0.03326	0.00828	0.03339	0.00974	0.03271	0.00315		0.03325	0.36907	0.03326	0.35661	0.03339	0.35786	0.03271	0.35492
0.03327	0.37075	0.03328	0.36527	0.0334	0.36798	0.03272	0.35843		0.03327	0.00131	0.03328	0.0083	0.0334	0.00979	0.03272	0.00317		0.03327	0.36945	0.03328	0.35696	0.0334	0.35819	0.03272	0.35527
0.03329	0.37113	0.0333	0.36564	0.03342	0.36836	0.03274	0.3588		0.03329	0.00131	0.0333	0.00832	0.03342	0.00983	0.03274	0.00318		0.03329	0.36982	0.0333	0.35732	0.03342	0.35852	0.03274	0.35561
0.0333	0.37151	0.03331	0.36601	0.03344	0.36873	0.03276	0.35916		0.0333	0.00131	0.03331	0.00834	0.03344	0.00988	0.03276	0.0032		0.0333	0.3702	0.03331	0.35767	0.03344	0.35885	0.03276	0.35596
0.03332	0.37188	0.03333	0.36638	0.03345	0.3691	0.03277	0.35952		0.03332	0.00131	0.03333	0.00836	0.03345	0.00992	0.03277	0.00322		0.03332	0.37057	0.03333	0.35802	0.03345	0.35918	0.03277	0.3563
0.03334	0.37226	0.03335	0.36675	0.03347	0.36948	0.03279	0.35988		0.03334	0.00132	0.03335	0.00838	0.03347	0.00996	0.03279	0.00324		0.03334	0.37094	0.03335	0.35837	0.03347	0.35952	0.03279	0.35664
0.03336	0.37264	0.03336	0.36712	0.03349	0.36985	0.03281	0.36025		0.03336	0.00132	0.03336	0.0084	0.03349	0.00999	0.03281	0.00326		0.03336	0.37132	0.03336	0.35872	0.03349	0.35986	0.03281	0.35699
0.03337	0.37302	0.03338	0.36749	0.0335	0.37023	0.03282	0.36061		0.03337	0.00133	0.03338	0.00842	0.0335	0.01002	0.03282	0.00328		0.03337	0.37169	0.03338	0.35907	0.0335	0.36021	0.03282	0.35733
0.03339	0.37339	0.0334	0.36786	0.03352	0.3706	0.03284	0.36097		0.03339	0.00133	0.0334	0.00845	0.03352	0.01003	0.03284	0.0033		0.03339	0.37206	0.0334	0.35942	0.03352	0.36057	0.03284	0.35767
0.03341	0.37377	0.03341	0.36824	0.03354	0.37098	0.03286	0.36134		0.03341	0.00134	0.03341	0.00847	0.03354	0.01004	0.03286	0.00332		0.03341	0.37244	0.03341	0.35977	0.03354	0.36094	0.03286	0.35802
0.03342	0.37415	0.03343	0.36861	0.03356	0.37135	0.03287	0.3617		0.03342	0.00135	0.03343	0.0085	0.03356	0.01004	0.03287	0.00334		0.03342	0.37281	0.03343	0.36011	0.03356	0.36131	0.03287	0.35836
0.03344	0.37453	0.03345	0.36898	0.03357	0.37173	0.03289	0.36207		0.03344	0.00135	0.03345	0.00853	0.03357	0.01003	0.03289	0.00336		0.03344	0.37318	0.03345	0.36045	0.03357	0.3617	0.03289	0.35871
0.03346	0.37491	0.03347	0.36935	0.03359	0.3721	0.03291	0.36243		0.03346	0.00136	0.03347	0.00856	0.03359	0.01002	0.03291	0.00338		0.03346	0.37355	0.03347	0.36079	0.03359	0.36208	0.03291	0.35905
0.03347	0.37529	0.03348	0.36973	0.03361	0.37248	0.03292	0.36279		0.03347	0.00137	0.03348	0.0086	0.03361	0.01	0.03292	0.0034		0.03347	0.37392	0.03348	0.36113	0.03361	0.36247	0.03292	0.35939
0.03349	0.37567	0.0335	0.3701	0.03362	0.37285	0.03294	0.36316		0.03349	0.00138	0.0335	0.00863	0.03362	0.00998	0.03294	0.00342		0.03349	0.37428	0.0335	0.36147	0.03362	0.36287	0.03294	0.35974
0.03351	0.37605	0.03352	0.37047	0.03364	0.37323	0.03296	0.36352		0.03351	0.00139	0.03352	0.00867	0.03364	0.00996	0.03296	0.00345		0.03351	0.37466	0.03352	0.3618	0.03364	0.36327	0.03296	0.36008
0.03353	0.37643	0.03353	0.37084	0.03366	0.37361	0.03297	0.36389		0.03353	0.0014	0.03353	0.0087	0.03366	0.00993	0.03297	0.00347		0.03353	0.37503	0.03353	0.36214	0.03366	0.36368	0.03297	0.36042
0.03354	0.37681	0.03355	0.37122	0.03367	0.37398	0.03299	0.36425		0.03354	0.00141	0.03355	0.00874	0.03367	0.0099	0.03299	0.00349		0.03354	0.3754	0.03355	0.36248	0.03367	0.36409	0.03299	0.36076
0.03356	0.37718	0.03357	0.37159	0.03369	0.37436	0.03301	0.36462		0.03356	0.00142	0.03357	0.00878	0.03369	0.00986	0.03301	0.00351		0.03356	0.37577	0.03357	0.36281	0.03369	0.3645	0.03301	0.3611
0.03358	0.37757	0.03358	0.37197	0.03371	0.37474	0.03302	0.36498		0.03358	0.00142	0.03358	0.00883	0.03371	0.00982	0.03302	0.00354		0.03358	0.37614	0.03358	0.36314	0.03371	0.36492	0.03302	0.36144
0.03359	0.37795	0.0336	0.37234	0.03373	0.37511	0.03304	0.36535		0.03359	0.00144	0.0336	0.00887	0.03373	0.00978	0.03304	0.00356		0.03359	0.37651	0.0336	0.36347	0.03373	0.36533	0.03304	0.36179
0.03361	0.37833	0.03362	0.37271	0.03374	0.37549	0.03306	0.36571		0.03361	0.00145	0.03362	0.00892	0.03374	0.00974	0.03306	0.00358		0.03361	0.37688	0.03362	0.3638	0.03374	0.36575	0.03306	0.36213
0.03363	0.37871	0.03363	0.37309	0.03376	0.37587	0.03307	0.36608		0.03363	0.00146	0.03363	0.00896	0.03376	0.0097	0.03307	0.0036		0.03363	0.37725	0.03363	0.36412	0.03376	0.36617	0.03307	0.36248
0.03364	0.37909	0.03365	0.37346	0.03378	0.37625	0.03309	0.36645		0.03364	0.00147	0.03365	0.00901	0.03378	0.00966	0.03309	0.00362		0.03364	0.37762	0.03365	0.36445	0.03378	0.36659	0.03309	0.36282
0.03366	0.37947	0.03367	0.37384	0.03379	0.37662	0.03311	0.36681		0.03366	0.00148	0.03367	0.00906	0.03379	0.00962	0.03311	0.00364		0.03366	0.37798	0.03367	0.36478	0.03379	0.36701	0.03311	0.36317
0.03368	0.37985	0.03369	0.37421	0.03381	0.377	0.03312	0.36718		0.03368	0.00149	0.03369	0.0091	0.03381	0.00958	0.03312	0.00367		0.03368	0.37835	0.03369	0.36511	0.03381	0.36742	0.03312	0.36351
0.03369	0.38023	0.0337	0.37459	0.03383	0.37738	0.03314	0.36754		0.03369	0.00151	0.0337	0.00914	0.03383	0.00954	0.03314	0.00368		0.03369	0.37873	0.0337	0.36544	0.03383	0.36784	0.03314	0.36386
0.03371	0.38061	0.03372	0.37496	0.03384	0.37776	0.03316	0.36791		0.03371	0.00152	0.03372	0.00918	0.03384	0.00951	0.03316	0.0037		0.03371	0.3791	0.03372	0.36578	0.03384	0.36825	0.03316	0.36421
0.03373	0.38099	0.03374	0.37534	0.03386	0.37814	0.03317	0.36828		0.03373	0.00152	0.03374	0.0092	0.03386	0.00947	0.03317	0.00371		0.03373	0.37947	0.03374	0.36613	0.03386	0.36867	0.03317	0.36457
0.03375	0.38138	0.03375	0.37571	0.03388	0.37852	0.03319	0.36864		0.03375	0.00153	0.03375	0.00923	0.03388	0.00943	0.03319	0.00372		0.03375	0.37984	0.03375	0.36648	0.03388	0.36908	0.03319	0.36493
0.03376	0.38176	0.03377	0.37609	0.0339	0.3789	0.03321	0.36901		0.03376	0.00154	0.03377	0.00926	0.0339	0.0094	0.03321	0.00372		0.03376	0.38022	0.03377	0.36683	0.0339	0.3695	0.03321	0.36529
0.03378	0.38214	0.03379	0.37646	0.03391	0.37928	0.03322	0.36938		0.03378	0.00155	0.03379	0.00928	0.03391	0.00936	0.03322	0.00373		0.03378	0.38059	0.03379	0.36718	0.03391	0.36992	0.03322	0.36565
0.0338	0.38252	0.0338	0.37684	0.03393	0.37966	0.03324	0.36975		0.0338	0.00156	0.0338	0.00931	0.03393	0.00933	0.03324	0.00373		0.0338	0.38097	0.0338	0.36753	0.03393	0.37033	0.03324	0.36602
0.03381	0.38291	0.03382	0.37722	0.03395	0.38004	0.03326	0.37011		0.03381	0.00156	0.03382	0.00934	0.03395	0.00929	0.03326	0.00373		0.03381	0.38134	0.03382	0.36788	0.03395	0.37075	0.03326	0.36638
[truncated: 78,002 more rows]
