# Supplementary material for: Deformation and energy damage characteristics of granite-concrete composite under uniaxial compression
Source: PLoS One. 2025 Mar 10;20(3):e0316124. doi: 10.1371/journal.pone.0316124 (PMC11892862; doi:10.1371/journal.pone.0316124)
Supplement: S1 Minimal Data Set — (ZIP) [file pone.0316124.s003.zip › Table 5. Energy evolution of granite-concrete composite with precast crack Angle under different relative areas/S=300.xlsx]

## Sheet: Sheet1
α=0		α=30		α=60		α=90			α=0		α=30		α=60		α=90			α=0		α=30		α=60		α=90
ε	U	ε	U	ε	U	ε	U		ε	Ud	ε	Ud	ε	Ud	ε	Ud		ε	Ue	ε	Ue	ε	Ue	ε	Ue
9.23068e-06	1.77822e-05	2.64e-06	1.0184e-05	3.61e-06	1.20929e-05	7.98132e-06	1.60916e-05		9.23068e-06	-0.00109	2.64e-06	-0.000130483	3.61e-06	-0.000274586	7.98132e-06	-0.000850463		9.23068e-06	0.0011	2.64e-06	0.000140667	3.61e-06	0.000286679	7.98132e-06	0.000866554
2.4735e-05	3.89374e-05	1.48e-05	3.0851e-05	1.64e-05	3.39219e-05	2.31168e-05	3.66516e-05		2.4735e-05	-0.000818226	1.48e-05	-0.00111	1.64e-05	-0.00117	2.31168e-05	-0.000771386		2.4735e-05	0.000857164	1.48e-05	0.00114	1.64e-05	0.0012	2.31168e-05	0.000808037
4.14123e-05	6.26325e-05	3.14e-05	5.2597e-05	3.3e-05	5.72184e-05	4.00535e-05	5.9754e-05		4.14123e-05	-0.00153	3.14e-05	-0.00111	3.3e-05	-0.00132	4.00535e-05	-0.00136		4.14123e-05	0.00159	3.14e-05	0.00116	3.3e-05	0.00137	4.00535e-05	0.00142
5.80895e-05	8.64203e-05	4.8e-05	7.581e-05	4.97e-05	8.12054e-05	5.69903e-05	8.3163e-05		5.80895e-05	-0.00133	4.8e-05	-0.00132	4.97e-05	-0.00144	5.69903e-05	-0.00126		5.80895e-05	0.00141	4.8e-05	0.0014	4.97e-05	0.00152	5.69903e-05	0.00134
7.47668e-05	0.000110967	6.47e-05	9.97745e-05	6.63e-05	0.000105754	7.3927e-05	0.00010702		7.47668e-05	-0.0015	6.47e-05	-0.00138	6.63e-05	-0.00148	7.3927e-05	-0.00139		7.47668e-05	0.00161	6.47e-05	0.00148	6.63e-05	0.00158	7.3927e-05	0.00149
9.14441e-05	0.000135366	8.14e-05	0.000124011	8.3e-05	0.000130554	9.08637e-05	0.000131038		9.14441e-05	-0.00147	8.14e-05	-0.00146	8.3e-05	-0.0015	9.08637e-05	-0.00132		9.14441e-05	0.0016	8.14e-05	0.00158	8.3e-05	0.00163	9.08637e-05	0.00145
0.000108121	0.000159414	9.8e-05	0.000148491	9.97e-05	0.000154515	0.0001078	0.00015536		0.000108121	-0.00142	9.8e-05	-0.00144	9.97e-05	-0.0015	0.0001078	-0.00138		0.000108121	0.00158	9.8e-05	0.00158	9.97e-05	0.00165	0.0001078	0.00153
0.000124799	0.000183057	0.000115	0.000171131	0.000116	0.000179165	0.000124737	0.000179486		0.000124799	-0.00133	0.000115	-0.00133	0.000116	-0.00138	0.000124737	-0.00134		0.000124799	0.00151	0.000115	0.0015	0.000116	0.00156	0.000124737	0.00152
0.000141476	0.000206359	0.000131	0.000195101	0.000133	0.000203815	0.000141674	0.000203441		0.000141476	-0.00127	0.000131	-0.00128	0.000133	-0.00136	0.000141674	-0.00128		0.000141476	0.00147	0.000131	0.00148	0.000133	0.00156	0.000141674	0.00148
0.000158153	0.000229404	0.000148	0.000218986	0.00015	0.000227015	0.000158611	0.000227087		0.000158153	-0.0012	0.000148	-0.00126	0.00015	-0.00134	0.000158611	-0.00125		0.000158153	0.00143	0.000148	0.00148	0.00015	0.00156	0.000158611	0.00148
0.00017483	0.000252187	0.000165	0.000240906	0.000166	0.00025124	0.000175547	0.000250287		0.00017483	-0.00116	0.000165	-0.00122	0.000166	-0.00131	0.000175547	-0.00116		0.00017483	0.00141	0.000165	0.00146	0.000166	0.00156	0.000175547	0.00141
0.000191508	0.000274703	0.000181	0.000263601	0.000183	0.00027487	0.000192484	0.00027319		0.000191508	-0.00109	0.000181	-0.00107	0.000183	-0.00118	0.000192484	-0.0011		0.000191508	0.00136	0.000181	0.00133	0.000183	0.00146	0.000192484	0.00137
0.000208185	0.000296871	0.000198	0.000286211	0.0002	0.00029687	0.000209421	0.000295635		0.000208185	-0.00105	0.000198	-0.00103	0.0002	-0.00112	0.000209421	-0.00104		0.000208185	0.00134	0.000198	0.00131	0.0002	0.00142	0.000209421	0.00134
0.000224862	0.000318899	0.000215	0.00030725	0.000216	0.000319905	0.000226358	0.000317623		0.000224862	-0.000962814	0.000215	-0.00101	0.000216	-0.00108	0.000226358	-0.000947267		0.000224862	0.00128	0.000215	0.00131	0.000216	0.0014	0.000226358	0.00126
0.000241539	0.000340768	0.000231	0.000329181	0.000233	0.000342515	0.000243294	0.000339345		0.000241539	-0.000969465	0.000231	-0.000927138	0.000233	-0.000992305	0.000243294	-0.000891904		0.000241539	0.00131	0.000231	0.00126	0.000233	0.00133	0.000243294	0.00123
0.000258217	0.000362373	0.000248	0.000350771	0.00025	0.000363395	0.000260231	0.000360995		0.000258217	-0.000882451	0.000248	-0.00086719	0.00025	-0.000931877	0.000260231	-0.000844153		0.000258217	0.00124	0.000248	0.00122	0.00025	0.0013	0.000260231	0.00121
0.000274894	0.000383883	0.000265	0.000370771	0.000266	0.000385155	0.000277168	0.00038265		0.000274894	-0.000864649	0.000265	-0.000809426	0.000266	-0.00085191	0.000277168	-0.000832087		0.000274894	0.00125	0.000265	0.00118	0.000266	0.00124	0.000277168	0.00121
0.000291571	0.000405169	0.000281	0.000391936	0.000283	0.000405475	0.000294105	0.000404049		0.000291571	-0.000817771	0.000281	-0.000751092	0.000283	-0.000793529	0.000294105	-0.000802462		0.000291571	0.00122	0.000281	0.00114	0.000283	0.0012	0.000294105	0.00121
0.000308249	0.000426182	0.000298	0.000413101	0.000299	0.00042681	0.000311041	0.000425066		0.000308249	-0.000771196	0.000298	-0.000748437	0.000299	-0.000772194	0.000311041	-0.000733045		0.000308249	0.0012	0.000298	0.00116	0.000299	0.0012	0.000311041	0.00116
0.000324926	0.000446875	0.000315	0.000432861	0.000316	0.000447805	0.000327978	0.000445687		0.000324926	-0.000714594	0.000315	-0.000710167	0.000316	-0.000695222	0.000327978	-0.000676808		0.000324926	0.00116	0.000315	0.00114	0.000316	0.00114	0.000327978	0.00112
0.000341603	0.000467286	0.000331	0.000453601	0.000333	0.000467325	0.000344915	0.000466007		0.000341603	-0.000658693	0.000331	-0.000671065	0.000333	-0.000657341	0.000344915	-0.000607181		0.000341603	0.00113	0.000331	0.00112	0.000333	0.00112	0.000344915	0.00107
0.00035828	0.00048741	0.000348	0.000474086	0.000349	0.000487895	0.000361852	0.00048616		0.00035828	-0.000612027	0.000348	-0.000614303	0.000349	-0.000600493	0.000361852	-0.000572605		0.00035828	0.0011	0.000348	0.00109	0.000349	0.00109	0.000361852	0.00106
0.000374958	0.000507279	0.000365	0.000493126	0.000366	0.000508295	0.000378789	0.000506181		0.000374958	-0.000556655	0.000365	-0.000577347	0.000366	-0.000580093	0.000378789	-0.000532106		0.000374958	0.00106	0.000365	0.00107	0.000366	0.00109	0.000378789	0.00104
0.000391635	0.000526963	0.000381	0.000513186	0.000383	0.000527335	0.000395725	0.000526214		0.000391635	-0.000517718	0.000381	-0.000521902	0.000383	-0.000525371	0.000395725	-0.000504992		0.000391635	0.00104	0.000381	0.00104	0.000383	0.00105	0.000395725	0.00103
0.000408312	0.000546491	0.000398	0.000533246	0.000399	0.00054748	0.000412662	0.000546344		0.000408312	-0.000478672	0.000398	-0.000501842	0.000399	-0.000505226	0.000412662	-0.000494398		0.000408312	0.00103	0.000398	0.00104	0.000399	0.00105	0.000412662	0.00104
0.000424989	0.000565853	0.000415	0.000552126	0.000416	0.000567625	0.000429599	0.000566502		0.000424989	-0.000445826	0.000415	-0.000482962	0.000416	-0.000467463	0.000429599	-0.000484924		0.000424989	0.00101	0.000415	0.00104	0.000416	0.00104	0.000429599	0.00105
0.000441667	0.00058516	0.000431	0.000572186	0.000433	0.000586665	0.000446536	0.000586586		0.000441667	-0.000405825	0.000431	-0.000462902	0.000433	-0.000466041	0.000446536	-0.000460061		0.000441667	0.000990984	0.000431	0.00104	0.000433	0.00105	0.000446536	0.00105
0.000458344	0.000604495	0.000448	0.000592161	0.000449	0.000606895	0.000463472	0.000606537		0.000458344	-0.000395504	0.000448	-0.000442927	0.000449	-0.000445811	0.000463472	-0.000429463		0.000458344	0.000999999	0.000448	0.00104	0.000449	0.00105	0.000463472	0.00104
0.000475021	0.000623865	0.000465	0.000610961	0.000466	0.000626955	0.000480409	0.000626362		0.000475021	-0.000373162	0.000465	-0.000406658	0.000466	-0.000425751	0.000480409	-0.000392796		0.000475021	0.000997027	0.000465	0.00102	0.000466	0.00105	0.000480409	0.00102
0.000491699	0.00064327	0.000481	0.000631021	0.000483	0.000645595	0.000497346	0.000646047		0.000491699	-0.000363821	0.000481	-0.000404067	0.000483	-0.000372023	0.000497346	-0.000363962		0.000491699	0.00101	0.000481	0.00104	0.000483	0.00102	0.000497346	0.00101
0.000508376	0.000662705	0.000498	0.000650996	0.000499	0.000665315	0.000514283	0.000665553		0.000508376	-0.000341624	0.000498	-0.000384092	0.000499	-0.000334982	0.000514283	-0.000325247		0.000508376	0.001	0.000498	0.00104	0.000499	0.001	0.000514283	0.0009908
0.000525053	0.000682192	0.000515	0.000669716	0.000516	0.00068495	0.00053122	0.000684902		0.000525053	-0.000331147	0.000515	-0.000347903	0.000516	-0.000315347	0.00053122	-0.000288818		0.000525053	0.00101	0.000515	0.00102	0.000516	0.001	0.00053122	0.00097372
0.000541731	0.00070166	0.000531	0.000689606	0.000533	0.00070327	0.000548156	0.000704148		0.000541731	-0.000313302	0.000531	-0.000328013	0.000533	-0.000279855	0.000548156	-0.000254968		0.000541731	0.00101	0.000531	0.00102	0.000533	0.000983125	0.000548156	0.000959116
0.000558408	0.000721025	0.000548	0.000709411	0.000549	0.00072265	0.000565093	0.000723319		0.000558408	-0.000288464	0.000548	-0.000308208	0.000549	-0.000243452	0.000565093	-0.000230103		0.000558408	0.00101	0.000548	0.00102	0.000549	0.000966102	0.000565093	0.000953422
0.000575085	0.000740222	0.000565	0.000727891	0.000566	0.00074186	0.00058203	0.000742444		0.000575085	-0.000253456	0.000565	-0.000272407	0.000566	-0.000224242	0.00058203	-0.000201769		0.000575085	0.000993678	0.000565	0.001	0.000566	0.000966102	0.00058203	0.000944213
0.000591763	0.000759208	0.000581	0.000747271	0.000583	0.0007597	0.000598967	0.000761601		0.000591763	-0.000215668	0.000581	-0.000235855	0.000583	-0.000172801	0.000598967	-0.000182647		0.000591763	0.000974875	0.000581	0.000983125	0.000583	0.000932501	0.000598967	0.000944248
0.00060844	0.000777965	0.000598	0.000766311	0.000599	0.000778485	0.000615903	0.000780798		0.00060844	-0.000172654	0.000598	-0.000182916	0.000599	-0.000137438	0.000615903	-0.000169707		0.00060844	0.000950618	0.000598	0.000949227	0.000599	0.000915923	0.000615903	0.000950505
0.000625117	0.000796525	0.000615	0.000783911	0.000616	0.000797185	0.00063284	0.000799996		0.000625117	-0.000132196	0.000615	-0.000132013	0.000616	-0.00010231	0.00063284	-0.000152163		0.000625117	0.000928722	0.000615	0.000915923	0.000616	0.000899494	0.00063284	0.00095216
0.000641794	0.000814908	0.000631	0.000802356	0.000633	0.000814785	0.000649777	0.000819198		0.000641794	-9.65906e-05	0.000631	-8.08589e-05	0.000633	-8.47096e-05	0.000649777	-0.000131656		0.000641794	0.000911498	0.000631	0.000883214	0.000633	0.000899494	0.000649777	0.000950853
0.000658472	0.000833069	0.000648	0.000820631	0.000649	0.000833485	0.000666714	0.000838427		0.000658472	-6.0476e-05	0.000648	-4.64525e-05	0.000649	-6.60096e-05	0.000666714	-0.000114293		0.000658472	0.000893545	0.000648	0.000867083	0.000649	0.000899494	0.000666714	0.00095272
0.000675149	0.000850905	0.000665	0.000837751	0.000666	0.00085227	0.000683651	0.000857682		0.000675149	-1.74515e-05	0.000665	-1.33497e-05	0.000666	-4.72246e-05	0.000683651	-9.87801e-05		0.000675149	0.000868357	0.000665	0.0008511	0.000666	0.000899494	0.000683651	0.000956462
0.000691826	0.000868492	0.000681	0.000856026	0.000683	0.00087003	0.000700587	0.000876933		0.000691826	3.72803e-05	0.000681	4.92529e-06	0.000683	-4.58933e-05	0.000700587	-8.06624e-05		0.000691826	0.000831212	0.000681	0.0008511	0.000683	0.000915923	0.000700587	0.000957596
0.000708504	0.000886032	0.000698	0.000874386	0.000699	0.000888985	0.000717524	0.000896159		0.000708504	6.50858e-05	0.000698	7.30254e-06	0.000699	-2.69383e-05	0.000717524	-5.98371e-05		0.000708504	0.000820946	0.000698	0.000867083	0.000699	0.000915923	0.000717524	0.000955996
0.000725181	0.000903629	0.000715	0.000891746	0.000716	0.000906905	0.000734461	0.000915361		0.000725181	8.13931e-05	0.000715	2.46625e-05	0.000716	-2.55958e-05	0.000734461	-3.70754e-05		0.000725181	0.000822236	0.000715	0.000867083	0.000716	0.000932501	0.000734461	0.000952436
0.000741858	0.000921313	0.000731	0.000910276	0.000732	0.00092603	0.000751398	0.000934578		0.000741858	8.93147e-05	0.000731	2.70611e-05	0.000732	-6.4708e-06	0.000751398	-1.6618e-05		0.000741858	0.000831998	0.000731	0.000883214	0.000732	0.000932501	0.000751398	0.000951196
0.000758536	0.000939079	0.000748	0.000928891	0.000749	0.00094524	0.000768334	0.000953836		0.000758536	0.000100812	0.000748	4.56761e-05	0.000749	-3.98694e-06	0.000768334	-1.73647e-06		0.000758536	0.000838267	0.000748	0.000883214	0.000749	0.000949227	0.000768334	0.000955573
0.000775213	0.000956922	0.000765	0.000946491	0.000766	0.0009634	0.000785271	0.000973112		0.000775213	0.000109078	0.000765	4.6996e-05	0.000766	1.41731e-05	0.000785271	1.38773e-05		0.000775213	0.000847844	0.000765	0.000899494	0.000766	0.000949227	0.000785271	0.000959234
0.00079189	0.000974818	0.000781	0.000965191	0.000782	0.00098278	0.000802208	0.000992373		0.00079189	0.000122076	0.000781	6.5696e-05	0.000782	1.66783e-05	0.000802208	3.3329e-05		0.00079189	0.000852742	0.000781	0.000899494	0.000782	0.000966102	0.000802208	0.000959044
0.000808567	0.000992754	0.000798	0.000983891	0.000799	0.001	0.000819145	0.00101		0.000808567	0.000134842	0.000798	8.4396e-05	0.000799	3.60583e-05	0.000819145	5.51441e-05		0.000808567	0.000857912	0.000798	0.000899494	0.000799	0.000966102	0.000819145	0.000956469
0.000825245	0.00101	0.000815	0.001	0.000816	0.00102	0.000836081	0.00103		0.000825245	0.000150167	0.000815	0.000101996	0.000816	5.42983e-05	0.000836081	7.60105e-05		0.000825245	0.000860539	0.000815	0.000899494	0.000816	0.000966102	0.000836081	0.000954808
0.000841922	0.00103	0.000831	0.00102	0.000832	0.00104	0.000853018	0.00105		0.000841922	0.000167808	0.000831	0.000120696	0.000832	7.36783e-05	0.000853018	0.000100515		0.000841922	0.00086084	0.000831	0.000899494	0.000832	0.000966102	0.000853018	0.00094946
0.000858599	0.00105	0.000848	0.00104	0.000849	0.00106	0.000869955	0.00107		0.000858599	0.000187993	0.000848	0.000139396	0.000849	9.30583e-05	0.000869955	0.000123749		0.000858599	0.000858588	0.000848	0.000899494	0.000849	0.000966102	0.000869955	0.000945326
0.000875277	0.00106	0.000865	0.00106	0.000866	0.00108	0.000886892	0.00109		0.000875277	0.000205316	0.000865	0.000156996	0.000866	0.000111218	0.000886892	0.000149887		0.000875277	0.000859208	0.000865	0.000899494	0.000866	0.000966102	0.000886892	0.00093822
0.000891954	0.00108	0.000881	0.00108	0.000882	0.0011	0.000903829	0.00111		0.000891954	0.000221765	0.000881	0.000175696	0.000882	0.000147303	0.000903829	0.00017517		0.000891954	0.000860724	0.000881	0.000899494	0.000882	0.000949227	0.000903829	0.000931926
0.000908631	0.0011	0.000898	0.00109	0.000899	0.00112	0.000920765	0.00113		0.000908631	0.000237149	0.000898	0.000194396	0.000899	0.000166428	0.000920765	0.000196288		0.000908631	0.000863333	0.000898	0.000899494	0.000899	0.000949227	0.000920765	0.000929789
0.000925309	0.00112	0.000915	0.00111	0.000916	0.00113	0.000937702	0.00115		0.000925309	0.000252586	0.000915	0.000211916	0.000916	0.000201074	0.000937702	0.000214733		0.000925309	0.000865909	0.000915	0.000899494	0.000916	0.000932501	0.000937702	0.000930317
0.000941986	0.00114	0.000931	0.00113	0.000932	0.00115	0.000954639	0.00116		0.000941986	0.000269406	0.000931	0.000246726	0.000932	0.000220029	0.000954639	0.000235577		0.000941986	0.000867093	0.000931	0.000883214	0.000932	0.000932501	0.000954639	0.000928409
0.000958663	0.00115	0.000948	0.00115	0.000949	0.00117	0.000971576	0.00118		0.000958663	0.000289911	0.000948	0.000265256	0.000949	0.000255477	0.000971576	0.000260144		0.000958663	0.000864553	0.000948	0.000883214	0.000949	0.000915923	0.000971576	0.000922702
0.000975341	0.00117	0.000965	0.00117	0.000966	0.00119	0.000988512	0.0012		0.000975341	0.000312996	0.000965	0.000282696	0.000966	0.000273157	0.000988512	0.000287601		0.000975341	0.000859366	0.000965	0.000883214	0.000966	0.000915923	0.000988512	0.000914009
0.000992018	0.00119	0.000981	0.00118	0.000982	0.00121	0.00101	0.00122		0.000992018	0.000338357	0.000981	0.000301141	0.000982	0.0003082	0.00101	0.000316533		0.000992018	0.000851811	0.000981	0.000883214	0.000982	0.000899494	0.00101	0.000903735
0.00101	0.00121	0.000998	0.0012	0.000999	0.00123	0.00102	0.00124		0.00101	0.000366195	0.000998	0.000330233	0.000999	0.000347371	0.00102	0.000345154		0.00101	0.00084169	0.000998	0.000867083	0.000999	0.000883214	0.00102	0.000893674
0.00103	0.00123	0.00101	0.00122	0.00102	0.00124	0.00104	0.00126		0.00103	0.000390584	0.00101	0.000351733	0.00102	0.000358221	0.00104	0.000372415		0.00103	0.000834934	0.00101	0.000867083	0.00102	0.000883214	0.00104	0.000884869
0.00104	0.00124	0.00103	0.00124	0.00103	0.00126	0.00106	0.00128		0.00104	0.000417169	0.00103	0.000389015	0.00103	0.000395952	0.00106	0.0004018		0.00104	0.000825882	0.00103	0.0008511	0.00103	0.000867083	0.00106	0.000873812
0.00106	0.00126	0.00105	0.00125	0.00105	0.00128	0.00107	0.00129		0.00106	0.000444269	0.00105	0.000415449	0.00105	0.000417452	0.00107	0.000433291		0.00106	0.000816199	0.00105	0.000835266	0.00105	0.000867083	0.00107	0.000860488
0.00108	0.00128	0.00106	0.00127	0.00107	0.0013	0.00109	0.00131		0.00108	0.000473538	0.00106	0.000436549	0.00107	0.000444085	0.00109	0.000468082		0.00108	0.000804199	0.00106	0.000835266	0.00107	0.0008511	0.00109	0.000843646
0.00109	0.00129	0.00108	0.00129	0.00108	0.00132	0.00111	0.00133		0.00109	0.000506175	0.00108	0.000473135	0.00108	0.000481019	0.00111	0.000509644		0.00109	0.000788637	0.00108	0.000819581	0.00108	0.000835266	0.00111	0.000819731
0.00111	0.00131	0.0011	0.0013	0.0011	0.00134	0.00112	0.00135		0.00111	0.000542669	0.0011	0.000499021	0.0011	0.000517504	0.00112	0.000558247		0.00111	0.000768975	0.0011	0.000804044	0.0011	0.000819581	0.00112	0.000788367
0.00113	0.00133	0.00111	0.00132	0.00112	0.00135	0.00114	0.00136		0.00113	0.000583822	0.00111	0.00053481	0.00112	0.000558629	0.00114	0.000616871		0.00113	0.000744345	0.00111	0.000788656	0.00112	0.000788656	0.00114	0.000746427
0.00114	0.00134	0.00113	0.00134	0.00113	0.00137	0.00116	0.00138		0.00114	0.000630067	0.00113	0.0005851	0.00113	0.000608799	0.00116	0.000688163		0.00114	0.000714242	0.00113	0.000758326	0.00113	0.000758326	0.00116	0.000691091
0.00116	0.00136	0.00115	0.00135	0.00115	0.00139	0.00117	0.00139		0.00116	0.000682208	0.00115	0.000630426	0.00115	0.000680974	0.00117	0.000769987		0.00116	0.000677765	0.00115	0.000722715	0.00115	0.00070523	0.00117	0.000624343
0.00118	0.00138	0.00116	0.00137	0.00117	0.0014	0.00119	0.00141		0.00118	0.000741726	0.00116	0.000691093	0.00117	0.0007468	0.00119	0.000858231		0.00118	0.000633341	0.00116	0.000680827	0.00117	0.000648495	0.00119	0.000550178
0.00119	0.00139	0.00118	0.00139	0.00118	0.00141	0.00121	0.00142		0.00119	0.000805549	0.00118	0.000759332	0.00118	0.000831473	0.00121	0.000946897		0.00119	0.000583991	0.00118	0.000630569	0.00118	0.000580922	0.00121	0.000474683
0.00121	0.0014	0.0012	0.0014	0.0012	0.00143	0.00123	0.00143		0.00121	0.00086802	0.0012	0.000826667	0.0012	0.000921112	0.00123	0.00101		0.00121	0.000535425	0.0012	0.000571758	0.0012	0.000507193	0.00123	0.000421807
0.00123	0.00142	0.00121	0.00141	0.00122	0.00144	0.00124	0.00145		0.00123	0.000919204	0.00121	0.000904843	0.00122	0.001	0.00124	0.00106		0.00123	0.00049774	0.00121	0.000509652	0.00122	0.000435047	0.00124	0.000384431
0.00124	0.00143	0.00123	0.00143	0.00123	0.00145	0.00126	0.00146		0.00124	0.000954393	0.00123	0.0009786	0.00123	0.00107	0.00126	0.00109		0.00124	0.000475764	0.00123	0.000451116	0.00123	0.0003843	0.00126	0.0003715
0.00126	0.00144	0.00125	0.00144	0.00125	0.00146	0.00128	0.00147		0.00126	0.000986222	0.00125	0.00103	0.00125	0.0011	0.00128	0.00109		0.00126	0.000456902	0.00125	0.000410384	0.00125	0.000363218	0.00128	0.000377818
0.00128	0.00146	0.00126	0.00145	0.00127	0.00147	0.00129	0.00148		0.00128	0.00101	0.00126	0.00106	0.00127	0.0011	0.00129	0.00109		0.00128	0.000441175	0.00126	0.000393982	0.00127	0.000366343	0.00129	0.000389053
0.00129	0.00147	0.00128	0.00147	0.00128	0.00149	0.00131	0.0015		0.00129	0.00103	0.00128	0.00107	0.00128	0.00111	0.00131	0.00109		0.00129	0.000433712	0.00128	0.000393982	0.00128	0.000380036	0.00131	0.000402704
0.00131	0.00148	0.0013	0.00147	0.0013	0.0015	0.00133	0.00151		0.00131	0.00105	0.0013	0.00108	0.0013	0.0011	0.00133	0.00109		0.00131	0.000430303	0.0013	0.000396149	0.0013	0.000396149	0.00133	0.00041722
0.00133	0.00149	0.00131	0.00149	0.00132	0.00151	0.00134	0.00152		0.00133	0.00106	0.00131	0.00108	0.00132	0.0011	0.00134	0.00108		0.00133	0.000431599	0.00131	0.00040488	0.00132	0.00041149	0.00134	0.000440656
0.00134	0.00151	0.00133	0.0015	0.00133	0.00152	0.00136	0.00154		0.00134	0.00107	0.00133	0.00108	0.00133	0.00109	0.00136	0.00107		0.00134	0.000436688	0.00133	0.000419269	0.00133	0.000430509	0.00136	0.000463832
0.00136	0.00152	0.00135	0.00151	0.00135	0.00154	0.00138	0.00155		0.00136	0.00108	0.00135	0.00108	0.00135	0.00109	0.00138	0.00106		0.00136	0.00044342	0.00135	0.00043391	0.00135	0.000446495	0.00138	0.000486265
0.00138	0.00153	0.00136	0.00153	0.00137	0.00155	0.00139	0.00156		0.00138	0.00108	0.00136	0.00108	0.00137	0.00108	0.00139	0.00106		0.00138	0.000451003	0.00136	0.000448802	0.00137	0.000463946	0.00139	0.000506551
0.00139	0.00155	0.00138	0.00154	0.00138	0.00156	0.00141	0.00158		0.00139	0.00109	0.00138	0.00108	0.00138	0.00108	0.00141	0.00105		0.00139	0.000460865	0.00138	0.000467476	0.00138	0.000484128	0.00141	0.00052525
0.00141	0.00156	0.0014	0.00155	0.0014	0.00158	0.00143	0.00159		0.00141	0.00108	0.0014	0.00106	0.0014	0.00108	0.00143	0.00105		0.00141	0.000476662	0.0014	0.000490146	0.0014	0.000501071	0.00143	0.000541005
0.00143	0.00157	0.00141	0.00157	0.00142	0.00159	0.00145	0.00161		0.00143	0.00108	0.00141	0.00106	0.00142	0.00107	0.00145	0.00105		0.00143	0.000492906	0.00141	0.000510884	0.00142	0.000518306	0.00145	0.000554401
0.00144	0.00159	0.00143	0.00158	0.00143	0.00161	0.00146	0.00162		0.00144	0.00108	0.00143	0.00106	0.00143	0.00107	0.00146	0.00106		0.00144	0.000509809	0.00143	0.000528285	0.00143	0.00053457	0.00146	0.000564789
0.00146	0.0016	0.00145	0.00159	0.00145	0.00162	0.00148	0.00164		0.00146	0.00107	0.00145	0.00105	0.00145	0.00108	0.00148	0.00106		0.00146	0.000531915	0.00145	0.000542162	0.00145	0.000547252	0.00148	0.000577945
0.00148	0.00162	0.00146	0.00161	0.00147	0.00163	0.0015	0.00165		0.00148	0.00106	0.00146	0.00106	0.00147	0.00107	0.0015	0.00105		0.00148	0.000560523	0.00146	0.000554933	0.00147	0.000557505	0.0015	0.000602051
0.00149	0.00163	0.00148	0.00163	0.00148	0.00165	0.00151	0.00167		0.00149	0.00103	0.00148	0.00105	0.00148	0.00108	0.00151	0.00103		0.00149	0.000599887	0.00148	0.000576986	0.00148	0.000570455	0.00151	0.00063868
0.00151	0.00165	0.0015	0.00164	0.0015	0.00167	0.00153	0.00168		0.00151	0.001	0.0015	0.00103	0.0015	0.00107	0.00153	0.001		0.00151	0.000644211	0.0015	0.000607505	0.0015	0.000595469	0.00153	0.000680051
0.00153	0.00166	0.00151	0.00166	0.00152	0.00168	0.00155	0.0017		0.00153	0.000973993	0.00151	0.00101	0.00152	0.00105	0.00155	0.000979689		0.00153	0.000689742	0.00151	0.000645721	0.00152	0.000626467	0.00155	0.000721959
0.00154	0.00168	0.00153	0.00168	0.00153	0.0017	0.00156	0.00172		0.00154	0.000947197	0.00153	0.000991308	0.00153	0.00103	0.00156	0.000956063		0.00154	0.000733356	0.00153	0.000685103	0.00153	0.000661053	0.00156	0.00076301
0.00156	0.0017	0.00155	0.00169	0.00155	0.00171	0.00158	0.00174		0.00156	0.000919941	0.00155	0.000960801	0.00155	0.00102	0.00158	0.000931965		0.00156	0.000777922	0.00155	0.00072565	0.00155	0.000698008	0.00158	0.000805002
0.00158	0.00172	0.00156	0.00171	0.00157	0.00172	0.0016	0.00176		0.00158	0.000892754	0.00156	0.000933734	0.00157	0.000991912	0.0016	0.00090693		0.00158	0.000822903	0.00156	0.000773417	0.00157	0.000733013	0.0016	0.000848402
0.00159	0.00173	0.00158	0.00173	0.00158	0.00175	0.00162	0.00177		0.00159	0.000865308	0.00158	0.00090887	0.00158	0.000972208	0.00162	0.000880882		0.00159	0.000868624	0.00158	0.000819581	0.00158	0.000773417	0.00162	0.00089329
0.00161	0.00175	0.0016	0.00174	0.0016	0.00177	0.00163	0.00179		0.00161	0.000836871	0.0016	0.000872318	0.0016	0.000947244	0.00163	0.000853934		0.00161	0.000915809	0.0016	0.000867083	0.0016	0.000819581	0.00163	0.000939542
0.00163	0.00177	0.00161	0.00176	0.00162	0.00178	0.00165	0.00181		0.00163	0.000809999	0.00161	0.000845977	0.00162	0.000926575	0.00165	0.000828445		0.00163	0.000961887	0.00161	0.000915923	0.00162	0.0008511	0.00165	0.000984794
0.00164	0.00179	0.00163	0.00178	0.00163	0.0018	0.00167	0.00183		0.00164	0.00078277	0.00163	0.000818799	0.00163	0.00090048	0.00167	0.000801669		0.00164	0.00101	0.00163	0.000966102	0.00163	0.000899494	0.00167	0.00103
0.00166	0.00181	0.00165	0.0018	0.00165	0.00182	0.00168	0.00185		0.00166	0.000757427	0.00165	0.000796353	0.00165	0.000873548	0.00168	0.000757385		0.00166	0.00105	0.00165	0.001	0.00165	0.000949227	0.00168	0.0011
0.00168	0.00183	0.00166	0.00182	0.00167	0.00183	0.0017	0.00188		0.00168	0.000732616	0.00166	0.000768045	0.00167	0.0008513	0.0017	0.000698295		0.00168	0.0011	0.00166	0.00105	0.00167	0.000983125	0.0017	0.00118
0.00169	0.00185	0.00168	0.00185	0.00168	0.00186	0.00172	0.0019		0.00169	0.000707916	0.00168	0.000738898	0.00168	0.000823237	0.00172	0.000630259		0.00169	0.00115	0.00168	0.00111	0.00168	0.00104	0.00172	0.00127
0.00171	0.00187	0.0017	0.00186	0.0017	0.00187	0.00173	0.00192		0.00171	0.000683113	0.0017	0.000714823	0.0017	0.000782287	0.00173	0.000558009		0.00171	0.00119	0.0017	0.00114	0.0017	0.00109	0.00173	0.00136
0.00173	0.0019	0.00171	0.00188	0.00171	0.0019	0.00175	0.00195		0.00173	0.000658675	0.00171	0.000703154	0.00171	0.000716179	0.00175	0.000486569		0.00173	0.00124	0.00171	0.00118	0.00171	0.00118	0.00175	0.00146
0.00174	0.00192	0.00173	0.00191	0.00173	0.00192	0.00177	0.00197		0.00174	0.000632791	0.00173	0.000672385	0.00173	0.000647254	0.00177	0.000419101		0.00174	0.00129	0.00173	0.00124	0.00173	0.00128	0.00177	0.00155
0.00176	0.00194	0.00175	0.00192	0.00175	0.00194	0.00178	0.002		0.00176	0.000608493	0.00175	0.000627578	0.00175	0.000581908	0.00178	0.00035561		0.00176	0.00133	0.00175	0.0013	0.00175	0.00135	0.00178	0.00164
0.00178	0.00196	0.00176	0.00195	0.00176	0.00197	0.0018	0.00202		0.00178	0.000579698	0.00176	0.000575388	0.00176	0.000508093	0.0018	0.000296899		0.00178	0.00138	0.00176	0.00137	0.00176	0.00146	0.0018	0.00173
0.00179	0.00199	0.00178	0.00198	0.00178	0.00199	0.00182	0.00205		0.00179	0.000547322	0.00178	0.000542258	0.00178	0.000452844	0.00182	0.000242506		0.00179	0.00144	0.00178	0.00144	0.00178	0.00154	0.00182	0.00181
0.00181	0.00201	0.0018	0.00199	0.0018	0.00201	0.00184	0.00208		0.00181	0.000512297	0.0018	0.000472905	0.0018	0.000380967	0.00184	0.000193235		0.00181	0.0015	0.0018	0.00152	0.0018	0.00163	0.00184	0.00188
0.00183	0.00204	0.00181	0.00202	0.00181	0.00204	0.00185	0.0021		0.00183	0.000478576	0.00181	0.000416372	0.00181	0.000344885	0.00185	0.000147465		0.00183	0.00156	0.00181	0.00161	0.00181	0.00169	0.00185	0.00196
0.00184	0.00206	0.00183	0.00205	0.00183	0.00207	0.00187	0.00213		0.00184	0.000445921	0.00183	0.000380437	0.00183	0.000285195	0.00187	0.00010759		0.00184	0.00161	0.00183	0.00167	0.00183	0.00179	0.00187	0.00203
0.00186	0.00209	0.00185	0.00207	0.00185	0.00209	0.00189	0.00216		0.00186	0.000412558	0.00185	0.000328313	0.00185	0.000231341	0.00189	7.19792e-05		0.00186	0.00167	0.00185	0.00174	0.00185	0.00186	0.00189	0.00209
0.00188	0.00211	0.00186	0.0021	0.00186	0.00212	0.0019	0.00219		0.00188	0.000378278	0.00186	0.000290901	0.00186	0.0001927	0.0019	4.00361e-05		0.00188	0.00173	0.00186	0.00181	0.00186	0.00193	0.0019	0.00215
0.00189	0.00214	0.00188	0.00213	0.00188	0.00215	0.00192	0.00222		0.00189	0.000347573	0.00188	0.000252752	0.00188	0.00015322	0.00192	1.13636e-05		0.00189	0.00179	0.00188	0.00188	0.00188	0.002	0.00192	0.00221
0.00191	0.00216	0.0019	0.00215	0.0019	0.00217	0.00194	0.00225		0.00191	0.000317794	0.0019	0.000197514	0.0019	0.000120906	0.00194	-1.40873e-05		0.00191	0.00185	0.0019	0.00195	0.0019	0.00205	0.00194	0.00226
0.00193	0.00219	0.00191	0.00218	0.00191	0.0022	0.00195	0.00228		0.00193	0.000290148	0.00191	0.000157788	0.00191	8.01962e-05	0.00195	-3.6351e-05		0.00193	0.0019	0.00191	0.00202	0.00191	0.00212	0.00195	0.00232
0.00194	0.00222	0.00193	0.00222	0.00193	0.00224	0.00197	0.00231		0.00194	0.000263372	0.00193	0.000142127	0.00193	6.40461e-05	0.00197	-5.81719e-05		0.00194	0.00195	0.00193	0.00207	0.00193	0.00217	0.00197	0.00237
0.00196	0.00225	0.00195	0.00223	0.00195	0.00226	0.00199	0.00234		0.00196	0.000238289	0.00195	8.40711e-05	0.00195	3.03013e-05	0.00199	-7.29725e-05		0.00196	0.00201	0.00195	0.00215	0.00195	0.00222	0.00199	0.00241
0.00198	0.00227	0.00196	0.00227	0.00196	0.00229	0.002	0.00237		0.00198	0.000218137	0.00196	6.78236e-05	0.00196	1.37618e-05	0.002	-8.32534e-05		0.00198	0.00206	0.00196	0.0022	0.00196	0.00228	0.002	0.00246
0.00199	0.0023	0.00198	0.0023	0.00198	0.00233	0.00202	0.0024		0.00199	0.000197819	0.00198	5.13815e-05	0.00198	-3.07242e-06	0.00202	-8.98088e-05		0.00199	0.0021	0.00198	0.00225	0.00198	0.00233	0.00202	0.00249
0.00201	0.00233	0.002	0.00232	0.002	0.00234	0.00204	0.00243		0.00201	0.000178497	0.002	1.70446e-05	0.002	-1.15626e-05	0.00204	-9.58995e-05		0.00201	0.00215	0.002	0.0023	0.002	0.00236	0.00204	0.00253
0.00203	0.00236	0.00201	0.00236	0.00201	0.00238	0.00206	0.00247		0.00203	0.00016206	0.00201	1.13004e-07	0.00201	-2.86888e-05	0.00206	-9.93165e-05		0.00203	0.0022	0.00201	0.00236	0.00201	0.00241	0.00206	0.00257
0.00204	0.00239	0.00203	0.00239	0.00203	0.00242	0.00207	0.0025		0.00204	0.000146171	0.00203	9.5742e-06	0.00203	-1.9225e-05	0.00207	-9.59527e-05		0.00204	0.00224	0.00203	0.00238	0.00203	0.00244	0.00207	0.00259
0.00206	0.00242	0.00205	0.00241	0.00205	0.00243	0.00209	0.00253		0.00206	0.000133405	0.00205	-2.57994e-05	0.00205	-2.79598e-05	0.00209	-9.19744e-05		0.00206	0.00228	0.00205	0.00244	0.00205	0.00246	0.00209	0.00262
0.00208	0.00245	0.00206	0.00245	0.00206	0.00247	0.00211	0.00256		0.00208	0.00012201	0.00206	-1.62843e-05	0.00206	-1.83933e-05	0.00211	-8.55258e-05		0.00208	0.00233	0.00206	0.00246	0.00206	0.00249	0.00211	0.00265
0.00209	0.00248	0.00208	0.00248	0.00208	0.00251	0.00212	0.00259		0.00209	0.000114459	0.00208	-6.71779e-06	0.00208	-8.77553e-06	0.00212	-7.51249e-05		0.00209	0.00236	0.00208	0.00249	0.00208	0.00252	0.00212	0.00267
0.00211	0.00251	0.0021	0.0025	0.0021	0.00253	0.00214	0.00263		0.00211	0.000110123	0.0021	-1.555e-05	0.0021	-1.76564e-05	0.00214	-6.31938e-05		0.00211	0.0024	0.0021	0.00252	0.0021	0.00254	0.00214	0.00269
0.00213	0.00254	0.00211	0.00254	0.00211	0.00256	0.00216	0.00266		0.00213	0.000107991	0.00211	-5.88084e-06	0.00211	-7.93594e-06	0.00216	-4.88183e-05		0.00213	0.00243	0.00211	0.00254	0.00211	0.00257	0.00216	0.00271
0.00214	0.00257	0.00213	0.00258	0.00213	0.0026	0.00217	0.00269		0.00214	0.000110714	0.00213	3.83962e-06	0.00213	1.73584e-06	0.00217	-3.34784e-05		0.00214	0.00246	0.00213	0.00257	0.00213	0.0026	0.00217	0.00273
0.00216	0.0026	0.00215	0.00259	0.00215	0.00262	0.00219	0.00272		0.00216	0.00011684	0.00215	-5.1386e-06	0.00215	2.04858e-05	0.00219	-1.47614e-05		0.00216	0.00248	0.00215	0.0026	0.00215	0.0026	0.00219	0.00274
0.00218	0.00263	0.00216	0.00263	0.00216	0.00266	0.00221	0.00276		0.00218	0.000126607	0.00216	4.6845e-06	0.00216	3.02089e-05	0.00221	8.2525e-06		0.00218	0.0025	0.00216	0.00263	0.00216	0.00263	0.00221	0.00275
0.00219	0.00266	0.00218	0.00267	0.00218	0.0027	0.00222	0.00279		0.00219	0.000139651	0.00218	1.44589e-05	0.00218	6.79089e-05	0.00222	3.33315e-05		0.00219	0.00252	0.00218	0.00266	0.00218	0.00263	0.00222	0.00276
0.00221	0.00269	0.0022	0.00269	0.0022	0.00271	0.00224	0.00282		0.00221	0.000155304	0.0022	3.34089e-05	0.0022	5.87834e-05	0.00224	6.16467e-05		0.00221	0.00254	0.0022	0.00266	0.0022	0.00266	0.00224	0.00276
0.00223	0.00272	0.00221	0.00273	0.00221	0.00275	0.00226	0.00286		0.00223	0.000173017	0.00221	4.32347e-05	0.00221	9.65834e-05	0.00226	9.19185e-05		0.00223	0.00255	0.00221	0.00268	0.00221	0.00266	0.00226	0.00276
0.00224	0.00275	0.00223	0.00276	0.00223	0.00279	0.00228	0.00289		0.00224	0.000192234	0.00223	8.12347e-05	0.00223	0.000134383	0.00228	0.000123104		0.00224	0.00256	0.00223	0.00268	0.00223	0.00266	0.00228	0.00276
0.00226	0.00278	0.00225	0.00278	0.00225	0.00281	0.00229	0.00292		0.00226	0.000214817	0.00225	0.000100285	0.00225	0.000153283	0.00229	0.000156699		0.00226	0.00257	0.00225	0.00268	0.00225	0.00266	0.00229	0.00276
0.00228	0.00281	0.00226	0.00282	0.00226	0.00285	0.00231	0.00295		0.00228	0.000237467	0.00226	0.000110162	0.00226	0.000191083	0.00231	0.000194929		0.00228	0.00258	0.00226	0.00271	0.00226	0.00266	0.00231	0.00276
0.00229	0.00285	0.00228	0.00286	0.00228	0.00288	0.00233	0.00299		0.00229	0.000261931	0.00228	0.000148362	0.00228	0.000228883	0.00233	0.000237084		0.00229	0.00258	0.00228	0.00271	0.00228	0.00266	0.00233	0.00275
0.00231	0.00288	0.0023	0.00288	0.0023	0.0029	0.00234	0.00302		0.00231	0.000287466	0.0023	0.000167462	0.0023	0.000247783	0.00234	0.00028253		0.00231	0.00259	0.0023	0.00271	0.0023	0.00266	0.00234	0.00274
0.00233	0.00291	0.00231	0.00292	0.00231	0.00294	0.00236	0.00305		0.00233	0.000314383	0.00231	0.000205662	0.00231	0.000285483	0.00236	0.000330092		0.00233	0.00259	0.00231	0.00271	0.00231	0.00266	0.00236	0.00272
0.00234	0.00294	0.00233	0.00296	0.00233	0.00298	0.00238	0.00308		0.00234	0.000339653	0.00233	0.000243762	0.00233	0.000351109	0.00238	0.0003798		0.00234	0.0026	0.00233	0.00271	0.00233	0.00263	0.00238	0.0027
0.00236	0.00297	0.00235	0.00297	0.00235	0.003	0.00239	0.00312		0.00236	0.00036505	0.00235	0.000291085	0.00235	0.000369909	0.00239	0.000428924		0.00236	0.00261	0.00235	0.00268	0.00235	0.00263	0.00239	0.00269
0.00238	0.003	0.00236	0.00301	0.00236	0.00303	0.00241	0.00315		0.00238	0.000389421	0.00236	0.000329085	0.00236	0.000407509	0.00241	0.000475277		0.00238	0.00261	0.00236	0.00268	0.00236	0.00263	0.00241	0.00267
0.00239	0.00303	0.00238	0.00305	0.00238	0.00307	0.00243	0.00318		0.00239	0.000411	0.00238	0.000367085	0.00238	0.000445109	0.00243	0.000522007		0.00239	0.00262	0.00238	0.00268	0.00238	0.00263	0.00243	0.00266
0.00241	0.00306	0.0024	0.00307	0.0024	0.00309	0.00245	0.00321		0.00241	0.000432049	0.0024	0.000386035	0.0024	0.000463859	0.00245	0.000568827		0.00241	0.00263	0.0024	0.00268	0.0024	0.00263	0.00245	0.00264
0.00243	0.0031	0.00241	0.00311	0.00241	0.00313	0.00246	0.00324		0.00243	0.000455072	0.00241	0.000452009	0.00241	0.000529136	0.00246	0.000616743		0.00243	0.00264	0.00241	0.00266	0.00241	0.0026	0.00246	0.00263
0.00244	0.00313	0.00243	0.00315	0.00243	0.00317	0.00248	0.00327		0.00244	0.000479642	0.00243	0.000489809	0.00243	0.000566436	0.00248	0.000665346		0.00244	0.00265	0.00243	0.00266	0.00243	0.0026	0.00248	0.00261
0.00246	0.00316	0.00245	0.00316	0.00245	0.00318	0.0025	0.00331		0.00246	0.000508336	0.00245	0.000508709	0.00245	0.000612764	0.0025	0.000712535		0.00246	0.00265	0.00245	0.00266	0.00245	0.00257	0.0025	0.00259
0.00248	0.00319	0.00246	0.0032	0.00246	0.00322	0.00251	0.00334		0.00248	0.000540883	0.00246	0.000546409	0.00246	0.000649864	0.00251	0.000761405		0.00248	0.00265	0.00246	0.00266	0.00246	0.00257	0.00251	0.00258
0.00249	0.00322	0.00248	0.00324	0.00248	0.00326	0.00253	0.00337		0.00249	0.000577093	0.00248	0.000611935	0.00248	0.000714444	0.00253	0.000809267		0.00249	0.00264	0.00248	0.00263	0.00248	0.00254	0.00253	0.00256
0.00251	0.00325	0.0025	0.00326	0.0025	0.00328	0.00255	0.0034		0.00251	0.000616895	0.0025	0.000658511	0.0025	0.000732894	0.00255	0.000854494		0.00251	0.00264	0.0025	0.0026	0.0025	0.00254	0.00255	0.00255
0.00253	0.00328	0.00251	0.0033	0.00251	0.00331	0.00256	0.00343		0.00253	0.000660312	0.00251	0.000695811	0.00251	0.000797124	0.00256	0.000895026		0.00253	0.00262	0.00251	0.0026	0.00251	0.00252	0.00256	0.00254
0.00254	0.00332	0.00253	0.00333	0.00253	0.00335	0.00258	0.00346		0.00254	0.000706631	0.00253	0.00076064	0.00253	0.000833824	0.00258	0.00093301		0.00254	0.00261	0.00253	0.00257	0.00253	0.00252	0.00258	0.00253
0.00256	0.00335	0.00255	0.00335	0.00255	0.00337	0.0026	0.00349		0.00256	0.000755896	0.00255	0.000806719	0.00255	0.000879407	0.0026	0.000969497		0.00256	0.00259	0.00255	0.00254	0.00255	0.00249	0.0026	0.00253
0.00258	0.00338	0.00256	0.00339	0.00256	0.00341	0.00261	0.00353		0.00258	0.000806388	0.00256	0.000843619	0.00256	0.000916007	0.00261	0.001		0.00258	0.00257	0.00256	0.00254	0.00256	0.00249	0.00261	0.00252
0.00259	0.00341	0.00258	0.00342	0.00258	0.00344	0.00263	0.00356		0.00259	0.000857377	0.00258	0.00090785	0.00258	0.000952607	0.00263	0.00104		0.00259	0.00255	0.00258	0.00252	0.00258	0.00249	0.00263	0.00252
0.00261	0.00344	0.0026	0.00344	0.0026	0.00346	0.00265	0.00359		0.00261	0.000907642	0.0026	0.0009262	0.0026	0.000970907	0.00265	0.00107		0.00261	0.00253	0.0026	0.00252	0.0026	0.00249	0.00265	0.00252
0.00263	0.00347	0.00261	0.00348	0.00261	0.0035	0.00267	0.00362		0.00263	0.000956518	0.00261	0.000990082	0.00261	0.00101	0.00267	0.00111		0.00263	0.00251	0.00261	0.00249	0.00261	0.00249	0.00267	0.00251
0.00264	0.0035	0.00263	0.00352	0.00263	0.00353	0.00268	0.00365		0.00264	0.001	0.00263	0.00103	0.00263	0.00104	0.00268	0.00114		0.00264	0.0025	0.00263	0.00249	0.00263	0.00249	0.00268	0.00251
0.00266	0.00353	0.00265	0.00353	0.00265	0.00355	0.0027	0.00368		0.00266	0.00105	0.00265	0.00104	0.00265	0.00106	0.0027	0.00119		0.00266	0.00248	0.00265	0.00249	0.00265	0.00249	0.0027	0.0025
0.00268	0.00356	0.00266	0.00357	0.00266	0.00359	0.00272	0.00371		0.00268	0.00109	0.00266	0.00108	0.00266	0.00113	0.00272	0.00123		0.00268	0.00247	0.00266	0.00249	0.00266	0.00246	0.00272	0.00249
0.00269	0.00359	0.00268	0.00361	0.00268	0.00362	0.00273	0.00374		0.00269	0.00112	0.00268	0.00115	0.00268	0.00116	0.00273	0.00127		0.00269	0.00247	0.00268	0.00246	0.00268	0.00246	0.00273	0.00247
0.00271	0.00362	0.0027	0.00363	0.0027	0.00364	0.00275	0.00377		0.00271	0.00116	0.0027	0.00116	0.0027	0.00118	0.00275	0.00132		0.00271	0.00247	0.0027	0.00246	0.0027	0.00246	0.00275	0.00246
0.00273	0.00365	0.00271	0.00366	0.00271	0.00368	0.00277	0.00381		0.00273	0.00119	0.00271	0.0012	0.00271	0.00122	0.00277	0.00136		0.00273	0.00246	0.00271	0.00246	0.00271	0.00246	0.00277	0.00244
0.00274	0.00368	0.00273	0.0037	0.00273	0.00372	0.00278	0.00384		0.00274	0.00122	0.00273	0.00124	0.00273	0.00128	0.00278	0.00141		0.00274	0.00246	0.00273	0.00246	0.00273	0.00244	0.00278	0.00242
0.00276	0.00371	0.00275	0.00372	0.00275	0.00373	0.0028	0.00387		0.00276	0.00126	0.00275	0.00125	0.00275	0.0013	0.0028	0.00146		0.00276	0.00245	0.00275	0.00246	0.00275	0.00244	0.0028	0.0024
0.00278	0.00374	0.00276	0.00375	0.00276	0.00377	0.00282	0.0039		0.00278	0.0013	0.00276	0.00129	0.00276	0.00136	0.00282	0.00152		0.00278	0.00245	0.00276	0.00246	0.00276	0.00241	0.00282	0.00238
0.00279	0.00377	0.00278	0.00379	0.00278	0.00381	0.00283	0.00393		0.00279	0.00133	0.00278	0.00133	0.00278	0.0014	0.00283	0.00157		0.00279	0.00244	0.00278	0.00246	0.00278	0.00241	0.00283	0.00235
0.00281	0.0038	0.0028	0.00381	0.0028	0.00382	0.00285	0.00396		0.00281	0.00137	0.0028	0.00137	0.0028	0.00144	0.00285	0.00163		0.00281	0.00244	0.0028	0.00244	0.0028	0.00238	0.00285	0.00232
0.00283	0.00383	0.00281	0.00384	0.00281	0.00386	0.00287	0.00399		0.00283	0.0014	0.00281	0.00141	0.00281	0.0015	0.00287	0.00169		0.00283	0.00243	0.00281	0.00244	0.00281	0.00236	0.00287	0.00229
0.00284	0.00386	0.00283	0.00388	0.00283	0.00389	0.00289	0.00402		0.00284	0.00144	0.00283	0.00144	0.00283	0.00157	0.00289	0.00175		0.00284	0.00243	0.00283	0.00244	0.00283	0.00233	0.00289	0.00227
0.00286	0.00389	0.00285	0.0039	0.00285	0.00391	0.0029	0.00405		0.00286	0.00147	0.00285	0.00149	0.00285	0.00161	0.0029	0.00179		0.00286	0.00242	0.00285	0.00241	0.00285	0.0023	0.0029	0.00226
0.00288	0.00392	0.00286	0.00393	0.00286	0.00395	0.00292	0.00408		0.00288	0.00151	0.00286	0.00153	0.00286	0.00167	0.00292	0.0018		0.00288	0.00241	0.00286	0.00241	0.00286	0.00228	0.00292	0.00227
0.00289	0.00395	0.00288	0.00397	0.00288	0.00398	0.00294	0.00411		0.00289	0.00155	0.00288	0.00159	0.00288	0.00173	0.00294	0.0018		0.00289	0.00241	0.00288	0.00238	0.00288	0.00225	0.00294	0.00231
0.00291	0.00398	0.0029	0.00399	0.0029	0.004	0.00295	0.00414		0.00291	0.00157	0.0029	0.00161	0.0029	0.00177	0.00295	0.00178		0.00291	0.00241	0.0029	0.00238	0.0029	0.00222	0.00295	0.00236
0.00293	0.00401	0.00291	0.00402	0.00291	0.00403	0.00297	0.00417		0.00293	0.00159	0.00291	0.00167	0.00291	0.00181	0.00297	0.00175		0.00293	0.00243	0.00291	0.00236	0.00291	0.00222	0.00297	0.00242
0.00294	0.00404	0.00293	0.00406	0.00293	0.00407	0.00299	0.0042		0.00294	0.0016	0.00293	0.0017	0.00293	0.00182	0.00299	0.00171		0.00294	0.00244	0.00293	0.00236	0.00293	0.00225	0.00299	0.00248
0.00296	0.00408	0.00295	0.00408	0.00295	0.00409	0.003	0.00423		0.00296	0.00161	0.00295	0.00169	0.00295	0.00181	0.003	0.00167		0.00296	0.00246	0.00295	0.00238	0.00295	0.00228	0.003	0.00256
0.00298	0.00411	0.00296	0.00411	0.00296	0.00412	0.00302	0.00426		0.00298	0.00161	0.00296	0.0017	0.00296	0.00179	0.00302	0.00162		0.00298	0.00249	0.00296	0.00241	0.00296	0.00233	0.00302	0.00264
0.00299	0.00414	0.00298	0.00415	0.00298	0.00416	0.00304	0.00429		0.00299	0.00161	0.00298	0.00171	0.00298	0.00178	0.00304	0.00156		0.00299	0.00253	0.00298	0.00244	0.00298	0.00238	0.00304	0.00274
0.00301	0.00417	0.003	0.00417	0.003	0.00418	0.00305	0.00433		0.00301	0.0016	0.003	0.0017	0.003	0.00171	0.00305	0.00148		0.00301	0.00257	0.003	0.00246	0.003	0.00246	0.00305	0.00285
0.00303	0.0042	0.00301	0.0042	0.00301	0.00421	0.00307	0.00436		0.00303	0.00158	0.00301	0.00169	0.00301	0.00167	0.00307	0.00141		0.00303	0.00262	0.00301	0.00252	0.00301	0.00254	0.00307	0.00296
0.00304	0.00423	0.00303	0.00424	0.00303	0.00425	0.00309	0.0044		0.00304	0.00156	0.00303	0.00167	0.00303	0.00162	0.00309	0.00133		0.00304	0.00267	0.00303	0.00257	0.00303	0.00263	0.00309	0.00307
0.00306	0.00426	0.00305	0.00426	0.00305	0.00427	0.00311	0.00443		0.00306	0.00153	0.00305	0.00163	0.00305	0.00153	0.00311	0.00125		0.00306	0.00273	0.00305	0.00263	0.00305	0.00274	0.00311	0.00319
0.00308	0.0043	0.00306	0.0043	0.00306	0.00431	0.00312	0.00447		0.00308	0.0015	0.00306	0.00159	0.00306	0.00145	0.00312	0.00117		0.00308	0.0028	0.00306	0.00271	0.00306	0.00286	0.00312	0.0033
0.00309	0.00433	0.00308	0.00434	0.00308	0.00435	0.00314	0.00451		0.00309	0.00145	0.00308	0.00151	0.00308	0.00138	0.00314	0.00109		0.00309	0.00288	0.00308	0.00283	0.00308	0.00297	0.00314	0.00341
0.00311	0.00436	0.0031	0.00436	0.0031	0.00437	0.00316	0.00454		0.00311	0.00139	0.0031	0.00144	0.0031	0.00128	0.00316	0.00102		0.00311	0.00297	0.0031	0.00291	0.0031	0.00309	0.00316	0.00352
0.00313	0.0044	0.00311	0.0044	0.00311	0.00441	0.00317	0.00458		0.00313	0.00133	0.00311	0.00137	0.00311	0.00123	0.00317	0.000954583		0.00313	0.00307	0.00311	0.00303	0.00311	0.00319	0.00317	0.00363
0.00314	0.00443	0.00313	0.00444	0.00313	0.00446	0.00319	0.00462		0.00314	0.00126	0.00313	0.00129	0.00313	0.00115	0.00319	0.000890154		0.00314	0.00317	0.00313	0.00315	0.00313	0.00331	0.00319	0.00373
0.00316	0.00447	0.00315	0.00446	0.00315	0.00448	0.00321	0.00466		0.00316	0.00119	0.00315	0.00118	0.00315	0.00107	0.00321	0.000827559		0.00316	0.00328	0.00315	0.00328	0.00315	0.0034	0.00321	0.00383
0.00318	0.0045	0.00316	0.00451	0.00316	0.00452	0.00322	0.0047		0.00318	0.00112	0.00316	0.00113	0.00316	0.000987867	0.00322	0.00076839		0.00318	0.00338	0.00316	0.00337	0.00316	0.00353	0.00322	0.00393
0.00319	0.00454	0.00318	0.00455	0.00318	0.00457	0.00324	0.00474		0.00319	0.00106	0.00318	0.00105	0.00318	0.000934464	0.00324	0.000713957		0.00319	0.00348	0.00318	0.0035	0.00318	0.00363	0.00324	0.00402
0.00321	0.00458	0.0032	0.00457	0.0032	0.00459	0.00326	0.00478		0.00321	0.000992944	0.0032	0.000972873	0.0032	0.000857772	0.00326	0.000663776		0.00321	0.00358	0.0032	0.0036	0.0032	0.00373	0.00326	0.00411
0.00323	0.00461	0.00321	0.00462	0.00321	0.00463	0.00327	0.00482		0.00323	0.000931639	0.00321	0.000919077	0.00321	0.000802792	0.00327	0.000618381		0.00323	0.00368	0.00321	0.0037	0.00321	0.00383	0.00327	0.0042
0.00324	0.00465	0.00323	0.00466	0.00323	0.00468	0.00329	0.00486		0.00324	0.000871639	0.00323	0.000830968	0.00323	0.000781096	0.00329	0.000575864		0.00324	0.00378	0.00323	0.00383	0.00323	0.0039	0.00329	0.00428
0.00326	0.00469	0.00325	0.00468	0.00325	0.0047	0.00331	0.0049		0.00326	0.000814622	0.00325	0.00075215	0.00325	0.000701586	0.00331	0.0005353		0.00326	0.00387	0.00325	0.00393	0.00325	0.004	0.00331	0.00436
0.00328	0.00473	0.00326	0.00473	0.00326	0.00475	0.00333	0.00494		0.00328	0.000759523	0.00326	0.000730161	0.00326	0.000679402	0.00333	0.000498559		0.00328	0.00397	0.00326	0.004	0.00326	0.00407	0.00333	0.00444
0.00329	0.00477	0.00328	0.00478	0.00328	0.0048	0.00334	0.00498		0.00329	0.000709374	0.00328	0.000673313	0.00328	0.000621962	0.00334	0.00046529		0.00329	0.00406	0.00328	0.00411	0.00328	0.00418	0.00334	0.00452
0.00331	0.00481	0.0033	0.0048	0.0033	0.00482	0.00336	0.00503		0.00331	0.000659636	0.0033	0.000591727	0.0033	0.000575192	0.00336	0.000434034		0.00331	0.00415	0.0033	0.00421	0.0033	0.00425	0.00336	0.00459
0.00333	0.00485	0.00331	0.00485	0.00331	0.00487	0.00338	0.00507		0.00333	0.000614498	0.00331	0.000568859	0.00331	0.000552227	0.00338	0.000406535		0.00333	0.00423	0.00331	0.00428	0.00331	0.00432	0.00338	0.00466
0.00334	0.00489	0.00333	0.0049	0.00333	0.00492	0.00339	0.00511		0.00334	0.000570036	0.00333	0.000545897	0.00333	0.000529067	0.00339	0.000374693		0.00334	0.00432	0.00333	0.00435	0.00333	0.00439	0.00339	0.00474
0.00336	0.00493	0.00335	0.00492	0.00335	0.00494	0.00341	0.00515		0.00336	0.000528036	0.00335	0.000461889	0.00335	0.000481113	0.00341	0.000340028		0.00336	0.0044	0.00335	0.00446	0.00335	0.00446	0.00341	0.00481
0.00338	0.00497	0.00336	0.00497	0.00336	0.00499	0.00343	0.0052		0.00338	0.000489339	0.00336	0.00043834	0.00336	0.000457564	0.00343	0.000306561		0.00338	0.00448	0.00336	0.00454	0.00336	0.00454	0.00343	0.00489
0.00339	0.00501	0.00338	0.00502	0.00338	0.00504	0.00344	0.00524		0.00339	0.000454166	0.00338	0.000414596	0.00338	0.000433721	0.00344	0.000274254		0.00339	0.00456	0.00338	0.00461	0.00338	0.00461	0.00344	0.00497
0.00341	0.00505	0.0034	0.00505	0.0034	0.00507	0.00346	0.00529		0.00341	0.000421429	0.0034	0.000365458	0.0034	0.000421726	0.00346	0.000242787		0.00341	0.00463	0.0034	0.00468	0.0034	0.00465	0.00346	0.00504
0.00343	0.00509	0.00341	0.0051	0.00341	0.00512	0.00348	0.00533		0.00343	0.000389786	0.00341	0.000341325	0.00341	0.00039769	0.00348	0.000212559		0.00343	0.00471	0.00341	0.00476	0.00341	0.00472	0.00348	0.00512
0.00344	0.00514	0.00343	0.00515	0.00343	0.00517	0.0035	0.00538		0.00344	0.000360655	0.00343	0.000316897	0.00343	0.000373459	0.0035	0.000183212		0.00344	0.00478	0.00343	0.00483	0.00343	0.0048	0.0035	0.00519
0.00346	0.00518	0.00345	0.00518	0.00345	0.0052	0.00351	0.00542		0.00346	0.000334344	0.00345	0.00030461	0.00345	0.000323284	0.00351	0.000156307		0.00346	0.00485	0.00345	0.00487	0.00345	0.00487	0.00351	0.00527
0.00348	0.00522	0.00346	0.00523	0.00346	0.00525	0.00353	0.00547		0.00348	0.000311496	0.00346	0.00027999	0.00346	0.000336749	0.00353	0.000131589		0.00348	0.00491	0.00346	0.00495	0.00346	0.00491	0.00353	0.00534
0.00349	0.00527	0.00348	0.00528	0.00348	0.0053	0.00355	0.00551		0.00349	0.00029129	0.00348	0.000255075	0.00348	0.000312032	0.00355	0.000110513		0.00349	0.00498	0.00348	0.00503	0.00348	0.00499	0.00355	0.0054
0.00351	0.00531	0.0035	0.00531	0.0035	0.00532	0.00356	0.00556		0.00351	0.000274167	0.0035	0.000242545	0.0035	0.00026087	0.00356	9.18113e-05		0.00351	0.00504	0.0035	0.00506	0.0035	0.00506	0.00356	0.00547
0.00353	0.00535	0.00351	0.00536	0.00351	0.00538	0.00358	0.00561		0.00353	0.000260392	0.00351	0.000217339	0.00351	0.000274591	0.00358	7.69918e-05		0.00353	0.00509	0.00351	0.00514	0.00351	0.0051	0.00358	0.00553
0.00354	0.0054	0.00353	0.00541	0.00353	0.00543	0.0036	0.00565		0.00354	0.000248141	0.00353	0.000231162	0.00353	0.000249387	0.0036	6.48873e-05		0.00354	0.00515	0.00353	0.00518	0.00353	0.00518	0.0036	0.00559
0.00356	0.00544	0.00355	0.00544	0.00355	0.00546	0.00361	0.0057		0.00356	0.00023849	0.00355	0.000179013	0.00355	0.000197238	0.00361	5.57166e-05		0.00356	0.0052	0.00355	0.00526	0.00355	0.00526	0.00361	0.00564
0.00358	0.00549	0.00356	0.00549	0.00356	0.00551	0.00363	0.00575		0.00358	0.000230965	0.00356	0.000192891	0.00356	0.000211216	0.00363	4.7777e-05		0.00358	0.00526	0.00356	0.0053	0.00356	0.0053	0.00363	0.0057
0.00359	0.00553	0.00358	0.00555	0.00358	0.00556	0.00365	0.00579		0.00359	0.00022754	0.00358	0.00020692	0.00358	0.000185425	0.00365	4.23864e-05		0.00359	0.0053	0.00358	0.00534	0.00358	0.00538	0.00365	0.00575
0.00361	0.00558	0.0036	0.00557	0.0036	0.00559	0.00366	0.00584		0.00361	0.000224939	0.0036	0.000153982	0.0036	0.000172456	0.00366	4.04521e-05		0.00361	0.00535	0.0036	0.00542	0.0036	0.00542	0.00366	0.0058
0.00363	0.00562	0.00361	0.00563	0.00361	0.00565	0.00368	0.00589		0.00363	0.000224492	0.00361	0.000168065	0.00361	0.000146374	0.00368	4.03092e-05		0.00363	0.0054	0.00361	0.00546	0.00361	0.0055	0.00368	0.00585
0.00364	0.00567	0.00363	0.00568	0.00363	0.0057	0.0037	0.00594		0.00364	0.000223952	0.00363	0.000182199	0.00363	0.000160559	0.0037	4.06624e-05		0.00364	0.00544	0.00363	0.0055	0.00363	0.00554	0.0037	0.0059
0.00366	0.00571	0.00365	0.00571	0.00365	0.00573	0.00372	0.00598		0.00366	0.000226972	0.00365	0.000169085	0.00365	0.000147396	0.00372	4.59613e-05		0.00366	0.00548	0.00365	0.00554	0.00365	0.00558	0.00372	0.00594
0.00368	0.00576	0.00366	0.00576	0.00366	0.00578	0.00373	0.00603		0.00368	0.000230422	0.00366	0.00014271	0.00366	0.000120924	0.00373	5.44043e-05		0.00368	0.00553	0.00366	0.00562	0.00366	0.00566	0.00373	0.00598
0.00369	0.0058	0.00368	0.00582	0.00368	0.00584	0.00375	0.00608		0.00369	0.000236803	0.00368	0.000157049	0.00368	0.000135315	0.00375	6.60635e-05		0.00369	0.00557	0.00368	0.00566	0.00368	0.0057	0.00375	0.00601
0.00371	0.00585	0.0037	0.00585	0.0037	0.00587	0.00377	0.00613		0.00371	0.000242961	0.0037	0.00014369	0.0037	0.000121907	0.00377	8.06671e-05		0.00371	0.00561	0.0037	0.0057	0.0037	0.00575	0.00377	0.00605
0.00373	0.00589	0.00371	0.0059	0.00371	0.00592	0.00378	0.00618		0.00373	0.000248615	0.00371	0.000158132	0.00371	0.0001364	0.00378	0.000100809		0.00373	0.00565	0.00371	0.00575	0.00371	0.00579	0.00378	0.00608
0.00374	0.00594	0.00373	0.00596	0.00373	0.00598	0.0038	0.00623		0.00374	0.000255367	0.00373	0.000172626	0.00373	0.000150945	0.0038	0.000125856		0.00374	0.00569	0.00373	0.00579	0.00373	0.00583	0.0038	0.0061
0.00376	0.00599	0.00375	0.00599	0.00375	0.00601	0.00382	0.00628		0.00376	0.000263847	0.00375	0.000159071	0.00375	0.000137391	0.00382	0.000156285		0.00376	0.00572	0.00375	0.00583	0.00375	0.00587	0.00382	0.00612
0.00378	0.00603	0.00376	0.00604	0.00376	0.00606	0.00383	0.00632		0.00378	0.00027504	0.00376	0.000215171	0.00376	0.000151939	0.00383	0.000192103		0.00378	0.00576	0.00376	0.00583	0.00376	0.00591	0.00383	0.00613
0.00379	0.00608	0.00378	0.0061	0.00378	0.00612	0.00385	0.00637		0.00379	0.000289252	0.00378	0.000229767	0.00378	0.000208439	0.00385	0.000233095		0.00379	0.00579	0.00378	0.00587	0.00378	0.00591	0.00385	0.00614
0.00381	0.00613	0.0038	0.00613	0.0038	0.00615	0.00387	0.00642		0.00381	0.000306091	0.0038	0.000216165	0.0038	0.000194738	0.00387	0.000277942		0.00381	0.00582	0.0038	0.00591	0.0038	0.00595	0.00387	0.00614
0.00383	0.00617	0.00381	0.00618	0.00381	0.00621	0.00388	0.00647		0.00383	0.00032557	0.00381	0.000230763	0.00381	0.000251338	0.00388	0.000327177		0.00383	0.00585	0.00381	0.00595	0.00381	0.00595	0.00388	0.00614
0.00384	0.00622	0.00383	0.00624	0.00383	0.00626	0.0039	0.00652		0.00384	0.000347495	0.00383	0.000287463	0.00383	0.000308038	0.0039	0.000377212		0.00384	0.00587	0.00383	0.00595	0.00383	0.00595	0.0039	0.00614
0.00386	0.00627	0.00385	0.00627	0.00385	0.00629	0.00392	0.00657		0.00386	0.000370198	0.00385	0.000273713	0.00385	0.000294288	0.00392	0.000431549		0.00386	0.0059	0.00385	0.006	0.00385	0.006	0.00392	0.00614
0.00388	0.00632	0.00386	0.00633	0.00386	0.00635	0.00394	0.00662		0.00388	0.000393892	0.00386	0.000330613	0.00386	0.000351088	0.00394	0.000487855		0.00388	0.00592	0.00386	0.006	0.00386	0.006	0.00394	0.00613
0.00389	0.00636	0.00388	0.00638	0.00388	0.0064	0.00395	0.00667		0.00389	0.000420246	0.00388	0.000345315	0.00388	0.000407888	0.00395	0.000547038		0.00389	0.00594	0.00388	0.00604	0.00388	0.006	0.00395	0.00612
0.00391	0.00641	0.0039	0.00641	0.0039	0.00643	0.00397	0.00671		0.00391	0.000448468	0.0039	0.000373815	0.0039	0.000436288	0.00397	0.000605814		0.00391	0.00596	0.0039	0.00604	0.0039	0.006	0.00397	0.00611
0.00393	0.00646	0.00391	0.00647	0.00391	0.00649	0.00399	0.00676		0.00393	0.00047849	0.00391	0.000430915	0.00391	0.000493088	0.00399	0.000665498		0.00393	0.00598	0.00391	0.00604	0.00391	0.006	0.00399	0.0061
0.00394	0.0065	0.00393	0.00653	0.00393	0.00655	0.004	0.00681		0.00394	0.000509174	0.00393	0.000445668	0.00393	0.000549888	0.004	0.000726616		0.00394	0.006	0.00393	0.00608	0.00393	0.006	0.004	0.00608
0.00396	0.00655	0.00395	0.00655	0.00395	0.00657	0.00402	0.00686		0.00396	0.000540934	0.00395	0.000474268	0.00395	0.000578288	0.00402	0.000789683		0.00396	0.00601	0.00395	0.00608	0.00395	0.006	0.00402	0.00607
0.00398	0.0066	0.00396	0.00661	0.00396	0.00663	0.00404	0.00691		0.00398	0.000574299	0.00396	0.000531568	0.00396	0.000634988	0.00404	0.000853513		0.00398	0.00603	0.00396	0.00608	0.00396	0.006	0.00404	0.00605
0.00399	0.00665	0.00398	0.00667	0.00398	0.00669	0.00405	0.00696		0.00399	0.000608932	0.00398	0.000546372	0.00398	0.000733738	0.00405	0.000917855		0.00399	0.00604	0.00398	0.00612	0.00398	0.00595	0.00405	0.00604
0.00401	0.00669	0.004	0.0067	0.004	0.00672	0.00407	0.007		0.00401	0.000644563	0.004	0.000575072	0.004	0.000762038	0.00407	0.00098147		0.00401	0.00605	0.004	0.00612	0.004	0.00595	0.00407	0.00602
0.00403	0.00674	0.00401	0.00676	0.00401	0.00677	0.00409	0.00705		0.00403	0.000680315	0.00401	0.000632472	0.00401	0.000818638	0.00409	0.00104		0.00403	0.00606	0.00401	0.00612	0.00401	0.00595	0.00409	0.00601
0.00404	0.00679	0.00403	0.00681	0.00403	0.00683	0.0041	0.0071		0.00404	0.000717057	0.00403	0.000689872	0.00403	0.000875238	0.0041	0.00111		0.00404	0.00607	0.00403	0.00612	0.00403	0.00595	0.0041	0.00599
0.00406	0.00684	0.00405	0.00684	0.00405	0.00686	0.00412	0.00715		0.00406	0.000755804	0.00405	0.000718572	0.00405	0.000903488	0.00412	0.00117		0.00406	0.00608	0.00405	0.00612	0.00405	0.00595	0.00412	0.00597
0.00408	0.00689	0.00406	0.0069	0.00406	0.00691	0.00414	0.0072		0.00408	0.000795659	0.00406	0.000775972	0.00406	0.001	0.00414	0.00124		0.00408	0.00609	0.00406	0.00612	0.00406	0.00591	0.00414	0.00596
0.00409	0.00693	0.00408	0.00696	0.00408	0.00697	0.00416	0.00724		0.00409	0.000837279	0.00408	0.000833372	0.00408	0.00106	0.00416	0.00131		0.00409	0.0061	0.00408	0.00612	0.00408	0.00591	0.00416	0.00594
0.00411	0.00698	0.0041	0.00699	0.0041	0.007	0.00417	0.00729		0.00411	0.000880763	0.0041	0.000862072	0.0041	0.00109	0.00417	0.00138		0.00411	0.0061	0.0041	0.00612	0.0041	0.00591	0.00417	0.00592
0.00413	0.00703	0.00411	0.00704	0.00411	0.00705	0.00419	0.00734		0.00413	0.000925655	0.00411	0.000919472	0.00411	0.00118	0.00419	0.00145		0.00413	0.0061	0.00411	0.00612	0.00411	0.00587	0.00419	0.00589
0.00414	0.00708	0.00413	0.0071	0.00413	0.00711	0.00421	0.00739		0.00414	0.000972752	0.00413	0.000976872	0.00413	0.00124	0.00421	0.00152		0.00414	0.0061	0.00413	0.00612	0.00413	0.00587	0.00421	0.00587
0.00416	0.00712	0.00415	0.00713	0.00415	0.00714	0.00422	0.00744		0.00416	0.00102	0.00415	0.00101	0.00415	0.00131	0.00422	0.00158		0.00416	0.0061	0.00415	0.00612	0.00415	0.00583	0.00422	0.00585
0.00418	0.00717	0.00416	0.00719	0.00416	0.00719	0.00424	0.00748		0.00418	0.00107	0.00416	0.00111	0.00416	0.00137	0.00424	0.00165		0.00418	0.0061	0.00416	0.00608	0.00416	0.00583	0.00424	0.00583
0.00419	0.00722	0.00418	0.00724	0.00418	0.00725	0.00426	0.00753		0.00419	0.00112	0.00418	0.00116	0.00418	0.00146	0.00426	0.00171		0.00419	0.0061	0.00418	0.00608	0.00418	0.00579	0.00426	0.00582
0.00421	0.00727	0.0042	0.00727	0.0042	0.00728	0.00427	0.00758		0.00421	0.00116	0.0042	0.00119	0.0042	0.00149	0.00427	0.00177		0.00421	0.0061	0.0042	0.00608	0.0042	0.00579	0.00427	0.00581
0.00423	0.00732	0.00421	0.00733	0.00421	0.00733	0.00429	0.00763		0.00423	0.00121	0.00421	0.00125	0.00421	0.00159	0.00429	0.00181		0.00423	0.0061	0.00421	0.00608	0.00421	0.00575	0.00429	0.00581
0.00424	0.00736	0.00423	0.00739	0.00423	0.00739	0.00431	0.00767		0.00424	0.00126	0.00423	0.00135	0.00423	0.00164	0.00431	0.00185		0.00424	0.0061	0.00423	0.00604	0.00423	0.00575	0.00431	0.00582
0.00426	0.00741	0.00425	0.00741	0.00425	0.00742	0.00433	0.00772		0.00426	0.00131	0.00425	0.00138	0.00425	0.00171	0.00433	0.00189		0.00426	0.0061	0.00425	0.00604	0.00425	0.0057	0.00433	0.00584
0.00428	0.00746	0.00426	0.00747	0.00426	0.00747	0.00434	0.00777		0.00428	0.00136	0.00426	0.00143	0.00426	0.00177	0.00434	0.00192		0.00428	0.0061	0.00426	0.00604	0.00426	0.0057	0.00434	0.00585
0.00429	0.00751	0.00428	0.00753	0.00428	0.00753	0.00436	0.00782		0.00429	0.00141	0.00428	0.00153	0.00428	0.00186	0.00436	0.00196		0.00429	0.00609	0.00428	0.006	0.00428	0.00566	0.00436	0.00586
0.00431	0.00755	0.0043	0.00756	0.0043	0.00755	0.00438	0.00786		0.00431	0.00146	0.0043	0.00156	0.0043	0.00189	0.00438	0.00199		0.00431	0.00609	0.0043	0.006	0.0043	0.00566	0.00438	0.00587
0.00433	0.0076	0.00431	0.00761	0.00431	0.00761	0.00439	0.00791		0.00433	0.00151	0.00431	0.00162	0.00431	0.00191	0.00439	0.00203		0.00433	0.00609	0.00431	0.006	0.00431	0.0057	0.00439	0.00588
0.00434	0.00765	0.00433	0.00767	0.00433	0.00767	0.00441	0.00796		0.00434	0.00156	0.00433	0.00172	0.00433	0.00196	0.00441	0.00206		0.00434	0.00609	0.00433	0.00595	0.00433	0.0057	0.00441	0.0059
0.00436	0.0077	0.00435	0.0077	0.00435	0.00769	0.00443	0.00801		0.00436	0.00161	0.00435	0.00174	0.00435	0.00195	0.00443	0.00209		0.00436	0.00609	0.00435	0.00595	0.00435	0.00575	0.00443	0.00591
0.00438	0.00775	0.00436	0.00775	0.00436	0.00775	0.00444	0.00805		0.00438	0.00166	0.00436	0.0018	0.00436	0.002	0.00444	0.00212		0.00438	0.00609	0.00436	0.00595	0.00436	0.00575	0.00444	0.00593
0.00439	0.00779	0.00438	0.00781	0.00438	0.0078	0.00446	0.0081		0.00439	0.00171	0.00438	0.00186	0.00438	0.00206	0.00446	0.00215		0.00439	0.00609	0.00438	0.00595	0.00438	0.00575	0.00446	0.00595
0.00441	0.00784	0.0044	0.00784	0.0044	0.00783	0.00448	0.00815		0.00441	0.00175	0.0044	0.00189	0.0044	0.00205	0.00448	0.00218		0.00441	0.00609	0.0044	0.00595	0.0044	0.00579	0.00448	0.00598
0.00443	0.00789	0.00441	0.0079	0.00441	0.00789	0.00449	0.0082		0.00443	0.0018	0.00441	0.00194	0.00441	0.0021	0.00449	0.00218		0.00443	0.00609	0.00441	0.00595	0.00441	0.00579	0.00449	0.00602
0.00444	0.00794	0.00443	0.00795	0.00443	0.00794	0.00451	0.00825		0.00444	0.00185	0.00443	0.002	0.00443	0.00216	0.00451	0.00217		0.00444	0.00609	0.00443	0.00595	0.00443	0.00579	0.00451	0.00608
0.00446	0.00798	0.00445	0.00798	0.00445	0.00797	0.00453	0.0083		0.00446	0.00189	0.00445	0.00199	0.00445	0.00214	0.00453	0.00214		0.00446	0.00609	0.00445	0.006	0.00445	0.00583	0.00453	0.00616
0.00448	0.00803	0.00446	0.00804	0.00446	0.00803	0.00455	0.00835		0.00448	0.00193	0.00446	0.00204	0.00446	0.0022	0.00455	0.00209		0.00448	0.0061	0.00446	0.006	0.00446	0.00583	0.00455	0.00625
0.00449	0.00808	0.00448	0.00809	0.00448	0.00808	0.00456	0.0084		0.00449	0.00197	0.00448	0.0021	0.00448	0.00222	0.00456	0.00204		0.00449	0.00611	0.00448	0.006	0.00448	0.00587	0.00456	0.00636
0.00451	0.00813	0.0045	0.00812	0.0045	0.00811	0.00458	0.00845		0.00451	0.00199	0.0045	0.00209	0.0045	0.0022	0.00458	0.00197		0.00451	0.00614	0.0045	0.00604	0.0045	0.00591	0.00458	0.00648
0.00453	0.00818	0.00451	0.00818	0.00451	0.00817	0.0046	0.0085		0.00453	0.00201	0.00451	0.0021	0.00451	0.00222	0.0046	0.00189		0.00453	0.00617	0.00451	0.00608	0.00451	0.00595	0.0046	0.00661
0.00454	0.00822	0.00453	0.00824	0.00453	0.00823	0.00461	0.00855		0.00454	0.00201	0.00453	0.00212	0.00453	0.00219	0.00461	0.0018		0.00454	0.00622	0.00453	0.00612	0.00453	0.00604	0.00461	0.00675
0.00456	0.00827	0.00455	0.00827	0.00455	0.00826	0.00463	0.0086		0.00456	0.00199	0.00455	0.00206	0.00455	0.00213	0.00463	0.00171		0.00456	0.00628	0.00455	0.00621	0.00455	0.00612	0.00463	0.0069
0.00458	0.00832	0.00456	0.00833	0.00456	0.00831	0.00465	0.00865		0.00458	0.00196	0.00456	0.00207	0.00456	0.00211	0.00465	0.00162		0.00458	0.00636	0.00456	0.00625	0.00456	0.00621	0.00465	0.00704
0.00459	0.00837	0.00458	0.00838	0.00458	0.00837	0.00466	0.00871		0.00459	0.00192	0.00458	0.00205	0.00458	0.00203	0.00466	0.00153		0.00459	0.00645	0.00458	0.00634	0.00458	0.00634	0.00466	0.00718
0.00461	0.00842	0.0046	0.00841	0.0046	0.0084	0.00468	0.00876		0.00461	0.00187	0.0046	0.00199	0.0046	0.00193	0.00468	0.00144		0.00461	0.00655	0.0046	0.00643	0.0046	0.00647	0.00468	0.00732
0.00463	0.00847	0.00461	0.00847	0.00461	0.00846	0.0047	0.00881		0.00463	0.00182	0.00461	0.00192	0.00461	0.00186	0.0047	0.00136		0.00463	0.00665	0.00461	0.00656	0.00461	0.0066	0.0047	0.00745
0.00464	0.00852	0.00463	0.00853	0.00463	0.00852	0.00471	0.00887		0.00464	0.00176	0.00463	0.00189	0.00463	0.00179	0.00471	0.00128		0.00464	0.00676	0.00463	0.00665	0.00463	0.00674	0.00471	0.00759
0.00466	0.00857	0.00465	0.00856	0.00465	0.00855	0.00473	0.00892		0.00466	0.00169	0.00465	0.00178	0.00465	0.00168	0.00473	0.0012		0.00466	0.00688	0.00465	0.00678	0.00465	0.00687	0.00473	0.00772
0.00468	0.00862	0.00466	0.00862	0.00466	0.00861	0.00475	0.00898		0.00468	0.00163	0.00466	0.00171	0.00466	0.00161	0.00475	0.00112		0.00468	0.007	0.00466	0.00692	0.00466	0.00701	0.00475	0.00786
0.00469	0.00868	0.00468	0.00869	0.00468	0.00868	0.00477	0.00903		0.00469	0.00156	0.00468	0.00168	0.00468	0.00158	0.00477	0.00104		0.00469	0.00712	0.00468	0.00701	0.00468	0.0071	0.00477	0.00799
0.00471	0.00873	0.0047	0.00872	0.0047	0.00871	0.00478	0.00909		0.00471	0.00149	0.0047	0.00157	0.0047	0.00147	0.00478	0.000972293		0.00471	0.00724	0.0047	0.00714	0.0047	0.00724	0.00478	0.00812
0.00473	0.00878	0.00471	0.00878	0.00471	0.00877	0.0048	0.00915		0.00473	0.00142	0.00471	0.0015	0.00471	0.0014	0.0048	0.000903103		0.00473	0.00736	0.00471	0.00728	0.00471	0.00738	0.0048	0.00824
0.00474	0.00883	0.00473	0.00884	0.00473	0.00884	0.00482	0.0092		0.00474	0.00136	0.00473	0.00147	0.00473	0.00132	0.00482	0.00083645		0.00474	0.00748	0.00473	0.00738	0.00473	0.00752	0.00482	0.00837
0.00476	0.00889	0.00475	0.00888	0.00475	0.00887	0.00483	0.00926		0.00476	0.00129	0.00475	0.00136	0.00475	0.00121	0.00483	0.000774659		0.00476	0.0076	0.00475	0.00752	0.00475	0.00766	0.00483	0.00849
0.00478	0.00894	0.00476	0.00894	0.00476	0.00893	0.00485	0.00932		0.00478	0.00123	0.00476	0.00128	0.00476	0.00118	0.00485	0.000715549		0.00478	0.00771	0.00476	0.00766	0.00476	0.00776	0.00485	0.0086
0.00479	0.009	0.00478	0.00901	0.00478	0.009	0.00487	0.00938		0.00479	0.00117	0.00478	0.00125	0.00478	0.0011	0.00487	0.00066106		0.00479	0.00783	0.00478	0.00776	0.00478	0.0079	0.00487	0.00872
0.00481	0.00905	0.0048	0.00904	0.0048	0.00903	0.00488	0.00944		0.00481	0.00111	0.0048	0.00119	0.0048	0.000984763	0.00488	0.000610717		0.00481	0.00794	0.0048	0.00785	0.0048	0.00805	0.00488	0.00883
0.00483	0.00911	0.00481	0.0091	0.00481	0.0091	0.0049	0.0095		0.00483	0.00106	0.00481	0.00111	0.00481	0.000953137	0.0049	0.000563645		0.00483	0.00805	0.00481	0.008	0.00481	0.00814	0.0049	0.00893
0.00484	0.00916	0.00483	0.00917	0.00483	0.00916	0.00492	0.00956		0.00484	0.001	0.00483	0.00107	0.00483	0.000871832	0.00492	0.000520587		0.00484	0.00816	0.00483	0.0081	0.00483	0.00829	0.00492	0.00904
0.00486	0.00922	0.00485	0.0092	0.00485	0.0092	0.00493	0.00962		0.00486	0.000949414	0.00485	0.000959841	0.00485	0.000805918	0.00493	0.000481478		0.00486	0.00827	0.00485	0.00824	0.00485	0.00839	0.00493	0.00913
0.00488	0.00927	0.00486	0.00927	0.00486	0.00927	0.00495	0.00968		0.00488	0.000900011	0.00486	0.000927725	0.00486	0.00077361	0.00495	0.000446502		0.00488	0.00837	0.00486	0.00834	0.00486	0.00849	0.00495	0.00923
0.00489	0.00933	0.00488	0.00934	0.00488	0.00933	0.00497	0.00974		0.00489	0.000853808	0.00488	0.000895414	0.00488	0.000690583	0.00497	0.000416254		0.00489	0.00848	0.00488	0.00844	0.00488	0.00864	0.00497	0.00932
0.00491	0.00939	0.0049	0.00937	0.0049	0.00937	0.00499	0.0098		0.00491	0.000809875	0.0049	0.000828959	0.0049	0.000623288	0.00499	0.00039028		0.00491	0.00858	0.0049	0.00854	0.0049	0.00875	0.00499	0.00941
0.00493	0.00944	0.00491	0.00944	0.00491	0.00944	0.005	0.00986		0.00493	0.000769222	0.00491	0.000745685	0.00491	0.000590098	0.005	0.000368145		0.00493	0.00867	0.00491	0.00869	0.00491	0.00885	0.005	0.00949
0.00494	0.0095	0.00493	0.00951	0.00493	0.00951	0.00502	0.00992		0.00494	0.000731481	0.00493	0.000712693	0.00493	0.00060813	0.00502	0.000350107		0.00494	0.00877	0.00493	0.0088	0.00493	0.0089	0.00502	0.00957
0.00496	0.00956	0.00495	0.00954	0.00495	0.00954	0.00504	0.00998		0.00496	0.000696498	0.00495	0.000644806	0.00495	0.000539849	0.00504	0.000335529		0.00496	0.00886	0.00495	0.0089	0.00495	0.009	0.00504	0.00964
0.00498	0.00962	0.00496	0.00961	0.00496	0.00961	0.00505	0.01004		0.00498	0.000662965	0.00496	0.000611424	0.00496	0.000506272	0.00505	0.000324596		0.00498	0.00895	0.00496	0.009	0.00496	0.00911	0.00505	0.00972
0.00499	0.00966	0.00498	0.00965	0.00498	0.00965	0.00507	0.01008		0.00499	0.000611994	0.00498	0.000542698	0.00498	0.000437151	0.00507	0.000295689		0.00499	0.00904	0.00498	0.00911	0.00498	0.00921	0.00507	0.00979
0.00501	0.00971	0.00499	0.00972	0.00499	0.00972	0.00508	0.01014		0.00501	0.000609751	0.00499	0.000560987	0.00499	0.000455443	0.00508	0.000305072		0.00501	0.0091	0.00499	0.00916	0.00499	0.00926	0.00508	0.00983
0.00502	0.00977	0.00501	0.00975	0.00501	0.00975	0.0051	0.0102		0.00502	0.000590137	0.00501	0.000491668	0.00501	0.000438385	0.0051	0.000309023		0.00502	0.00918	0.00501	0.00926	0.00501	0.00932	0.0051	0.00989
0.00504	0.00983	0.00502	0.00983	0.00502	0.00983	0.00511	0.01026		0.00504	0.000565681	0.00502	0.000510111	0.00502	0.000404125	0.00511	0.000309909		0.00504	0.00926	0.00502	0.00932	0.00502	0.00942	0.00511	0.00995
0.00505	0.00989	0.00504	0.0099	0.00504	0.0099	0.00513	0.01032		0.00505	0.000543107	0.00504	0.000475951	0.00504	0.000422622	0.00513	0.000314803		0.00505	0.00934	0.00504	0.00942	0.00504	0.00947	0.00513	0.01001
0.00507	0.00995	0.00506	0.00993	0.00506	0.00993	0.00515	0.01039		0.00507	0.000521411	0.00506	0.000405695	0.00506	0.00040532	0.00515	0.000319595		0.00507	0.00942	0.00506	0.00953	0.00506	0.00953	0.00515	0.01007
0.00509	0.01001	0.00507	0.01001	0.00507	0.01	0.00516	0.01045		0.00509	0.000499761	0.00507	0.000371045	0.00507	0.000424019	0.00516	0.000326126		0.00509	0.00951	0.00507	0.00963	0.00507	0.00958	0.00516	0.01012
0.0051	0.01007	0.00509	0.01008	0.00509	0.01008	0.00518	0.01051		0.0051	0.000480472	0.00509	0.000389847	0.00509	0.000389272	0.00518	0.000332756		0.0051	0.00959	0.00509	0.00969	0.00509	0.00969	0.00518	0.01018
0.00512	0.01013	0.00511	0.01011	0.00511	0.01011	0.0052	0.01057		0.00512	0.000462952	0.00511	0.000318555	0.00511	0.000371775	0.0052	0.000337208		0.00512	0.00966	0.00511	0.0098	0.00511	0.00974	0.0052	0.01024
0.00514	0.01019	0.00512	0.01019	0.00512	0.01019	0.00522	0.01064		0.00514	0.000446952	0.00512	0.000337511	0.00512	0.00039058	0.00522	0.000342053		0.00514	0.00974	0.00512	0.00985	0.00512	0.0098	0.00522	0.0103
0.00515	0.01025	0.00514	0.01026	0.00514	0.01026	0.00523	0.0107		0.00515	0.000431752	0.00514	0.000302277	0.00514	0.000409436	0.00523	0.000349945		0.00515	0.00982	0.00514	0.00996	0.00514	0.00985	0.00523	0.01035
0.00517	0.01031	0.00516	0.0103	0.00516	0.0103	0.00525	0.01076		0.00517	0.00042004	0.00516	0.000284537	0.00516	0.000391793	0.00525	0.00036162		0.00517	0.00989	0.00516	0.01001	0.00516	0.0099	0.00525	0.0104
0.00519	0.01037	0.00517	0.01037	0.00517	0.01037	0.00527	0.01083		0.00519	0.000409453	0.00517	0.000303599	0.00517	0.000410752	0.00527	0.000377822		0.00519	0.00996	0.00517	0.01007	0.00517	0.00996	0.00527	0.01045
0.0052	0.01043	0.00519	0.01044	0.00519	0.01044	0.00528	0.01089		0.0052	0.000397819	0.00519	0.000322811	0.00519	0.000429762	0.00528	0.000398344		0.0052	0.01003	0.00519	0.01012	0.00519	0.01001	0.00528	0.01049
0.00522	0.01049	0.00521	0.01048	0.00521	0.01048	0.0053	0.01096		0.00522	0.000386556	0.00521	0.00024994	0.00521	0.000411973	0.0053	0.000419897		0.00522	0.01011	0.00521	0.01023	0.00521	0.01007	0.0053	0.01054
0.00524	0.01055	0.00522	0.01056	0.00522	0.01055	0.00532	0.01102		0.00524	0.000375687	0.00522	0.000269207	0.00522	0.000431086	0.00532	0.000442892		0.00524	0.01018	0.00522	0.01029	0.00522	0.01012	0.00532	0.01058
0.00525	0.01062	0.00524	0.01063	0.00524	0.01063	0.00533	0.01108		0.00525	0.000366261	0.00524	0.000288525	0.00524	0.00045015	0.00533	0.000467148		0.00525	0.01025	0.00524	0.01034	0.00524	0.01018	0.00533	0.01062
0.00527	0.01068	0.00526	0.01067	0.00526	0.01066	0.00535	0.01115		0.00527	0.000358589	0.00526	0.000270444	0.00526	0.0004872	0.00535	0.000489329		0.00527	0.01032	0.00526	0.0104	0.00526	0.01018	0.00535	0.01066
0.00529	0.01074	0.00527	0.01074	0.00527	0.01074	0.00537	0.01121		0.00529	0.000352828	0.00527	0.000289865	0.00527	0.000506415	0.00537	0.000511312		0.00529	0.01039	0.00527	0.01045	0.00527	0.01023	0.00537	0.0107
0.0053	0.0108	0.00529	0.01082	0.00529	0.01081	0.00538	0.01128		0.0053	0.000350051	0.00529	0.000309337	0.00529	0.000525681	0.00538	0.000535619		0.0053	0.01045	0.00529	0.01051	0.00529	0.01029	0.00538	0.01074
0.00532	0.01087	0.00531	0.01086	0.00531	0.01085	0.0054	0.01134		0.00532	0.000351281	0.00531	0.00029111	0.00531	0.000507599	0.0054	0.000559461		0.00532	0.01052	0.00531	0.01057	0.00531	0.01034	0.0054	0.01078
0.00534	0.01093	0.00532	0.01093	0.00532	0.01092	0.00542	0.01141		0.00534	0.000356004	0.00532	0.000310684	0.00532	0.000582299	0.00542	0.000583395		0.00534	0.01057	0.00532	0.01062	0.00532	0.01034	0.00542	0.01082
0.00535	0.01099	0.00534	0.01101	0.00534	0.011	0.00544	0.01147		0.00535	0.000361791	0.00534	0.00033021	0.00534	0.000601669	0.00544	0.000609388		0.00535	0.01063	0.00534	0.01068	0.00534	0.0104	0.00544	0.01086
0.00537	0.01106	0.00536	0.01105	0.00536	0.01104	0.00545	0.01154		0.00537	0.000370492	0.00536	0.00036816	0.00536	0.000583539	0.00545	0.000638385		0.00537	0.01069	0.00536	0.01068	0.00536	0.01045	0.00545	0.0109
0.00539	0.01112	0.00537	0.01112	0.00537	0.01111	0.00547	0.0116		0.00539	0.000382713	0.00537	0.000387837	0.00537	0.000602911	0.00547	0.000669982		0.00539	0.01074	0.00537	0.01073	0.00537	0.01051	0.00547	0.01093
0.0054	0.01118	0.00539	0.0112	0.00539	0.01115	0.00549	0.01167		0.0054	0.000398423	0.00539	0.000407566	0.00539	0.000640561	0.00549	0.000705847		0.0054	0.01078	0.00539	0.01079	0.00539	0.01051	0.00549	0.01096
0.00542	0.01125	0.00541	0.01124	0.0054	0.01123	0.0055	0.01173		0.00542	0.000416794	0.00541	0.000389046	0.0054	0.000660084	0.0055	0.000745211		0.00542	0.01083	0.00541	0.01085	0.0054	0.01057	0.0055	0.01099
0.00544	0.01131	0.00542	0.01131	0.00542	0.0113	0.00552	0.0118		0.00544	0.00043756	0.00542	0.000465546	0.00542	0.000679559	0.00552	0.000787434		0.00544	0.01087	0.00542	0.01085	0.00542	0.01062	0.00552	0.01101
0.00545	0.01137	0.00544	0.01139	0.00544	0.01134	0.00554	0.01186		0.00545	0.000458938	0.00544	0.000485277	0.00544	0.000717409	0.00554	0.000833634		0.00545	0.01092	0.00544	0.0109	0.00544	0.01062	0.00554	0.01103
0.00547	0.01144	0.00546	0.01143	0.00545	0.01141	0.00555	0.01193		0.00547	0.000481425	0.00546	0.000523627	0.00545	0.000736935	0.00555	0.000882546		0.00547	0.01096	0.00546	0.0109	0.00545	0.01068	0.00555	0.01105
0.00549	0.0115	0.00547	0.01151	0.00547	0.01149	0.00557	0.01199		0.00549	0.000507353	0.00547	0.000543409	0.00547	0.000812835	0.00557	0.000932067		0.00549	0.011	0.00547	0.01096	0.00547	0.01068	0.00557	0.01106
0.0055	0.01157	0.00549	0.01158	0.00549	0.01153	0.00559	0.01206		0.0055	0.000535011	0.00549	0.000620309	0.00549	0.000794412	0.00559	0.000983553		0.0055	0.01103	0.00549	0.01096	0.00549	0.01073	0.00559	0.01108
0.00552	0.01163	0.00551	0.01162	0.0055	0.0116	0.0056	0.01213		0.00552	0.000563772	0.00551	0.000601643	0.0055	0.000870512	0.0056	0.00104		0.00552	0.01107	0.00551	0.01102	0.0055	0.01073	0.0056	0.01109
0.00554	0.0117	0.00552	0.0117	0.00552	0.01168	0.00562	0.01219		0.00554	0.000595201	0.00552	0.000678743	0.00552	0.00089014	0.00562	0.00109		0.00554	0.0111	0.00552	0.01102	0.00552	0.01079	0.00562	0.0111
0.00555	0.01176	0.00554	0.01177	0.00554	0.01172	0.00564	0.01226		0.00555	0.00063067	0.00554	0.000698628	0.00554	0.00092824	0.00564	0.00115		0.00555	0.01113	0.00554	0.01108	0.00554	0.01079	0.00564	0.0111
0.00557	0.01183	0.00556	0.01181	0.00555	0.0118	0.00566	0.01232		0.00557	0.000668038	0.00556	0.000737228	0.00555	0.001	0.00566	0.00122		0.00557	0.01116	0.00556	0.01108	0.00555	0.01079	0.00566	0.01111
0.00559	0.01189	0.00557	0.01189	0.00557	0.01187	0.00567	0.01239		0.00559	0.000709642	0.00557	0.000814428	0.00557	0.00102	0.00567	0.00128		0.00559	0.01118	0.00557	0.01108	0.00557	0.01085	0.00567	0.0111
0.0056	0.01196	0.00559	0.01197	0.00559	0.01191	0.00569	0.01245		0.0056	0.000754528	0.00559	0.000891728	0.00559	0.00106	0.00569	0.00136		0.0056	0.0112	0.00559	0.01108	0.00559	0.01085	0.00569	0.0111
0.00562	0.01202	0.00561	0.01201	0.0056	0.01199	0.00571	0.01252		0.00562	0.000802976	0.00561	0.000872964	0.0056	0.00114	0.00571	0.00143		0.00562	0.01122	0.00561	0.01113	0.0056	0.01085	0.00571	0.01109
0.00564	0.01209	0.00562	0.01208	0.00562	0.01206	0.00572	0.01258		0.00564	0.000853311	0.00562	0.000950364	0.00562	0.00122	0.00572	0.00151		0.00564	0.01123	0.00562	0.01113	0.00562	0.01085	0.00572	0.01107
0.00565	0.01215	0.00564	0.01216	0.00564	0.0121	0.00574	0.01265		0.00565	0.00090551	0.00564	0.00103	0.00564	0.00125	0.00574	0.00159		0.00565	0.01124	0.00564	0.01113	0.00564	0.01085	0.00574	0.01106
0.00567	0.01221	0.00566	0.0122	0.00565	0.01218	0.00576	0.01272		0.00567	0.00095891	0.00566	0.00107	0.00565	0.00133	0.00576	0.00168		0.00567	0.01126	0.00566	0.01113	0.00565	0.01085	0.00576	0.01104
0.00569	0.01228	0.00567	0.01228	0.00567	0.01225	0.00577	0.01278		0.00569	0.00101	0.00567	0.00114	0.00567	0.00141	0.00577	0.00176		0.00569	0.01127	0.00567	0.01113	0.00567	0.01085	0.00577	0.01102
0.0057	0.01234	0.00569	0.01235	0.00569	0.01229	0.00579	0.01285		0.0057	0.00106	0.00569	0.00122	0.00569	0.00144	0.00579	0.00184		0.0057	0.01128	0.00569	0.01113	0.00569	0.01085	0.00579	0.011
0.00572	0.01241	0.00571	0.01239	0.0057	0.01237	0.00581	0.01291		0.00572	0.00112	0.00571	0.00126	0.0057	0.00152	0.00581	0.00192		0.00572	0.01129	0.00571	0.01113	0.0057	0.01085	0.00581	0.01099
0.00574	0.01247	0.00572	0.01247	0.00572	0.01244	0.00583	0.01298		0.00574	0.00118	0.00572	0.00134	0.00572	0.0016	0.00583	0.002		0.00574	0.0113	0.00572	0.01113	0.00572	0.01085	0.00583	0.01097
0.00575	0.01254	0.00574	0.01255	0.00574	0.01248	0.00584	0.01304		0.00575	0.00124	0.00574	0.00141	0.00574	0.00164	0.00584	0.00208		0.00575	0.0113	0.00574	0.01113	0.00574	0.01085	0.00584	0.01096
0.00577	0.01261	0.00576	0.01259	0.00575	0.01256	0.00586	0.01311		0.00577	0.00129	0.00576	0.00145	0.00575	0.00171	0.00586	0.00215		0.00577	0.01131	0.00576	0.01113	0.00575	0.01085	0.00586	0.01095
0.00579	0.01267	0.00577	0.01266	0.00577	0.01264	0.00588	0.01317		0.00579	0.00135	0.00577	0.00153	0.00577	0.00184	0.00588	0.00222		0.00579	0.01132	0.00577	0.01113	0.00577	0.01079	0.00588	0.01095
0.0058	0.01274	0.00579	0.01274	0.00579	0.01267	0.00589	0.01324		0.0058	0.00141	0.00579	0.00161	0.00579	0.00188	0.00589	0.00228		0.0058	0.01132	0.00579	0.01113	0.00579	0.01079	0.00589	0.01096
0.00582	0.0128	0.00581	0.01278	0.0058	0.01275	0.00591	0.0133		0.00582	0.00147	0.00581	0.00165	0.0058	0.00196	0.00591	0.00233		0.00582	0.01133	0.00581	0.01113	0.0058	0.01079	0.00591	0.01097
0.00584	0.01287	0.00582	0.01286	0.00582	0.01283	0.00593	0.01337		0.00584	0.00154	0.00582	0.00167	0.00582	0.00204	0.00593	0.00237		0.00584	0.01133	0.00582	0.01119	0.00582	0.01079	0.00593	0.011
0.00585	0.01293	0.00584	0.01294	0.00584	0.01286	0.00594	0.01343		0.00585	0.0016	0.00584	0.00174	0.00584	0.00207	0.00594	0.00239		0.00585	0.01133	0.00584	0.01119	0.00584	0.01079	0.00594	0.01105
0.00587	0.013	0.00586	0.01297	0.00585	0.01294	0.00596	0.0135		0.00587	0.00166	0.00586	0.00178	0.00585	0.00221	0.00596	0.00239		0.00587	0.01134	0.00586	0.01119	0.00585	0.01073	0.00596	0.0111
0.00589	0.01306	0.00587	0.01305	0.00587	0.01302	0.00598	0.01356		0.00589	0.00172	0.00587	0.00186	0.00587	0.00228	0.00598	0.0024		0.00589	0.01134	0.00587	0.01119	0.00587	0.01073	0.00598	0.01116
0.0059	0.01313	0.00589	0.01313	0.00589	0.01305	0.00599	0.01363		0.0059	0.00178	0.00589	0.00194	0.00589	0.00232	0.00599	0.0024		0.0059	0.01135	0.00589	0.01119	0.00589	0.01073	0.00599	0.01123
0.00592	0.01319	0.00591	0.01317	0.0059	0.01313	0.00601	0.0137		0.00592	0.00184	0.00591	0.00198	0.0059	0.00234	0.00601	0.00241		0.00592	0.01136	0.00591	0.01119	0.0059	0.01079	0.00601	0.01129
0.00594	0.01326	0.00592	0.01325	0.00592	0.01321	0.00603	0.01376		0.00594	0.0019	0.00592	0.00206	0.00592	0.00242	0.00603	0.00241		0.00594	0.01136	0.00592	0.01119	0.00592	0.01079	0.00603	0.01135
0.00595	0.01332	0.00594	0.01332	0.00594	0.01324	0.00605	0.01383		0.00595	0.00195	0.00594	0.00213	0.00594	0.00245	0.00605	0.00241		0.00595	0.01137	0.00594	0.01119	0.00594	0.01079	0.00605	0.01142
0.00597	0.01339	0.00596	0.01336	0.00595	0.01332	0.00606	0.0139		0.00597	0.002	0.00596	0.00211	0.00595	0.00247	0.00606	0.0024		0.00597	0.01138	0.00596	0.01125	0.00595	0.01085	0.00606	0.0115
0.00599	0.01345	0.00597	0.01344	0.00597	0.0134	0.00608	0.01396		0.00599	0.00205	0.00597	0.00219	0.00597	0.00249	0.00608	0.00237		0.00599	0.0114	0.00597	0.01125	0.00597	0.0109	0.00608	0.01159
0.006	0.01352	0.00599	0.01352	0.00599	0.01344	0.0061	0.01403		0.006	0.0021	0.00599	0.00227	0.00599	0.00247	0.0061	0.00233		0.006	0.01142	0.00599	0.01125	0.00599	0.01096	0.0061	0.0117
0.00602	0.01358	0.00601	0.01356	0.006	0.01351	0.00611	0.0141		0.00602	0.00214	0.00601	0.00231	0.006	0.00249	0.00611	0.00228		0.00602	0.01144	0.00601	0.01125	0.006	0.01102	0.00611	0.01182
0.00604	0.01365	0.00602	0.01364	0.00602	0.01359	0.00613	0.01417		0.00604	0.00218	0.00602	0.00233	0.00602	0.00251	0.00613	0.00222		0.00604	0.01147	0.00602	0.01131	0.00602	0.01108	0.00613	0.01195
0.00605	0.01371	0.00604	0.01371	0.00604	0.01363	0.00615	0.01424		0.00605	0.00222	0.00604	0.00241	0.00604	0.0025	0.00615	0.00217		0.00605	0.01149	0.00604	0.01131	0.00604	0.01113	0.00615	0.01207
0.00607	0.01378	0.00606	0.01375	0.00605	0.01371	0.00616	0.0143		0.00607	0.00226	0.00606	0.00239	0.00605	0.00252	0.00616	0.00211		0.00607	0.01152	0.00606	0.01136	0.00605	0.01119	0.00616	0.0122
0.00609	0.01385	0.00607	0.01383	0.00607	0.01379	0.00618	0.01437		0.00609	0.00229	0.00607	0.00241	0.00607	0.00254	0.00618	0.00204		0.00609	0.01156	0.00607	0.01142	0.00607	0.01125	0.00618	0.01233
0.00611	0.01391	0.00609	0.01391	0.00609	0.01382	0.0062	0.01444		0.00611	0.0023	0.00609	0.00243	0.00609	0.00246	0.0062	0.00197		0.00611	0.01162	0.00609	0.01148	0.00609	0.01136	0.0062	0.01247
0.00612	0.01398	0.00611	0.01395	0.0061	0.0139	0.00621	0.01451		0.00612	0.00229	0.00611	0.00241	0.0061	0.00242	0.00621	0.00191		0.00612	0.01169	0.00611	0.01154	0.0061	0.01148	0.00621	0.01261
0.00614	0.01405	0.00612	0.01403	0.00612	0.01398	0.00623	0.01458		0.00614	0.00227	0.00612	0.00243	0.00612	0.00238	0.00623	0.00184		0.00614	0.01178	0.00612	0.0116	0.00612	0.0116	0.00623	0.01274
0.00616	0.01411	0.00614	0.01411	0.00614	0.01402	0.00625	0.01466		0.00616	0.00224	0.00614	0.00239	0.00614	0.00231	0.00625	0.00178		0.00616	0.01187	0.00614	0.01172	0.00614	0.01172	0.00625	0.01288
0.00617	0.01418	0.00616	0.01415	0.00615	0.0141	0.00627	0.01473		0.00617	0.0022	0.00616	0.00237	0.00615	0.00221	0.00627	0.00171		0.00617	0.01198	0.00616	0.01178	0.00615	0.01189	0.00627	0.01302
0.00619	0.01425	0.00617	0.01423	0.00617	0.01418	0.00628	0.0148		0.00619	0.00215	0.00617	0.00233	0.00617	0.00217	0.00628	0.00164		0.00619	0.0121	0.00617	0.01189	0.00617	0.01201	0.00628	0.01315
0.00621	0.01431	0.00619	0.01431	0.00619	0.01422	0.0063	0.01487		0.00621	0.00209	0.00619	0.00224	0.00619	0.00209	0.0063	0.00158		0.00621	0.01223	0.00619	0.01207	0.00619	0.01213	0.0063	0.01329
0.00622	0.01438	0.00621	0.01435	0.0062	0.01431	0.00632	0.01494		0.00622	0.00203	0.00621	0.00216	0.0062	0.00205	0.00632	0.00151		0.00622	0.01235	0.00621	0.01219	0.0062	0.01225	0.00632	0.01343
0.00624	0.01445	0.00622	0.01443	0.00622	0.01439	0.00633	0.01502		0.00624	0.00196	0.00622	0.00206	0.00622	0.00195	0.00633	0.00145		0.00624	0.01249	0.00622	0.01237	0.00622	0.01244	0.00633	0.01357
0.00626	0.01452	0.00624	0.01451	0.00624	0.01443	0.00635	0.01509		0.00626	0.0019	0.00624	0.00202	0.00624	0.00187	0.00635	0.00138		0.00626	0.01262	0.00624	0.0125	0.00624	0.01256	0.00635	0.01371
0.00627	0.01459	0.00626	0.01456	0.00625	0.01451	0.00637	0.01516		0.00627	0.00183	0.00626	0.00188	0.00625	0.00183	0.00637	0.00132		0.00627	0.01276	0.00626	0.01268	0.00625	0.01268	0.00637	0.01384
0.00629	0.01466	0.00627	0.01464	0.00627	0.01459	0.00638	0.01524		0.00629	0.00177	0.00627	0.00184	0.00627	0.00179	0.00638	0.00126		0.00629	0.01289	0.00627	0.0128	0.00627	0.0128	0.00638	0.01398
0.00631	0.01473	0.00629	0.01472	0.00629	0.01464	0.0064	0.01531		0.00631	0.0017	0.00629	0.0018	0.00629	0.00171	0.0064	0.0012		0.00631	0.01303	0.00629	0.01293	0.00629	0.01293	0.0064	0.01411
0.00632	0.0148	0.00631	0.01476	0.0063	0.01472	0.00642	0.01538		0.00632	0.00163	0.00631	0.00165	0.0063	0.00167	0.00642	0.00114		0.00632	0.01317	0.00631	0.01311	0.0063	0.01305	0.00642	0.01425
0.00634	0.01487	0.00632	0.01485	0.00632	0.0148	0.00643	0.01546		0.00634	0.00157	0.00632	0.00161	0.00632	0.00163	0.00643	0.00108		0.00634	0.0133	0.00632	0.01324	0.00632	0.01318	0.00643	0.01438
0.00636	0.01494	0.00634	0.01493	0.00634	0.01485	0.00645	0.01553		0.00636	0.00151	0.00634	0.00157	0.00634	0.00155	0.00645	0.00103		0.00636	0.01343	0.00634	0.01336	0.00634	0.0133	0.00645	0.0145
0.00637	0.01501	0.00636	0.01498	0.00635	0.01493	0.00647	0.01561		0.00637	0.00145	0.00636	0.00142	0.00635	0.0015	0.00647	0.000979537		0.00637	0.01356	0.00636	0.01355	0.00635	0.01343	0.00647	0.01463
0.00639	0.01508	0.00637	0.01506	0.00637	0.01502	0.00649	0.01568		0.00639	0.00139	0.00637	0.00138	0.00637	0.00146	0.00649	0.000933078		0.00639	0.01369	0.00637	0.01368	0.00637	0.01355	0.00649	0.01475
0.00641	0.01516	0.00639	0.01515	0.00639	0.01506	0.0065	0.01576		0.00641	0.00134	0.00639	0.00134	0.00639	0.00138	0.0065	0.000889747		0.00641	0.01382	0.00639	0.01381	0.00639	0.01368	0.0065	0.01487
0.00642	0.01523	0.00641	0.01519	0.0064	0.01515	0.00652	0.01584		0.00642	0.00128	0.00641	0.00125	0.0064	0.00134	0.00652	0.00084928		0.00642	0.01395	0.00641	0.01394	0.0064	0.01381	0.00652	0.01499
0.00644	0.0153	0.00642	0.01528	0.00642	0.01523	0.00654	0.01591		0.00644	0.00123	0.00642	0.00121	0.00642	0.0013	0.00654	0.000814276		0.00644	0.01407	0.00642	0.01407	0.00642	0.01394	0.00654	0.0151
0.00646	0.01537	0.00644	0.01537	0.00644	0.01528	0.00655	0.01599		0.00646	0.00118	0.00644	0.00117	0.00644	0.00121	0.00655	0.000781836		0.00646	0.0142	0.00644	0.0142	0.00644	0.01407	0.00655	0.01521
0.00647	0.01545	0.00646	0.01541	0.00645	0.01537	0.00657	0.01607		0.00647	0.00113	0.00646	0.00108	0.00645	0.00117	0.00657	0.000752626		0.00647	0.01432	0.00646	0.01433	0.00645	0.0142	0.00657	0.01532
0.00649	0.01552	0.00647	0.0155	0.00647	0.01545	0.00659	0.01615		0.00649	0.00109	0.00647	0.00104	0.00647	0.00113	0.00659	0.000724788		0.00649	0.01444	0.00647	0.01446	0.00647	0.01433	0.00659	0.01542
0.00651	0.0156	0.00649	0.01559	0.00649	0.0155	0.0066	0.01622		0.00651	0.00104	0.00649	0.00107	0.00649	0.00104	0.0066	0.000698777		0.00651	0.01455	0.00649	0.01452	0.00649	0.01446	0.0066	0.01552
0.00652	0.01567	0.00651	0.01563	0.0065	0.01559	0.00662	0.0163		0.00652	0.001	0.00651	0.000977828	0.0065	0.00106	0.00662	0.000676843		0.00652	0.01467	0.00651	0.01465	0.0065	0.01452	0.00662	0.01562
0.00654	0.01574	0.00652	0.01572	0.00652	0.01567	0.00664	0.01638		0.00654	0.000962826	0.00652	0.000934906	0.00652	0.00102	0.00664	0.000655505		0.00654	0.01478	0.00652	0.01479	0.00652	0.01465	0.00664	0.01572
0.00656	0.01582	0.00654	0.01581	0.00654	0.01572	0.00665	0.01646		0.00656	0.00092574	0.00654	0.000891689	0.00654	0.00093248	0.00665	0.0006383		0.00656	0.01489	0.00654	0.01492	0.00654	0.01479	0.00665	0.01582
0.00657	0.01589	0.00656	0.01586	0.00655	0.01581	0.00667	0.01654		0.00657	0.000891271	0.00656	0.000870007	0.00655	0.000955696	0.00667	0.000619276		0.00657	0.015	0.00656	0.01499	0.00655	0.01485	0.00667	0.01592
0.00659	0.01597	0.00657	0.01595	0.00657	0.0159	0.00669	0.01662		0.00659	0.000858956	0.00657	0.000826598	0.00657	0.000912382	0.00669	0.000597785		0.00659	0.01511	0.00657	0.01512	0.00657	0.01499	0.00669	0.01602
0.00661	0.01605	0.00659	0.01604	0.00659	0.01594	0.00671	0.01669		0.00661	0.000829905	0.00659	0.000782894	0.00659	0.000890651	0.00671	0.000576988		0.00661	0.01522	0.00659	0.01525	0.00659	0.01505	0.00671	0.01612
0.00662	0.01612	0.00661	0.01608	0.0066	0.01603	0.00672	0.01677		0.00662	0.00080391	0.00661	0.000760969	0.0066	0.000847045	0.00672	0.000555157		0.00662	0.01532	0.00661	0.01532	0.0066	0.01519	0.00672	0.01622
0.00664	0.0162	0.00662	0.01617	0.00662	0.01613	0.00674	0.01685		0.00664	0.000779209	0.00662	0.000716973	0.00662	0.000870569	0.00674	0.000536257		0.00664	0.01542	0.00662	0.01546	0.00662	0.01525	0.00674	0.01632
0.00666	0.01627	0.00664	0.01627	0.00664	0.01617	0.00676	0.01693		0.00666	0.000758575	0.00664	0.000740602	0.00664	0.00078112	0.00676	0.000522945		0.00666	0.01552	0.00664	0.01553	0.00664	0.01539	0.00676	0.01641
0.00667	0.01635	0.00666	0.01631	0.00665	0.01626	0.00677	0.01701		0.00667	0.000737587	0.00666	0.000718483	0.00665	0.000804698	0.00677	0.000514719		0.00667	0.01561	0.00666	0.01559	0.00665	0.01546	0.00677	0.0165
0.00669	0.01643	0.00667	0.0164	0.00667	0.01635	0.00679	0.01709		0.00669	0.000718253	0.00667	0.000674098	0.00667	0.000828427	0.00679	0.000514157		0.00669	0.01571	0.00667	0.01573	0.00667	0.01553	0.00679	0.01658
0.00671	0.0165	0.00669	0.0165	0.00669	0.0164	0.00681	0.01717		0.00671	0.00069898	0.00669	0.000698032	0.00669	0.000738189	0.00681	0.000516422		0.00671	0.01581	0.00669	0.0158	0.00669	0.01566	0.00681	0.01666
0.00672	0.01658	0.00671	0.01654	0.0067	0.01649	0.00682	0.01725		0.00672	0.000680456	0.00671	0.000607005	0.0067	0.000762072	0.00682	0.000524472		0.00672	0.0159	0.00671	0.01594	0.0067	0.01573	0.00682	0.01673
0.00674	0.01666	0.00672	0.01664	0.00672	0.01658	0.00684	0.01734		0.00674	0.000661239	0.00672	0.000630993	0.00672	0.000717492	0.00684	0.000534983		0.00674	0.016	0.00672	0.016	0.00672	0.01587	0.00684	0.0168
0.00676	0.01674	0.00674	0.01673	0.00674	0.01663	0.00686	0.01742		0.00676	0.000643246	0.00674	0.000655132	0.00674	0.000695079	0.00686	0.000550076		0.00676	0.01609	0.00674	0.01607	0.00674	0.01594	0.00686	0.01687
0.00677	0.01681	0.00676	0.01678	0.00675	0.01672	0.00688	0.0175		0.00677	0.000624666	0.00676	0.000563316	0.00675	0.000719067	0.00688	0.000569903		0.00677	0.01619	0.00676	0.01621	0.00675	0.016	0.00688	0.01693
0.00679	0.01689	0.00677	0.01687	0.00677	0.01682	0.00689	0.01758		0.00679	0.000607988	0.00677	0.000587509	0.00677	0.000743207	0.00689	0.000592311		0.00679	0.01629	0.00677	0.01628	0.00677	0.01607	0.00689	0.01699
0.00681	0.01697	0.00679	0.01696	0.00679	0.01686	0.00691	0.01766		0.00681	0.000592271	0.00679	0.000611854	0.00679	0.00065139	0.00691	0.00061911		0.00681	0.01638	0.00679	0.01635	0.00679	0.01621	0.00691	0.01704
0.00682	0.01705	0.00681	0.01701	0.0068	0.01696	0.00693	0.01774		0.00682	0.000575926	0.00681	0.000519248	0.0068	0.000675584	0.00693	0.000651139		0.00682	0.01647	0.00681	0.01649	0.0068	0.01628	0.00693	0.01709
0.00684	0.01713	0.00682	0.01711	0.00682	0.01705	0.00694	0.01782		0.00684	0.000560474	0.00682	0.000543647	0.00682	0.000699829	0.00694	0.000686682		0.00684	0.01657	0.00682	0.01656	0.00682	0.01635	0.00694	0.01714
0.00686	0.01721	0.00684	0.0172	0.00684	0.0171	0.00696	0.0179		0.00686	0.000545242	0.00684	0.000568097	0.00684	0.000677075	0.00696	0.000725281		0.00686	0.01666	0.00684	0.01663	0.00684	0.01642	0.00696	0.01718
0.00687	0.01729	0.00686	0.01725	0.00685	0.01719	0.00698	0.01799		0.00687	0.000530285	0.00686	0.000545149	0.00685	0.000701423	0.00698	0.000767894		0.00687	0.01676	0.00686	0.0167	0.00685	0.01649	0.00698	0.01722
0.00689	0.01737	0.00687	0.01734	0.00687	0.01729	0.00699	0.01807		0.00689	0.000518489	0.00687	0.000569702	0.00687	0.000725821	0.00699	0.000812174		0.00689	0.01685	0.00687	0.01677	0.00687	0.01656	0.00699	0.01726
0.00691	0.01745	0.00689	0.01744	0.00689	0.01733	0.00701	0.01815		0.00691	0.000512718	0.00689	0.000594306	0.00689	0.000702922	0.00701	0.000858856		0.00691	0.01693	0.00689	0.01684	0.00689	0.01663	0.00701	0.01729
0.00692	0.01753	0.00691	0.01749	0.0069	0.01743	0.00703	0.01823		0.00692	0.000512457	0.00691	0.000571211	0.0069	0.000727323	0.00703	0.000907732		0.00692	0.01701	0.00691	0.01691	0.0069	0.0167	0.00703	0.01732
0.00694	0.01761	0.00692	0.01758	0.00692	0.01752	0.00704	0.01831		0.00694	0.000514825	0.00692	0.000595918	0.00692	0.000822223	0.00704	0.000959278		0.00694	0.01709	0.00692	0.01699	0.00692	0.0167	0.00704	0.01735
0.00696	0.01769	0.00694	0.01768	0.00694	0.01757	0.00706	0.0184		0.00696	0.000522736	0.00694	0.000620676	0.00694	0.000799226	0.00706	0.00101		0.00696	0.01716	0.00694	0.01706	0.00694	0.01677	0.00706	0.01738
0.00697	0.01777	0.00696	0.01772	0.00695	0.01767	0.00708	0.01848		0.00697	0.000534315	0.00696	0.000597386	0.00695	0.00082373	0.00708	0.00107		0.00697	0.01723	0.00696	0.01713	0.00695	0.01684	0.00708	0.01741
0.00699	0.01785	0.00697	0.01782	0.00697	0.01776	0.0071	0.01856		0.00699	0.000550548	0.00697	0.000693486	0.00697	0.00091903	0.0071	0.00113		0.00699	0.0173	0.00697	0.01713	0.00697	0.01684	0.0071	0.01743
0.00701	0.01793	0.00699	0.01792	0.00699	0.01781	0.00711	0.01864		0.00701	0.000569008	0.00699	0.000718347	0.00699	0.000895936	0.00711	0.00119		0.00701	0.01736	0.00699	0.0172	0.00699	0.01691	0.00711	0.01745
0.00702	0.01801	0.00701	0.01797	0.007	0.01791	0.00713	0.01872		0.00702	0.000589089	0.00701	0.000695009	0.007	0.000920543	0.00713	0.00125		0.00702	0.01742	0.00701	0.01727	0.007	0.01699	0.00713	0.01747
0.00704	0.01809	0.00702	0.01806	0.00702	0.018	0.00715	0.01881		0.00704	0.000610005	0.00702	0.000719972	0.00702	0.00102	0.00715	0.00132		0.00704	0.01748	0.00702	0.01734	0.00702	0.01699	0.00715	0.01749
0.00706	0.01817	0.00704	0.01816	0.00704	0.01805	0.00716	0.01889		0.00706	0.000633052	0.00704	0.000744887	0.00704	0.000993001	0.00716	0.00138		0.00706	0.01754	0.00704	0.01741	0.00704	0.01706	0.00716	0.01751
0.00707	0.01825	0.00706	0.01821	0.00705	0.01815	0.00718	0.01897		0.00707	0.00065687	0.00706	0.000793337	0.00705	0.00109	0.00718	0.00144		0.00707	0.0176	0.00706	0.01741	0.00705	0.01706	0.00718	0.01753
0.00709	0.01833	0.00707	0.0183	0.00707	0.01824	0.0072	0.01905		0.00709	0.000684053	0.00707	0.000818403	0.00707	0.00118	0.0072	0.00151		0.00709	0.01765	0.00707	0.01749	0.00707	0.01706	0.0072	0.01755
0.00711	0.01842	0.00709	0.0184	0.00709	0.01829	0.00721	0.01914		0.00711	0.000712019	0.00709	0.000843421	0.00709	0.00116	0.00721	0.00157		0.00711	0.0177	0.00709	0.01756	0.00709	0.01713	0.00721	0.01756
0.00712	0.0185	0.00711	0.01845	0.0071	0.01838	0.00723	0.01922		0.00712	0.000744988	0.00711	0.000892071	0.0071	0.00126	0.00723	0.00164		0.00712	0.01775	0.00711	0.01756	0.0071	0.01713	0.00723	0.01758
0.00714	0.01858	0.00712	0.01855	0.00712	0.01848	0.00725	0.0193		0.00714	0.000780924	0.00712	0.000917139	0.00712	0.00135	0.00725	0.00172		0.00714	0.0178	0.00712	0.01763	0.00712	0.01713	0.00725	0.01758
0.00716	0.01866	0.00714	0.01865	0.00714	0.01853	0.00726	0.01938		0.00716	0.000820609	0.00714	0.00101	0.00714	0.0014	0.00726	0.00179		0.00716	0.01784	0.00714	0.01763	0.00714	0.01713	0.00726	0.01759
0.00717	0.01874	0.00716	0.01869	0.00715	0.01863	0.00728	0.01947		0.00717	0.000864849	0.00716	0.000990959	0.00715	0.00143	0.00728	0.00187		0.00717	0.01788	0.00716	0.0177	0.00715	0.0172	0.00728	0.0176
0.00719	0.01882	0.00717	0.01879	0.00717	0.01872	0.0073	0.01955		0.00719	0.000913294	0.00717	0.00109	0.00717	0.00152	0.0073	0.00194		0.00719	0.01791	0.00717	0.0177	0.00717	0.0172	0.0073	0.01761
0.00721	0.01891	0.00719	0.01889	0.00719	0.01877	0.00732	0.01963		0.00721	0.000965832	0.00719	0.00119	0.00719	0.00157	0.00732	0.00202		0.00721	0.01794	0.00719	0.0177	0.00719	0.0172	0.00732	0.01761
0.00722	0.01899	0.00721	0.01894	0.0072	0.01887	0.00733	0.01971		0.00722	0.00102	0.00721	0.00116	0.0072	0.00167	0.00733	0.00209		0.00722	0.01797	0.00721	0.01778	0.0072	0.0172	0.00733	0.01762
0.00724	0.01907	0.00722	0.01904	0.00722	0.01896	0.00735	0.0198		0.00724	0.00108	0.00722	0.00126	0.00722	0.00176	0.00735	0.00216		0.00724	0.01799	0.00722	0.01778	0.00722	0.0172	0.00735	0.01764
0.00726	0.01915	0.00724	0.01913	0.00724	0.01901	0.00737	0.01988		0.00726	0.00114	0.00724	0.00136	0.00724	0.00181	0.00737	0.00223		0.00726	0.01801	0.00724	0.01778	0.00724	0.0172	0.00737	0.01765
0.00727	0.01923	0.00726	0.01918	0.00725	0.01911	0.00738	0.01996		0.00727	0.00121	0.00726	0.00133	0.00725	0.00191	0.00738	0.0023		0.00727	0.01803	0.00726	0.01785	0.00725	0.0172	0.00738	0.01767
0.00729	0.01932	0.00727	0.01928	0.00727	0.0192	0.0074	0.02005		0.00729	0.00127	0.00727	0.00143	0.00727	0.00193	0.0074	0.00236		0.00729	0.01804	0.00727	0.01785	0.00727	0.01727	0.0074	0.01768
0.00731	0.0194	0.00729	0.01938	0.00729	0.01925	0.00742	0.02013		0.00731	0.00134	0.00729	0.00153	0.00729	0.00198	0.00742	0.00243		0.00731	0.01806	0.00729	0.01785	0.00729	0.01727	0.00742	0.0177
0.00732	0.01948	0.00731	0.01943	0.0073	0.01935	0.00743	0.02021		0.00732	0.00141	0.00731	0.00158	0.0073	0.00208	0.00743	0.0025		0.00732	0.01807	0.00731	0.01785	0.0073	0.01727	0.00743	0.01771
0.00734	0.01956	0.00732	0.01953	0.00732	0.01944	0.00745	0.02029		0.00734	0.00148	0.00732	0.00168	0.00732	0.00217	0.00745	0.00257		0.00734	0.01809	0.00732	0.01785	0.00732	0.01727	0.00745	0.01773
0.00736	0.01965	0.00734	0.01962	0.00734	0.01949	0.00747	0.02038		0.00736	0.00155	0.00734	0.00178	0.00734	0.00222	0.00747	0.00264		0.00736	0.0181	0.00734	0.01785	0.00734	0.01727	0.00747	0.01774
0.00737	0.01973	0.00736	0.01967	0.00735	0.01959	0.00748	0.02046		0.00737	0.00162	0.00736	0.00175	0.00735	0.00232	0.00748	0.0027		0.00737	0.01811	0.00736	0.01792	0.00735	0.01727	0.00748	0.01776
0.00739	0.01981	0.00737	0.01977	0.00737	0.01968	0.0075	0.02054		0.00739	0.00169	0.00737	0.00185	0.00737	0.00241	0.0075	0.00274		0.00739	0.01812	0.00737	0.01792	0.00737	0.01727	0.0075	0.0178
0.00741	0.01989	0.00739	0.01987	0.00739	0.01973	0.00752	0.02063		0.00741	0.00176	0.00739	0.00195	0.00739	0.00246	0.00752	0.00277		0.00741	0.01813	0.00739	0.01792	0.00739	0.01727	0.00752	0.01785
0.00742	0.01998	0.00741	0.01992	0.0074	0.01983	0.00754	0.02071		0.00742	0.00183	0.00741	0.002	0.0074	0.00249	0.00754	0.00279		0.00742	0.01814	0.00741	0.01792	0.0074	0.01734	0.00754	0.01792
0.00744	0.02006	0.00742	0.02002	0.00742	0.01993	0.00755	0.02079		0.00744	0.0019	0.00742	0.0021	0.00742	0.00258	0.00755	0.00279		0.00744	0.01815	0.00742	0.01792	0.00742	0.01734	0.00755	0.018
0.00746	0.02014	0.00744	0.02012	0.00744	0.01997	0.00757	0.02088		0.00746	0.00197	0.00744	0.00219	0.00744	0.00263	0.00757	0.00278		0.00746	0.01817	0.00744	0.01792	0.00744	0.01734	0.00757	0.0181
0.00747	0.02022	0.00746	0.02016	0.00745	0.02007	0.00759	0.02096		0.00747	0.00203	0.00746	0.00224	0.00745	0.00273	0.00759	0.00276		0.00747	0.01819	0.00746	0.01792	0.00745	0.01734	0.00759	0.0182
0.00749	0.02031	0.00747	0.02026	0.00747	0.02017	0.0076	0.02105		0.00749	0.00209	0.00747	0.00234	0.00747	0.00275	0.0076	0.00274		0.00749	0.01821	0.00747	0.01792	0.00747	0.01741	0.0076	0.01831
0.00751	0.02039	0.00749	0.02036	0.00749	0.02022	0.00762	0.02113		0.00751	0.00215	0.00749	0.00237	0.00749	0.0028	0.00762	0.00271		0.00751	0.01824	0.00749	0.01799	0.00749	0.01741	0.00762	0.01842
0.00752	0.02047	0.00751	0.02041	0.0075	0.02031	0.00764	0.02122		0.00752	0.00221	0.00751	0.00242	0.0075	0.00283	0.00764	0.00267		0.00752	0.01826	0.00751	0.01799	0.0075	0.01749	0.00764	0.01854
0.00754	0.02055	0.00752	0.02051	0.00752	0.02041	0.00765	0.0213		0.00754	0.00226	0.00752	0.00251	0.00752	0.00292	0.00765	0.00263		0.00754	0.01829	0.00752	0.01799	0.00752	0.01749	0.00765	0.01867
0.00756	0.02064	0.00754	0.02061	0.00754	0.02046	0.00767	0.02139		0.00756	0.00232	0.00754	0.00254	0.00754	0.0029	0.00767	0.00257		0.00756	0.01832	0.00754	0.01807	0.00754	0.01756	0.00767	0.01882
0.00757	0.02072	0.00756	0.02066	0.00755	0.02056	0.00769	0.02147		0.00757	0.00237	0.00756	0.00259	0.00755	0.00293	0.00769	0.0025		0.00757	0.01835	0.00756	0.01807	0.00755	0.01763	0.00769	0.01897
0.00759	0.0208	0.00757	0.02076	0.00757	0.02065	0.00771	0.02156		0.00759	0.00242	0.00757	0.00261	0.00757	0.00295	0.00771	0.00243		0.00759	0.01838	0.00757	0.01814	0.00757	0.0177	0.00771	0.01913
0.00761	0.02089	0.00759	0.02085	0.00759	0.0207	0.00772	0.02164		0.00761	0.00245	0.00759	0.00271	0.00759	0.00285	0.00772	0.00236		0.00761	0.01843	0.00759	0.01814	0.00759	0.01785	0.00772	0.01929
0.00762	0.02097	0.00761	0.0209	0.0076	0.0208	0.00774	0.02173		0.00762	0.00248	0.00761	0.00269	0.0076	0.00288	0.00774	0.00229		0.00762	0.01849	0.00761	0.01821	0.0076	0.01792	0.00774	0.01945
0.00764	0.02105	0.00762	0.021	0.00762	0.0209	0.00776	0.02182		0.00764	0.00249	0.00762	0.00271	0.00762	0.00291	0.00776	0.00221		0.00764	0.01856	0.00762	0.01829	0.00762	0.01799	0.00776	0.01961
0.00766	0.02114	0.00764	0.0211	0.00764	0.02095	0.00777	0.02191		0.00766	0.00249	0.00764	0.00274	0.00764	0.00281	0.00777	0.00214		0.00766	0.01865	0.00764	0.01836	0.00764	0.01814	0.00777	0.01977
0.00767	0.02122	0.00766	0.02115	0.00765	0.02105	0.00779	0.02199		0.00767	0.00249	0.00766	0.00272	0.00765	0.00283	0.00779	0.00207		0.00767	0.01873	0.00766	0.01844	0.00765	0.01821	0.00779	0.01993
0.00769	0.0213	0.00767	0.02125	0.00767	0.02115	0.00781	0.02208		0.00769	0.00248	0.00767	0.00267	0.00767	0.00279	0.00781	0.002		0.00769	0.01882	0.00767	0.01858	0.00767	0.01836	0.00781	0.02009
0.00771	0.02139	0.00769	0.02135	0.00769	0.0212	0.00782	0.02217		0.00771	0.00247	0.00769	0.00269	0.00769	0.00269	0.00782	0.00193		0.00771	0.01891	0.00769	0.01866	0.00769	0.01851	0.00782	0.02024
0.00772	0.02147	0.00771	0.0214	0.0077	0.0213	0.00784	0.02226		0.00772	0.00246	0.00771	0.00267	0.0077	0.00264	0.00784	0.00186		0.00772	0.01901	0.00771	0.01873	0.0077	0.01866	0.00784	0.0204
0.00774	0.02156	0.00772	0.0215	0.00772	0.0214	0.00786	0.02235		0.00774	0.00245	0.00772	0.00262	0.00772	0.00259	0.00786	0.0018		0.00774	0.01911	0.00772	0.01888	0.00772	0.01881	0.00786	0.02055
0.00776	0.02164	0.00774	0.02161	0.00774	0.02145	0.00787	0.02244		0.00776	0.00242	0.00774	0.00257	0.00774	0.00249	0.00787	0.00174		0.00776	0.01922	0.00774	0.01903	0.00774	0.01896	0.00787	0.0207
0.00777	0.02173	0.00776	0.02166	0.00775	0.02155	0.00789	0.02253		0.00777	0.00239	0.00776	0.00255	0.00775	0.00237	0.00789	0.00168		0.00777	0.01934	0.00776	0.01911	0.00775	0.01918	0.00789	0.02085
0.00779	0.02181	0.00777	0.02176	0.00777	0.02165	0.00791	0.02262		0.00779	0.00235	0.00777	0.0025	0.00777	0.00232	0.00791	0.00162		0.00779	0.01947	0.00777	0.01926	0.00777	0.01934	0.00791	0.021
0.00781	0.0219	0.00779	0.02186	0.00779	0.02171	0.00793	0.02271		0.00781	0.0023	0.00779	0.00245	0.00779	0.00222	0.00793	0.00157		0.00781	0.0196	0.00779	0.01941	0.00779	0.01949	0.00793	0.02114
0.00782	0.02199	0.00781	0.02191	0.0078	0.02181	0.00794	0.0228		0.00782	0.00224	0.00781	0.00235	0.0078	0.00217	0.00794	0.00152		0.00782	0.01974	0.00781	0.01956	0.0078	0.01964	0.00794	0.02129
0.00784	0.02207	0.00782	0.02202	0.00782	0.02191	0.00796	0.02289		0.00784	0.00219	0.00782	0.0023	0.00782	0.00212	0.00796	0.00146		0.00784	0.01989	0.00782	0.01972	0.00782	0.01979	0.00796	0.02143
0.00786	0.02216	0.00784	0.02212	0.00784	0.02196	0.00798	0.02298		0.00786	0.00212	0.00784	0.00225	0.00784	0.00202	0.00798	0.00142		0.00786	0.02003	0.00784	0.01987	0.00784	0.01995	0.00798	0.02157
0.00787	0.02225	0.00786	0.02217	0.00785	0.02207	0.00799	0.02308		0.00787	0.00206	0.00786	0.00215	0.00785	0.00197	0.00799	0.00137		0.00787	0.02019	0.00786	0.02002	0.00785	0.0201	0.00799	0.02171
0.00789	0.02233	0.00787	0.02228	0.00787	0.02217	0.00801	0.02317		0.00789	0.002	0.00787	0.0021	0.00787	0.00192	0.00801	0.00132		0.00789	0.02034	0.00787	0.02018	0.00787	0.02026	0.00801	0.02185
0.00791	0.02242	0.00789	0.02238	0.00789	0.02223	0.00803	0.02326		0.00791	0.00193	0.00789	0.00197	0.00789	0.00181	0.00803	0.00128		0.00791	0.02049	0.00789	0.02041	0.00789	0.02041	0.00803	0.02198
0.00792	0.02251	0.00791	0.02243	0.0079	0.02233	0.00804	0.02335		0.00792	0.00186	0.00791	0.00187	0.0079	0.00184	0.00804	0.00124		0.00792	0.02065	0.00791	0.02057	0.0079	0.02049	0.00804	0.02212
0.00794	0.0226	0.00792	0.02254	0.00792	0.02244	0.00806	0.02345		0.00794	0.0018	0.00792	0.00181	0.00792	0.00179	0.00806	0.0012		0.00794	0.0208	0.00792	0.02072	0.00792	0.02065	0.00806	0.02225
0.00796	0.02269	0.00794	0.02264	0.00794	0.02249	0.00808	0.02354		0.00796	0.00174	0.00794	0.00184	0.00794	0.00169	0.00808	0.00116		0.00796	0.02095	0.00794	0.0208	0.00794	0.0208	0.00808	0.02238
0.00797	0.02278	0.00796	0.0227	0.00795	0.0226	0.00809	0.02363		0.00797	0.00168	0.00796	0.00174	0.00795	0.00164	0.00809	0.00113		0.00797	0.0211	0.00796	0.02096	0.00795	0.02096	0.00809	0.0225
0.00799	0.02286	0.00797	0.0228	0.00797	0.0227	0.00811	0.02373		0.00799	0.00162	0.00797	0.00169	0.00797	0.00158	0.00811	0.0011		0.00799	0.02125	0.00797	0.02112	0.00797	0.02112	0.00811	0.02263
0.00801	0.02295	0.00799	0.02291	0.00799	0.02276	0.00813	0.02382		0.00801	0.00156	0.00799	0.00163	0.00799	0.00156	0.00813	0.00107		0.00801	0.02139	0.00799	0.02128	0.00799	0.0212	0.00813	0.02275
0.00802	0.02304	0.00801	0.02297	0.008	0.02286	0.00815	0.02392		0.00802	0.00151	0.00801	0.00153	0.008	0.00151	0.00815	0.00105		0.00802	0.02153	0.00801	0.02144	0.008	0.02136	0.00815	0.02287
0.00804	0.02313	0.00802	0.02307	0.00802	0.02297	0.00816	0.02401		0.00804	0.00146	0.00802	0.00148	0.00802	0.00145	0.00816	0.00103		0.00804	0.02168	0.00802	0.0216	0.00802	0.02152	0.00816	0.02298
0.00806	0.02322	0.00804	0.02318	0.00804	0.02302	0.00818	0.0241		0.00806	0.00141	0.00804	0.00142	0.00804	0.00143	0.00818	0.001		0.00806	0.02182	0.00804	0.02176	0.00804	0.0216	0.00818	0.0231
0.00807	0.02332	0.00806	0.02324	0.00805	0.02313	0.0082	0.0242		0.00807	0.00135	0.00806	0.0014	0.00805	0.00138	0.0082	0.000983311		0.00807	0.02196	0.00806	0.02184	0.00805	0.02176	0.0082	0.02322
0.00809	0.02341	0.00807	0.02335	0.00807	0.02324	0.00821	0.02429		0.00809	0.0013	0.00807	0.00135	0.00807	0.0014	0.00821	0.000966607		0.00809	0.0221	0.00807	0.022	0.00807	0.02184	0.00821	0.02333
0.00811	0.0235	0.00809	0.02345	0.00809	0.0233	0.00823	0.02439		0.00811	0.00125	0.00809	0.00129	0.00809	0.0013	0.00823	0.000948226		0.00811	0.02225	0.00809	0.02216	0.00809	0.022	0.00823	0.02344
0.00812	0.02359	0.00811	0.02351	0.0081	0.02341	0.00825	0.02449		0.00812	0.0012	0.00811	0.00119	0.0081	0.00133	0.00825	0.000929511		0.00812	0.02239	0.00811	0.02232	0.0081	0.02208	0.00825	0.02356
0.00814	0.02368	0.00812	0.02362	0.00812	0.02351	0.00826	0.02458		0.00814	0.00116	0.00812	0.00121	0.00812	0.00127	0.00826	0.000910361		0.00814	0.02252	0.00812	0.02241	0.00812	0.02224	0.00826	0.02367
0.00816	0.02377	0.00814	0.02373	0.00814	0.02357	0.00828	0.02468		0.00816	0.00112	0.00814	0.00116	0.00814	0.00125	0.00828	0.000891586		0.00816	0.02266	0.00814	0.02257	0.00814	0.02232	0.00828	0.02379
0.00817	0.02387	0.00816	0.02379	0.00815	0.02368	0.0083	0.02477		0.00817	0.00107	0.00816	0.00105	0.00815	0.00119	0.0083	0.000875118		0.00817	0.02279	0.00816	0.02273	0.00815	0.02249	0.0083	0.0239
0.00819	0.02396	0.00817	0.0239	0.00817	0.02379	0.00831	0.02487		0.00819	0.00103	0.00817	0.00108	0.00817	0.00122	0.00831	0.00086156		0.00819	0.02293	0.00817	0.02282	0.00817	0.02257	0.00831	0.02401
0.00821	0.02405	0.00819	0.02401	0.00819	0.02385	0.00833	0.02497		0.00821	0.000997464	0.00819	0.00103	0.00819	0.00119	0.00833	0.000854843		0.00821	0.02306	0.00819	0.02298	0.00819	0.02265	0.00833	0.02411
0.00822	0.02415	0.00821	0.02406	0.0082	0.02396	0.00835	0.02506		0.00822	0.000963924	0.00821	0.001	0.0082	0.00114	0.00835	0.000853605		0.00822	0.02318	0.00821	0.02306	0.0082	0.02282	0.00835	0.02421
0.00824	0.02424	0.00822	0.02418	0.00822	0.02407	0.00837	0.02516		0.00824	0.00093407	0.00822	0.000946167	0.00822	0.00117	0.00837	0.000855941		0.00824	0.02331	0.00822	0.02323	0.00822	0.0229	0.00837	0.02431
0.00826	0.02433	0.00824	0.02429	0.00824	0.02412	0.00838	0.02526		0.00826	0.00090585	0.00824	0.000975182	0.00824	0.00114	0.00838	0.000863022		0.00826	0.02343	0.00824	0.02331	0.00824	0.02298	0.00838	0.0244
0.00827	0.02443	0.00826	0.02434	0.00825	0.02423	0.0084	0.02536		0.00827	0.000880495	0.00826	0.000864617	0.00825	0.00109	0.0084	0.000870037		0.00827	0.02355	0.00826	0.02348	0.00825	0.02315	0.0084	0.02449
0.00829	0.02452	0.00827	0.02446	0.00827	0.02435	0.00842	0.02545		0.00829	0.000858486	0.00827	0.000893686	0.00827	0.00112	0.00842	0.000881433		0.00829	0.02366	0.00827	0.02356	0.00827	0.02323	0.00842	0.02457
0.00831	0.02462	0.00829	0.02457	0.00829	0.0244	0.00843	0.02555		0.00831	0.000837395	0.00829	0.000922907	0.00829	0.00109	0.00843	0.000896239		0.00831	0.02378	0.00829	0.02365	0.00829	0.02331	0.00843	0.02466
0.00832	0.02471	0.00831	0.02463	0.0083	0.02452	0.00845	0.02565		0.00832	0.000818682	0.00831	0.000811552	0.0083	0.00112	0.00845	0.000914446		0.00832	0.02389	0.00831	0.02381	0.0083	0.0234	0.00845	0.02474
0.00834	0.02481	0.00832	0.02474	0.00832	0.02463	0.00847	0.02575		0.00834	0.00079958	0.00832	0.000840826	0.00832	0.00107	0.00847	0.000934897		0.00834	0.02401	0.00832	0.0239	0.00832	0.02356	0.00847	0.02481
0.00836	0.0249	0.00834	0.02485	0.00834	0.02468	0.00848	0.02585		0.00836	0.000778397	0.00834	0.000870252	0.00834	0.00104	0.00848	0.000957387		0.00836	0.02412	0.00834	0.02398	0.00834	0.02365	0.00848	0.02489
0.00837	0.025	0.00836	0.02491	0.00835	0.0248	0.0085	0.02594		0.00837	0.000755955	0.00836	0.000758108	0.00835	0.00107	0.0085	0.000986635		0.00837	0.02424	0.00836	0.02415	0.00835	0.02373	0.0085	0.02496
0.00839	0.02509	0.00837	0.02502	0.00837	0.02491	0.00852	0.02604		0.00839	0.000735574	0.00837	0.000787588	0.00837	0.0011	0.00852	0.00102		0.00839	0.02436	0.00837	0.02424	0.00837	0.02381	0.00852	0.02502
0.00841	0.02519	0.00839	0.02514	0.00839	0.02497	0.00853	0.02614		0.00841	0.00071809	0.00839	0.000817219	0.00839	0.00107	0.00853	0.00105		0.00841	0.02447	0.00839	0.02432	0.00839	0.0239	0.00853	0.02509
0.00842	0.02528	0.00841	0.0252	0.0084	0.02508	0.00855	0.02624		0.00842	0.000703887	0.00841	0.000704286	0.0084	0.0011	0.00855	0.00109		0.00842	0.02458	0.00841	0.02449	0.0084	0.02398	0.00855	0.02515
0.00844	0.02538	0.00842	0.02531	0.00842	0.0252	0.00857	0.02634		0.00844	0.000690166	0.00842	0.000733971	0.00842	0.00113	0.00857	0.00112		0.00844	0.02469	0.00842	0.02458	0.00842	0.02407	0.00857	0.02521
0.00846	0.02548	0.00844	0.02543	0.00844	0.02525	0.00859	0.02644		0.00846	0.00067778	0.00844	0.000763707	0.00844	0.0011	0.00859	0.00117		0.00846	0.0248	0.00844	0.02466	0.00844	0.02415	0.00859	0.02527
0.00847	0.02557	0.00846	0.02549	0.00845	0.02537	0.0086	0.02654		0.00847	0.000671494	0.00846	0.000735745	0.00845	0.00113	0.0086	0.00121		0.00847	0.0249	0.00846	0.02475	0.00845	0.02424	0.0086	0.02532
0.00849	0.02567	0.00847	0.0256	0.00847	0.02548	0.00862	0.02664		0.00849	0.000670951	0.00847	0.000765584	0.00847	0.00116	0.00862	0.00126		0.00849	0.025	0.00847	0.02484	0.00847	0.02432	0.00862	0.02537
0.00851	0.02577	0.00849	0.02572	0.00849	0.02554	0.00864	0.02674		0.00851	0.000674491	0.00849	0.000795475	0.00849	0.00113	0.00864	0.00132		0.00851	0.02509	0.00849	0.02492	0.00849	0.02441	0.00864	0.02542
0.00852	0.02586	0.00851	0.02577	0.0085	0.02565	0.00865	0.02684		0.00852	0.000682992	0.00851	0.000767317	0.0085	0.00125	0.00865	0.00137		0.00852	0.02518	0.00851	0.02501	0.0085	0.02441	0.00865	0.02546
0.00854	0.02596	0.00852	0.02589	0.00852	0.02577	0.00867	0.02693		0.00854	0.000693784	0.00852	0.000883417	0.00852	0.00128	0.00867	0.00143		0.00854	0.02527	0.00852	0.02501	0.00852	0.02449	0.00867	0.0255
0.00856	0.02606	0.00854	0.02601	0.00854	0.02583	0.00869	0.02703		0.00856	0.000708582	0.00854	0.00091341	0.00854	0.00125	0.00869	0.00149		0.00856	0.02535	0.00854	0.02509	0.00854	0.02458	0.00869	0.02554
0.00857	0.02616	0.00856	0.02607	0.00855	0.02594	0.0087	0.02713		0.00857	0.000727724	0.00856	0.000885204	0.00855	0.00128	0.0087	0.00156		0.00857	0.02543	0.00856	0.02518	0.00855	0.02466	0.0087	0.02558
0.00859	0.02625	0.00857	0.02618	0.00857	0.02606	0.00872	0.02723		0.00859	0.000748324	0.00857	0.0009153	0.00857	0.00139	0.00872	0.00162		0.00859	0.02551	0.00857	0.02527	0.00857	0.02466	0.00872	0.02561
0.00861	0.02635	0.00859	0.0263	0.00859	0.02611	0.00874	0.02733		0.00861	0.000770958	0.00859	0.000945447	0.00859	0.00136	0.00874	0.0017		0.00861	0.02558	0.00859	0.02535	0.00859	0.02475	0.00874	0.02564
0.00862	0.02645	0.00861	0.02636	0.0086	0.02623	0.00876	0.02743		0.00862	0.000794153	0.00861	0.000917046	0.0086	0.00139	0.00876	0.00177		0.00862	0.02566	0.00861	0.02544	0.0086	0.02484	0.00876	0.02566
0.00864	0.02655	0.00862	0.02647	0.00862	0.02635	0.00877	0.02753		0.00864	0.000820193	0.00862	0.00103	0.00862	0.00151	0.00877	0.00185		0.00864	0.02573	0.00862	0.02544	0.00862	0.02484	0.00877	0.02569
0.00866	0.02665	0.00864	0.02659	0.00864	0.0264	0.00879	0.02763		0.00866	0.000848228	0.00864	0.00106	0.00864	0.00148	0.00879	0.00193		0.00866	0.0258	0.00864	0.02553	0.00864	0.02492	0.00879	0.0257
0.00867	0.02675	0.00866	0.02665	0.00865	0.02652	0.00881	0.02773		0.00867	0.000879177	0.00866	0.00104	0.00865	0.0016	0.00881	0.00201		0.00867	0.02587	0.00866	0.02561	0.00865	0.02492	0.00881	0.02572
0.00869	0.02684	0.00867	0.02677	0.00867	0.02663	0.00882	0.02783		0.00869	0.000913322	0.00867	0.00107	0.00867	0.00163	0.00882	0.00209		0.00869	0.02593	0.00867	0.0257	0.00867	0.02501	0.00882	0.02574
0.00871	0.02694	0.00869	0.02689	0.00869	0.02669	0.00884	0.02793		0.00871	0.000950568	0.00869	0.00118	0.00869	0.00169	0.00884	0.00218		0.00871	0.02599	0.00869	0.0257	0.00869	0.02501	0.00884	0.02576
0.00872	0.02704	0.00871	0.02694	0.0087	0.02681	0.00886	0.02803		0.00872	0.000991804	0.00871	0.00116	0.0087	0.00172	0.00886	0.00226		0.00872	0.02605	0.00871	0.02579	0.0087	0.02509	0.00886	0.02578
0.00874	0.02714	0.00872	0.02706	0.00872	0.02693	0.00887	0.02813		0.00874	0.00104	0.00872	0.00127	0.00872	0.00183	0.00887	0.00233		0.00874	0.0261	0.00872	0.02579	0.00872	0.02509	0.00887	0.0258
0.00876	0.02724	0.00874	0.02718	0.00874	0.02698	0.00889	0.02823		0.00876	0.00109	0.00874	0.0013	0.00874	0.00189	0.00889	0.00241		0.00876	0.02615	0.00874	0.02588	0.00874	0.02509	0.00889	0.02582
0.00877	0.02734	0.00876	0.02724	0.00875	0.0271	0.00891	0.02833		0.00877	0.00114	0.00876	0.00136	0.00875	0.00192	0.00891	0.00249		0.00877	0.0262	0.00876	0.02588	0.00875	0.02518	0.00891	0.02584
0.00879	0.02744	0.00877	0.02736	0.00877	0.02722	0.00892	0.02843		0.00879	0.0012	0.00877	0.00139	0.00877	0.00204	0.00892	0.00256		0.00879	0.02624	0.00877	0.02596	0.00877	0.02518	0.00892	0.02587
0.00881	0.02754	0.00879	0.02748	0.00879	0.02727	0.00894	0.02853		0.00881	0.00126	0.00879	0.00151	0.00879	0.00209	0.00894	0.00264		0.00881	0.02628	0.00879	0.02596	0.00879	0.02518	0.00894	0.0259
0.00882	0.02764	0.00881	0.02754	0.0088	0.02739	0.00896	0.02863		0.00882	0.00132	0.00881	0.00148	0.0088	0.00221	0.00896	0.0027		0.00882	0.02631	0.00881	0.02605	0.0088	0.02518	0.00896	0.02593
0.00884	0.02774	0.00882	0.02765	0.00882	0.02751	0.00898	0.02873		0.00884	0.00139	0.00882	0.0016	0.00882	0.00224	0.00898	0.00277		0.00884	0.02635	0.00882	0.02605	0.00882	0.02527	0.00898	0.02596
0.00886	0.02783	0.00884	0.02777	0.00884	0.02757	0.00899	0.02883		0.00886	0.00146	0.00884	0.00172	0.00884	0.0023	0.00899	0.00283		0.00886	0.02638	0.00884	0.02605	0.00884	0.02527	0.00899	0.026
0.00887	0.02793	0.00886	0.02783	0.00885	0.02768	0.00901	0.02893		0.00887	0.00153	0.00886	0.00169	0.00885	0.00242	0.00901	0.00289		0.00887	0.02641	0.00886	0.02614	0.00885	0.02527	0.00901	0.02604
0.00889	0.02803	0.00887	0.02795	0.00887	0.0278	0.00903	0.02903		0.00889	0.0016	0.00887	0.00181	0.00887	0.00253	0.00903	0.00294		0.00889	0.02644	0.00887	0.02614	0.00887	0.02527	0.00903	0.02609
0.00891	0.02813	0.00889	0.02807	0.00889	0.02786	0.00904	0.02913		0.00891	0.00167	0.00889	0.00193	0.00889	0.00259	0.00904	0.00299		0.00891	0.02646	0.00889	0.02614	0.00889	0.02527	0.00904	0.02614
0.00892	0.02823	0.00891	0.02813	0.0089	0.02797	0.00906	0.02924		0.00892	0.00174	0.00891	0.00199	0.0089	0.00262	0.00906	0.00303		0.00892	0.02649	0.00891	0.02614	0.0089	0.02535	0.00906	0.02621
0.00894	0.02833	0.00892	0.02825	0.00892	0.02809	0.00908	0.02934		0.00894	0.00181	0.00892	0.00202	0.00892	0.00274	0.00908	0.00305		0.00894	0.02652	0.00892	0.02623	0.00892	0.02535	0.00908	0.02628
0.00896	0.02843	0.00894	0.02837	0.00894	0.02815	0.00909	0.02944		0.00896	0.00189	0.00894	0.00214	0.00894	0.0028	0.00909	0.00306		0.00896	0.02655	0.00894	0.02623	0.00894	0.02535	0.00909	0.02637
0.00897	0.02853	0.00896	0.02843	0.00895	0.02827	0.00911	0.02954		0.00897	0.00196	0.00896	0.0022	0.00895	0.00291	0.00911	0.00306		0.00897	0.02657	0.00896	0.02623	0.00895	0.02535	0.00911	0.02648
0.00899	0.02863	0.00897	0.02854	0.00897	0.02838	0.00913	0.02964		0.00899	0.00203	0.00897	0.00231	0.00897	0.00294	0.00913	0.00305		0.00899	0.0266	0.00897	0.02623	0.00897	0.02544	0.00913	0.02659
0.00901	0.02873	0.00899	0.02866	0.00899	0.02844	0.00914	0.02974		0.00901	0.0021	0.00899	0.00235	0.00899	0.003	0.00914	0.00303		0.00901	0.02663	0.00899	0.02632	0.00899	0.02544	0.00914	0.02671
0.00902	0.02883	0.00901	0.02872	0.009	0.02856	0.00916	0.02984		0.00902	0.00217	0.00901	0.00241	0.009	0.00303	0.00916	0.00301		0.00902	0.02666	0.00901	0.02632	0.009	0.02553	0.00916	0.02684
0.00904	0.02893	0.00902	0.02884	0.00902	0.02868	0.00918	0.02995		0.00904	0.00224	0.00902	0.00252	0.00902	0.00315	0.00918	0.00298		0.00904	0.02669	0.00902	0.02632	0.00902	0.02553	0.00918	0.02697
0.00906	0.02903	0.00904	0.02896	0.00904	0.02874	0.0092	0.03005		0.00906	0.00231	0.00904	0.00255	0.00904	0.00312	0.0092	0.00294		0.00906	0.02672	0.00904	0.02641	0.00904	0.02561	0.0092	0.02711
0.00907	0.02913	0.00906	0.02902	0.00905	0.02885	0.00921	0.03015		0.00907	0.00237	0.00906	0.00261	0.00905	0.00315	0.00921	0.0029		0.00907	0.02676	0.00906	0.02641	0.00905	0.0257	0.00921	0.02725
0.00909	0.02923	0.00907	0.02914	0.00907	0.02897	0.00923	0.03026		0.00909	0.00243	0.00907	0.00273	0.00907	0.00318	0.00923	0.00286		0.00909	0.02681	0.00907	0.02641	0.00907	0.02579	0.00923	0.02739
0.00911	0.02933	0.00909	0.02926	0.00909	0.02903	0.00925	0.03036		0.00911	0.00248	0.00909	0.00276	0.00909	0.00324	0.00925	0.00282		0.00911	0.02686	0.00909	0.02649	0.00909	0.02579	0.00925	0.02754
0.00912	0.02943	0.00911	0.02932	0.0091	0.02915	0.00926	0.03046		0.00912	0.00252	0.00911	0.00282	0.0091	0.00327	0.00926	0.00277		0.00912	0.02691	0.00911	0.02649	0.0091	0.02588	0.00926	0.02769
0.00914	0.02953	0.00912	0.02944	0.00912	0.02927	0.00928	0.03057		0.00914	0.00257	0.00912	0.00285	0.00912	0.0033	0.00928	0.00273		0.00914	0.02697	0.00912	0.02658	0.00912	0.02596	0.00928	0.02784
0.00916	0.02963	0.00914	0.02956	0.00914	0.02933	0.0093	0.03067		0.00916	0.00261	0.00914	0.00289	0.00914	0.00318	0.0093	0.00268		0.00916	0.02703	0.00914	0.02667	0.00914	0.02614	0.0093	0.028
0.00917	0.02973	0.00916	0.02962	0.00915	0.02944	0.00931	0.03078		0.00917	0.00264	0.00916	0.00295	0.00915	0.00322	0.00931	0.00262		0.00917	0.02709	0.00916	0.02667	0.00915	0.02623	0.00931	0.02816
0.00919	0.02984	0.00917	0.02974	0.00917	0.02956	0.00933	0.03088		0.00919	0.00268	0.00917	0.00298	0.00917	0.00325	0.00933	0.00255		0.00919	0.02716	0.00917	0.02676	0.00917	0.02632	0.00933	0.02833
0.00921	0.02994	0.00919	0.02986	0.00919	0.02962	0.00935	0.03099		0.00921	0.00271	0.00919	0.0031	0.00919	0.00313	0.00935	0.00248		0.00921	0.02723	0.00919	0.02676	0.00919	0.02649	0.00935	0.02851
0.00922	0.03004	0.00921	0.02992	0.0092	0.02974	0.00936	0.03109		0.00922	0.00274	0.00921	0.00307	0.0092	0.00316	0.00936	0.00241		0.00922	0.0273	0.00921	0.02685	0.0092	0.02658	0.00936	0.02868
0.00924	0.03014	0.00922	0.03004	0.00922	0.02986	0.00938	0.0312		0.00924	0.00276	0.00922	0.0031	0.00922	0.00319	0.00938	0.00234		0.00924	0.02738	0.00922	0.02694	0.00922	0.02667	0.00938	0.02886
0.00926	0.03024	0.00924	0.03016	0.00924	0.02992	0.0094	0.0313		0.00926	0.00277	0.00924	0.00313	0.00924	0.00307	0.0094	0.00227		0.00926	0.02747	0.00924	0.02703	0.00924	0.02685	0.0094	0.02903
0.00927	0.03034	0.00926	0.03022	0.00925	0.03004	0.00942	0.03141		0.00927	0.00278	0.00926	0.00301	0.00925	0.0031	0.00942	0.00221		0.00927	0.02756	0.00926	0.02721	0.00925	0.02694	0.00942	0.0292
0.00929	0.03044	0.00927	0.03034	0.00927	0.03016	0.00943	0.03152		0.00929	0.00278	0.00927	0.00304	0.00927	0.00304	0.00943	0.00214		0.00929	0.02766	0.00927	0.0273	0.00927	0.02712	0.00943	0.02937
0.00931	0.03055	0.00929	0.03046	0.00929	0.03023	0.00945	0.03162		0.00931	0.00278	0.00929	0.00307	0.00929	0.00293	0.00945	0.00208		0.00931	0.02776	0.00929	0.02739	0.00929	0.0273	0.00945	0.02954
0.00932	0.03065	0.00931	0.03052	0.0093	0.03035	0.00947	0.03173		0.00932	0.00277	0.00931	0.00295	0.0093	0.00287	0.00947	0.00202		0.00932	0.02788	0.00931	0.02757	0.0093	0.02748	0.00947	0.02971
0.00934	0.03075	0.00932	0.03065	0.00932	0.03047	0.00948	0.03184		0.00934	0.00275	0.00932	0.00299	0.00932	0.0029	0.00948	0.00196		0.00934	0.028	0.00932	0.02766	0.00932	0.02757	0.00948	0.02988
0.00936	0.03085	0.00934	0.03077	0.00934	0.03053	0.0095	0.03195		0.00936	0.00273	0.00934	0.00293	0.00934	0.00278	0.0095	0.0019		0.00936	0.02813	0.00934	0.02784	0.00934	0.02775	0.0095	0.03004
0.00937	0.03096	0.00936	0.03083	0.00935	0.03065	0.00952	0.03206		0.00937	0.00269	0.00936	0.00281	0.00935	0.00272	0.00952	0.00185		0.00937	0.02827	0.00936	0.02803	0.00935	0.02793	0.00952	0.03021
0.00939	0.03106	0.00937	0.03095	0.00937	0.03078	0.00953	0.03216		0.00939	0.00264	0.00937	0.00275	0.00937	0.00266	0.00953	0.0018		0.00939	0.02842	0.00937	0.02821	0.00937	0.02812	0.00953	0.03037
0.00941	0.03116	0.00939	0.03108	0.00939	0.03084	0.00955	0.03227		0.00941	0.00258	0.00939	0.00269	0.00939	0.00254	0.00955	0.00175		0.00941	0.02858	0.00939	0.02839	0.00939	0.0283	0.00955	0.03053
0.00942	0.03127	0.00941	0.03114	0.0094	0.03096	0.00957	0.03238		0.00942	0.00252	0.00941	0.00256	0.0094	0.00248	0.00957	0.0017		0.00942	0.02875	0.00941	0.02858	0.0094	0.02848	0.00957	0.03068
0.00944	0.03137	0.00942	0.03126	0.00942	0.03109	0.00959	0.03249		0.00944	0.00245	0.00942	0.0025	0.00942	0.00242	0.00959	0.00165		0.00944	0.02892	0.00942	0.02876	0.00942	0.02867	0.00959	0.03084
0.00946	0.03148	0.00944	0.03139	0.00944	0.03115	0.0096	0.0326		0.00946	0.00238	0.00944	0.00244	0.00944	0.00239	0.0096	0.00161		0.00946	0.02909	0.00944	0.02895	0.00944	0.02876	0.0096	0.03099
0.00947	0.03158	0.00946	0.03145	0.00945	0.03127	0.00962	0.03271		0.00947	0.00231	0.00946	0.00232	0.00945	0.00233	0.00962	0.00157		0.00947	0.02927	0.00946	0.02913	0.00945	0.02895	0.00962	0.03114
0.00949	0.03169	0.00947	0.03158	0.00947	0.03134	0.00964	0.03282		0.00949	0.00224	0.00947	0.00226	0.00947	0.0022	0.00964	0.00153		0.00949	0.02945	0.00947	0.02932	0.00947	0.02913	0.00964	0.03129
0.00951	0.03179	0.00949	0.0317	0.00948	0.03146	0.00965	0.03293		0.00951	0.00216	0.00949	0.00229	0.00948	0.00214	0.00965	0.00149		0.00951	0.02963	0.00949	0.02941	0.00948	0.02932	0.00965	0.03144
0.00952	0.0319	0.00951	0.03177	0.0095	0.03159	0.00967	0.03304		0.00952	0.00209	0.00951	0.00217	0.0095	0.00218	0.00967	0.00145		0.00952	0.02981	0.00951	0.0296	0.0095	0.02941	0.00967	0.03159
0.00954	0.032	0.00952	0.03189	0.00952	0.03165	0.00969	0.03315		0.00954	0.00201	0.00952	0.00211	0.00952	0.00205	0.00969	0.00142		0.00954	0.02999	0.00952	0.02979	0.00952	0.0296	0.00969	0.03173
0.00956	0.03211	0.00954	0.03202	0.00953	0.03178	0.0097	0.03327		0.00956	0.00194	0.00954	0.00205	0.00953	0.00209	0.0097	0.00139		0.00956	0.03017	0.00954	0.02998	0.00953	0.02969	0.0097	0.03188
0.00957	0.03222	0.00956	0.03209	0.00955	0.0319	0.00972	0.03338		0.00957	0.00186	0.00956	0.00192	0.00955	0.00202	0.00972	0.00136		0.00957	0.03036	0.00956	0.03016	0.00955	0.02988	0.00972	0.03202
0.00959	0.03232	0.00957	0.03221	0.00957	0.03197	0.00974	0.03349		0.00959	0.00179	0.00957	0.00186	0.00957	0.0019	0.00974	0.00133		0.00959	0.03054	0.00957	0.03035	0.00957	0.03007	0.00974	0.03215
0.00961	0.03243	0.00959	0.03234	0.00958	0.0321	0.00975	0.0336		0.00961	0.00172	0.00959	0.00189	0.00958	0.00193	0.00975	0.00131		0.00961	0.03071	0.00959	0.03045	0.00958	0.03016	0.00975	0.03229
0.00962	0.03254	0.00961	0.03241	0.0096	0.03222	0.00977	0.03371		0.00962	0.00165	0.00961	0.00177	0.0096	0.00187	0.00977	0.00129		0.00962	0.03089	0.00961	0.03064	0.0096	0.03035	0.00977	0.03242
0.00964	0.03265	0.00962	0.03253	0.00962	0.03229	0.00979	0.03382		0.00964	0.00158	0.00962	0.0017	0.00962	0.00184	0.00979	0.00128		0.00964	0.03106	0.00962	0.03083	0.00962	0.03045	0.00979	0.03255
0.00966	0.03276	0.00964	0.03266	0.00963	0.03242	0.00981	0.03394		0.00966	0.00152	0.00964	0.00174	0.00963	0.00178	0.00981	0.00126		0.00966	0.03123	0.00964	0.03093	0.00963	0.03064	0.00981	0.03268
0.00967	0.03286	0.00966	0.03273	0.00965	0.03255	0.00982	0.03405		0.00967	0.00146	0.00966	0.00161	0.00965	0.00181	0.00982	0.00123		0.00967	0.0314	0.00966	0.03112	0.00965	0.03074	0.00982	0.03282
0.00969	0.03297	0.00967	0.03286	0.00967	0.03261	0.00984	0.03416		0.00969	0.00141	0.00967	0.00155	0.00967	0.00168	0.00984	0.00121		0.00969	0.03156	0.00967	0.03131	0.00967	0.03093	0.00984	0.03295
0.00971	0.03308	0.00969	0.03299	0.00968	0.03274	0.00986	0.03428		0.00971	0.00136	0.00969	0.00158	0.00968	0.00172	0.00986	0.0012		0.00971	0.03172	0.00969	0.03141	0.00968	0.03102	0.00986	0.03308
0.00972	0.03319	0.00971	0.03305	0.0097	0.03287	0.00987	0.03439		0.00972	0.00131	0.00971	0.00145	0.0097	0.00165	0.00987	0.00118		0.00972	0.03188	0.00971	0.0316	0.0097	0.03121	0.00987	0.03321
0.00974	0.0333	0.00972	0.03318	0.00972	0.03293	0.00989	0.0345		0.00974	0.00127	0.00972	0.00149	0.00972	0.00162	0.00989	0.00117		0.00974	0.03203	0.00972	0.0317	0.00972	0.03131	0.00989	0.03334
0.00976	0.03341	0.00974	0.03332	0.00973	0.03306	0.00991	0.03462		0.00976	0.00123	0.00974	0.00142	0.00973	0.00156	0.00991	0.00116		0.00976	0.03218	0.00974	0.03189	0.00973	0.0315	0.00991	0.03346
0.00977	0.03352	0.00976	0.03338	0.00975	0.03319	0.00992	0.03473		0.00977	0.0012	0.00976	0.00139	0.00975	0.00159	0.00992	0.00115		0.00977	0.03232	0.00976	0.03199	0.00975	0.0316	0.00992	0.03358
0.00979	0.03363	0.00977	0.03351	0.00977	0.03326	0.00994	0.03485		0.00979	0.00117	0.00977	0.00133	0.00977	0.00156	0.00994	0.00115		0.00979	0.03246	0.00977	0.03219	0.00977	0.0317	0.00994	0.03369
0.00981	0.03374	0.00979	0.03364	0.00978	0.03339	0.00996	0.03496		0.00981	0.00114	0.00979	0.00136	0.00978	0.0015	0.00996	0.00116		0.00981	0.0326	0.00979	0.03228	0.00978	0.03189	0.00996	0.0338
0.00982	0.03385	0.00981	0.03371	0.0098	0.03352	0.00997	0.03508		0.00982	0.00111	0.00981	0.00123	0.0098	0.00153	0.00997	0.00117		0.00982	0.03274	0.00981	0.03248	0.0098	0.03199	0.00997	0.03391
0.00984	0.03396	0.00982	0.03384	0.00982	0.03359	0.00999	0.03519		0.00984	0.00109	0.00982	0.00127	0.00982	0.0015	0.00999	0.00118		0.00984	0.03287	0.00982	0.03258	0.00982	0.03209	0.00999	0.03401
0.00986	0.03408	0.00984	0.03398	0.00983	0.03372	0.01001	0.03531		0.00986	0.00107	0.00984	0.0012	0.00983	0.00144	0.01001	0.0012		0.00986	0.033	0.00984	0.03278	0.00983	0.03228	0.01001	0.0341
0.00987	0.03419	0.00986	0.03404	0.00985	0.03385	0.01003	0.03542		0.00987	0.00106	0.00986	0.00117	0.00985	0.00147	0.01003	0.00122		0.00987	0.03313	0.00986	0.03287	0.00985	0.03238	0.01003	0.0342
0.00989	0.0343	0.00987	0.03418	0.00987	0.03392	0.01004	0.03554		0.00989	0.00104	0.00987	0.0012	0.00987	0.00144	0.01004	0.00125		0.00989	0.03326	0.00987	0.03297	0.00987	0.03248	0.01004	0.03429
0.00991	0.03441	0.00989	0.03431	0.00988	0.03405	0.01006	0.03565		0.00991	0.00102	0.00989	0.00114	0.00988	0.00137	0.01006	0.00127		0.00991	0.0334	0.00989	0.03317	0.00988	0.03268	0.01006	0.03438
0.00992	0.03452	0.00991	0.03438	0.0099	0.03418	0.01008	0.03577		0.00992	0.000990818	0.00991	0.00111	0.0099	0.00141	0.01008	0.0013		0.00992	0.03353	0.00991	0.03327	0.0099	0.03278	0.01008	0.03447
0.00994	0.03464	0.00992	0.03451	0.00992	0.03425	0.01009	0.03588		0.00994	0.000967988	0.00992	0.00104	0.00992	0.00138	0.01009	0.00133		0.00994	0.03367	0.00992	0.03347	0.00992	0.03287	0.01009	0.03455
0.00996	0.03475	0.00994	0.03465	0.00993	0.03438	0.01011	0.036		0.00996	0.000945592	0.00994	0.00108	0.00993	0.00141	0.01011	0.00136		0.00996	0.0338	0.00994	0.03357	0.00993	0.03297	0.01011	0.03464
0.00997	0.03486	0.00996	0.03471	0.00995	0.03452	0.01013	0.03611		0.00997	0.000926606	0.00996	0.00104	0.00995	0.00145	0.01013	0.0014		0.00997	0.03393	0.00996	0.03367	0.00995	0.03307	0.01013	0.03472
0.00999	0.03497	0.00997	0.03485	0.00997	0.03458	0.01014	0.03623		0.00999	0.000909632	0.00997	0.000978122	0.00997	0.00141	0.01014	0.00144		0.00999	0.03406	0.00997	0.03387	0.00997	0.03317	0.01014	0.03479
0.01001	0.03509	0.00999	0.03492	0.00998	0.03472	0.01016	0.03635		0.01001	0.000894953	0.00999	0.000945341	0.00998	0.00145	0.01016	0.00149		0.01001	0.03419	0.00999	0.03397	0.00998	0.03327	0.01016	0.03486
0.01002	0.0352	0.01	0.03492	0.01	0.03472	0.01018	0.03646		0.01002	0.000887702	0.01	0.000844761	0.01	0.00135	0.01018	0.00154		0.01002	0.03431	0.01	0.03407	0.01	0.03337	0.01018	0.03492
0.01004	0.03531	0.01	0.03492	0.01	0.03472	0.01019	0.03658		0.01004	0.000883512	0.01	0.000744033	0.01	0.00125	0.01019	0.0016		0.01004	0.03443	0.01	0.03417	0.01	0.03347	0.01019	0.03498
0.01006	0.03543	0.01	0.0356	0.01	0.03539	0.01021	0.0367		0.01006	0.000883305	0.01	0.00132	0.01	0.00182	0.01021	0.00166		0.01006	0.03454	0.01	0.03427	0.01	0.03357	0.01021	0.03504
0.01007	0.03554	0.0101	0.0356	0.0101	0.03539	0.01023	0.03681		0.01007	0.000883639	0.0101	0.00122	0.0101	0.00172	0.01023	0.00172		0.01007	0.03466	0.0101	0.03437	0.0101	0.03367	0.01023	0.0351
0.01009	0.03566	0.0101	0.0356	0.0101	0.03539	0.01025	0.03693		0.01009	0.000888238	0.0101	0.00112	0.0101	0.00162	0.01025	0.00178		0.01009	0.03477	0.0101	0.03448	0.0101	0.03377	0.01025	0.03515
0.01011	0.03577	0.0101	0.0356	0.0101	0.03539	0.01026	0.03705		0.01011	0.000896743	0.0101	0.00102	0.0101	0.00152	0.01026	0.00184		0.01011	0.03487	0.0101	0.03458	0.0101	0.03387	0.01026	0.03521
0.01012	0.03588	0.0101	0.0356	0.0101	0.03539	0.01028	0.03716		0.01012	0.000911398	0.0101	0.00091766	0.0101	0.00142	0.01028	0.0019		0.01012	0.03497	0.0101	0.03468	0.0101	0.03397	0.01028	0.03526
0.01014	0.036	0.0101	0.0356	0.0101	0.03539	0.0103	0.03728		0.01014	0.000929659	0.0101	0.000816039	0.0101	0.00132	0.0103	0.00196		0.01014	0.03507	0.0101	0.03478	0.0101	0.03407	0.0103	0.03532
0.01016	0.03611	0.0101	0.03628	0.0101	0.03607	0.01031	0.0374		0.01016	0.000951035	0.0101	0.0014	0.0101	0.002	0.01031	0.00203		0.01016	0.03516	0.0101	0.03488	0.0101	0.03407	0.01031	0.03537
0.01017	0.03623	0.0102	0.03628	0.0102	0.03607	0.01033	0.03752		0.01017	0.000974798	0.0102	0.0013	0.0102	0.0019	0.01033	0.0021		0.01017	0.03525	0.0102	0.03498	0.0102	0.03417	0.01033	0.03542
0.01019	0.03634	0.0102	0.03628	0.0102	0.03607	0.01035	0.03763		0.01019	0.001	0.0102	0.0012	0.0102	0.0018	0.01035	0.00217		0.01019	0.03534	0.0102	0.03509	0.0102	0.03427	0.01035	0.03547
0.01021	0.03646	0.0102	0.03628	0.0102	0.03607	0.01036	0.03775		0.01021	0.00103	0.0102	0.00109	0.0102	0.0018	0.01036	0.00224		0.01021	0.03543	0.0102	0.03519	0.0102	0.03427	0.01036	0.03551
0.01022	0.03658	0.0102	0.03628	0.0102	0.03607	0.01038	0.03787		0.01022	0.00106	0.0102	0.00109	0.0102	0.00169	0.01038	0.0023		0.01022	0.03551	0.0102	0.03519	0.0102	0.03437	0.01038	0.03556
0.01024	0.03669	0.0102	0.03628	0.0102	0.03607	0.0104	0.03798		0.01024	0.0011	0.0102	0.000991206	0.0102	0.00169	0.0104	0.00237		0.01024	0.0356	0.0102	0.03529	0.0102	0.03437	0.0104	0.03561
0.01026	0.03681	0.0102	0.03697	0.0102	0.03675	0.01041	0.0381		0.01026	0.00113	0.0102	0.00158	0.0102	0.00227	0.01041	0.00244		0.01026	0.03567	0.0102	0.03539	0.0102	0.03448	0.01041	0.03566
0.01027	0.03692	0.0103	0.03697	0.0103	0.03675	0.01043	0.03822		0.01027	0.00117	0.0103	0.00148	0.0103	0.00227	0.01043	0.00252		0.01027	0.03575	0.0103	0.0355	0.0103	0.03448	0.01043	0.0357
0.01029	0.03704	0.0103	0.03697	0.0103	0.03675	0.01045	0.03834		0.01029	0.00121	0.0103	0.00148	0.0103	0.00217	0.01045	0.00259		0.01029	0.03583	0.0103	0.0355	0.0103	0.03458	0.01045	0.03575
0.01031	0.03715	0.0103	0.03697	0.0103	0.03675	0.01047	0.03846		0.01031	0.00125	0.0103	0.00137	0.0103	0.00217	0.01047	0.00266		0.01031	0.0359	0.0103	0.0356	0.0103	0.03458	0.01047	0.0358
0.01032	0.03727	0.0103	0.03697	0.0103	0.03675	0.01048	0.03857		0.01032	0.0013	0.0103	0.00137	0.0103	0.00207	0.01048	0.00273		0.01032	0.03597	0.0103	0.0356	0.0103	0.03468	0.01048	0.03584
0.01034	0.03739	0.0103	0.03697	0.0103	0.03675	0.0105	0.03869		0.01034	0.00135	0.0103	0.00127	0.0103	0.00207	0.0105	0.00281		0.01034	0.03603	0.0103	0.0357	0.0103	0.03468	0.0105	0.03589
0.01036	0.0375	0.0103	0.03767	0.0103	0.03743	0.01052	0.03881		0.01036	0.00141	0.0103	0.00196	0.0103	0.00265	0.01052	0.00288		0.01036	0.03609	0.0103	0.0357	0.0103	0.03478	0.01052	0.03593
0.01037	0.03762	0.0104	0.03767	0.0104	0.03743	0.01053	0.03893		0.01037	0.00147	0.0104	0.00186	0.0104	0.00265	0.01053	0.00295		0.01037	0.03615	0.0104	0.0358	0.0104	0.03478	0.01053	0.03598
0.01039	0.03774	0.0104	0.03767	0.0104	0.03743	0.01055	0.03905		0.01039	0.00153	0.0104	0.00186	0.0104	0.00265	0.01055	0.00301		0.01039	0.0362	0.0104	0.0358	0.0104	0.03478	0.01055	0.03603
0.01041	0.03785	0.0104	0.03767	0.0104	0.03743	0.01057	0.03916		0.01041	0.0016	0.0104	0.00176	0.0104	0.00255	0.01057	0.00308		0.01041	0.03626	0.0104	0.03591	0.0104	0.03488	0.01057	0.03608
0.01042	0.03797	0.0104	0.03767	0.0104	0.03743	0.01058	0.03928		0.01042	0.00166	0.0104	0.00176	0.0104	0.00255	0.01058	0.00314		0.01042	0.03631	0.0104	0.03591	0.0104	0.03488	0.01058	0.03614
0.01044	0.03809	0.0104	0.03767	0.0104	0.03743	0.0106	0.0394		0.01044	0.00173	0.0104	0.00165	0.0104	0.00245	0.0106	0.00321		0.01044	0.03636	0.0104	0.03601	0.0104	0.03498	0.0106	0.03619
0.01046	0.0382	0.0104	0.03836	0.0104	0.03812	0.01062	0.03952		0.01046	0.00179	0.0104	0.00235	0.0104	0.00314	0.01062	0.00327		0.01046	0.03641	0.0104	0.03601	0.0104	0.03498	0.01062	0.03625
0.01047	0.03832	0.0105	0.03836	0.0105	0.03812	0.01064	0.03964		0.01047	0.00186	0.0105	0.00225	0.0105	0.00314	0.01064	0.00331		0.01047	0.03646	0.0105	0.03611	0.0105	0.03498	0.01064	0.03633
0.01049	0.03844	0.0105	0.03836	0.0105	0.03812	0.01065	0.03976		0.01049	0.00192	0.0105	0.00225	0.0105	0.00303	0.01065	0.00335		0.01049	0.03651	0.0105	0.03611	0.0105	0.03509	0.01065	0.03641
0.01051	0.03855	0.0105	0.03836	0.0105	0.03812	0.01067	0.03988		0.01051	0.00199	0.0105	0.00225	0.0105	0.00303	0.01067	0.00337		0.01051	0.03657	0.0105	0.03611	0.0105	0.03509	0.01067	0.03651
0.01052	0.03867	0.0105	0.03836	0.0105	0.03812	0.01069	0.03999		0.01052	0.00205	0.0105	0.00214	0.0105	0.00293	0.01069	0.00338		0.01052	0.03662	0.0105	0.03622	0.0105	0.03519	0.01069	0.03661
0.01054	0.03879	0.0105	0.03836	0.0105	0.03812	0.0107	0.04011		0.01054	0.00212	0.0105	0.00214	0.0105	0.00293	0.0107	0.00338		0.01054	0.03667	0.0105	0.03622	0.0105	0.03519	0.0107	0.03673
0.01056	0.0389	0.0105	0.03906	0.0105	0.03881	0.01072	0.04023		0.01056	0.00219	0.0105	0.00284	0.0105	0.00362	0.01072	0.00337		0.01056	0.03672	0.0105	0.03622	0.0105	0.03519	0.01072	0.03686
0.01057	0.03902	0.0106	0.03906	0.0106	0.03881	0.01074	0.04035		0.01057	0.00226	0.0106	0.00274	0.0106	0.00352	0.01074	0.00335		0.01057	0.03677	0.0106	0.03632	0.0106	0.03529	0.01074	0.037
0.01059	0.03914	0.0106	0.03906	0.0106	0.03881	0.01075	0.04047		0.01059	0.00232	0.0106	0.00274	0.0106	0.00342	0.01075	0.00332		0.01059	0.03682	0.0106	0.03632	0.0106	0.03539	0.01075	0.03715
0.01061	0.03926	0.0106	0.03906	0.0106	0.03881	0.01077	0.04059		0.01061	0.00239	0.0106	0.00263	0.0106	0.00342	0.01077	0.00328		0.01061	0.03686	0.0106	0.03643	0.0106	0.03539	0.01077	0.03731
0.01062	0.03937	0.0106	0.03906	0.0106	0.03881	0.01079	0.04071		0.01062	0.00246	0.0106	0.00263	0.0106	0.00331	0.01079	0.00324		0.01062	0.03691	0.0106	0.03643	0.0106	0.0355	0.01079	0.03748
0.01064	0.03949	0.0106	0.03906	0.0106	0.03881	0.0108	0.04084		0.01064	0.00252	0.0106	0.00263	0.0106	0.00331	0.0108	0.00319		0.01064	0.03697	0.0106	0.03643	0.0106	0.0355	0.0108	0.03764
0.01066	0.03961	0.0106	0.03976	0.0106	0.0395	0.01082	0.04096		0.01066	0.00258	0.0106	0.00323	0.0106	0.0039	0.01082	0.00314		0.01066	0.03703	0.0106	0.03653	0.0106	0.0356	0.01082	0.03782
0.01067	0.03973	0.0107	0.03976	0.0107	0.0395	0.01084	0.04108		0.01067	0.00263	0.0107	0.00323	0.0107	0.0038	0.01084	0.00309		0.01067	0.03709	0.0107	0.03653	0.0107	0.0357	0.01084	0.03799
0.01069	0.03985	0.0107	0.03976	0.0107	0.0395	0.01086	0.0412		0.01069	0.00269	0.0107	0.00313	0.0107	0.0037	0.01086	0.00303		0.01069	0.03716	0.0107	0.03663	0.0107	0.0358	0.01086	0.03817
0.01071	0.03996	0.0107	0.03976	0.0107	0.0395	0.01087	0.04132		0.01071	0.00274	0.0107	0.00302	0.0107	0.0037	0.01087	0.00297		0.01071	0.03722	0.0107	0.03674	0.0107	0.0358	0.01087	0.03835
0.01072	0.04008	0.0107	0.03976	0.0107	0.0395	0.01089	0.04144		0.01072	0.00279	0.0107	0.00302	0.0107	0.00359	0.01089	0.00292		0.01072	0.03729	0.0107	0.03674	0.0107	0.03591	0.01089	0.03852
0.01074	0.0402	0.0107	0.03976	0.0107	0.0395	0.01091	0.04157		0.01074	0.00284	0.0107	0.00292	0.0107	0.00349	0.01091	0.00287		0.01074	0.03736	0.0107	0.03684	0.0107	0.03601	0.01091	0.0387
0.01076	0.04032	0.0107	0.04047	0.0107	0.0402	0.01092	0.04169		0.01076	0.00289	0.0107	0.00352	0.0107	0.00398	0.01092	0.00281		0.01076	0.03743	0.0107	0.03695	0.0107	0.03622	0.01092	0.03888
0.01077	0.04044	0.0108	0.04047	0.0108	0.0402	0.01094	0.04181		0.01077	0.00293	0.0108	0.00352	0.0108	0.00388	0.01094	0.00276		0.01077	0.03751	0.0108	0.03695	0.0108	0.03632	0.01094	0.03905
0.01079	0.04056	0.0108	0.04047	0.0108	0.0402	0.01096	0.04194		0.01079	0.00297	0.0108	0.00341	0.0108	0.00377	0.01096	0.00271		0.01079	0.03759	0.0108	0.03705	0.0108	0.03643	0.01096	0.03923
0.01081	0.04068	0.0108	0.04047	0.0108	0.0402	0.01097	0.04206		0.01081	0.003	0.0108	0.00331	0.0108	0.00356	0.01097	0.00266		0.01081	0.03768	0.0108	0.03716	0.0108	0.03663	0.01097	0.0394
0.01082	0.04079	0.0108	0.04047	0.0108	0.0402	0.01099	0.04218		0.01082	0.00303	0.0108	0.0032	0.0108	0.00346	0.01099	0.00261		0.01082	0.03777	0.0108	0.03726	0.0108	0.03674	0.01099	0.03958
0.01084	0.04091	0.0108	0.04047	0.0108	0.0402	0.01101	0.04231		0.01084	0.00305	0.0108	0.0031	0.0108	0.00325	0.01101	0.00256		0.01084	0.03787	0.0108	0.03737	0.0108	0.03695	0.01101	0.03975
0.01086	0.04103	0.0108	0.04118	0.0108	0.04091	0.01102	0.04243		0.01086	0.00306	0.0108	0.0037	0.0108	0.00375	0.01102	0.0025		0.01086	0.03797	0.0108	0.03747	0.0108	0.03716	0.01102	0.03993
0.01087	0.04115	0.0109	0.04118	0.0109	0.04091	0.01104	0.04256		0.01087	0.00306	0.0109	0.0036	0.0109	0.00364	0.01104	0.00245		0.01087	0.03809	0.0109	0.03758	0.0109	0.03726	0.01104	0.04011
0.01089	0.04127	0.0109	0.04118	0.0109	0.04091	0.01106	0.04268		0.01089	0.00306	0.0109	0.00339	0.0109	0.00343	0.01106	0.00239		0.01089	0.03821	0.0109	0.03779	0.0109	0.03747	0.01106	0.04029
0.01091	0.04139	0.0109	0.04118	0.0109	0.04091	0.01108	0.04281		0.01091	0.00304	0.0109	0.00328	0.0109	0.00322	0.01108	0.00234		0.01091	0.03835	0.0109	0.0379	0.0109	0.03769	0.01108	0.04047
0.01092	0.04151	0.0109	0.04118	0.0109	0.04091	0.01109	0.04293		0.01092	0.00302	0.0109	0.00307	0.0109	0.00311	0.01109	0.00228		0.01092	0.03849	0.0109	0.03811	0.0109	0.03779	0.01109	0.04065
0.01094	0.04163	0.0109	0.04118	0.0109	0.04091	0.01111	0.04306		0.01094	0.00298	0.0109	0.00285	0.0109	0.0029	0.01111	0.00223		0.01094	0.03865	0.0109	0.03832	0.0109	0.038	0.01111	0.04083
0.01096	0.04175	0.0109	0.0419	0.0109	0.04162	0.01113	0.04319		0.01096	0.00293	0.0109	0.00347	0.0109	0.00341	0.01113	0.00217		0.01096	0.03882	0.0109	0.03843	0.0109	0.03822	0.01113	0.04101
0.01097	0.04187	0.011	0.0419	0.011	0.04162	0.01114	0.04331		0.01097	0.00288	0.011	0.00325	0.011	0.0033	0.01114	0.00212		0.01097	0.039	0.011	0.03864	0.011	0.03832	0.01114	0.04119
0.01099	0.042	0.011	0.0419	0.011	0.04162	0.01116	0.04344		0.01099	0.00281	0.011	0.00304	0.011	0.00309	0.01116	0.00207		0.01099	0.03918	0.011	0.03886	0.011	0.03854	0.01116	0.04137
0.01101	0.04212	0.011	0.0419	0.011	0.04162	0.01118	0.04357		0.01101	0.00275	0.011	0.00282	0.011	0.00287	0.01118	0.00202		0.01101	0.03937	0.011	0.03907	0.011	0.03875	0.01118	0.04155
0.01102	0.04224	0.011	0.0419	0.011	0.04162	0.01119	0.04369		0.01102	0.00268	0.011	0.00271	0.011	0.00276	0.01119	0.00197		0.01102	0.03956	0.011	0.03918	0.011	0.03886	0.01119	0.04172
0.01104	0.04236	0.011	0.0419	0.011	0.04162	0.01121	0.04382		0.01104	0.00261	0.011	0.0025	0.011	0.00255	0.01121	0.00193		0.01104	0.03975	0.011	0.0394	0.011	0.03907	0.01121	0.04189
0.01106	0.04248	0.011	0.04263	0.011	0.04235	0.01123	0.04395		0.01106	0.00255	0.011	0.00301	0.011	0.00317	0.01123	0.00188		0.01106	0.03994	0.011	0.03961	0.011	0.03918	0.01123	0.04207
0.01107	0.04261	0.0111	0.04263	0.0111	0.04235	0.01124	0.04408		0.01107	0.00248	0.0111	0.0028	0.0111	0.00295	0.01124	0.00184		0.01107	0.04012	0.0111	0.03983	0.0111	0.0394	0.01124	0.04223
0.01109	0.04273	0.0111	0.04263	0.0111	0.04235	0.01126	0.0442		0.01109	0.00242	0.0111	0.00269	0.0111	0.00274	0.01126	0.0018		0.01109	0.04031	0.0111	0.03994	0.0111	0.03961	0.01126	0.0424
0.01111	0.04285	0.0111	0.04263	0.0111	0.04235	0.01128	0.04433		0.01111	0.00236	0.0111	0.00247	0.0111	0.00252	0.01128	0.00176		0.01111	0.04049	0.0111	0.04016	0.0111	0.03983	0.01128	0.04257
0.01112	0.04298	0.0111	0.04263	0.0111	0.04235	0.0113	0.04446		0.01112	0.0023	0.0111	0.00225	0.0111	0.00241	0.0113	0.00172		0.01112	0.04068	0.0111	0.04038	0.0111	0.03994	0.0113	0.04274
0.01114	0.0431	0.0111	0.04263	0.0111	0.04235	0.01131	0.04459		0.01114	0.00224	0.0111	0.00214	0.0111	0.00219	0.01131	0.00169		0.01114	0.04086	0.0111	0.04049	0.0111	0.04016	0.01131	0.0429
0.01116	0.04322	0.0111	0.04337	0.0111	0.04309	0.01133	0.04472		0.01116	0.00217	0.0111	0.00266	0.0111	0.00282	0.01133	0.00165		0.01116	0.04106	0.0111	0.04071	0.0111	0.04027	0.01133	0.04307
0.01117	0.04335	0.0112	0.04337	0.0112	0.04309	0.01135	0.04485		0.01117	0.00209	0.0112	0.00244	0.0112	0.0026	0.01135	0.00161		0.01117	0.04125	0.0112	0.04093	0.0112	0.04049	0.01135	0.04323
0.01119	0.04347	0.0112	0.04337	0.0112	0.04309	0.01136	0.04498		0.01119	0.00202	0.0112	0.00233	0.0112	0.00238	0.01136	0.00158		0.01119	0.04145	0.0112	0.04104	0.0112	0.04071	0.01136	0.0434
0.01121	0.0436	0.0112	0.04337	0.0112	0.04309	0.01138	0.04511		0.01121	0.00195	0.0112	0.00211	0.0112	0.00227	0.01138	0.00154		0.01121	0.04165	0.0112	0.04126	0.0112	0.04082	0.01138	0.04357
0.01123	0.04372	0.0112	0.04337	0.0112	0.04309	0.0114	0.04524		0.01123	0.00188	0.0112	0.00189	0.0112	0.00205	0.0114	0.00151		0.01123	0.04184	0.0112	0.04148	0.0112	0.04104	0.0114	0.04373
0.01124	0.04385	0.0112	0.04337	0.0112	0.04309	0.01141	0.04537		0.01124	0.00182	0.0112	0.00178	0.0112	0.00194	0.01141	0.00148		0.01124	0.04203	0.0112	0.04159	0.0112	0.04115	0.01141	0.04389
0.01126	0.04397	0.0112	0.04412	0.0112	0.04383	0.01143	0.0455		0.01126	0.00176	0.0112	0.0023	0.0112	0.00246	0.01143	0.00145		0.01126	0.04221	0.0112	0.04182	0.0112	0.04137	0.01143	0.04405
0.01128	0.0441	0.0113	0.04412	0.0113	0.04383	0.01145	0.04563		0.01128	0.00171	0.0113	0.00208	0.0113	0.00235	0.01145	0.00143		0.01128	0.04239	0.0113	0.04204	0.0113	0.04148	0.01145	0.0442
0.01129	0.04423	0.0113	0.04412	0.0113	0.04383	0.01147	0.04576		0.01129	0.00166	0.0113	0.00197	0.0113	0.00224	0.01147	0.00141		0.01129	0.04257	0.0113	0.04215	0.0113	0.04159	0.01147	0.04435
0.01131	0.04435	0.0113	0.04412	0.0113	0.04383	0.01148	0.04589		0.01131	0.00161	0.0113	0.00174	0.0113	0.00202	0.01148	0.0014		0.01131	0.04274	0.0113	0.04237	0.0113	0.04182	0.01148	0.0445
0.01133	0.04448	0.0113	0.04412	0.0113	0.04383	0.0115	0.04603		0.01133	0.00157	0.0113	0.00163	0.0113	0.00191	0.0115	0.00139		0.01133	0.04291	0.0113	0.04249	0.0113	0.04193	0.0115	0.04464
0.01134	0.04461	0.0113	0.04412	0.0113	0.04383	0.01152	0.04616		0.01134	0.00154	0.0113	0.00141	0.0113	0.00168	0.01152	0.00139		0.01134	0.04307	0.0113	0.04271	0.0113	0.04215	0.01152	0.04477
0.01136	0.04474	0.0113	0.04488	0.0113	0.04459	0.01153	0.04629		0.01136	0.0015	0.0113	0.00205	0.0113	0.00233	0.01153	0.00138		0.01136	0.04323	0.0113	0.04282	0.0113	0.04226	0.01153	0.04491
0.01138	0.04486	0.0114	0.04488	0.0114	0.04459	0.01155	0.04642		0.01138	0.00147	0.0114	0.00183	0.0114	0.00221	0.01155	0.00139		0.01138	0.04339	0.0114	0.04305	0.0114	0.04237	0.01155	0.04504
0.01139	0.04499	0.0114	0.04488	0.0114	0.04459	0.01157	0.04655		0.01139	0.00145	0.0114	0.00172	0.0114	0.00199	0.01157	0.00139		0.01139	0.04355	0.0114	0.04316	0.0114	0.0426	0.01157	0.04516
0.01141	0.04512	0.0114	0.04488	0.0114	0.04459	0.01158	0.04669		0.01141	0.00142	0.0114	0.00149	0.0114	0.00188	0.01158	0.0014		0.01141	0.0437	0.0114	0.04339	0.0114	0.04271	0.01158	0.04528
0.01143	0.04525	0.0114	0.04488	0.0114	0.04459	0.0116	0.04682		0.01143	0.0014	0.0114	0.00138	0.0114	0.00165	0.0116	0.00142		0.01143	0.04385	0.0114	0.0435	0.0114	0.04294	0.0116	0.0454
0.01144	0.04538	0.0114	0.04488	0.0114	0.04459	0.01162	0.04695		0.01144	0.00138	0.0114	0.00115	0.0114	0.00154	0.01162	0.00145		0.01144	0.044	0.0114	0.04373	0.0114	0.04305	0.01162	0.04551
0.01146	0.0455	0.0114	0.04565	0.0114	0.04535	0.01163	0.04709		0.01146	0.00135	0.0114	0.0018	0.0114	0.00219	0.01163	0.00148		0.01146	0.04415	0.0114	0.04385	0.0114	0.04316	0.01163	0.04561
0.01148	0.04563	0.0115	0.04565	0.0115	0.04535	0.01165	0.04722		0.01148	0.00132	0.0115	0.00169	0.0115	0.00207	0.01165	0.00151		0.01148	0.04431	0.0115	0.04396	0.0115	0.04328	0.01165	0.04571
0.01149	0.04576	0.0115	0.04565	0.0115	0.04535	0.01167	0.04735		0.01149	0.00129	0.0115	0.00146	0.0115	0.00185	0.01167	0.00155		0.01149	0.04447	0.0115	0.04419	0.0115	0.0435	0.01167	0.04581
0.01151	0.04589	0.0115	0.04565	0.0115	0.04535	0.01169	0.04749		0.01151	0.00126	0.0115	0.00134	0.0115	0.00173	0.01169	0.00159		0.01151	0.04463	0.0115	0.0443	0.0115	0.04362	0.01169	0.0459
0.01153	0.04602	0.0115	0.04565	0.0115	0.04535	0.0117	0.04762		0.01153	0.00123	0.0115	0.00111	0.0115	0.00162	0.0117	0.00164		0.01153	0.04479	0.0115	0.04453	0.0115	0.04373	0.0117	0.04598
0.01154	0.04615	0.0115	0.04565	0.0115	0.04535	0.01172	0.04775		0.01154	0.00121	0.0115	0.000998706	0.0115	0.0015	0.01172	0.00169		0.01154	0.04495	0.0115	0.04465	0.0115	0.04385	0.01172	0.04606
0.01156	0.04628	0.0115	0.04643	0.0115	0.04535	0.01174	0.04789		0.01156	0.00119	0.0115	0.00166	0.0115	0.00139	0.01174	0.00174		0.01156	0.0451	0.0115	0.04476	0.0115	0.04396	0.01174	0.04614
0.01158	0.04641	0.0116	0.04643	0.0115	0.04612	0.01175	0.04802		0.01158	0.00117	0.0116	0.00143	0.0115	0.00205	0.01175	0.0018		0.01158	0.04524	0.0116	0.045	0.0115	0.04408	0.01175	0.04622
0.01159	0.04654	0.0116	0.04643	0.0116	0.04612	0.01177	0.04815		0.01159	0.00116	0.0116	0.00131	0.0116	0.00193	0.01177	0.00186		0.01159	0.04539	0.0116	0.04511	0.0116	0.04419	0.01177	0.04629
0.01161	0.04667	0.0116	0.04643	0.0116	0.04612	0.01179	0.04829		0.01161	0.00115	0.0116	0.0012	0.0116	0.00182	0.01179	0.00193		0.01161	0.04552	0.0116	0.04523	0.0116	0.0443	0.01179	0.04636
0.01163	0.0468	0.0116	0.04643	0.0116	0.04612	0.0118	0.04842		0.01163	0.00114	0.0116	0.00108	0.0116	0.0017	0.0118	0.00199		0.01163	0.04566	0.0116	0.04534	0.0116	0.04442	0.0118	0.04643
0.01164	0.04693	0.0116	0.04643	0.0116	0.04612	0.01182	0.04856		0.01164	0.00114	0.0116	0.000965492	0.0116	0.00159	0.01182	0.00206		0.01164	0.04579	0.0116	0.04546	0.0116	0.04453	0.01182	0.0465
0.01166	0.04707	0.0116	0.04721	0.0116	0.04612	0.01184	0.04869		0.01166	0.00115	0.0116	0.00163	0.0116	0.00147	0.01184	0.00213		0.01166	0.04592	0.0116	0.04558	0.0116	0.04465	0.01184	0.04656
0.01168	0.0472	0.0117	0.04721	0.0116	0.0469	0.01185	0.04883		0.01168	0.00116	0.0117	0.00152	0.0116	0.00213	0.01185	0.0022		0.01168	0.04604	0.0117	0.04569	0.0116	0.04476	0.01185	0.04663
0.01169	0.04733	0.0117	0.04721	0.0117	0.0469	0.01187	0.04896		0.01169	0.00118	0.0117	0.0014	0.0117	0.00202	0.01187	0.00227		0.01169	0.04615	0.0117	0.04581	0.0117	0.04488	0.01187	0.04669
0.01171	0.04746	0.0117	0.04721	0.0117	0.0469	0.01189	0.04909		0.01171	0.00119	0.0117	0.00128	0.0117	0.0019	0.01189	0.00235		0.01171	0.04627	0.0117	0.04593	0.0117	0.045	0.01189	0.04675
0.01173	0.04759	0.0117	0.04721	0.0117	0.0469	0.01191	0.04923		0.01173	0.00121	0.0117	0.00117	0.0117	0.00179	0.01191	0.00243		0.01173	0.04638	0.0117	0.04604	0.0117	0.04511	0.01191	0.0468
0.01174	0.04772	0.0117	0.04721	0.0117	0.0469	0.01192	0.04936		0.01174	0.00123	0.0117	0.00105	0.0117	0.00179	0.01192	0.00251		0.01174	0.04649	0.0117	0.04616	0.0117	0.04511	0.01192	0.04686
0.01176	0.04786	0.0117	0.048	0.0117	0.0469	0.01194	0.0495		0.01176	0.00125	0.0117	0.00172	0.0117	0.00167	0.01194	0.00259		0.01176	0.0466	0.0117	0.04628	0.0117	0.04523	0.01194	0.04691
0.01178	0.04799	0.0118	0.048	0.0117	0.04768	0.01196	0.04963		0.01178	0.00127	0.0118	0.0016	0.0117	0.00234	0.01196	0.00267		0.01178	0.04671	0.0118	0.04639	0.0117	0.04534	0.01196	0.04697
0.01179	0.04812	0.0118	0.048	0.0118	0.04768	0.01197	0.04977		0.01179	0.0013	0.0118	0.00149	0.0118	0.00234	0.01197	0.00274		0.01179	0.04682	0.0118	0.04651	0.0118	0.04534	0.01197	0.04703
0.01181	0.04825	0.0118	0.048	0.0118	0.04768	0.01199	0.0499		0.01181	0.00133	0.0118	0.00149	0.0118	0.00222	0.01199	0.00282		0.01181	0.04692	0.0118	0.04651	0.0118	0.04546	0.01199	0.04709
0.01183	0.04839	0.0118	0.048	0.0118	0.04768	0.01201	0.05004		0.01183	0.00136	0.0118	0.00137	0.0118	0.00222	0.01201	0.00289		0.01183	0.04702	0.0118	0.04663	0.0118	0.04546	0.01201	0.04715
0.01184	0.04852	0.0118	0.048	0.0118	0.04768	0.01202	0.05017		0.01184	0.0014	0.0118	0.00125	0.0118	0.0021	0.01202	0.00296		0.01184	0.04712	0.0118	0.04675	0.0118	0.04558	0.01202	0.04721
0.01186	0.04865	0.0118	0.04879	0.0118	0.04768	0.01204	0.05031		0.01186	0.00143	0.0118	0.00193	0.0118	0.00199	0.01204	0.00303		0.01186	0.04722	0.0118	0.04687	0.0118	0.04569	0.01204	0.04728
0.01188	0.04879	0.0119	0.04879	0.0118	0.04846	0.01206	0.05045		0.01188	0.00147	0.0119	0.00193	0.0118	0.00277	0.01206	0.00311		0.01188	0.04731	0.0119	0.04687	0.0118	0.04569	0.01206	0.04734
0.01189	0.04892	0.0119	0.04879	0.0119	0.04846	0.01207	0.05058		0.01189	0.00152	0.0119	0.00181	0.0119	0.00265	0.01207	0.00318		0.01189	0.0474	0.0119	0.04698	0.0119	0.04581	0.01207	0.0474
0.01191	0.04905	0.0119	0.04879	0.0119	0.04846	0.01209	0.05072		0.01191	0.00157	0.0119	0.00169	0.0119	0.00265	0.01209	0.00324		0.01191	0.04749	0.0119	0.0471	0.0119	0.04581	0.01209	0.04747
0.01193	0.04919	0.0119	0.04879	0.0119	0.04846	0.01211	0.05085		0.01193	0.00162	0.0119	0.00169	0.0119	0.00254	0.01211	0.00331		0.01193	0.04757	0.0119	0.0471	0.0119	0.04593	0.01211	0.04754
0.01194	0.04932	0.0119	0.04879	0.0119	0.04846	0.01213	0.05099		0.01194	0.00167	0.0119	0.00157	0.0119	0.00254	0.01213	0.00337		0.01194	0.04765	0.0119	0.04722	0.0119	0.04593	0.01213	0.04762
0.01196	0.04945	0.0119	0.04959	0.0119	0.04846	0.01214	0.05112		0.01196	0.00173	0.0119	0.00237	0.0119	0.00242	0.01214	0.00343		0.01196	0.04772	0.0119	0.04722	0.0119	0.04604	0.01214	0.0477
0.01198	0.04959	0.012	0.04959	0.0119	0.04925	0.01216	0.05126		0.01198	0.00179	0.012	0.00225	0.0119	0.00321	0.01216	0.00348		0.01198	0.0478	0.012	0.04734	0.0119	0.04604	0.01216	0.04778
0.01199	0.04972	0.012	0.04959	0.012	0.04925	0.01218	0.0514		0.01199	0.00185	0.012	0.00225	0.012	0.00321	0.01218	0.00352		0.01199	0.04787	0.012	0.04734	0.012	0.04604	0.01218	0.04787
0.01201	0.04985	0.012	0.04959	0.012	0.04925	0.01219	0.05153		0.01201	0.00191	0.012	0.00213	0.012	0.00309	0.01219	0.00355		0.01201	0.04795	0.012	0.04746	0.012	0.04616	0.01219	0.04798
0.01203	0.04999	0.012	0.04959	0.012	0.04925	0.01221	0.05167		0.01203	0.00196	0.012	0.00213	0.012	0.00309	0.01221	0.00358		0.01203	0.04802	0.012	0.04746	0.012	0.04616	0.01221	0.04809
0.01204	0.05012	0.012	0.04959	0.012	0.04925	0.01223	0.05181		0.01204	0.00202	0.012	0.00201	0.012	0.00297	0.01223	0.0036		0.01204	0.0481	0.012	0.04758	0.012	0.04628	0.01223	0.04821
0.01206	0.05026	0.012	0.05039	0.012	0.04925	0.01224	0.05194		0.01206	0.00208	0.012	0.00281	0.012	0.00297	0.01224	0.00362		0.01206	0.04818	0.012	0.04758	0.012	0.04628	0.01224	0.04833
0.01208	0.05039	0.0121	0.05039	0.012	0.05004	0.01226	0.05208		0.01208	0.00214	0.0121	0.00269	0.012	0.00365	0.01226	0.00362		0.01208	0.04825	0.0121	0.0477	0.012	0.04639	0.01226	0.04846
0.01209	0.05053	0.0121	0.05039	0.0121	0.05004	0.01228	0.05222		0.01209	0.0022	0.0121	0.00269	0.0121	0.00365	0.01228	0.00362		0.01209	0.04833	0.0121	0.0477	0.0121	0.04639	0.01228	0.04859
0.01211	0.05066	0.0121	0.05039	0.0121	0.05004	0.01229	0.05235		0.01211	0.00227	0.0121	0.00258	0.0121	0.00353	0.01229	0.00362		0.01211	0.0484	0.0121	0.04781	0.0121	0.04651	0.01229	0.04873
0.01213	0.0508	0.0121	0.05039	0.0121	0.05004	0.01231	0.05249		0.01213	0.00233	0.0121	0.00258	0.0121	0.00353	0.01231	0.00361		0.01213	0.04846	0.0121	0.04781	0.0121	0.04651	0.01231	0.04888
0.01214	0.05093	0.0121	0.05039	0.0121	0.05004	0.01233	0.05263		0.01214	0.0024	0.0121	0.00246	0.0121	0.00341	0.01233	0.0036		0.01214	0.04853	0.0121	0.04793	0.0121	0.04663	0.01233	0.04903
0.01216	0.05107	0.0121	0.05119	0.0121	0.05004	0.01235	0.05277		0.01216	0.00247	0.0121	0.00326	0.0121	0.00329	0.01235	0.00358		0.01216	0.0486	0.0121	0.04793	0.0121	0.04675	0.01235	0.04919
0.01218	0.0512	0.0122	0.05119	0.0121	0.05083	0.01236	0.05291		0.01218	0.00254	0.0122	0.00314	0.0121	0.00409	0.01236	0.00354		0.01218	0.04866	0.0122	0.04805	0.0121	0.04675	0.01236	0.04936
0.01219	0.05134	0.0122	0.05119	0.0122	0.05083	0.01238	0.05305		0.01219	0.00261	0.0122	0.00314	0.0122	0.00397	0.01238	0.0035		0.01219	0.04872	0.0122	0.04805	0.0122	0.04687	0.01238	0.04954
0.01221	0.05147	0.0122	0.05119	0.0122	0.05083	0.0124	0.05318		0.01221	0.00268	0.0122	0.00302	0.0122	0.00385	0.0124	0.00346		0.01221	0.04879	0.0122	0.04817	0.0122	0.04698	0.0124	0.04973
0.01223	0.05161	0.0122	0.05119	0.0122	0.05083	0.01241	0.05332		0.01223	0.00275	0.0122	0.00302	0.0122	0.00373	0.01241	0.00341		0.01223	0.04886	0.0122	0.04817	0.0122	0.0471	0.01241	0.04992
0.01224	0.05174	0.0122	0.05119	0.0122	0.05083	0.01243	0.05346		0.01224	0.00281	0.0122	0.0029	0.0122	0.00373	0.01243	0.00336		0.01224	0.04893	0.0122	0.04829	0.0122	0.0471	0.01243	0.05011
0.01226	0.05188	0.0122	0.052	0.0122	0.05083	0.01245	0.0536		0.01226	0.00288	0.0122	0.00371	0.0122	0.00361	0.01245	0.0033		0.01226	0.049	0.0122	0.04829	0.0122	0.04722	0.01245	0.0503
0.01228	0.05201	0.0123	0.052	0.0122	0.05163	0.01246	0.05374		0.01228	0.00294	0.0123	0.00359	0.0122	0.00429	0.01246	0.00325		0.01228	0.04907	0.0123	0.04841	0.0122	0.04734	0.01246	0.0505
0.01229	0.05215	0.0123	0.052	0.0123	0.05163	0.01248	0.05388		0.01229	0.003	0.0123	0.00347	0.0123	0.00406	0.01248	0.00319		0.01229	0.04915	0.0123	0.04853	0.0123	0.04758	0.01248	0.0507
0.01231	0.05228	0.0123	0.052	0.0123	0.05163	0.0125	0.05402		0.01231	0.00305	0.0123	0.00347	0.0123	0.00394	0.0125	0.00313		0.01231	0.04923	0.0123	0.04853	0.0123	0.0477	0.0125	0.05089
0.01233	0.05242	0.0123	0.052	0.0123	0.05163	0.01252	0.05416		0.01233	0.00311	0.0123	0.00335	0.0123	0.00382	0.01252	0.00308		0.01233	0.04931	0.0123	0.04865	0.0123	0.04781	0.01252	0.05109
0.01234	0.05256	0.0123	0.052	0.0123	0.05163	0.01253	0.05431		0.01234	0.00316	0.0123	0.00323	0.0123	0.0037	0.01253	0.00302		0.01234	0.0494	0.0123	0.04877	0.0123	0.04793	0.01253	0.05128
0.01236	0.05269	0.0123	0.05281	0.0123	0.05163	0.01255	0.05445		0.01236	0.0032	0.0123	0.00404	0.0123	0.00358	0.01255	0.00297		0.01236	0.04949	0.0123	0.04877	0.0123	0.04805	0.01255	0.05147
0.01238	0.05283	0.0124	0.05281	0.0123	0.05244	0.01257	0.05459		0.01238	0.00325	0.0124	0.00392	0.0123	0.00427	0.01257	0.00292		0.01238	0.04958	0.0124	0.04889	0.0123	0.04817	0.01257	0.05167
0.01239	0.05297	0.0124	0.05281	0.0124	0.05244	0.01258	0.05473		0.01239	0.00328	0.0124	0.0038	0.0124	0.00403	0.01258	0.00287		0.01239	0.04968	0.0124	0.04901	0.0124	0.04841	0.01258	0.05186
0.01241	0.0531	0.0124	0.05281	0.0124	0.05244	0.0126	0.05487		0.01241	0.00332	0.0124	0.00368	0.0124	0.00391	0.0126	0.00282		0.01241	0.04979	0.0124	0.04914	0.0124	0.04853	0.0126	0.05205
0.01243	0.05324	0.0124	0.05281	0.0124	0.05244	0.01262	0.05502		0.01243	0.00334	0.0124	0.00355	0.0124	0.00367	0.01262	0.00278		0.01243	0.0499	0.0124	0.04926	0.0124	0.04877	0.01262	0.05224
0.01244	0.05338	0.0124	0.05281	0.0124	0.05244	0.01263	0.05516		0.01244	0.00336	0.0124	0.00343	0.0124	0.00355	0.01263	0.00273		0.01244	0.05001	0.0124	0.04938	0.0124	0.04889	0.01263	0.05243
0.01246	0.05351	0.0124	0.05363	0.0124	0.05244	0.01265	0.0553		0.01246	0.00337	0.0124	0.00401	0.0124	0.0033	0.01265	0.00269		0.01246	0.05014	0.0124	0.04962	0.0124	0.04914	0.01265	0.05261
0.01248	0.05365	0.0125	0.05363	0.0124	0.05325	0.01267	0.05544		0.01248	0.00337	0.0125	0.00389	0.0124	0.004	0.01267	0.00264		0.01248	0.05028	0.0125	0.04974	0.0124	0.04926	0.01267	0.0528
0.01249	0.05379	0.0125	0.05363	0.0125	0.05325	0.01268	0.05559		0.01249	0.00337	0.0125	0.00376	0.0125	0.00376	0.01268	0.0026		0.01249	0.05042	0.0125	0.04986	0.0125	0.0495	0.01268	0.05299
0.01251	0.05393	0.0125	0.05363	0.0125	0.05325	0.0127	0.05573		0.01251	0.00334	0.0125	0.00352	0.0125	0.00363	0.0127	0.00255		0.01251	0.05058	0.0125	0.05011	0.0125	0.04962	0.0127	0.05318
0.01253	0.05406	0.0125	0.05363	0.0125	0.05325	0.01272	0.05587		0.01253	0.0033	0.0125	0.0034	0.0125	0.00339	0.01272	0.00251		0.01253	0.05076	0.0125	0.05023	0.0125	0.04986	0.01272	0.05337
0.01254	0.0542	0.0125	0.05363	0.0125	0.05325	0.01274	0.05602		0.01254	0.00324	0.0125	0.00315	0.0125	0.00327	0.01274	0.00246		0.01254	0.05096	0.0125	0.05047	0.0125	0.04999	0.01274	0.05356
0.01256	0.05434	0.0125	0.05445	0.0125	0.05325	0.01275	0.05616		0.01256	0.00318	0.0125	0.00374	0.0125	0.00303	0.01275	0.00242		0.01256	0.05116	0.0125	0.05072	0.0125	0.05023	0.01275	0.05375
0.01258	0.05448	0.0126	0.05445	0.0125	0.05408	0.01277	0.05631		0.01258	0.00311	0.0126	0.00361	0.0125	0.00373	0.01277	0.00237		0.01258	0.05137	0.0126	0.05084	0.0125	0.05035	0.01277	0.05393
0.01259	0.05462	0.0126	0.05445	0.0126	0.05408	0.01279	0.05645		0.01259	0.00304	0.0126	0.00337	0.0126	0.00348	0.01279	0.00233		0.01259	0.05158	0.0126	0.05109	0.0126	0.0506	0.01279	0.05412
0.01261	0.05476	0.0126	0.05445	0.0126	0.05408	0.0128	0.0566		0.01261	0.00297	0.0126	0.00312	0.0126	0.00324	0.0128	0.0023		0.01261	0.05178	0.0126	0.05134	0.0126	0.05084	0.0128	0.0543
0.01263	0.0549	0.0126	0.05445	0.0126	0.05408	0.01282	0.05674		0.01263	0.0029	0.0126	0.003	0.0126	0.00311	0.01282	0.00226		0.01263	0.05199	0.0126	0.05146	0.0126	0.05097	0.01282	0.05449
0.01264	0.05504	0.0126	0.05445	0.0126	0.05408	0.01284	0.05689		0.01264	0.00284	0.0126	0.00275	0.0126	0.00287	0.01284	0.00222		0.01264	0.0522	0.0126	0.05171	0.0126	0.05121	0.01284	0.05467
0.01266	0.05518	0.0126	0.05529	0.0126	0.05408	0.01285	0.05703		0.01266	0.00277	0.0126	0.00334	0.0126	0.00274	0.01285	0.00219		0.01266	0.05241	0.0126	0.05195	0.0126	0.05134	0.01285	0.05485
0.01268	0.05532	0.0127	0.05529	0.0126	0.05491	0.01287	0.05718		0.01268	0.0027	0.0127	0.00309	0.0126	0.00333	0.01287	0.00215		0.01268	0.05262	0.0127	0.0522	0.0126	0.05158	0.01287	0.05503
0.01269	0.05546	0.0127	0.05529	0.0127	0.05491	0.01289	0.05733		0.01269	0.00263	0.0127	0.00296	0.0127	0.00321	0.01289	0.00212		0.01269	0.05283	0.0127	0.05233	0.0127	0.05171	0.01289	0.05521
0.01271	0.0556	0.0127	0.05529	0.0127	0.05491	0.0129	0.05747		0.01271	0.00256	0.0127	0.00271	0.0127	0.00308	0.0129	0.00208		0.01271	0.05304	0.0127	0.05258	0.0127	0.05183	0.0129	0.05539
0.01273	0.05574	0.0127	0.05529	0.0127	0.05491	0.01292	0.05762		0.01273	0.0025	0.0127	0.00259	0.0127	0.00283	0.01292	0.00204		0.01273	0.05325	0.0127	0.0527	0.0127	0.05208	0.01292	0.05558
0.01274	0.05588	0.0127	0.05529	0.0127	0.05491	0.01294	0.05777		0.01274	0.00243	0.0127	0.00234	0.0127	0.00258	0.01294	0.00201		0.01274	0.05345	0.0127	0.05295	0.0127	0.05233	0.01294	0.05575
0.01276	0.05602	0.0127	0.05614	0.0127	0.05491	0.01296	0.05792		0.01276	0.00237	0.0127	0.00293	0.0127	0.00246	0.01296	0.00199		0.01276	0.05365	0.0127	0.05321	0.0127	0.05245	0.01296	0.05593
0.01278	0.05617	0.0128	0.05614	0.0127	0.05575	0.01297	0.05806		0.01278	0.00231	0.0128	0.00281	0.0127	0.00305	0.01297	0.00196		0.01278	0.05385	0.0128	0.05333	0.0127	0.0527	0.01297	0.0561
0.01279	0.05631	0.0128	0.05614	0.0128	0.05575	0.01299	0.05821		0.01279	0.00226	0.0128	0.00256	0.0128	0.00293	0.01299	0.00194		0.01279	0.05405	0.0128	0.05358	0.0128	0.05283	0.01299	0.05627
0.01281	0.05645	0.0128	0.05614	0.0128	0.05575	0.01301	0.05836		0.01281	0.00221	0.0128	0.00243	0.0128	0.0028	0.01301	0.00193		0.01281	0.05424	0.0128	0.05371	0.0128	0.05295	0.01301	0.05643
0.01283	0.05659	0.0128	0.05614	0.0128	0.05575	0.01302	0.05851		0.01283	0.00216	0.0128	0.00218	0.0128	0.00255	0.01302	0.00192		0.01283	0.05443	0.0128	0.05396	0.0128	0.05321	0.01302	0.05659
0.01284	0.05674	0.0128	0.05614	0.0128	0.05575	0.01304	0.05866		0.01284	0.00211	0.0128	0.00192	0.0128	0.00242	0.01304	0.00191		0.01284	0.05462	0.0128	0.05422	0.0128	0.05333	0.01304	0.05674
0.01286	0.05688	0.0128	0.05699	0.0128	0.05575	0.01306	0.0588		0.01286	0.00207	0.0128	0.00265	0.0128	0.00217	0.01306	0.00191		0.01286	0.05481	0.0128	0.05434	0.0128	0.05358	0.01306	0.05689
0.01288	0.05702	0.0129	0.05699	0.0128	0.0566	0.01307	0.05895		0.01288	0.00203	0.0129	0.0024	0.0128	0.0029	0.01307	0.00191		0.01288	0.05499	0.0129	0.0546	0.0128	0.05371	0.01307	0.05704
0.01289	0.05717	0.0129	0.05699	0.0129	0.0566	0.01309	0.0591		0.01289	0.00199	0.0129	0.00227	0.0129	0.00277	0.01309	0.00192		0.01289	0.05518	0.0129	0.05473	0.0129	0.05384	0.01309	0.05718
0.01291	0.05731	0.0129	0.05699	0.0129	0.0566	0.01311	0.05925		0.01291	0.00196	0.0129	0.00201	0.0129	0.00252	0.01311	0.00193		0.01291	0.05536	0.0129	0.05498	0.0129	0.05409	0.01311	0.05732
0.01293	0.05746	0.0129	0.05699	0.0129	0.0566	0.01312	0.0594		0.01293	0.00192	0.0129	0.00189	0.0129	0.00239	0.01312	0.00194		0.01293	0.05554	0.0129	0.05511	0.0129	0.05422	0.01312	0.05746
0.01294	0.0576	0.0129	0.05699	0.0129	0.0566	0.01314	0.05955		0.01294	0.00189	0.0129	0.00176	0.0129	0.00213	0.01314	0.00196		0.01294	0.05571	0.0129	0.05524	0.0129	0.05447	0.01314	0.05759
0.01296	0.05775	0.0129	0.05786	0.0129	0.0566	0.01316	0.0597		0.01296	0.00186	0.0129	0.00237	0.0129	0.00201	0.01316	0.00197		0.01296	0.05589	0.0129	0.05549	0.0129	0.0546	0.01316	0.05772
0.01298	0.05789	0.013	0.05786	0.0129	0.05746	0.01318	0.05985		0.01298	0.00183	0.013	0.00224	0.0129	0.00274	0.01318	0.002		0.01298	0.05606	0.013	0.05562	0.0129	0.05473	0.01318	0.05785
0.01299	0.05804	0.013	0.05786	0.013	0.05746	0.01319	0.06		0.01299	0.00181	0.013	0.00198	0.013	0.00248	0.01319	0.00202		0.01299	0.05623	0.013	0.05588	0.013	0.05498	0.01319	0.05798
0.01301	0.05818	0.013	0.05786	0.013	0.05746	0.01321	0.06015		0.01301	0.00178	0.013	0.00185	0.013	0.00236	0.01321	0.00204		0.01301	0.0564	0.013	0.05601	0.013	0.05511	0.01321	0.05811
0.01303	0.05833	0.013	0.05786	0.013	0.05746	0.01323	0.0603		0.01303	0.00176	0.013	0.00159	0.013	0.00223	0.01323	0.00207		0.01303	0.05657	0.013	0.05627	0.013	0.05524	0.01323	0.05823
0.01304	0.05847	0.013	0.05786	0.013	0.05746	0.01324	0.06045		0.01304	0.00174	0.013	0.00146	0.013	0.0021	0.01324	0.0021		0.01304	0.05674	0.013	0.0564	0.013	0.05536	0.01324	0.05835
0.01306	0.05862	0.013	0.05873	0.013	0.05746	0.01326	0.0606		0.01306	0.00171	0.013	0.00221	0.013	0.00197	0.01326	0.00214		0.01306	0.05691	0.013	0.05653	0.013	0.05549	0.01326	0.05846
0.01308	0.05877	0.0131	0.05873	0.013	0.05833	0.01328	0.06075		0.01308	0.00168	0.0131	0.00195	0.013	0.00258	0.01328	0.00219		0.01308	0.05708	0.0131	0.05679	0.013	0.05575	0.01328	0.05857
0.01309	0.05891	0.0131	0.05873	0.0131	0.05833	0.01329	0.0609		0.01309	0.00166	0.0131	0.00182	0.0131	0.00245	0.01329	0.00223		0.01309	0.05726	0.0131	0.05692	0.0131	0.05588	0.01329	0.05867
0.01311	0.05906	0.0131	0.05873	0.0131	0.05833	0.01331	0.06105		0.01311	0.00163	0.0131	0.00169	0.0131	0.00232	0.01331	0.00228		0.01311	0.05743	0.0131	0.05705	0.0131	0.05601	0.01331	0.05877
0.01313	0.05921	0.0131	0.05873	0.0131	0.05833	0.01333	0.0612		0.01313	0.00161	0.0131	0.00143	0.0131	0.00219	0.01333	0.00233		0.01313	0.0576	0.0131	0.05731	0.0131	0.05614	0.01333	0.05887
0.01314	0.05935	0.0131	0.05873	0.0131	0.05833	0.01335	0.06135		0.01314	0.00158	0.0131	0.00129	0.0131	0.00206	0.01335	0.00238		0.01314	0.05777	0.0131	0.05744	0.0131	0.05627	0.01335	0.05897
0.01316	0.0595	0.0131	0.05961	0.0131	0.05833	0.01336	0.06151		0.01316	0.00156	0.0131	0.00205	0.0131	0.00193	0.01336	0.00243		0.01316	0.05794	0.0131	0.05757	0.0131	0.0564	0.01336	0.05907
0.01318	0.05965	0.0132	0.05961	0.0131	0.0592	0.01338	0.06166		0.01318	0.00155	0.0132	0.00178	0.0131	0.00268	0.01338	0.00249		0.01318	0.0581	0.0132	0.05783	0.0131	0.05653	0.01338	0.05917
0.01319	0.0598	0.0132	0.05961	0.0132	0.0592	0.0134	0.06181		0.01319	0.00153	0.0132	0.00165	0.0132	0.00255	0.0134	0.00255		0.01319	0.05827	0.0132	0.05796	0.0132	0.05666	0.0134	0.05926
0.01321	0.05994	0.0132	0.05961	0.0132	0.0592	0.01341	0.06196		0.01321	0.00152	0.0132	0.00152	0.0132	0.00242	0.01341	0.00261		0.01321	0.05843	0.0132	0.05809	0.0132	0.05679	0.01341	0.05935
0.01323	0.06009	0.0132	0.05961	0.0132	0.0592	0.01343	0.06211		0.01323	0.00151	0.0132	0.00139	0.0132	0.00229	0.01343	0.00267		0.01323	0.05858	0.0132	0.05822	0.0132	0.05692	0.01343	0.05945
0.01324	0.06024	0.0132	0.05961	0.0132	0.0592	0.01345	0.06226		0.01324	0.00151	0.0132	0.00126	0.0132	0.00216	0.01345	0.00273		0.01324	0.05873	0.0132	0.05836	0.0132	0.05705	0.01345	0.05954
0.01326	0.06039	0.0132	0.0605	0.0132	0.0592	0.01346	0.06242		0.01326	0.00151	0.0132	0.00201	0.0132	0.00203	0.01346	0.00279		0.01326	0.05888	0.0132	0.05849	0.0132	0.05718	0.01346	0.05962
0.01328	0.06054	0.0133	0.0605	0.0132	0.06008	0.01348	0.06257		0.01328	0.00152	0.0133	0.00188	0.0132	0.0029	0.01348	0.00285		0.01328	0.05902	0.0133	0.05862	0.0132	0.05718	0.01348	0.05971
0.01329	0.06069	0.0133	0.0605	0.0133	0.06008	0.0135	0.06272		0.01329	0.00153	0.0133	0.00175	0.0133	0.00277	0.0135	0.00292		0.01329	0.05916	0.0133	0.05875	0.0133	0.05731	0.0135	0.0598
0.01331	0.06084	0.0133	0.0605	0.0133	0.06008	0.01351	0.06287		0.01331	0.00155	0.0133	0.00162	0.0133	0.00264	0.01351	0.00298		0.01331	0.05929	0.0133	0.05888	0.0133	0.05744	0.01351	0.05989
0.01333	0.06099	0.0133	0.0605	0.0133	0.06008	0.01353	0.06303		0.01333	0.00157	0.0133	0.00148	0.0133	0.00251	0.01353	0.00304		0.01333	0.05942	0.0133	0.05902	0.0133	0.05757	0.01353	0.05998
0.01334	0.06113	0.0133	0.0605	0.0133	0.06008	0.01355	0.06318		0.01334	0.00158	0.0133	0.00135	0.0133	0.00238	0.01355	0.0031		0.01334	0.05955	0.0133	0.05915	0.0133	0.0577	0.01355	0.06008
0.01336	0.06128	0.0133	0.06139	0.0133	0.06008	0.01357	0.06333		0.01336	0.0016	0.0133	0.00211	0.0133	0.00238	0.01357	0.00316		0.01336	0.05968	0.0133	0.05928	0.0133	0.0577	0.01357	0.06017
0.01338	0.06143	0.0134	0.06139	0.0133	0.06096	0.01358	0.06348		0.01338	0.00162	0.0134	0.00198	0.0133	0.00313	0.01358	0.00322		0.01338	0.05981	0.0134	0.05941	0.0133	0.05783	0.01358	0.06026
0.01339	0.06158	0.0134	0.06139	0.0134	0.06096	0.0136	0.06364		0.01339	0.00165	0.0134	0.00185	0.0134	0.003	0.0136	0.00328		0.01339	0.05993	0.0134	0.05955	0.0134	0.05796	0.0136	0.06036
0.01341	0.06173	0.0134	0.06139	0.0134	0.06096	0.01362	0.06379		0.01341	0.00168	0.0134	0.00185	0.0134	0.00287	0.01362	0.00334		0.01341	0.06005	0.0134	0.05955	0.0134	0.05809	0.01362	0.06045
0.01343	0.06188	0.0134	0.06139	0.0134	0.06096	0.01363	0.06394		0.01343	0.00171	0.0134	0.00171	0.0134	0.00287	0.01363	0.00339		0.01343	0.06017	0.0134	0.05968	0.0134	0.05809	0.01363	0.06055
0.01344	0.06203	0.0134	0.06139	0.0134	0.06096	0.01365	0.0641		0.01344	0.00175	0.0134	0.00158	0.0134	0.00274	0.01365	0.00344		0.01344	0.06029	0.0134	0.05981	0.0134	0.05822	0.01365	0.06066
0.01346	0.06218	0.0134	0.06229	0.0134	0.06096	0.01367	0.06425		0.01346	0.00179	0.0134	0.00248	0.0134	0.00274	0.01367	0.00349		0.01346	0.0604	0.0134	0.05981	0.0134	0.05822	0.01367	0.06076
0.01348	0.06234	0.0135	0.06229	0.0134	0.06185	0.01368	0.0644		0.01348	0.00183	0.0135	0.00234	0.0134	0.00349	0.01368	0.00353		0.01348	0.06051	0.0135	0.05995	0.0134	0.05836	0.01368	0.06087
0.01349	0.06249	0.0135	0.06229	0.0135	0.06185	0.0137	0.06456		0.01349	0.00187	0.0135	0.00221	0.0135	0.00336	0.0137	0.00358		0.01349	0.06061	0.0135	0.06008	0.0135	0.05849	0.0137	0.06098
0.01351	0.06264	0.0135	0.06229	0.0135	0.06185	0.01372	0.06471		0.01351	0.00192	0.0135	0.00221	0.0135	0.00336	0.01372	0.00362		0.01351	0.06072	0.0135	0.06008	0.0135	0.05849	0.01372	0.06109
0.01353	0.06279	0.0135	0.06229	0.0135	0.06185	0.01373	0.06487		0.01353	0.00196	0.0135	0.00208	0.0135	0.00323	0.01373	0.00366		0.01353	0.06083	0.0135	0.06021	0.0135	0.05862	0.01373	0.0612
0.01354	0.06294	0.0135	0.06229	0.0135	0.06185	0.01375	0.06502		0.01354	0.00201	0.0135	0.00194	0.0135	0.0031	0.01375	0.0037		0.01354	0.06093	0.0135	0.06035	0.0135	0.05875	0.01375	0.06132
0.01356	0.06309	0.0135	0.06319	0.0135	0.06185	0.01377	0.06517		0.01356	0.00207	0.0135	0.00284	0.0135	0.0031	0.01377	0.00375		0.01356	0.06102	0.0135	0.06035	0.0135	0.05875	0.01377	0.06143
0.01358	0.06324	0.0136	0.06319	0.0135	0.06274	0.01379	0.06533		0.01358	0.00213	0.0136	0.00271	0.0135	0.00386	0.01379	0.00379		0.01358	0.06112	0.0136	0.06048	0.0135	0.05888	0.01379	0.06154
0.01359	0.06339	0.0136	0.06319	0.0136	0.06274	0.0138	0.06548		0.01359	0.00218	0.0136	0.00271	0.0136	0.00372	0.0138	0.00383		0.01359	0.06121	0.0136	0.06048	0.0136	0.05902	0.0138	0.06165
0.01361	0.06354	0.0136	0.06319	0.0136	0.06274	0.01382	0.06564		0.01361	0.00224	0.0136	0.00258	0.0136	0.00372	0.01382	0.00385		0.01361	0.0613	0.0136	0.06062	0.0136	0.05902	0.01382	0.06178
0.01363	0.0637	0.0136	0.06319	0.0136	0.06274	0.01384	0.06579		0.01363	0.0023	0.0136	0.00258	0.0136	0.00359	0.01384	0.00386		0.01363	0.06139	0.0136	0.06062	0.0136	0.05915	0.01384	0.06193
0.01364	0.06385	0.0136	0.06319	0.0136	0.06274	0.01385	0.06595		0.01364	0.00236	0.0136	0.00244	0.0136	0.00346	0.01385	0.00387		0.01364	0.06149	0.0136	0.06075	0.0136	0.05928	0.01385	0.06208
0.01366	0.064	0.0136	0.0641	0.0136	0.06274	0.01387	0.0661		0.01366	0.00242	0.0136	0.00321	0.0136	0.00346	0.01387	0.00387		0.01366	0.06158	0.0136	0.06088	0.0136	0.05928	0.01387	0.06223
0.01368	0.06415	0.0137	0.0641	0.0136	0.06363	0.01389	0.06626		0.01368	0.00248	0.0137	0.00321	0.0136	0.00422	0.01389	0.00387		0.01368	0.06167	0.0137	0.06088	0.0136	0.05941	0.01389	0.06239
0.01369	0.0643	0.0137	0.0641	0.0137	0.06363	0.0139	0.06641		0.01369	0.00254	0.0137	0.00308	0.0137	0.00409	0.0139	0.00386		0.01369	0.06176	0.0137	0.06102	0.0137	0.05955	0.0139	0.06255
0.01371	0.06446	0.0137	0.0641	0.0137	0.06363	0.01392	0.06657		0.01371	0.0026	0.0137	0.00308	0.0137	0.00395	0.01392	0.00385		0.01371	0.06186	0.0137	0.06102	0.0137	0.05968	0.01392	0.06272
0.01373	0.06461	0.0137	0.0641	0.0137	0.06363	0.01394	0.06673		0.01373	0.00267	0.0137	0.00294	0.0137	0.00395	0.01394	0.00384		0.01373	0.06194	0.0137	0.06115	0.0137	0.05968	0.01394	0.06289
0.01374	0.06476	0.0137	0.0641	0.0137	0.06363	0.01395	0.06688		0.01374	0.00273	0.0137	0.00281	0.0137	0.00382	0.01395	0.00382		0.01374	0.06203	0.0137	0.06129	0.0137	0.05981	0.01395	0.06306
0.01376	0.06491	0.0137	0.06501	0.0137	0.06363	0.01397	0.06704		0.01376	0.0028	0.0137	0.00372	0.0137	0.00369	0.01397	0.00379		0.01376	0.06212	0.0137	0.06129	0.0137	0.05995	0.01397	0.06325
0.01378	0.06507	0.0138	0.06501	0.0137	0.06453	0.01399	0.0672		0.01378	0.00286	0.0138	0.00358	0.0137	0.00445	0.01399	0.00376		0.01378	0.06221	0.0138	0.06142	0.0137	0.06008	0.01399	0.06343
0.01379	0.06522	0.0138	0.06501	0.0138	0.06453	0.01401	0.06735		0.01379	0.00292	0.0138	0.00358	0.0138	0.00432	0.01401	0.00373		0.01379	0.06229	0.0138	0.06142	0.0138	0.06021	0.01401	0.06363
0.01381	0.06537	0.0138	0.06501	0.0138	0.06453	0.01402	0.06751		0.01381	0.00299	0.0138	0.00345	0.0138	0.00432	0.01402	0.00368		0.01381	0.06238	0.0138	0.06156	0.0138	0.06021	0.01402	0.06383
0.01383	0.06553	0.0138	0.06501	0.0138	0.06453	0.01404	0.06767		0.01383	0.00305	0.0138	0.00331	0.0138	0.00419	0.01404	0.00363		0.01383	0.06247	0.0138	0.06169	0.0138	0.06035	0.01404	0.06403
0.01384	0.06568	0.0138	0.06501	0.0138	0.06453	0.01406	0.06783		0.01384	0.00311	0.0138	0.00331	0.0138	0.00405	0.01406	0.00358		0.01384	0.06257	0.0138	0.06169	0.0138	0.06048	0.01406	0.06425
0.01386	0.06583	0.0138	0.06592	0.0138	0.06453	0.01407	0.06798		0.01386	0.00317	0.0138	0.00409	0.0138	0.00392	0.01407	0.00353		0.01386	0.06267	0.0138	0.06183	0.0138	0.06062	0.01407	0.06446
0.01388	0.06598	0.0139	0.06592	0.0138	0.06544	0.01409	0.06814		0.01388	0.00322	0.0139	0.00395	0.0138	0.00469	0.01409	0.00348		0.01388	0.06277	0.0139	0.06197	0.0138	0.06075	0.01409	0.06467
0.01389	0.06614	0.0139	0.06592	0.0139	0.06544	0.01411	0.0683		0.01389	0.00326	0.0139	0.00382	0.0139	0.00455	0.01411	0.00343		0.01389	0.06288	0.0139	0.0621	0.0139	0.06088	0.01411	0.06488
0.01391	0.06629	0.0139	0.06592	0.0139	0.06544	0.01412	0.06846		0.01391	0.0033	0.0139	0.00368	0.0139	0.00442	0.01412	0.00338		0.01391	0.06299	0.0139	0.06224	0.0139	0.06102	0.01412	0.06508
0.01393	0.06645	0.0139	0.06592	0.0139	0.06544	0.01414	0.06862		0.01393	0.00334	0.0139	0.00368	0.0139	0.00428	0.01414	0.00333		0.01393	0.0631	0.0139	0.06224	0.0139	0.06115	0.01414	0.06529
0.01394	0.0666	0.0139	0.06592	0.0139	0.06544	0.01416	0.06878		0.01394	0.00338	0.0139	0.00354	0.0139	0.00415	0.01416	0.00328		0.01394	0.06322	0.0139	0.06237	0.0139	0.06129	0.01416	0.0655
0.01396	0.06675	0.0139	0.06684	0.0139	0.06544	0.01417	0.06894		0.01396	0.00342	0.0139	0.00433	0.0139	0.00401	0.01417	0.00323		0.01396	0.06333	0.0139	0.06251	0.0139	0.06142	0.01417	0.06571
0.01398	0.06691	0.014	0.06684	0.0139	0.06635	0.01419	0.0691		0.01398	0.00346	0.014	0.00419	0.0139	0.00479	0.01419	0.00318		0.01398	0.06345	0.014	0.06265	0.0139	0.06156	0.01419	0.06592
0.01399	0.06706	0.014	0.06684	0.014	0.06635	0.01421	0.06926		0.01399	0.00349	0.014	0.00405	0.014	0.00452	0.01421	0.00313		0.01399	0.06357	0.014	0.06278	0.014	0.06183	0.01421	0.06613
0.01401	0.06722	0.014	0.06684	0.014	0.06635	0.01423	0.06942		0.01401	0.00352	0.014	0.00392	0.014	0.00438	0.01423	0.00308		0.01401	0.06369	0.014	0.06292	0.014	0.06197	0.01423	0.06634
0.01403	0.06737	0.014	0.06684	0.014	0.06635	0.01424	0.06958		0.01403	0.00355	0.014	0.00378	0.014	0.00411	0.01424	0.00303		0.01403	0.06382	0.014	0.06306	0.014	0.06224	0.01424	0.06655
0.01404	0.06753	0.014	0.06684	0.014	0.06635	0.01426	0.06974		0.01404	0.00357	0.014	0.00364	0.014	0.00398	0.01426	0.00298		0.01404	0.06395	0.014	0.06319	0.014	0.06237	0.01426	0.06676
0.01406	0.06768	0.014	0.06776	0.014	0.06635	0.01428	0.0699		0.01406	0.00359	0.014	0.00443	0.014	0.0037	0.01428	0.00294		0.01406	0.06409	0.014	0.06333	0.014	0.06265	0.01428	0.06696
0.01408	0.06784	0.0141	0.06776	0.014	0.06727	0.01429	0.07006		0.01408	0.00359	0.0141	0.00429	0.014	0.00449	0.01429	0.00289		0.01408	0.06424	0.0141	0.06347	0.014	0.06278	0.01429	0.06717
0.01409	0.06799	0.0141	0.06776	0.0141	0.06727	0.01431	0.07023		0.01409	0.0036	0.0141	0.00402	0.0141	0.00421	0.01431	0.00285		0.01409	0.0644	0.0141	0.06374	0.0141	0.06306	0.01431	0.06737
0.01411	0.06815	0.0141	0.06776	0.0141	0.06727	0.01433	0.07039		0.01411	0.00359	0.0141	0.00388	0.0141	0.00408	0.01433	0.00281		0.01411	0.06456	0.0141	0.06388	0.0141	0.06319	0.01433	0.06757
0.01413	0.0683	0.0141	0.06776	0.0141	0.06727	0.01434	0.07055		0.01413	0.00356	0.0141	0.0036	0.0141	0.0038	0.01434	0.00277		0.01413	0.06474	0.0141	0.06416	0.0141	0.06347	0.01434	0.06778
0.01414	0.06846	0.0141	0.06776	0.0141	0.06727	0.01436	0.07071		0.01414	0.00352	0.0141	0.00346	0.0141	0.00353	0.01436	0.00273		0.01414	0.06494	0.0141	0.0643	0.0141	0.06374	0.01436	0.06798
0.01416	0.06862	0.0141	0.06869	0.0141	0.06727	0.01438	0.07087		0.01416	0.00347	0.0141	0.00412	0.0141	0.00339	0.01438	0.0027		0.01416	0.06515	0.0141	0.06457	0.0141	0.06388	0.01438	0.06818
0.01418	0.06877	0.0142	0.06869	0.0141	0.0682	0.0144	0.07104		0.01418	0.0034	0.0142	0.00384	0.0141	0.00404	0.0144	0.00266		0.01418	0.06537	0.0142	0.06485	0.0141	0.06416	0.0144	0.06838
0.01419	0.06893	0.0142	0.06869	0.0142	0.0682	0.01441	0.0712		0.01419	0.00334	0.0142	0.0037	0.0142	0.0039	0.01441	0.00262		0.01419	0.06559	0.0142	0.06499	0.0142	0.0643	0.01441	0.06858
0.01421	0.06909	0.0142	0.06869	0.0142	0.0682	0.01443	0.07136		0.01421	0.00327	0.0142	0.00343	0.0142	0.00377	0.01443	0.00259		0.01421	0.06582	0.0142	0.06527	0.0142	0.06443	0.01443	0.06877
0.01423	0.06924	0.0142	0.06869	0.0142	0.0682	0.01445	0.07153		0.01423	0.00319	0.0142	0.00315	0.0142	0.00349	0.01445	0.00256		0.01423	0.06605	0.0142	0.06555	0.0142	0.06471	0.01445	0.06897
0.01424	0.0694	0.0142	0.06869	0.0142	0.0682	0.01446	0.07169		0.01424	0.00312	0.0142	0.00301	0.0142	0.00335	0.01446	0.00253		0.01424	0.06628	0.0142	0.06569	0.0142	0.06485	0.01446	0.06916
0.01426	0.06956	0.0142	0.06964	0.0142	0.0682	0.01448	0.07186		0.01426	0.00305	0.0142	0.00367	0.0142	0.00307	0.01448	0.0025		0.01426	0.06651	0.0142	0.06597	0.0142	0.06513	0.01448	0.06936
0.01428	0.06972	0.0143	0.06964	0.0142	0.06914	0.0145	0.07202		0.01428	0.00298	0.0143	0.00339	0.0142	0.00387	0.0145	0.00246		0.01428	0.06674	0.0143	0.06625	0.0142	0.06527	0.0145	0.06956
0.01429	0.06988	0.0143	0.06964	0.0143	0.06914	0.01451	0.07218		0.01429	0.00291	0.0143	0.00325	0.0143	0.00359	0.01451	0.00242		0.01429	0.06696	0.0143	0.06639	0.0143	0.06555	0.01451	0.06976
0.01431	0.07003	0.0143	0.06964	0.0143	0.06914	0.01453	0.07235		0.01431	0.00285	0.0143	0.00297	0.0143	0.00345	0.01453	0.00239		0.01431	0.06718	0.0143	0.06667	0.0143	0.06569	0.01453	0.06996
0.01433	0.07019	0.0143	0.06964	0.0143	0.06914	0.01455	0.07251		0.01433	0.00279	0.0143	0.00283	0.0143	0.00331	0.01455	0.00236		0.01433	0.0674	0.0143	0.06681	0.0143	0.06583	0.01455	0.07016
0.01434	0.07035	0.0143	0.06964	0.0143	0.06914	0.01456	0.07268		0.01434	0.00273	0.0143	0.00255	0.0143	0.00303	0.01456	0.00233		0.01434	0.06762	0.0143	0.06709	0.0143	0.06611	0.01456	0.07035
0.01436	0.07051	0.0143	0.07059	0.0143	0.06914	0.01458	0.07284		0.01436	0.00268	0.0143	0.00322	0.0143	0.00289	0.01458	0.00231		0.01436	0.06783	0.0143	0.06737	0.0143	0.06625	0.01458	0.07053
0.01438	0.07067	0.0144	0.07059	0.0143	0.07008	0.0146	0.07301		0.01438	0.00263	0.0144	0.00307	0.0143	0.00356	0.0146	0.0023		0.01438	0.06805	0.0144	0.06751	0.0143	0.06653	0.0146	0.07071
0.01439	0.07083	0.0144	0.07059	0.0144	0.07008	0.01462	0.07318		0.01439	0.00257	0.0144	0.00279	0.0144	0.00342	0.01462	0.00228		0.01439	0.06826	0.0144	0.0678	0.0144	0.06667	0.01462	0.07089
0.01441	0.07099	0.0144	0.07059	0.0144	0.07008	0.01463	0.07334		0.01441	0.00252	0.0144	0.00265	0.0144	0.00313	0.01463	0.00228		0.01441	0.06847	0.0144	0.06794	0.0144	0.06695	0.01463	0.07107
0.01443	0.07115	0.0144	0.07059	0.0144	0.07008	0.01465	0.07351		0.01443	0.00248	0.0144	0.00251	0.0144	0.00299	0.01465	0.00227		0.01443	0.06868	0.0144	0.06808	0.0144	0.06709	0.01465	0.07124
0.01444	0.07131	0.0144	0.07059	0.0144	0.07008	0.01467	0.07367		0.01444	0.00243	0.0144	0.00222	0.0144	0.00285	0.01467	0.00227		0.01444	0.06889	0.0144	0.06837	0.0144	0.06723	0.01467	0.0714
0.01446	0.07147	0.0144	0.07155	0.0144	0.07008	0.01468	0.07384		0.01446	0.00238	0.0144	0.00304	0.0144	0.00257	0.01468	0.00228		0.01446	0.06909	0.0144	0.06851	0.0144	0.06751	0.01468	0.07157
0.01448	0.07164	0.0145	0.07155	0.0144	0.07104	0.0147	0.07401		0.01448	0.00234	0.0145	0.00275	0.0144	0.00338	0.0147	0.00229		0.01448	0.06929	0.0145	0.0688	0.0144	0.06766	0.0147	0.07172
0.01449	0.0718	0.0145	0.07155	0.0145	0.07104	0.01472	0.07417		0.01449	0.0023	0.0145	0.00261	0.0145	0.00324	0.01472	0.0023		0.01449	0.0695	0.0145	0.06894	0.0145	0.0678	0.01472	0.07188
0.01451	0.07196	0.0145	0.07155	0.0145	0.07104	0.01473	0.07434		0.01451	0.00227	0.0145	0.00247	0.0145	0.00296	0.01473	0.00231		0.01451	0.06969	0.0145	0.06908	0.0145	0.06808	0.01473	0.07203
0.01453	0.07212	0.0145	0.07155	0.0145	0.07104	0.01475	0.07451		0.01453	0.00223	0.0145	0.00218	0.0145	0.00281	0.01475	0.00233		0.01453	0.06989	0.0145	0.06937	0.0145	0.06823	0.01475	0.07218
0.01454	0.07228	0.0145	0.07155	0.0145	0.07104	0.01477	0.07468		0.01454	0.0022	0.0145	0.00204	0.0145	0.00267	0.01477	0.00236		0.01454	0.07008	0.0145	0.06951	0.0145	0.06837	0.01477	0.07232
0.01456	0.07245	0.0145	0.07252	0.0145	0.07104	0.01478	0.07484		0.01456	0.00217	0.0145	0.00272	0.0145	0.00238	0.01478	0.00238		0.01456	0.07028	0.0145	0.0698	0.0145	0.06865	0.01478	0.07246
0.01458	0.07261	0.0146	0.07252	0.0145	0.072	0.0148	0.07501		0.01458	0.00214	0.0146	0.00257	0.0145	0.0032	0.0148	0.00242		0.01458	0.07047	0.0146	0.06994	0.0145	0.0688	0.0148	0.07259
0.01459	0.07277	0.0146	0.07252	0.0146	0.072	0.01482	0.07518		0.01459	0.00211	0.0146	0.00243	0.0146	0.00306	0.01482	0.00246		0.01459	0.07066	0.0146	0.07009	0.0146	0.06894	0.01482	0.07272
0.01461	0.07293	0.0146	0.07252	0.0146	0.072	0.01484	0.07535		0.01461	0.00209	0.0146	0.00214	0.0146	0.00277	0.01484	0.0025		0.01461	0.07085	0.0146	0.07038	0.0146	0.06923	0.01484	0.07285
0.01463	0.0731	0.0146	0.07252	0.0146	0.072	0.01485	0.07552		0.01463	0.00206	0.0146	0.002	0.0146	0.00263	0.01485	0.00255		0.01463	0.07104	0.0146	0.07052	0.0146	0.06937	0.01485	0.07297
0.01464	0.07326	0.0146	0.07252	0.0146	0.072	0.01487	0.07568		0.01464	0.00203	0.0146	0.00171	0.0146	0.00249	0.01487	0.0026		0.01464	0.07123	0.0146	0.07081	0.0146	0.06951	0.01487	0.07309
0.01466	0.07342	0.0146	0.0735	0.0146	0.072	0.01489	0.07585		0.01466	0.002	0.0146	0.00254	0.0146	0.00234	0.01489	0.00265		0.01466	0.07142	0.0146	0.07096	0.0146	0.06966	0.01489	0.0732
0.01468	0.07359	0.0147	0.0735	0.0146	0.07297	0.0149	0.07602		0.01468	0.00197	0.0147	0.00239	0.0146	0.00303	0.0149	0.00271		0.01468	0.07162	0.0147	0.0711	0.0146	0.06994	0.0149	0.07332
0.01469	0.07375	0.0147	0.0735	0.0147	0.07297	0.01492	0.07619		0.01469	0.00194	0.0147	0.0021	0.0147	0.00288	0.01492	0.00276		0.01469	0.07182	0.0147	0.07139	0.0147	0.07009	0.01492	0.07343
0.01471	0.07392	0.0147	0.0735	0.0147	0.07297	0.01494	0.07636		0.01471	0.00191	0.0147	0.00196	0.0147	0.00274	0.01494	0.00282		0.01471	0.07201	0.0147	0.07154	0.0147	0.07023	0.01494	0.07354
0.01473	0.07408	0.0147	0.0735	0.0147	0.07297	0.01495	0.07653		0.01473	0.00189	0.0147	0.00181	0.0147	0.00259	0.01495	0.00287		0.01473	0.07219	0.0147	0.07169	0.0147	0.07038	0.01495	0.07365
0.01474	0.07425	0.0147	0.0735	0.0147	0.07297	0.01497	0.0767		0.01474	0.00187	0.0147	0.00166	0.0147	0.00245	0.01497	0.00293		0.01474	0.07237	0.0147	0.07183	0.0147	0.07052	0.01497	0.07377
0.01476	0.07441	0.0147	0.07448	0.0147	0.07297	0.01499	0.07687		0.01476	0.00186	0.0147	0.00236	0.0147	0.0023	0.01499	0.00299		0.01476	0.07255	0.0147	0.07212	0.0147	0.07067	0.01499	0.07388
0.01478	0.07458	0.0148	0.07448	0.0147	0.07395	0.015	0.07704		0.01478	0.00185	0.0148	0.00221	0.0147	0.00313	0.015	0.00304		0.01478	0.07272	0.0148	0.07227	0.0147	0.07081	0.015	0.074
0.01479	0.07474	0.0148	0.07448	0.0148	0.07395	0.01502	0.07721		0.01479	0.00184	0.0148	0.00206	0.0148	0.00299	0.01502	0.00309		0.01479	0.0729	0.0148	0.07242	0.0148	0.07096	0.01502	0.07411
0.01481	0.07491	0.0148	0.07448	0.0148	0.07395	0.01504	0.07737		0.01481	0.00183	0.0148	0.00192	0.0148	0.00284	0.01504	0.00315		0.01481	0.07307	0.0148	0.07256	0.0148	0.0711	0.01504	0.07423
0.01483	0.07507	0.0148	0.07448	0.0148	0.07395	0.01506	0.07754		0.01483	0.00183	0.0148	0.00177	0.0148	0.0027	0.01506	0.00321		0.01483	0.07324	0.0148	0.07271	0.0148	0.07125	0.01506	0.07434
0.01484	0.07524	0.0148	0.07448	0.0148	0.07395	0.01507	0.07771		0.01484	0.00183	0.0148	0.00162	0.0148	0.00255	0.01507	0.00327		0.01484	0.07341	0.0148	0.07286	0.0148	0.07139	0.01507	0.07445
0.01486	0.0754	0.0148	0.07547	0.0148	0.07395	0.01509	0.07788		0.01486	0.00183	0.0148	0.00247	0.0148	0.00241	0.01509	0.00333		0.01486	0.07357	0.0148	0.07301	0.0148	0.07154	0.01509	0.07456
0.01488	0.07557	0.0149	0.07547	0.0148	0.07493	0.01511	0.07805		0.01488	0.00184	0.0149	0.00232	0.0148	0.00339	0.01511	0.00338		0.01488	0.07373	0.0149	0.07315	0.0148	0.07154	0.01511	0.07467
0.01489	0.07574	0.0149	0.07547	0.0149	0.07493	0.01512	0.07822		0.01489	0.00185	0.0149	0.00217	0.0149	0.00324	0.01512	0.00344		0.01489	0.07388	0.0149	0.0733	0.0149	0.07169	0.01512	0.07478
0.01491	0.0759	0.0149	0.07547	0.0149	0.07493	0.01514	0.0784		0.01491	0.00187	0.0149	0.00202	0.0149	0.0031	0.01514	0.0035		0.01491	0.07403	0.0149	0.07345	0.0149	0.07183	0.01514	0.0749
0.01493	0.07607	0.0149	0.07547	0.0149	0.07493	0.01516	0.07857		0.01493	0.00189	0.0149	0.00188	0.0149	0.00295	0.01516	0.00355		0.01493	0.07418	0.0149	0.0736	0.0149	0.07198	0.01516	0.07501
0.01494	0.07624	0.0149	0.07547	0.0149	0.07493	0.01517	0.07874		0.01494	0.00191	0.0149	0.00173	0.0149	0.00295	0.01517	0.00361		0.01494	0.07432	0.0149	0.07374	0.0149	0.07198	0.01517	0.07513
0.01496	0.0764	0.0149	0.07647	0.0149	0.07493	0.01519	0.07891		0.01496	0.00194	0.0149	0.00258	0.0149	0.0028	0.01519	0.00366		0.01496	0.07447	0.0149	0.07389	0.0149	0.07212	0.01519	0.07524
0.01498	0.07657	0.015	0.07647	0.0149	0.07592	0.01521	0.07908		0.01498	0.00196	0.015	0.00243	0.0149	0.00364	0.01521	0.00372		0.01498	0.07461	0.015	0.07404	0.0149	0.07227	0.01521	0.07536
0.01499	0.07674	0.015	0.07647	0.015	0.07592	0.01523	0.07925		0.01499	0.00199	0.015	0.00228	0.015	0.0035	0.01523	0.00377		0.01499	0.07475	0.015	0.07419	0.015	0.07242	0.01523	0.07548
0.01501	0.07691	0.015	0.07647	0.015	0.07592	0.01524	0.07942		0.01501	0.00202	0.015	0.00228	0.015	0.0035	0.01524	0.00382		0.01501	0.07489	0.015	0.07419	0.015	0.07242	0.01524	0.0756
0.01503	0.07707	0.015	0.07647	0.015	0.07592	0.01526	0.07959		0.01503	0.00205	0.015	0.00213	0.015	0.00335	0.01526	0.00386		0.01503	0.07503	0.015	0.07434	0.015	0.07256	0.01526	0.07573
0.01504	0.07724	0.015	0.07647	0.015	0.07592	0.01528	0.07976		0.01504	0.00208	0.015	0.00213	0.015	0.0032	0.01528	0.00391		0.01504	0.07516	0.015	0.07434	0.015	0.07271	0.01528	0.07585
0.01506	0.07741	0.015	0.07747	0.015	0.07592	0.01529	0.07993		0.01506	0.00212	0.015	0.00313	0.015	0.0032	0.01529	0.00396		0.01506	0.07529	0.015	0.07434	0.015	0.07271	0.01529	0.07598
0.01508	0.07758	0.0151	0.07747	0.015	0.07691	0.01531	0.08011		0.01508	0.00216	0.0151	0.00313	0.015	0.00405	0.01531	0.004		0.01508	0.07541	0.0151	0.07434	0.015	0.07286	0.01531	0.0761
0.01509	0.07775	0.0151	0.07747	0.0151	0.07691	0.01533	0.08028		0.01509	0.00221	0.0151	0.00313	0.0151	0.0039	0.01533	0.00405		0.01509	0.07554	0.0151	0.07434	0.0151	0.07301	0.01533	0.07623
0.01511	0.07791	0.0151	0.07747	0.0151	0.07691	0.01534	0.08045		0.01511	0.00225	0.0151	0.00313	0.0151	0.0039	0.01534	0.0041		0.01511	0.07566	0.0151	0.07434	0.0151	0.07301	0.01534	0.07635
0.01513	0.07808	0.0151	0.07747	0.0151	0.07691	0.01536	0.08062		0.01513	0.0023	0.0151	0.00313	0.0151	0.00375	0.01536	0.00415		0.01513	0.07578	0.0151	0.07434	0.0151	0.07315	0.01536	0.07647
0.01514	0.07825	0.0151	0.07747	0.0151	0.07691	0.01538	0.0808		0.01514	0.00235	0.0151	0.00313	0.0151	0.0036	0.01538	0.00419		0.01514	0.0759	0.0151	0.07434	0.0151	0.0733	0.01538	0.0766
0.01516	0.07842	0.0151	0.07848	0.0151	0.07691	0.01539	0.08097		0.01516	0.0024	0.0151	0.00265	0.0151	0.0036	0.01539	0.00423		0.01516	0.07602	0.0151	0.07583	0.0151	0.0733	0.01539	0.07674
0.01518	0.07859	0.0152	0.07848	0.0151	0.0779	0.01541	0.08114		0.01518	0.00245	0.0152	0.00265	0.0151	0.00445	0.01541	0.00427		0.01518	0.07614	0.0152	0.07583	0.0151	0.07345	0.01541	0.07687
0.01519	0.07876	0.0152	0.07848	0.0152	0.0779	0.01543	0.08131		0.01519	0.00251	0.0152	0.00265	0.0152	0.0043	0.01543	0.00429		0.01519	0.07625	0.0152	0.07583	0.0152	0.0736	0.01543	0.07703
0.01521	0.07893	0.0152	0.07848	0.0152	0.0779	0.01545	0.08149		0.01521	0.00256	0.0152	0.00265	0.0152	0.00416	0.01545	0.00429		0.01521	0.07637	0.0152	0.07583	0.0152	0.07374	0.01545	0.07719
0.01523	0.0791	0.0152	0.07848	0.0152	0.0779	0.01546	0.08166		0.01523	0.00262	0.0152	0.00265	0.0152	0.00416	0.01546	0.00429		0.01523	0.07648	0.0152	0.07583	0.0152	0.07374	0.01546	0.07737
0.01524	0.07927	0.0152	0.07848	0.0152	0.0779	0.01548	0.08183		0.01524	0.00267	0.0152	0.00265	0.0152	0.00401	0.01548	0.00428		0.01524	0.07659	0.0152	0.07583	0.0152	0.07389	0.01548	0.07756
0.01526	0.07944	0.0152	0.07949	0.0152	0.0779	0.0155	0.08201		0.01526	0.00273	0.0152	0.00366	0.0152	0.00386	0.0155	0.00426		0.01526	0.07671	0.0152	0.07583	0.0152	0.07404	0.0155	0.07775
0.01528	0.07961	0.0153	0.07949	0.0152	0.0789	0.01551	0.08218		0.01528	0.00279	0.0153	0.00366	0.0152	0.00486	0.01551	0.00423		0.01528	0.07682	0.0153	0.07583	0.0152	0.07404	0.01551	0.07795
0.01529	0.07977	0.0153	0.07949	0.0153	0.0789	0.01553	0.08235		0.01529	0.00285	0.0153	0.00366	0.0153	0.00471	0.01553	0.0042		0.01529	0.07692	0.0153	0.07583	0.0153	0.07419	0.01553	0.07815
0.01531	0.07994	0.0153	0.07949	0.0153	0.0789	0.01555	0.08253		0.01531	0.00291	0.0153	0.00366	0.0153	0.00456	0.01555	0.00417		0.01531	0.07703	0.0153	0.07583	0.0153	0.07434	0.01555	0.07835
0.01533	0.08011	0.0153	0.07949	0.0153	0.0789	0.01556	0.0827		0.01533	0.00298	0.0153	0.00366	0.0153	0.00456	0.01556	0.00414		0.01533	0.07714	0.0153	0.07583	0.0153	0.07434	0.01556	0.07856
0.01534	0.08028	0.0153	0.07949	0.0153	0.0789	0.01558	0.08288		0.01534	0.00304	0.0153	0.00366	0.0153	0.00456	0.01558	0.00411		0.01534	0.07724	0.0153	0.07583	0.0153	0.07434	0.01558	0.07877
0.01536	0.08046	0.0153	0.0805	0.0153	0.0789	0.0156	0.08305		0.01536	0.00311	0.0153	0.00467	0.0153	0.00456	0.0156	0.00407		0.01536	0.07735	0.0153	0.07583	0.0153	0.07434	0.0156	0.07899
0.01538	0.08063	0.0154	0.0805	0.0153	0.0799	0.01561	0.08323		0.01538	0.00317	0.0154	0.00467	0.0153	0.00556	0.01561	0.00402		0.01538	0.07746	0.0154	0.07583	0.0153	0.07434	0.01561	0.07921
0.01539	0.0808	0.0154	0.0805	0.0154	0.0799	0.01563	0.0834		0.01539	0.00322	0.0154	0.00316	0.0154	0.00556	0.01563	0.00398		0.01539	0.07757	0.0154	0.07734	0.0154	0.07434	0.01563	0.07943
0.01541	0.08097	0.0154	0.0805	0.0154	0.0799	0.01565	0.08358		0.01541	0.00328	0.0154	0.00316	0.0154	0.00556	0.01565	0.00393		0.01541	0.07769	0.0154	0.07734	0.0154	0.07434	0.01565	0.07965
0.01543	0.08114	0.0154	0.0805	0.0154	0.0799	0.01567	0.08376		0.01543	0.00333	0.0154	0.00316	0.0154	0.00407	0.01567	0.00388		0.01543	0.07781	0.0154	0.07734	0.0154	0.07583	0.01567	0.07987
0.01544	0.08131	0.0154	0.0805	0.0154	0.0799	0.01568	0.08393		0.01544	0.00338	0.0154	0.00316	0.0154	0.00407	0.01568	0.00383		0.01544	0.07792	0.0154	0.07734	0.0154	0.07583	0.01568	0.0801
0.01546	0.08148	0.0154	0.08152	0.0154	0.0799	0.0157	0.08411		0.01546	0.00344	0.0154	0.00418	0.0154	0.00407	0.0157	0.00378		0.01546	0.07804	0.0154	0.07734	0.0154	0.07583	0.0157	0.08032
0.01548	0.08165	0.0155	0.08152	0.0154	0.08091	0.01572	0.08429		0.01548	0.00349	0.0155	0.00418	0.0154	0.00508	0.01572	0.00373		0.01548	0.07816	0.0155	0.07734	0.0154	0.07583	0.01572	0.08055
0.01549	0.08182	0.0155	0.08152	0.0155	0.08091	0.01573	0.08446		0.01549	0.00354	0.0155	0.00418	0.0155	0.00508	0.01573	0.00369		0.01549	0.07828	0.0155	0.07734	0.0155	0.07583	0.01573	0.08078
0.01551	0.08199	0.0155	0.08152	0.0155	0.08091	0.01575	0.08464		0.01551	0.0036	0.0155	0.00418	0.0155	0.00508	0.01575	0.00364		0.01551	0.0784	0.0155	0.07734	0.0155	0.07583	0.01575	0.081
0.01553	0.08216	0.0155	0.08152	0.0155	0.08091	0.01577	0.08482		0.01553	0.00365	0.0155	0.00418	0.0155	0.00508	0.01577	0.00359		0.01553	0.07852	0.0155	0.07734	0.0155	0.07583	0.01577	0.08123
0.01554	0.08234	0.0155	0.08152	0.0155	0.08091	0.01578	0.08499		0.01554	0.0037	0.0155	0.00418	0.0155	0.00508	0.01578	0.00354		0.01554	0.07864	0.0155	0.07734	0.0155	0.07583	0.01578	0.08145
0.01556	0.08251	0.0155	0.08254	0.0155	0.08091	0.0158	0.08517		0.01556	0.00375	0.0155	0.0052	0.0155	0.00508	0.0158	0.0035		0.01556	0.07876	0.0155	0.07734	0.0155	0.07583	0.0158	0.08168
0.01558	0.08268	0.0156	0.08254	0.0155	0.08193	0.01582	0.08535		0.01558	0.00379	0.0156	0.0052	0.0155	0.00459	0.01582	0.00346		0.01558	0.07889	0.0156	0.07734	0.0155	0.07734	0.01582	0.08189
0.01559	0.08285	0.0156	0.08254	0.0156	0.08193	0.01583	0.08553		0.01559	0.00383	0.0156	0.0052	0.0156	0.00459	0.01583	0.00342		0.01559	0.07902	0.0156	0.07734	0.0156	0.07734	0.01583	0.08211
0.01561	0.08302	0.0156	0.08254	0.0156	0.08193	0.01585	0.08571		0.01561	0.00387	0.0156	0.00368	0.0156	0.00459	0.01585	0.00338		0.01561	0.07916	0.0156	0.07887	0.0156	0.07734	0.01585	0.08233
0.01563	0.0832	0.0156	0.08254	0.0156	0.08193	0.01587	0.08589		0.01563	0.0039	0.0156	0.00368	0.0156	0.00459	0.01587	0.00334		0.01563	0.0793	0.0156	0.07887	0.0156	0.07734	0.01587	0.08254
0.01564	0.08337	0.0156	0.08254	0.0156	0.08193	0.01589	0.08607		0.01564	0.00392	0.0156	0.00368	0.0156	0.00459	0.01589	0.00331		0.01564	0.07945	0.0156	0.07887	0.0156	0.07734	0.01589	0.08276
0.01566	0.08354	0.0156	0.08357	0.0156	0.08193	0.0159	0.08625		0.01566	0.00392	0.0156	0.00471	0.0156	0.00459	0.0159	0.00327		0.01566	0.07962	0.0156	0.07887	0.0156	0.07734	0.0159	0.08298
0.01568	0.08371	0.0157	0.08357	0.0156	0.08295	0.01592	0.08643		0.01568	0.00391	0.0157	0.00471	0.0156	0.00561	0.01592	0.00323		0.01568	0.0798	0.0157	0.07887	0.0156	0.07734	0.01592	0.08319
0.01569	0.08389	0.0157	0.08357	0.0157	0.08295	0.01594	0.08661		0.01569	0.00389	0.0157	0.00471	0.0157	0.00409	0.01594	0.0032		0.01569	0.08	0.0157	0.07887	0.0157	0.07887	0.01594	0.08341
0.01571	0.08406	0.0157	0.08357	0.0157	0.08295	0.01595	0.08679		0.01571	0.00386	0.0157	0.00471	0.0157	0.00409	0.01595	0.00317		0.01571	0.0802	0.0157	0.07887	0.0157	0.07887	0.01595	0.08362
0.01573	0.08424	0.0157	0.08357	0.0157	0.08295	0.01597	0.08697		0.01573	0.00383	0.0157	0.00317	0.0157	0.00409	0.01597	0.00314		0.01573	0.08041	0.0157	0.0804	0.0157	0.07887	0.01597	0.08383
0.01574	0.08441	0.0157	0.08357	0.0157	0.08295	0.01599	0.08715		0.01574	0.00378	0.0157	0.00317	0.0157	0.00409	0.01599	0.00311		0.01574	0.08063	0.0157	0.0804	0.0157	0.07887	0.01599	0.08404
0.01576	0.08458	0.0157	0.08461	0.0157	0.08295	0.016	0.08733		0.01576	0.00373	0.0157	0.00421	0.0157	0.00409	0.016	0.00308		0.01576	0.08086	0.0157	0.0804	0.0157	0.07887	0.016	0.08424
0.01578	0.08476	0.0158	0.08461	0.0157	0.08398	0.01602	0.08751		0.01578	0.00367	0.0158	0.00421	0.0157	0.00512	0.01602	0.00305		0.01578	0.08109	0.0158	0.0804	0.0157	0.07887	0.01602	0.08445
0.01579	0.08493	0.0158	0.08461	0.0158	0.08398	0.01604	0.08769		0.01579	0.00361	0.0158	0.00421	0.0158	0.00512	0.01604	0.00302		0.01579	0.08133	0.0158	0.0804	0.0158	0.07887	0.01604	0.08467
0.01581	0.08511	0.0158	0.08461	0.0158	0.08398	0.01605	0.08787		0.01581	0.00355	0.0158	0.00421	0.0158	0.00358	0.01605	0.00299		0.01581	0.08156	0.0158	0.0804	0.0158	0.0804	0.01605	0.08488
0.01583	0.08528	0.0158	0.08461	0.0158	0.08398	0.01607	0.08805		0.01583	0.00348	0.0158	0.00421	0.0158	0.00358	0.01607	0.00296		0.01583	0.0818	0.0158	0.0804	0.0158	0.0804	0.01607	0.0851
0.01584	0.08546	0.0158	0.08461	0.0158	0.08398	0.01609	0.08823		0.01584	0.00342	0.0158	0.00265	0.0158	0.00358	0.01609	0.00292		0.01584	0.08203	0.0158	0.08196	0.0158	0.0804	0.01609	0.08531
0.01586	0.08563	0.0158	0.08566	0.0158	0.08398	0.01611	0.08842		0.01586	0.00336	0.0158	0.0037	0.0158	0.00358	0.01611	0.0029		0.01586	0.08227	0.0158	0.08196	0.0158	0.0804	0.01611	0.08552
0.01588	0.08581	0.0159	0.08566	0.0158	0.08502	0.01612	0.0886		0.01588	0.0033	0.0159	0.0037	0.0158	0.00462	0.01612	0.00288		0.01588	0.08251	0.0159	0.08196	0.0158	0.0804	0.01612	0.08572
0.01589	0.08599	0.0159	0.08566	0.0159	0.08502	0.01614	0.08878		0.01589	0.00324	0.0159	0.0037	0.0159	0.00462	0.01614	0.00286		0.01589	0.08275	0.0159	0.08196	0.0159	0.0804	0.01614	0.08592
0.01591	0.08616	0.0159	0.08566	0.0159	0.08502	0.01616	0.08896		0.01591	0.00318	0.0159	0.0037	0.0159	0.00462	0.01616	0.00284		0.01591	0.08298	0.0159	0.08196	0.0159	0.0804	0.01616	0.08612
0.01593	0.08634	0.0159	0.08566	0.0159	0.08502	0.01617	0.08915		0.01593	0.00312	0.0159	0.0037	0.0159	0.00307	0.01617	0.00283		0.01593	0.08322	0.0159	0.08196	0.0159	0.08196	0.01617	0.08632
0.01594	0.08652	0.0159	0.08566	0.0159	0.08502	0.01619	0.08933		0.01594	0.00306	0.0159	0.00213	0.0159	0.00307	0.01619	0.00282		0.01594	0.08346	0.0159	0.08353	0.0159	0.08196	0.01619	0.08651
0.01596	0.08669	0.0159	0.08672	0.0159	0.08502	0.01621	0.08951		0.01596	0.003	0.0159	0.00319	0.0159	0.00307	0.01621	0.00281		0.01596	0.08369	0.0159	0.08353	0.0159	0.08196	0.01621	0.0867
0.01598	0.08687	0.016	0.08672	0.0159	0.08607	0.01622	0.0897		0.01598	0.00294	0.016	0.00319	0.0159	0.00412	0.01622	0.00281		0.01598	0.08393	0.016	0.08353	0.0159	0.08196	0.01622	0.08689
0.01599	0.08705	0.016	0.08672	0.016	0.08607	0.01624	0.08988		0.01599	0.00289	0.016	0.00319	0.016	0.00412	0.01624	0.00281		0.01599	0.08416	0.016	0.08353	0.016	0.08196	0.01624	0.08707
0.01601	0.08723	0.016	0.08672	0.016	0.08607	0.01626	0.09006		0.01601	0.00283	0.016	0.00319	0.016	0.00412	0.01626	0.00282		0.01601	0.08439	0.016	0.08353	0.016	0.08196	0.01626	0.08725
0.01603	0.0874	0.016	0.08672	0.016	0.08607	0.01628	0.09025		0.01603	0.00278	0.016	0.00319	0.016	0.00412	0.01628	0.00283		0.01603	0.08462	0.016	0.08353	0.016	0.08196	0.01628	0.08742
0.01604	0.08758	0.016	0.08672	0.016	0.08607	0.01629	0.09043		0.01604	0.00273	0.016	0.00319	0.016	0.00255	0.01629	0.00284		0.01604	0.08485	0.016	0.08353	0.016	0.08353	0.01629	0.08759
0.01606	0.08776	0.016	0.08779	0.016	0.08607	0.01631	0.09062		0.01606	0.00268	0.016	0.00268	0.016	0.00255	0.01631	0.00286		0.01606	0.08508	0.016	0.08511	0.016	0.08353	0.01631	0.08776
0.01608	0.08794	0.0161	0.08779	0.016	0.08713	0.01633	0.0908		0.01608	0.00264	0.0161	0.00268	0.016	0.00361	0.01633	0.00288		0.01608	0.08529	0.0161	0.08511	0.016	0.08353	0.01633	0.08792
0.01609	0.08812	0.0161	0.08779	0.0161	0.08713	0.01634	0.09099		0.01609	0.00261	0.0161	0.00268	0.0161	0.00361	0.01634	0.0029		0.01609	0.08551	0.0161	0.08511	0.0161	0.08353	0.01634	0.08808
0.01611	0.0883	0.0161	0.08779	0.0161	0.08713	0.01636	0.09117		0.01611	0.00257	0.0161	0.00268	0.0161	0.00361	0.01636	0.00293		0.01611	0.08573	0.0161	0.08511	0.0161	0.08353	0.01636	0.08824
0.01613	0.08848	0.0161	0.08779	0.0161	0.08713	0.01638	0.09136		0.01613	0.00254	0.0161	0.00268	0.0161	0.00361	0.01638	0.00296		0.01613	0.08594	0.0161	0.08511	0.0161	0.08353	0.01638	0.0884
0.01614	0.08866	0.0161	0.08779	0.0161	0.08713	0.01639	0.09154		0.01614	0.00251	0.0161	0.00268	0.0161	0.00361	0.01639	0.00299		0.01614	0.08614	0.0161	0.08511	0.0161	0.08353	0.01639	0.08855
0.01616	0.08884	0.0161	0.08886	0.0161	0.08713	0.01641	0.09173		0.01616	0.00249	0.0161	0.00375	0.0161	0.00361	0.01641	0.00302		0.01616	0.08635	0.0161	0.08511	0.0161	0.08353	0.01641	0.08871
0.01618	0.08902	0.0162	0.08886	0.0161	0.0882	0.01643	0.09191		0.01618	0.00246	0.0162	0.00375	0.0161	0.00309	0.01643	0.00306		0.01618	0.08655	0.0162	0.08511	0.0161	0.08511	0.01643	0.08885
0.01619	0.0892	0.0162	0.08886	0.0162	0.0882	0.01644	0.0921		0.01619	0.00244	0.0162	0.00215	0.0162	0.00309	0.01644	0.0031		0.01619	0.08675	0.0162	0.08671	0.0162	0.08511	0.01644	0.089
0.01621	0.08938	0.0162	0.08886	0.0162	0.0882	0.01646	0.09229		0.01621	0.00242	0.0162	0.00215	0.0162	0.00309	0.01646	0.00315		0.01621	0.08696	0.0162	0.08671	0.0162	0.08511	0.01646	0.08914
0.01623	0.08956	0.0162	0.08886	0.0162	0.0882	0.01648	0.09247		0.01623	0.00239	0.0162	0.00215	0.0162	0.00309	0.01648	0.00319		0.01623	0.08717	0.0162	0.08671	0.0162	0.08511	0.01648	0.08928
0.01624	0.08974	0.0162	0.08886	0.0162	0.0882	0.0165	0.09266		0.01624	0.00236	0.0162	0.00215	0.0162	0.00309	0.0165	0.00323		0.01624	0.08738	0.0162	0.08671	0.0162	0.08511	0.0165	0.08943
0.01626	0.08992	0.0162	0.08994	0.0162	0.0882	0.01651	0.09284		0.01626	0.00233	0.0162	0.00323	0.0162	0.00309	0.01651	0.00327		0.01626	0.08759	0.0162	0.08671	0.0162	0.08511	0.01651	0.08957
0.01628	0.0901	0.0163	0.08994	0.0162	0.08927	0.01653	0.09303		0.01628	0.00231	0.0163	0.00323	0.0162	0.00416	0.01653	0.00332		0.01628	0.08779	0.0163	0.08671	0.0162	0.08511	0.01653	0.08971
0.0163	0.09028	0.0163	0.08994	0.0163	0.08927	0.01655	0.09322		0.0163	0.00228	0.0163	0.00323	0.0163	0.00416	0.01655	0.00336		0.0163	0.088	0.0163	0.08671	0.0163	0.08511	0.01655	0.08986
0.01631	0.09047	0.0163	0.08994	0.0163	0.08927	0.01656	0.0934		0.01631	0.00226	0.0163	0.00162	0.0163	0.00416	0.01656	0.0034		0.01631	0.08821	0.0163	0.08832	0.0163	0.08511	0.01656	0.09
0.01633	0.09065	0.0163	0.08994	0.0163	0.08927	0.01658	0.09359		0.01633	0.00224	0.0163	0.00162	0.0163	0.00257	0.01658	0.00344		0.01633	0.08841	0.0163	0.08832	0.0163	0.08671	0.01658	0.09015
0.01635	0.09083	0.0163	0.08994	0.0163	0.08927	0.0166	0.09378		0.01635	0.00222	0.0163	0.00162	0.0163	0.00257	0.0166	0.00348		0.01635	0.08861	0.0163	0.08832	0.0163	0.08671	0.0166	0.09029
0.01636	0.09101	0.0163	0.09103	0.0163	0.08927	0.01661	0.09396		0.01636	0.00221	0.0163	0.00271	0.0163	0.00257	0.01661	0.00353		0.01636	0.0888	0.0163	0.08832	0.0163	0.08671	0.01661	0.09044
0.01638	0.09119	0.0164	0.09103	0.0163	0.09035	0.01663	0.09415		0.01638	0.00221	0.0164	0.00271	0.0163	0.00365	0.01663	0.00358		0.01638	0.08898	0.0164	0.08832	0.0163	0.08671	0.01663	0.09058
0.0164	0.09138	0.0164	0.09103	0.0164	0.09035	0.01665	0.09434		0.0164	0.00221	0.0164	0.00271	0.0164	0.00365	0.01665	0.00362		0.0164	0.08917	0.0164	0.08832	0.0164	0.08671	0.01665	0.09072
0.01641	0.09156	0.0164	0.09103	0.0164	0.09035	0.01666	0.09453		0.01641	0.0022	0.0164	0.00271	0.0164	0.00365	0.01666	0.00367		0.01641	0.08936	0.0164	0.08832	0.0164	0.08671	0.01666	0.09086
0.01643	0.09174	0.0164	0.09103	0.0164	0.09035	0.01668	0.09472		0.01643	0.00221	0.0164	0.00271	0.0164	0.00365	0.01668	0.00372		0.01643	0.08954	0.0164	0.08832	0.0164	0.08671	0.01668	0.091
0.01645	0.09193	0.0164	0.09103	0.0164	0.09035	0.0167	0.0949		0.01645	0.00221	0.0164	0.00271	0.0164	0.00365	0.0167	0.00377		0.01645	0.08972	0.0164	0.08832	0.0164	0.08671	0.0167	0.09114
0.01646	0.09211	0.0164	0.09213	0.0164	0.09035	0.01672	0.09509		0.01646	0.00222	0.0164	0.00218	0.0164	0.00365	0.01672	0.00381		0.01646	0.08989	0.0164	0.08995	0.0164	0.08671	0.01672	0.09128
0.01648	0.09229	0.0165	0.09213	0.0164	0.09144	0.01673	0.09528		0.01648	0.00223	0.0165	0.00218	0.0164	0.00473	0.01673	0.00386		0.01648	0.09006	0.0165	0.08995	0.0164	0.08671	0.01673	0.09141
0.0165	0.09248	0.0165	0.09213	0.0165	0.09144	0.01675	0.09547		0.0165	0.00224	0.0165	0.00218	0.0165	0.00312	0.01675	0.00391		0.0165	0.09023	0.0165	0.08995	0.0165	0.08832	0.01675	0.09156
0.01651	0.09266	0.0165	0.09213	0.0165	0.09144	0.01677	0.09566		0.01651	0.00226	0.0165	0.00218	0.0165	0.00312	0.01677	0.00396		0.01651	0.0904	0.0165	0.08995	0.0165	0.08832	0.01677	0.0917
0.01653	0.09285	0.0165	0.09213	0.0165	0.09144	0.01678	0.09585		0.01653	0.00227	0.0165	0.00218	0.0165	0.00312	0.01678	0.00401		0.01653	0.09057	0.0165	0.08995	0.0165	0.08832	0.01678	0.09184
0.01655	0.09303	0.0165	0.09213	0.0165	0.09144	0.0168	0.09603		0.01655	0.00229	0.0165	0.00218	0.0165	0.00312	0.0168	0.00406		0.01655	0.09074	0.0165	0.08995	0.0165	0.08832	0.0168	0.09198
0.01656	0.09322	0.0165	0.09323	0.0165	0.09144	0.01682	0.09622		0.01656	0.00232	0.0165	0.00328	0.0165	0.00312	0.01682	0.0041		0.01656	0.0909	0.0165	0.08995	0.0165	0.08832	0.01682	0.09212
0.01658	0.0934	0.0166	0.09323	0.0165	0.09253	0.01683	0.09641		0.01658	0.00234	0.0166	0.00328	0.0165	0.00421	0.01683	0.00415		0.01658	0.09106	0.0166	0.08995	0.0165	0.08832	0.01683	0.09226
0.0166	0.09359	0.0166	0.09323	0.0166	0.09253	0.01685	0.0966		0.0166	0.00237	0.0166	0.00328	0.0166	0.00421	0.01685	0.00419		0.0166	0.09122	0.0166	0.08995	0.0166	0.08832	0.01685	0.09241
0.01661	0.09377	0.0166	0.09323	0.0166	0.09253	0.01687	0.09679		0.01661	0.00239	0.0166	0.00328	0.0166	0.00421	0.01687	0.00424		0.01661	0.09138	0.0166	0.08995	0.0166	0.08832	0.01687	0.09255
0.01663	0.09396	0.0166	0.09323	0.0166	0.09253	0.01688	0.09698		0.01663	0.00242	0.0166	0.00328	0.0166	0.00421	0.01688	0.00428		0.01663	0.09154	0.0166	0.08995	0.0166	0.08832	0.01688	0.0927
0.01665	0.09414	0.0166	0.09323	0.0166	0.09253	0.0169	0.09717		0.01665	0.00245	0.0166	0.00164	0.0166	0.00421	0.0169	0.00432		0.01665	0.09169	0.0166	0.09159	0.0166	0.08832	0.0169	0.09285
0.01666	0.09433	0.0166	0.09434	0.0166	0.09253	0.01692	0.09736		0.01666	0.00248	0.0166	0.00275	0.0166	0.00421	0.01692	0.00436		0.01666	0.09184	0.0166	0.09159	0.0166	0.08832	0.01692	0.093
0.01668	0.09451	0.0167	0.09434	0.0166	0.09362	0.01694	0.09755		0.01668	0.00252	0.0167	0.00275	0.0166	0.0053	0.01694	0.0044		0.01668	0.09199	0.0167	0.09159	0.0166	0.08832	0.01694	0.09315
0.0167	0.0947	0.0167	0.09434	0.0167	0.09362	0.01695	0.09774		0.0167	0.00256	0.0167	0.00275	0.0167	0.0053	0.01695	0.00442		0.0167	0.09214	0.0167	0.09159	0.0167	0.08832	0.01695	0.09332
0.01671	0.09488	0.0167	0.09434	0.0167	0.09362	0.01697	0.09793		0.01671	0.00261	0.0167	0.00275	0.0167	0.00367	0.01697	0.00444		0.01671	0.09228	0.0167	0.09159	0.0167	0.08995	0.01697	0.09349
0.01673	0.09507	0.0167	0.09434	0.0167	0.09362	0.01699	0.09812		0.01673	0.00265	0.0167	0.00275	0.0167	0.00367	0.01699	0.00445		0.01673	0.09242	0.0167	0.09159	0.0167	0.08995	0.01699	0.09367
0.01675	0.09526	0.0167	0.09434	0.0167	0.09362	0.017	0.09831		0.01675	0.0027	0.0167	0.00275	0.0167	0.00367	0.017	0.00446		0.01675	0.09256	0.0167	0.09159	0.0167	0.08995	0.017	0.09385
0.01676	0.09544	0.0167	0.09545	0.0167	0.09362	0.01702	0.0985		0.01676	0.00275	0.0167	0.00386	0.0167	0.00367	0.01702	0.00446		0.01676	0.09269	0.0167	0.09159	0.0167	0.08995	0.01702	0.09404
0.01678	0.09563	0.0168	0.09545	0.0167	0.09472	0.01704	0.09869		0.01678	0.0028	0.0168	0.00386	0.0167	0.00477	0.01704	0.00446		0.01678	0.09283	0.0168	0.09159	0.0167	0.08995	0.01704	0.09423
0.0168	0.09582	0.0168	0.09545	0.0168	0.09472	0.01705	0.09889		0.0168	0.00286	0.0168	0.00386	0.0168	0.00477	0.01705	0.00445		0.0168	0.09296	0.0168	0.09159	0.0168	0.08995	0.01705	0.09443
0.01681	0.096	0.0168	0.09545	0.0168	0.09472	0.01707	0.09908		0.01681	0.00291	0.0168	0.00386	0.0168	0.00477	0.01707	0.00445		0.01681	0.09309	0.0168	0.09159	0.0168	0.08995	0.01707	0.09463
0.01683	0.09619	0.0168	0.09545	0.0168	0.09472	0.01709	0.09927		0.01683	0.00297	0.0168	0.00386	0.0168	0.00477	0.01709	0.00444		0.01683	0.09322	0.0168	0.09159	0.0168	0.08995	0.01709	0.09483
0.01685	0.09638	0.0168	0.09545	0.0168	0.09472	0.01711	0.09946		0.01685	0.00302	0.0168	0.00386	0.0168	0.00477	0.01711	0.00443		0.01685	0.09335	0.0168	0.09159	0.0168	0.08995	0.01711	0.09504
0.01686	0.09656	0.0168	0.09657	0.0168	0.09472	0.01712	0.09965		0.01686	0.00308	0.0168	0.00497	0.0168	0.00477	0.01712	0.00441		0.01686	0.09348	0.0168	0.09159	0.0168	0.08995	0.01712	0.09524
0.01688	0.09675	0.0169	0.09657	0.0168	0.09582	0.01714	0.09985		0.01688	0.00314	0.0169	0.00332	0.0168	0.00587	0.01714	0.0044		0.01688	0.09361	0.0169	0.09325	0.0168	0.08995	0.01714	0.09544
0.0169	0.09694	0.0169	0.09657	0.0169	0.09582	0.01716	0.10004		0.0169	0.00321	0.0169	0.00332	0.0169	0.00587	0.01716	0.00439		0.0169	0.09373	0.0169	0.09325	0.0169	0.08995	0.01716	0.09565
0.01691	0.09713	0.0169	0.09657	0.0169	0.09582	0.01717	0.10023		0.01691	0.00327	0.0169	0.00332	0.0169	0.00587	0.01717	0.00438		0.01691	0.09385	0.0169	0.09325	0.0169	0.08995	0.01717	0.09585
0.01693	0.09731	0.0169	0.09657	0.0169	0.09582	0.01719	0.10042		0.01693	0.00334	0.0169	0.00332	0.0169	0.00423	0.01719	0.00437		0.01693	0.09398	0.0169	0.09325	0.0169	0.09159	0.01719	0.09606
0.01695	0.0975	0.0169	0.09657	0.0169	0.09582	0.01721	0.10062		0.01695	0.0034	0.0169	0.00332	0.0169	0.00423	0.01721	0.00436		0.01695	0.0941	0.0169	0.09325	0.0169	0.09159	0.01721	0.09626
0.01696	0.09769	0.0169	0.09769	0.0169	0.09582	0.01722	0.10081		0.01696	0.00346	0.0169	0.00444	0.0169	0.00423	0.01722	0.00434		0.01696	0.09422	0.0169	0.09325	0.0169	0.09159	0.01722	0.09647
0.01698	0.09788	0.017	0.09769	0.0169	0.09693	0.01724	0.101		0.01698	0.00353	0.017	0.00444	0.0169	0.00534	0.01724	0.00432		0.01698	0.09435	0.017	0.09325	0.0169	0.09159	0.01724	0.09668
0.017	0.09807	0.017	0.09769	0.017	0.09693	0.01726	0.1012		0.017	0.00359	0.017	0.00444	0.017	0.00534	0.01726	0.0043		0.017	0.09448	0.017	0.09325	0.017	0.09159	0.01726	0.0969
0.01701	0.09825	0.017	0.09769	0.017	0.09693	0.01727	0.10139		0.01701	0.00365	0.017	0.00444	0.017	0.00534	0.01727	0.00427		0.01701	0.0946	0.017	0.09325	0.017	0.09159	0.01727	0.09712
0.01703	0.09844	0.017	0.09769	0.017	0.09693	0.01729	0.10159		0.01703	0.0037	0.017	0.00444	0.017	0.00534	0.01729	0.00424		0.01703	0.09474	0.017	0.09325	0.017	0.09159	0.01729	0.09735
0.01705	0.09863	0.017	0.09769	0.017	0.09693	0.01731	0.10178		0.01705	0.00376	0.017	0.00444	0.017	0.00534	0.01731	0.00421		0.01705	0.09487	0.017	0.09325	0.017	0.09159	0.01731	0.09757
0.01706	0.09882	0.017	0.09881	0.017	0.09693	0.01733	0.10198		0.01706	0.00381	0.017	0.00556	0.017	0.00534	0.01733	0.00418		0.01706	0.09501	0.017	0.09325	0.017	0.09159	0.01733	0.09779
0.01708	0.09901	0.0171	0.09881	0.017	0.09804	0.01734	0.10217		0.01708	0.00386	0.0171	0.00556	0.017	0.00645	0.01734	0.00415		0.01708	0.09515	0.0171	0.09325	0.017	0.09159	0.01734	0.09802
0.0171	0.0992	0.0171	0.09881	0.0171	0.09804	0.01736	0.10237		0.0171	0.00392	0.0171	0.00388	0.0171	0.00479	0.01736	0.00412		0.0171	0.09528	0.0171	0.09492	0.0171	0.09325	0.01736	0.09825
0.01711	0.09939	0.0171	0.09881	0.0171	0.09804	0.01738	0.10256		0.01711	0.00397	0.0171	0.00388	0.0171	0.00479	0.01738	0.00408		0.01711	0.09542	0.0171	0.09492	0.0171	0.09325	0.01738	0.09848
0.01713	0.09958	0.0171	0.09881	0.0171	0.09804	0.01739	0.10276		0.01713	0.00401	0.0171	0.00388	0.0171	0.00479	0.01739	0.00404		0.01713	0.09556	0.0171	0.09492	0.0171	0.09325	0.01739	0.09871
0.01715	0.09976	0.0171	0.09881	0.0171	0.09804	0.01741	0.10295		0.01715	0.00405	0.0171	0.00388	0.0171	0.00479	0.01741	0.004		0.01715	0.09572	0.0171	0.09492	0.0171	0.09325	0.01741	0.09895
0.01716	0.09995	0.0171	0.09994	0.0171	0.09804	0.01743	0.10315		0.01716	0.00408	0.0171	0.00501	0.0171	0.00479	0.01743	0.00396		0.01716	0.09587	0.0171	0.09492	0.0171	0.09325	0.01743	0.09918
0.01718	0.10014	0.0172	0.09994	0.0171	0.09916	0.01744	0.10335		0.01718	0.0041	0.0172	0.00501	0.0171	0.00591	0.01744	0.00393		0.01718	0.09604	0.0172	0.09492	0.0171	0.09325	0.01744	0.09942
0.0172	0.10033	0.0172	0.09994	0.0172	0.09916	0.01746	0.10354		0.0172	0.00412	0.0172	0.00501	0.0172	0.00591	0.01746	0.00389		0.0172	0.09621	0.0172	0.09492	0.0172	0.09325	0.01746	0.09965
0.01721	0.10052	0.0172	0.09994	0.0172	0.09916	0.01748	0.10374		0.01721	0.00413	0.0172	0.00501	0.0172	0.00591	0.01748	0.00385		0.01721	0.0964	0.0172	0.09492	0.0172	0.09325	0.01748	0.09989
0.01723	0.10071	0.0172	0.09994	0.0172	0.09916	0.01749	0.10394		0.01723	0.00413	0.0172	0.00501	0.0172	0.00424	0.01749	0.00382		0.01723	0.09658	0.0172	0.09492	0.0172	0.09492	0.01749	0.10012
0.01725	0.1009	0.0172	0.09994	0.0172	0.09916	0.01751	0.10413		0.01725	0.00412	0.0172	0.00501	0.0172	0.00424	0.01751	0.00378		0.01725	0.09678	0.0172	0.09492	0.0172	0.09492	0.01751	0.10035
0.01726	0.1011	0.0172	0.10108	0.0172	0.09916	0.01753	0.10433		0.01726	0.00411	0.0172	0.00447	0.0172	0.00424	0.01753	0.00375		0.01726	0.09698	0.0172	0.09661	0.0172	0.09492	0.01753	0.10058
0.01728	0.10129	0.0173	0.10108	0.0172	0.10029	0.01755	0.10453		0.01728	0.00409	0.0173	0.00447	0.0172	0.00537	0.01755	0.00371		0.01728	0.09719	0.0173	0.09661	0.0172	0.09492	0.01755	0.10082
0.0173	0.10148	0.0173	0.10108	0.0173	0.10029	0.01756	0.10473		0.0173	0.00407	0.0173	0.00447	0.0173	0.00537	0.01756	0.00368		0.0173	0.09741	0.0173	0.09661	0.0173	0.09492	0.01756	0.10105
0.01731	0.10167	0.0173	0.10108	0.0173	0.10029	0.01758	0.10492		0.01731	0.00404	0.0173	0.00447	0.0173	0.00537	0.01758	0.00364		0.01731	0.09763	0.0173	0.09661	0.0173	0.09492	0.01758	0.10128
0.01733	0.10186	0.0173	0.10108	0.0173	0.10029	0.0176	0.10512		0.01733	0.004	0.0173	0.00447	0.0173	0.00537	0.0176	0.00361		0.01733	0.09786	0.0173	0.09661	0.0173	0.09492	0.0176	0.10152
0.01735	0.10205	0.0173	0.10108	0.0173	0.10029	0.01761	0.10532		0.01735	0.00395	0.0173	0.00447	0.0173	0.00537	0.01761	0.00357		0.01735	0.0981	0.0173	0.09661	0.0173	0.09492	0.01761	0.10175
0.01736	0.10224	0.0173	0.10222	0.0173	0.10029	0.01763	0.10552		0.01736	0.0039	0.0173	0.00561	0.0173	0.00368	0.01763	0.00354		0.01736	0.09834	0.0173	0.09661	0.0173	0.09661	0.01763	0.10198
0.01738	0.10244	0.0174	0.10222	0.0173	0.10143	0.01765	0.10572		0.01738	0.00385	0.0174	0.00391	0.0173	0.00482	0.01765	0.00351		0.01738	0.09858	0.0174	0.09831	0.0173	0.09661	0.01765	0.10221
0.0174	0.10263	0.0174	0.10222	0.0174	0.10143	0.01766	0.10592		0.0174	0.0038	0.0174	0.00391	0.0174	0.00482	0.01766	0.00348		0.0174	0.09883	0.0174	0.09831	0.0174	0.09661	0.01766	0.10244
0.01741	0.10282	0.0174	0.10222	0.0174	0.10143	0.01768	0.10612		0.01741	0.00375	0.0174	0.00391	0.0174	0.00482	0.01768	0.00346		0.01741	0.09907	0.0174	0.09831	0.0174	0.09661	0.01768	0.10266
0.01743	0.10301	0.0174	0.10222	0.0174	0.10143	0.0177	0.10632		0.01743	0.0037	0.0174	0.00391	0.0174	0.00482	0.0177	0.00343		0.01743	0.09932	0.0174	0.09831	0.0174	0.09661	0.0177	0.10288
0.01745	0.10321	0.0174	0.10222	0.0174	0.10143	0.01771	0.10652		0.01745	0.00365	0.0174	0.00391	0.0174	0.00482	0.01771	0.00341		0.01745	0.09956	0.0174	0.09831	0.0174	0.09661	0.01771	0.10311
0.01746	0.1034	0.0174	0.10337	0.0174	0.10143	0.01773	0.10672		0.01746	0.0036	0.0174	0.00506	0.0174	0.00482	0.01773	0.00339		0.01746	0.0998	0.0174	0.09831	0.0174	0.09661	0.01773	0.10332
0.01748	0.10359	0.0175	0.10337	0.0174	0.10258	0.01775	0.10692		0.01748	0.00355	0.0175	0.00506	0.0174	0.00427	0.01775	0.00338		0.01748	0.10004	0.0175	0.09831	0.0174	0.09831	0.01775	0.10354
0.0175	0.10379	0.0175	0.10337	0.0175	0.10258	0.01777	0.10712		0.0175	0.00351	0.0175	0.00334	0.0175	0.00427	0.01777	0.00336		0.0175	0.10028	0.0175	0.10003	0.0175	0.09831	0.01777	0.10376
0.01751	0.10398	0.0175	0.10337	0.0175	0.10258	0.01778	0.10732		0.01751	0.00347	0.0175	0.00334	0.0175	0.00427	0.01778	0.00335		0.01751	0.10051	0.0175	0.10003	0.0175	0.09831	0.01778	0.10396
0.01753	0.10418	0.0175	0.10337	0.0175	0.10258	0.0178	0.10752		0.01753	0.00344	0.0175	0.00334	0.0175	0.00427	0.0178	0.00335		0.01753	0.10074	0.0175	0.10003	0.0175	0.09831	0.0178	0.10417
0.01755	0.10437	0.0175	0.10337	0.0175	0.10258	0.01782	0.10772		0.01755	0.0034	0.0175	0.00334	0.0175	0.00427	0.01782	0.00334		0.01755	0.10097	0.0175	0.10003	0.0175	0.09831	0.01782	0.10438
0.01756	0.10457	0.0175	0.10453	0.0175	0.10258	0.01783	0.10792		0.01756	0.00337	0.0175	0.0045	0.0175	0.00427	0.01783	0.00334		0.01756	0.1012	0.0175	0.10003	0.0175	0.09831	0.01783	0.10458
0.01758	0.10476	0.0176	0.10453	0.0175	0.10373	0.01785	0.10812		0.01758	0.00333	0.0176	0.0045	0.0175	0.00542	0.01785	0.00334		0.01758	0.10143	0.0176	0.10003	0.0175	0.09831	0.01785	0.10478
0.0176	0.10496	0.0176	0.10453	0.0176	0.10373	0.01787	0.10833		0.0176	0.00329	0.0176	0.0045	0.0176	0.00542	0.01787	0.00335		0.0176	0.10166	0.0176	0.10003	0.0176	0.09831	0.01787	0.10498
0.01761	0.10515	0.0176	0.10453	0.0176	0.10373	0.01788	0.10853		0.01761	0.00326	0.0176	0.00277	0.0176	0.0037	0.01788	0.00335		0.01761	0.10189	0.0176	0.10176	0.0176	0.10003	0.01788	0.10518
0.01763	0.10535	0.0176	0.10453	0.0176	0.10373	0.0179	0.10873		0.01763	0.00322	0.0176	0.00277	0.0176	0.0037	0.0179	0.00336		0.01763	0.10213	0.0176	0.10176	0.0176	0.10003	0.0179	0.10537
0.01765	0.10554	0.0176	0.10453	0.0176	0.10373	0.01792	0.10893		0.01765	0.00318	0.0176	0.00277	0.0176	0.0037	0.01792	0.00337		0.01765	0.10236	0.0176	0.10176	0.0176	0.10003	0.01792	0.10556
0.01766	0.10574	0.0176	0.1057	0.0176	0.10373	0.01793	0.10914		0.01766	0.00314	0.0176	0.00394	0.0176	0.0037	0.01793	0.00339		0.01766	0.1026	0.0176	0.10176	0.0176	0.10003	0.01793	0.10575
0.01768	0.10594	0.0177	0.1057	0.0176	0.10489	0.01795	0.10934		0.01768	0.00311	0.0177	0.00394	0.0176	0.00486	0.01795	0.0034		0.01768	0.10283	0.0177	0.10176	0.0176	0.10003	0.01795	0.10593
0.0177	0.10613	0.0177	0.1057	0.0177	0.10489	0.01797	0.10954		0.0177	0.00307	0.0177	0.00394	0.0177	0.00486	0.01797	0.00343		0.0177	0.10306	0.0177	0.10176	0.0177	0.10003	0.01797	0.10612
0.01771	0.10633	0.0177	0.1057	0.0177	0.10489	0.01799	0.10974		0.01771	0.00305	0.0177	0.00394	0.0177	0.00486	0.01799	0.00345		0.01771	0.10328	0.0177	0.10176	0.0177	0.10003	0.01799	0.1063
0.01773	0.10653	0.0177	0.1057	0.0177	0.10489	0.018	0.10995		0.01773	0.00302	0.0177	0.00219	0.0177	0.00313	0.018	0.00347		0.01773	0.10351	0.0177	0.10351	0.0177	0.10176	0.018	0.10647
0.01775	0.10672	0.0177	0.1057	0.0177	0.10489	0.01802	0.11015		0.01775	0.003	0.0177	0.00219	0.0177	0.00313	0.01802	0.0035		0.01775	0.10373	0.0177	0.10351	0.0177	0.10176	0.01802	0.10665
0.01776	0.10692	0.0177	0.10688	0.0177	0.10489	0.01804	0.11035		0.01776	0.00298	0.0177	0.00337	0.0177	0.00313	0.01804	0.00353		0.01776	0.10394	0.0177	0.10351	0.0177	0.10176	0.01804	0.10683
0.01778	0.10712	0.0178	0.10688	0.0177	0.10606	0.01805	0.11056		0.01778	0.00296	0.0178	0.00337	0.0177	0.0043	0.01805	0.00356		0.01778	0.10416	0.0178	0.10351	0.0177	0.10176	0.01805	0.107
0.0178	0.10732	0.0178	0.10688	0.0178	0.10606	0.01807	0.11076		0.0178	0.00293	0.0178	0.00337	0.0178	0.0043	0.01807	0.00359		0.0178	0.10438	0.0178	0.10351	0.0178	0.10176	0.01807	0.10717
0.01781	0.10751	0.0178	0.10688	0.0178	0.10606	0.01809	0.11097		0.01781	0.00291	0.0178	0.00337	0.0178	0.0043	0.01809	0.00362		0.01781	0.1046	0.0178	0.10351	0.0178	0.10176	0.01809	0.10734
0.01783	0.10771	0.0178	0.10688	0.0178	0.10606	0.0181	0.11117		0.01783	0.00289	0.0178	0.00337	0.0178	0.0043	0.0181	0.00366		0.01783	0.10483	0.0178	0.10351	0.0178	0.10176	0.0181	0.10751
0.01785	0.10791	0.0178	0.10688	0.0178	0.10606	0.01812	0.11137		0.01785	0.00286	0.0178	0.00337	0.0178	0.0043	0.01812	0.0037		0.01785	0.10505	0.0178	0.10351	0.0178	0.10176	0.01812	0.10768
0.01786	0.10811	0.0178	0.10807	0.0178	0.10606	0.01814	0.11158		0.01786	0.00283	0.0178	0.0028	0.0178	0.0043	0.01814	0.00373		0.01786	0.10527	0.0178	0.10527	0.0178	0.10176	0.01814	0.10784
0.01788	0.10831	0.0179	0.10807	0.0178	0.10724	0.01816	0.11178		0.01788	0.00281	0.0179	0.0028	0.0178	0.00374	0.01816	0.00377		0.01788	0.1055	0.0179	0.10527	0.0178	0.10351	0.01816	0.10801
0.0179	0.10851	0.0179	0.10807	0.0179	0.10724	0.01817	0.11199		0.0179	0.00279	0.0179	0.0028	0.0179	0.00374	0.01817	0.00381		0.0179	0.10572	0.0179	0.10527	0.0179	0.10351	0.01817	0.10817
0.01791	0.10871	0.0179	0.10807	0.0179	0.10724	0.01819	0.11219		0.01791	0.00277	0.0179	0.0028	0.0179	0.00374	0.01819	0.00385		0.01791	0.10594	0.0179	0.10527	0.0179	0.10351	0.01819	0.10834
0.01793	0.10891	0.0179	0.10807	0.0179	0.10724	0.01821	0.1124		0.01793	0.00275	0.0179	0.0028	0.0179	0.00374	0.01821	0.0039		0.01793	0.10616	0.0179	0.10527	0.0179	0.10351	0.01821	0.1085
0.01795	0.10911	0.0179	0.10807	0.0179	0.10724	0.01822	0.1126		0.01795	0.00273	0.0179	0.0028	0.0179	0.00374	0.01822	0.00394		0.01795	0.10638	0.0179	0.10527	0.0179	0.10351	0.01822	0.10866
0.01796	0.10931	0.0179	0.10926	0.0179	0.10724	0.01824	0.11281		0.01796	0.00271	0.0179	0.00399	0.0179	0.00374	0.01824	0.00399		0.01796	0.10659	0.0179	0.10527	0.0179	0.10351	0.01824	0.10882
0.01798	0.10951	0.018	0.10926	0.0179	0.10842	0.01826	0.11301		0.01798	0.0027	0.018	0.00399	0.0179	0.00492	0.01826	0.00404		0.01798	0.1068	0.018	0.10527	0.0179	0.10351	0.01826	0.10898
0.018	0.10971	0.018	0.10926	0.018	0.10842	0.01827	0.11322		0.018	0.0027	0.018	0.00221	0.018	0.00492	0.01827	0.00409		0.018	0.10701	0.018	0.10705	0.018	0.10351	0.01827	0.10913
0.01801	0.10991	0.018	0.10926	0.018	0.10842	0.01829	0.11343		0.01801	0.0027	0.018	0.00221	0.018	0.00492	0.01829	0.00414		0.01801	0.10721	0.018	0.10705	0.018	0.10351	0.01829	0.10929
0.01803	0.11011	0.018	0.10926	0.018	0.10842	0.01831	0.11363		0.01803	0.0027	0.018	0.00221	0.018	0.00315	0.01831	0.00419		0.01803	0.10741	0.018	0.10705	0.018	0.10527	0.01831	0.10944
0.01805	0.11031	0.018	0.10926	0.018	0.10842	0.01832	0.11384		0.01805	0.0027	0.018	0.00221	0.018	0.00315	0.01832	0.00424		0.01805	0.10761	0.018	0.10705	0.018	0.10527	0.01832	0.10959
0.01806	0.11051	0.018	0.11046	0.018	0.10842	0.01834	0.11404		0.01806	0.00271	0.018	0.00341	0.018	0.00315	0.01834	0.00429		0.01806	0.1078	0.018	0.10705	0.018	0.10527	0.01834	0.10975
0.01808	0.11071	0.0181	0.11046	0.018	0.10961	0.01836	0.11425		0.01808	0.00272	0.0181	0.00341	0.018	0.00434	0.01836	0.00434		0.01808	0.10799	0.0181	0.10705	0.018	0.10527	0.01836	0.10991
0.0181	0.11091	0.0181	0.11046	0.0181	0.10961	0.01838	0.11446		0.0181	0.00274	0.0181	0.00341	0.0181	0.00434	0.01838	0.00439		0.0181	0.10817	0.0181	0.10705	0.0181	0.10527	0.01838	0.11006
0.01811	0.11111	0.0181	0.11046	0.0181	0.10961	0.01839	0.11466		0.01811	0.00275	0.0181	0.00341	0.0181	0.00434	0.01839	0.00444		0.01811	0.10836	0.0181	0.10705	0.0181	0.10527	0.01839	0.11022
0.01813	0.11131	0.0181	0.11046	0.0181	0.10961	0.01841	0.11487		0.01813	0.00277	0.0181	0.00341	0.0181	0.00434	0.01841	0.00449		0.01813	0.10855	0.0181	0.10705	0.0181	0.10527	0.01841	0.11038
0.01815	0.11152	0.0181	0.11046	0.0181	0.10961	0.01843	0.11508		0.01815	0.00278	0.0181	0.00341	0.0181	0.00434	0.01843	0.00454		0.01815	0.10873	0.0181	0.10705	0.0181	0.10527	0.01843	0.11053
0.01816	0.11172	0.0181	0.11167	0.0181	0.10961	0.01844	0.11528		0.01816	0.0028	0.0181	0.00283	0.0181	0.00434	0.01844	0.00459		0.01816	0.10891	0.0181	0.10884	0.0181	0.10527	0.01844	0.11069
0.01818	0.11192	0.0182	0.11167	0.0181	0.1108	0.01846	0.11549		0.01818	0.00283	0.0182	0.00283	0.0181	0.00553	0.01846	0.00464		0.01818	0.10909	0.0182	0.10884	0.0181	0.10527	0.01846	0.11085
0.0182	0.11212	0.0182	0.11167	0.0182	0.1108	0.01848	0.1157		0.0182	0.00285	0.0182	0.00283	0.0182	0.00553	0.01848	0.00469		0.0182	0.10927	0.0182	0.10884	0.0182	0.10527	0.01848	0.11101
0.01821	0.11233	0.0182	0.11167	0.0182	0.1108	0.01849	0.11591		0.01821	0.00288	0.0182	0.00283	0.0182	0.00553	0.01849	0.00474		0.01821	0.10945	0.0182	0.10884	0.0182	0.10527	0.01849	0.11117
0.01823	0.11253	0.0182	0.11167	0.0182	0.1108	0.01851	0.11611		0.01823	0.0029	0.0182	0.00283	0.0182	0.00376	0.01851	0.00479		0.01823	0.10963	0.0182	0.10884	0.0182	0.10705	0.01851	0.11133
0.01825	0.11273	0.0182	0.11167	0.0182	0.1108	0.01853	0.11632		0.01825	0.00293	0.0182	0.00283	0.0182	0.00376	0.01853	0.00483		0.01825	0.1098	0.0182	0.10884	0.0182	0.10705	0.01853	0.1115
0.01826	0.11293	0.0182	0.11288	0.0182	0.1108	0.01854	0.11653		0.01826	0.00297	0.0182	0.00404	0.0182	0.00376	0.01854	0.00486		0.01826	0.10997	0.0182	0.10884	0.0182	0.10705	0.01854	0.11167
0.01828	0.11314	0.0183	0.11288	0.0182	0.112	0.01856	0.11674		0.01828	0.003	0.0183	0.00404	0.0182	0.00496	0.01856	0.0049		0.01828	0.11014	0.0183	0.10884	0.0182	0.10705	0.01856	0.11184
0.0183	0.11334	0.0183	0.11288	0.0183	0.112	0.01858	0.11695		0.0183	0.00304	0.0183	0.00404	0.0183	0.00496	0.01858	0.00492		0.0183	0.1103	0.0183	0.10884	0.0183	0.10705	0.01858	0.11202
0.01831	0.11354	0.0183	0.11288	0.0183	0.112	0.0186	0.11716		0.01831	0.00308	0.0183	0.00404	0.0183	0.00496	0.0186	0.00495		0.01831	0.11046	0.0183	0.10884	0.0183	0.10705	0.0186	0.11221
0.01833	0.11375	0.0183	0.11288	0.0183	0.112	0.01861	0.11736		0.01833	0.00313	0.0183	0.00404	0.0183	0.00496	0.01861	0.00496		0.01833	0.11062	0.0183	0.10884	0.0183	0.10705	0.01861	0.1124
0.01835	0.11395	0.0183	0.11288	0.0183	0.112	0.01863	0.11757		0.01835	0.00318	0.0183	0.00404	0.0183	0.00496	0.01863	0.00498		0.01835	0.11077	0.0183	0.10884	0.0183	0.10705	0.01863	0.1126
0.01836	0.11416	0.0183	0.1141	0.0183	0.112	0.01865	0.11778		0.01836	0.00323	0.0183	0.00346	0.0183	0.00496	0.01865	0.00498		0.01836	0.11092	0.0183	0.11065	0.0183	0.10705	0.01865	0.1128
0.01838	0.11436	0.0184	0.1141	0.0183	0.1132	0.01866	0.11799		0.01838	0.00328	0.0184	0.00346	0.0183	0.00616	0.01866	0.00498		0.01838	0.11108	0.0184	0.11065	0.0183	0.10705	0.01866	0.11301
0.0184	0.11456	0.0184	0.1141	0.0184	0.1132	0.01868	0.1182		0.0184	0.00333	0.0184	0.00346	0.0184	0.00616	0.01868	0.00497		0.0184	0.11123	0.0184	0.11065	0.0184	0.10705	0.01868	0.11323
0.01841	0.11477	0.0184	0.1141	0.0184	0.1132	0.0187	0.11841		0.01841	0.00338	0.0184	0.00346	0.0184	0.00616	0.0187	0.00496		0.01841	0.11139	0.0184	0.11065	0.0184	0.10705	0.0187	0.11345
0.01843	0.11497	0.0184	0.1141	0.0184	0.1132	0.01871	0.11862		0.01843	0.00342	0.0184	0.00346	0.0184	0.00436	0.01871	0.00494		0.01843	0.11155	0.0184	0.11065	0.0184	0.10884	0.01871	0.11368
0.01845	0.11518	0.0184	0.1141	0.0184	0.1132	0.01873	0.11883		0.01845	0.00347	0.0184	0.00346	0.0184	0.00436	0.01873	0.00491		0.01845	0.11171	0.0184	0.11065	0.0184	0.10884	0.01873	0.11392
0.01846	0.11538	0.0184	0.11532	0.0184	0.1132	0.01875	0.11904		0.01846	0.00352	0.0184	0.00468	0.0184	0.00436	0.01875	0.00489		0.01846	0.11187	0.0184	0.11065	0.0184	0.10884	0.01875	0.11416
0.01848	0.11559	0.0185	0.11532	0.0184	0.11441	0.01876	0.11925		0.01848	0.00357	0.0185	0.00468	0.0184	0.00557	0.01876	0.00486		0.01848	0.11202	0.0185	0.11065	0.0184	0.10884	0.01876	0.1144
0.0185	0.11579	0.0185	0.11532	0.0185	0.11441	0.01878	0.11946		0.0185	0.00362	0.0185	0.00468	0.0185	0.00557	0.01878	0.00483		0.0185	0.11218	0.0185	0.11065	0.0185	0.10884	0.01878	0.11464
0.01851	0.116	0.0185	0.11532	0.0185	0.11441	0.0188	0.11967		0.01851	0.00367	0.0185	0.00468	0.0185	0.00557	0.0188	0.00479		0.01851	0.11233	0.0185	0.11065	0.0185	0.10884	0.0188	0.11488
0.01853	0.1162	0.0185	0.11532	0.0185	0.11441	0.01882	0.11989		0.01853	0.00372	0.0185	0.00468	0.0185	0.00557	0.01882	0.00476		0.01853	0.11248	0.0185	0.11065	0.0185	0.10884	0.01882	0.11513
0.01855	0.11641	0.0185	0.11532	0.0185	0.11441	0.01883	0.1201		0.01855	0.00378	0.0185	0.00468	0.0185	0.00557	0.01883	0.00472		0.01855	0.11263	0.0185	0.11065	0.0185	0.10884	0.01883	0.11538
0.01856	0.11661	0.0185	0.11655	0.0185	0.11441	0.01885	0.12031		0.01856	0.00383	0.0185	0.0059	0.0185	0.00557	0.01885	0.00468		0.01856	0.11278	0.0185	0.11065	0.0185	0.10884	0.01885	0.11563
0.01858	0.11682	0.0186	0.11655	0.0185	0.11562	0.01887	0.12052		0.01858	0.00388	0.0186	0.00408	0.0185	0.00678	0.01887	0.00464		0.01858	0.11294	0.0186	0.11247	0.0185	0.10884	0.01887	0.11588
0.0186	0.11702	0.0186	0.11655	0.0186	0.11562	0.01888	0.12073		0.0186	0.00393	0.0186	0.00408	0.0186	0.00678	0.01888	0.00461		0.0186	0.1131	0.0186	0.11247	0.0186	0.10884	0.01888	0.11613
0.01861	0.11723	0.0186	0.11655	0.0186	0.11562	0.0189	0.12095		0.01861	0.00397	0.0186	0.00408	0.0186	0.00678	0.0189	0.00457		0.01861	0.11326	0.0186	0.11247	0.0186	0.10884	0.0189	0.11638
0.01863	0.11744	0.0186	0.11655	0.0186	0.11562	0.01892	0.12116		0.01863	0.004	0.0186	0.00408	0.0186	0.00498	0.01892	0.00453		0.01863	0.11343	0.0186	0.11247	0.0186	0.11065	0.01892	0.11663
0.01865	0.11764	0.0186	0.11655	0.0186	0.11562	0.01893	0.12137		0.01865	0.00403	0.0186	0.00408	0.0186	0.00498	0.01893	0.00449		0.01865	0.11361	0.0186	0.11247	0.0186	0.11065	0.01893	0.11688
0.01866	0.11785	0.0186	0.11778	0.0186	0.11562	0.01895	0.12158		0.01866	0.00407	0.0186	0.00531	0.0186	0.00498	0.01895	0.00445		0.01866	0.11378	0.0186	0.11247	0.0186	0.11065	0.01895	0.11713
0.01868	0.11806	0.0187	0.11778	0.0186	0.11684	0.01897	0.1218		0.01868	0.0041	0.0187	0.00531	0.0186	0.0062	0.01897	0.00441		0.01868	0.11396	0.0187	0.11247	0.0186	0.11065	0.01897	0.11738
0.0187	0.11826	0.0187	0.11778	0.0187	0.11684	0.01899	0.12201		0.0187	0.00413	0.0187	0.00531	0.0187	0.0062	0.01899	0.00438		0.0187	0.11413	0.0187	0.11247	0.0187	0.11065	0.01899	0.11763
0.01871	0.11847	0.0187	0.11778	0.0187	0.11684	0.019	0.12223		0.01871	0.00417	0.0187	0.00531	0.0187	0.0062	0.019	0.00434		0.01871	0.1143	0.0187	0.11247	0.0187	0.11065	0.019	0.11788
0.01873	0.11868	0.0187	0.11778	0.0187	0.11684	0.01902	0.12244		0.01873	0.0042	0.0187	0.00531	0.0187	0.0062	0.01902	0.00431		0.01873	0.11448	0.0187	0.11247	0.0187	0.11065	0.01902	0.11813
0.01875	0.11888	0.0187	0.11778	0.0187	0.11684	0.01904	0.12265		0.01875	0.00423	0.0187	0.00531	0.0187	0.0062	0.01904	0.00427		0.01875	0.11465	0.0187	0.11247	0.0187	0.11065	0.01904	0.11838
0.01876	0.11909	0.0187	0.11902	0.0187	0.11684	0.01905	0.12287		0.01876	0.00427	0.0187	0.00471	0.0187	0.0062	0.01905	0.00424		0.01876	0.11482	0.0187	0.1143	0.0187	0.11065	0.01905	0.11863
0.01878	0.1193	0.0188	0.11902	0.0187	0.11807	0.01907	0.12308		0.01878	0.0043	0.0188	0.00471	0.0187	0.00561	0.01907	0.00421		0.01878	0.115	0.0188	0.1143	0.0187	0.11247	0.01907	0.11887
0.0188	0.11951	0.0188	0.11902	0.0188	0.11807	0.01909	0.1233		0.0188	0.00434	0.0188	0.00471	0.0188	0.00561	0.01909	0.00417		0.0188	0.11517	0.0188	0.1143	0.0188	0.11247	0.01909	0.11912
0.01881	0.11972	0.0188	0.11902	0.0188	0.11807	0.0191	0.12351		0.01881	0.00437	0.0188	0.00471	0.0188	0.00561	0.0191	0.00415		0.01881	0.11534	0.0188	0.1143	0.0188	0.11247	0.0191	0.11937
0.01883	0.11992	0.0188	0.11902	0.0188	0.11807	0.01912	0.12373		0.01883	0.0044	0.0188	0.00471	0.0188	0.00561	0.01912	0.00412		0.01883	0.11552	0.0188	0.1143	0.0188	0.11247	0.01912	0.11961
0.01885	0.12013	0.0188	0.11902	0.0188	0.11807	0.01914	0.12394		0.01885	0.00443	0.0188	0.00471	0.0188	0.00561	0.01914	0.00409		0.01885	0.1157	0.0188	0.1143	0.0188	0.11247	0.01914	0.11986
0.01886	0.12034	0.0188	0.12026	0.0188	0.11807	0.01915	0.12416		0.01886	0.00445	0.0188	0.00595	0.0188	0.00561	0.01915	0.00406		0.01886	0.11589	0.0188	0.1143	0.0188	0.11247	0.01915	0.1201
0.01888	0.12055	0.0189	0.12026	0.0188	0.11931	0.01917	0.12438		0.01888	0.00446	0.0189	0.00595	0.0188	0.00684	0.01917	0.00403		0.01888	0.11608	0.0189	0.1143	0.0188	0.11247	0.01917	0.12034
0.0189	0.12076	0.0189	0.12026	0.0189	0.11931	0.01919	0.12459		0.0189	0.00446	0.0189	0.00595	0.0189	0.00501	0.01919	0.004		0.0189	0.11629	0.0189	0.1143	0.0189	0.1143	0.01919	0.12059
0.01891	0.12097	0.0189	0.12026	0.0189	0.11931	0.01921	0.12481		0.01891	0.00444	0.0189	0.0041	0.0189	0.00501	0.01921	0.00398		0.01891	0.11652	0.0189	0.11615	0.0189	0.1143	0.01921	0.12083
0.01893	0.12118	0.0189	0.12026	0.0189	0.11931	0.01922	0.12502		0.01893	0.00441	0.0189	0.0041	0.0189	0.00501	0.01922	0.00395		0.01893	0.11677	0.0189	0.11615	0.0189	0.1143	0.01922	0.12107
0.01895	0.12138	0.0189	0.12026	0.0189	0.11931	0.01924	0.12524		0.01895	0.00436	0.0189	0.0041	0.0189	0.00501	0.01924	0.00393		0.01895	0.11702	0.0189	0.11615	0.0189	0.1143	0.01924	0.12131
0.01896	0.12159	0.0189	0.12151	0.0189	0.11931	0.01926	0.12546		0.01896	0.00432	0.0189	0.00535	0.0189	0.00501	0.01926	0.00391		0.01896	0.11728	0.0189	0.11615	0.0189	0.1143	0.01926	0.12155
0.01898	0.1218	0.019	0.12151	0.0189	0.12055	0.01927	0.12568		0.01898	0.00427	0.019	0.00535	0.0189	0.00625	0.01927	0.0039		0.01898	0.11754	0.019	0.11615	0.0189	0.1143	0.01927	0.12178
0.019	0.12201	0.019	0.12151	0.019	0.12055	0.01929	0.12589		0.019	0.00421	0.019	0.00535	0.019	0.00625	0.01929	0.00388		0.019	0.1178	0.019	0.11615	0.019	0.1143	0.01929	0.12201
0.01901	0.12222	0.019	0.12151	0.019	0.12055	0.01931	0.12611		0.01901	0.00416	0.019	0.00535	0.019	0.00625	0.01931	0.00387		0.01901	0.11806	0.019	0.11615	0.019	0.1143	0.01931	0.12224
0.01903	0.12244	0.019	0.12151	0.019	0.12055	0.01932	0.12633		0.01903	0.00411	0.019	0.00349	0.019	0.0044	0.01932	0.00387		0.01903	0.11833	0.019	0.11802	0.019	0.11615	0.01932	0.12246
0.01905	0.12265	0.019	0.12151	0.019	0.12055	0.01934	0.12655		0.01905	0.00406	0.019	0.00349	0.019	0.0044	0.01934	0.00386		0.01905	0.11859	0.019	0.11802	0.019	0.11615	0.01934	0.12268
0.01906	0.12286	0.019	0.12277	0.019	0.12055	0.01936	0.12677		0.01906	0.00401	0.019	0.00475	0.019	0.0044	0.01936	0.00386		0.01906	0.11885	0.019	0.11802	0.019	0.11615	0.01936	0.1229
0.01908	0.12307	0.0191	0.12277	0.019	0.1218	0.01937	0.12698		0.01908	0.00396	0.0191	0.00475	0.019	0.00565	0.01937	0.00387		0.01908	0.11911	0.0191	0.11802	0.019	0.11615	0.01937	0.12312
0.0191	0.12328	0.0191	0.12277	0.0191	0.1218	0.01939	0.1272		0.0191	0.00391	0.0191	0.00475	0.0191	0.00565	0.01939	0.00387		0.0191	0.11937	0.0191	0.11802	0.0191	0.11615	0.01939	0.12333
0.01911	0.12349	0.0191	0.12277	0.0191	0.1218	0.01941	0.12742		0.01911	0.00387	0.0191	0.00475	0.0191	0.00565	0.01941	0.00388		0.01911	0.11963	0.0191	0.11802	0.0191	0.11615	0.01941	0.12354
0.01913	0.1237	0.0191	0.12277	0.0191	0.1218	0.01943	0.12764		0.01913	0.00382	0.0191	0.00475	0.0191	0.00565	0.01943	0.00389		0.01913	0.11988	0.0191	0.11802	0.0191	0.11615	0.01943	0.12375
0.01915	0.12392	0.0191	0.12277	0.0191	0.1218	0.01944	0.12786		0.01915	0.00378	0.0191	0.00287	0.0191	0.00378	0.01944	0.00391		0.01915	0.12014	0.0191	0.1199	0.0191	0.11802	0.01944	0.12395
0.01916	0.12413	0.0191	0.12404	0.0191	0.1218	0.01946	0.12808		0.01916	0.00373	0.0191	0.00414	0.0191	0.00378	0.01946	0.00393		0.01916	0.12039	0.0191	0.1199	0.0191	0.11802	0.01946	0.12415
0.01918	0.12434	0.0192	0.12404	0.0191	0.12306	0.01948	0.1283		0.01918	0.00369	0.0192	0.00414	0.0191	0.00504	0.01948	0.00394		0.01918	0.12065	0.0192	0.1199	0.0191	0.11802	0.01948	0.12435
0.0192	0.12455	0.0192	0.12404	0.0192	0.12306	0.01949	0.12852		0.0192	0.00365	0.0192	0.00414	0.0192	0.00504	0.01949	0.00396		0.0192	0.1209	0.0192	0.1199	0.0192	0.11802	0.01949	0.12455
0.01921	0.12477	0.0192	0.12404	0.0192	0.12306	0.01951	0.12874		0.01921	0.00361	0.0192	0.00414	0.0192	0.00504	0.01951	0.00399		0.01921	0.12115	0.0192	0.1199	0.0192	0.11802	0.01951	0.12475
0.01923	0.12498	0.0192	0.12404	0.0192	0.12306	0.01953	0.12896		0.01923	0.00358	0.0192	0.00414	0.0192	0.00504	0.01953	0.00401		0.01923	0.1214	0.0192	0.1199	0.0192	0.11802	0.01953	0.12495
0.01925	0.12519	0.0192	0.12404	0.0192	0.12306	0.01954	0.12918		0.01925	0.00355	0.0192	0.00414	0.0192	0.00504	0.01954	0.00404		0.01925	0.12165	0.0192	0.1199	0.0192	0.11802	0.01954	0.12514
0.01926	0.12541	0.0192	0.12532	0.0192	0.12306	0.01956	0.1294		0.01926	0.00352	0.0192	0.00352	0.0192	0.00504	0.01956	0.00407		0.01926	0.12189	0.0192	0.1218	0.0192	0.11802	0.01956	0.12533
0.01928	0.12562	0.0193	0.12532	0.0192	0.12433	0.01958	0.12962		0.01928	0.00349	0.0193	0.00352	0.0192	0.00443	0.01958	0.0041		0.01928	0.12213	0.0193	0.1218	0.0192	0.1199	0.01958	0.12552
0.0193	0.12584	0.0193	0.12532	0.0193	0.12433	0.01959	0.12984		0.0193	0.00346	0.0193	0.00352	0.0193	0.00443	0.01959	0.00412		0.0193	0.12238	0.0193	0.1218	0.0193	0.1199	0.01959	0.12572
0.01931	0.12605	0.0193	0.12532	0.0193	0.12433	0.01961	0.13006		0.01931	0.00343	0.0193	0.00352	0.0193	0.00443	0.01961	0.00415		0.01931	0.12262	0.0193	0.1218	0.0193	0.1199	0.01961	0.12591
0.01933	0.12626	0.0193	0.12532	0.0193	0.12433	0.01963	0.13028		0.01933	0.00341	0.0193	0.00352	0.0193	0.00443	0.01963	0.00418		0.01933	0.12286	0.0193	0.1218	0.0193	0.1199	0.01963	0.12611
0.01935	0.12648	0.0193	0.12532	0.0193	0.12433	0.01965	0.1305		0.01935	0.00338	0.0193	0.00352	0.0193	0.00443	0.01965	0.0042		0.01935	0.1231	0.0193	0.1218	0.0193	0.1199	0.01965	0.1263
0.01936	0.12669	0.0193	0.1266	0.0193	0.12433	0.01966	0.13073		0.01936	0.00336	0.0193	0.0048	0.0193	0.00443	0.01966	0.00423		0.01936	0.12333	0.0193	0.1218	0.0193	0.1199	0.01966	0.1265
0.01938	0.12691	0.0194	0.1266	0.0193	0.1256	0.01968	0.13095		0.01938	0.00334	0.0194	0.0048	0.0193	0.0057	0.01968	0.00426		0.01938	0.12357	0.0194	0.1218	0.0193	0.1199	0.01968	0.12669
0.0194	0.12713	0.0194	0.1266	0.0194	0.1256	0.0197	0.13117		0.0194	0.00333	0.0194	0.00289	0.0194	0.0057	0.0197	0.00429		0.0194	0.1238	0.0194	0.12371	0.0194	0.1199	0.0197	0.12688
0.01941	0.12734	0.0194	0.1266	0.0194	0.1256	0.01971	0.13139		0.01941	0.00331	0.0194	0.00289	0.0194	0.0038	0.01971	0.00432		0.01941	0.12403	0.0194	0.12371	0.0194	0.1218	0.01971	0.12708
0.01943	0.12756	0.0194	0.1266	0.0194	0.1256	0.01973	0.13161		0.01943	0.00328	0.0194	0.00289	0.0194	0.0038	0.01973	0.00435		0.01943	0.12427	0.0194	0.12371	0.0194	0.1218	0.01973	0.12727
0.01945	0.12777	0.0194	0.1266	0.0194	0.1256	0.01975	0.13184		0.01945	0.00326	0.0194	0.00289	0.0194	0.0038	0.01975	0.00438		0.01945	0.12451	0.0194	0.12371	0.0194	0.1218	0.01975	0.12746
0.01946	0.12799	0.0194	0.12789	0.0194	0.1256	0.01976	0.13206		0.01946	0.00323	0.0194	0.00418	0.0194	0.0038	0.01976	0.00441		0.01946	0.12475	0.0194	0.12371	0.0194	0.1218	0.01976	0.12765
0.01948	0.12821	0.0195	0.12789	0.0194	0.12688	0.01978	0.13228		0.01948	0.00321	0.0195	0.00418	0.0194	0.00508	0.01978	0.00444		0.01948	0.125	0.0195	0.12371	0.0194	0.1218	0.01978	0.12784
0.0195	0.12842	0.0195	0.12789	0.0195	0.12688	0.0198	0.1325		0.0195	0.00318	0.0195	0.00418	0.0195	0.00508	0.0198	0.00447		0.0195	0.12524	0.0195	0.12371	0.0195	0.1218	0.0198	0.12803
0.01951	0.12864	0.0195	0.12789	0.0195	0.12688	0.01981	0.13273		0.01951	0.00316	0.0195	0.00418	0.0195	0.00508	0.01981	0.00451		0.01951	0.12548	0.0195	0.12371	0.0195	0.1218	0.01981	0.12821
0.01953	0.12886	0.0195	0.12789	0.0195	0.12688	0.01983	0.13295		0.01953	0.00314	0.0195	0.00225	0.0195	0.00508	0.01983	0.00455		0.01953	0.12572	0.0195	0.12563	0.0195	0.1218	0.01983	0.1284
0.01955	0.12907	0.0195	0.12789	0.0195	0.12688	0.01985	0.13317		0.01955	0.00312	0.0195	0.00225	0.0195	0.00508	0.01985	0.00459		0.01955	0.12595	0.0195	0.12563	0.0195	0.1218	0.01985	0.12858
0.01956	0.12929	0.0195	0.12919	0.0195	0.12688	0.01987	0.1334		0.01956	0.00311	0.0195	0.00355	0.0195	0.00508	0.01987	0.00463		0.01956	0.12619	0.0195	0.12563	0.0195	0.1218	0.01987	0.12876
0.01958	0.12951	0.0196	0.12919	0.0195	0.12817	0.01988	0.13362		0.01958	0.0031	0.0196	0.00355	0.0195	0.00446	0.01988	0.00467		0.01958	0.12641	0.0196	0.12563	0.0195	0.12371	0.01988	0.12895
0.0196	0.12973	0.0196	0.12919	0.0196	0.12817	0.0199	0.13384		0.0196	0.00309	0.0196	0.00355	0.0196	0.00446	0.0199	0.00471		0.0196	0.12664	0.0196	0.12563	0.0196	0.12371	0.0199	0.12913
0.01961	0.12994	0.0196	0.12919	0.0196	0.12817	0.01992	0.13407		0.01961	0.00308	0.0196	0.00355	0.0196	0.00446	0.01992	0.00475		0.01961	0.12686	0.0196	0.12563	0.0196	0.12371	0.01992	0.12932
0.01963	0.13016	0.0196	0.12919	0.0196	0.12817	0.01993	0.13429		0.01963	0.00309	0.0196	0.00355	0.0196	0.00446	0.01993	0.00478		0.01963	0.12708	0.0196	0.12563	0.0196	0.12371	0.01993	0.12951
0.01965	0.13038	0.0196	0.12919	0.0196	0.12817	0.01995	0.13452		0.01965	0.00309	0.0196	0.00355	0.0196	0.00446	0.01995	0.00482		0.01965	0.12729	0.0196	0.12563	0.0196	0.12371	0.01995	0.1297
0.01966	0.1306	0.0196	0.13049	0.0196	0.12817	0.01997	0.13474		0.01966	0.0031	0.0196	0.00486	0.0196	0.00446	0.01997	0.00485		0.01966	0.1275	0.0196	0.12563	0.0196	0.12371	0.01997	0.12989
0.01968	0.13082	0.0197	0.13049	0.0196	0.12946	0.01998	0.13496		0.01968	0.00311	0.0197	0.00292	0.0196	0.00575	0.01998	0.00489		0.01968	0.12771	0.0197	0.12757	0.0196	0.12371	0.01998	0.13007
0.0197	0.13104	0.0197	0.13049	0.0197	0.12946	0.02	0.13519		0.0197	0.00312	0.0197	0.00292	0.0197	0.00575	0.02	0.00493		0.0197	0.12792	0.0197	0.12757	0.0197	0.12371	0.02	0.13026
0.01971	0.13126	0.0197	0.13049	0.0197	0.12946	0.02002	0.13541		0.01971	0.00313	0.0197	0.00292	0.0197	0.00575	0.02002	0.00496		0.01971	0.12813	0.0197	0.12757	0.0197	0.12371	0.02002	0.13045
0.01973	0.13148	0.0197	0.13049	0.0197	0.12946	0.02004	0.13564		0.01973	0.00314	0.0197	0.00292	0.0197	0.00575	0.02004	0.005		0.01973	0.12834	0.0197	0.12757	0.0197	0.12371	0.02004	0.13064
0.01975	0.1317	0.0197	0.13049	0.0197	0.12946	0.02005	0.13586		0.01975	0.00315	0.0197	0.00292	0.0197	0.00575	0.02005	0.00503		0.01975	0.12854	0.0197	0.12757	0.0197	0.12371	0.02005	0.13083
0.01976	0.13191	0.0197	0.1318	0.0197	0.12946	0.02007	0.13609		0.01976	0.00317	0.0197	0.00423	0.0197	0.00383	0.02007	0.00506		0.01976	0.12875	0.0197	0.12757	0.0197	0.12563	0.02007	0.13103
0.01978	0.13213	0.0198	0.1318	0.0197	0.13076	0.02009	0.13631		0.01978	0.00319	0.0198	0.00423	0.0197	0.00513	0.02009	0.00509		0.01978	0.12895	0.0198	0.12757	0.0197	0.12563	0.02009	0.13122
0.0198	0.13235	0.0198	0.1318	0.0198	0.13076	0.0201	0.13654		0.0198	0.00321	0.0198	0.00423	0.0198	0.00513	0.0201	0.00512		0.0198	0.12915	0.0198	0.12757	0.0198	0.12563	0.0201	0.13142
0.01981	0.13257	0.0198	0.1318	0.0198	0.13076	0.02012	0.13677		0.01981	0.00323	0.0198	0.00423	0.0198	0.00513	0.02012	0.00515		0.01981	0.12934	0.0198	0.12757	0.0198	0.12563	0.02012	0.13161
0.01983	0.1328	0.0198	0.1318	0.0198	0.13076	0.02014	0.13699		0.01983	0.00326	0.0198	0.00423	0.0198	0.00513	0.02014	0.00518		0.01983	0.12953	0.0198	0.12757	0.0198	0.12563	0.02014	0.13182
0.01985	0.13302	0.0198	0.1318	0.0198	0.13076	0.02015	0.13722		0.01985	0.00329	0.0198	0.00423	0.0198	0.00513	0.02015	0.0052		0.01985	0.12972	0.0198	0.12757	0.0198	0.12563	0.02015	0.13202
0.01986	0.13324	0.0198	0.13312	0.0198	0.13076	0.02017	0.13745		0.01986	0.00333	0.0198	0.00359	0.0198	0.00513	0.02017	0.00522		0.01986	0.12991	0.0198	0.12953	0.0198	0.12563	0.02017	0.13223
0.01988	0.13346	0.0199	0.13312	0.0198	0.13206	0.02019	0.13767		0.01988	0.00336	0.0199	0.00359	0.0198	0.00643	0.02019	0.00524		0.01988	0.13009	0.0199	0.12953	0.0198	0.12563	0.02019	0.13243
0.0199	0.13368	0.0199	0.13312	0.0199	0.13206	0.0202	0.1379		0.0199	0.00341	0.0199	0.00359	0.0199	0.00643	0.0202	0.00526		0.0199	0.13027	0.0199	0.12953	0.0199	0.12563	0.0202	0.13264
0.01991	0.1339	0.0199	0.13312	0.0199	0.13206	0.02022	0.13813		0.01991	0.00345	0.0199	0.00359	0.0199	0.00643	0.02022	0.00527		0.01991	0.13045	0.0199	0.12953	0.0199	0.12563	0.02022	0.13285
0.01993	0.13412	0.0199	0.13312	0.0199	0.13206	0.02024	0.13835		0.01993	0.00349	0.0199	0.00359	0.0199	0.00643	0.02024	0.00528		0.01993	0.13063	0.0199	0.12953	0.0199	0.12563	0.02024	0.13307
0.01995	0.13434	0.0199	0.13312	0.0199	0.13206	0.02026	0.13858		0.01995	0.00354	0.0199	0.00359	0.0199	0.00449	0.02026	0.00528		0.01995	0.13081	0.0199	0.12953	0.0199	0.12757	0.02026	0.1333
0.01996	0.13456	0.0199	0.13444	0.0199	0.13206	0.02027	0.13881		0.01996	0.00358	0.0199	0.00491	0.0199	0.00449	0.02027	0.00528		0.01996	0.13098	0.0199	0.12953	0.0199	0.12757	0.02027	0.13353
0.01998	0.13478	0.02	0.13444	0.0199	0.13337	0.02029	0.13904		0.01998	0.00363	0.02	0.00491	0.0199	0.0058	0.02029	0.00528		0.01998	0.13116	0.02	0.12953	0.0199	0.12757	0.02029	0.13376
0.02	0.13501	0.02	0.13444	0.02	0.13337	0.02031	0.13926		0.02	0.00367	0.02	0.00491	0.02	0.0058	0.02031	0.00527		0.02	0.13133	0.02	0.12953	0.02	0.12757	0.02031	0.13399
0.02001	0.13523	0.02	0.13444	0.02	0.13337	0.02032	0.13949		0.02001	0.00372	0.02	0.00491	0.02	0.0058	0.02032	0.00526		0.02001	0.13151	0.02	0.12953	0.02	0.12757	0.02032	0.13423
0.02003	0.13545	0.02	0.13444	0.02	0.13337	0.02034	0.13972		0.02003	0.00377	0.02	0.00491	0.02	0.0058	0.02034	0.00524		0.02003	0.13169	0.02	0.12953	0.02	0.12757	0.02034	0.13448
0.02005	0.13567	0.02	0.13444	0.02	0.13337	0.02036	0.13995		0.02005	0.00381	0.02	0.00491	0.02	0.0058	0.02036	0.00522		0.02005	0.13186	0.02	0.12953	0.02	0.12757	0.02036	0.13473
0.02006	0.1359	0.02	0.13577	0.02	0.13337	0.02037	0.14018		0.02006	0.00386	0.02	0.00427	0.02	0.0058	0.02037	0.00519		0.02006	0.13203	0.02	0.1315	0.02	0.12757	0.02037	0.13498
0.02008	0.13612	0.0201	0.13577	0.02	0.13468	0.02039	0.14041		0.02008	0.00391	0.0201	0.00427	0.02	0.00711	0.02039	0.00517		0.02008	0.13221	0.0201	0.1315	0.02	0.12757	0.02039	0.13523
0.0201	0.13634	0.0201	0.13577	0.0201	0.13468	0.02041	0.14064		0.0201	0.00396	0.0201	0.00427	0.0201	0.00711	0.02041	0.00515		0.0201	0.13238	0.0201	0.1315	0.0201	0.12757	0.02041	0.13549
0.02011	0.13656	0.0201	0.13577	0.0201	0.13468	0.02042	0.14086		0.02011	0.00401	0.0201	0.00427	0.0201	0.00711	0.02042	0.00512		0.02011	0.13255	0.0201	0.1315	0.0201	0.12757	0.02042	0.13574
0.02013	0.13679	0.0201	0.13577	0.0201	0.13468	0.02044	0.14109		0.02013	0.00406	0.0201	0.00427	0.0201	0.00515	0.02044	0.0051		0.02013	0.13273	0.0201	0.1315	0.0201	0.12953	0.02044	0.13599
0.02015	0.13701	0.0201	0.13577	0.0201	0.13468	0.02046	0.14132		0.02015	0.0041	0.0201	0.00427	0.0201	0.00515	0.02046	0.00508		0.02015	0.13291	0.0201	0.1315	0.0201	0.12953	0.02046	0.13625
0.02016	0.13723	0.0201	0.1371	0.0201	0.13468	0.02048	0.14155		0.02016	0.00415	0.0201	0.0056	0.0201	0.00515	0.02048	0.00506		0.02016	0.13309	0.0201	0.1315	0.0201	0.12953	0.02048	0.1365
0.02018	0.13746	0.0202	0.1371	0.0201	0.136	0.02049	0.14178		0.02018	0.00419	0.0202	0.0056	0.0201	0.00647	0.02049	0.00503		0.02018	0.13327	0.0202	0.1315	0.0201	0.12953	0.02049	0.13675
0.0202	0.13768	0.0202	0.1371	0.0202	0.136	0.02051	0.14201		0.0202	0.00423	0.0202	0.0056	0.0202	0.00647	0.02051	0.00501		0.0202	0.13345	0.0202	0.1315	0.0202	0.12953	0.02051	0.13701
0.02021	0.1379	0.0202	0.1371	0.0202	0.136	0.02053	0.14225		0.02021	0.00427	0.0202	0.0056	0.0202	0.00647	0.02053	0.00498		0.02021	0.13364	0.0202	0.1315	0.0202	0.12953	0.02053	0.13726
0.02023	0.13813	0.0202	0.1371	0.0202	0.136	0.02054	0.14248		0.02023	0.0043	0.0202	0.0056	0.0202	0.00647	0.02054	0.00496		0.02023	0.13382	0.0202	0.1315	0.0202	0.12953	0.02054	0.13751
0.02025	0.13835	0.0202	0.1371	0.0202	0.136	0.02056	0.14271		0.02025	0.00434	0.0202	0.0056	0.0202	0.00647	0.02056	0.00494		0.02025	0.13401	0.0202	0.1315	0.0202	0.12953	0.02056	0.13776
0.02026	0.13858	0.0202	0.13844	0.0202	0.136	0.02058	0.14294		0.02026	0.00439	0.0202	0.00496	0.0202	0.00647	0.02058	0.00492		0.02026	0.13419	0.0202	0.13348	0.0202	0.12953	0.02058	0.13802
0.02028	0.1388	0.0203	0.13844	0.0202	0.13732	0.02059	0.14317		0.02028	0.00443	0.0203	0.00496	0.0202	0.0078	0.02059	0.0049		0.02028	0.13437	0.0203	0.13348	0.0202	0.12953	0.02059	0.13827
0.0203	0.13903	0.0203	0.13844	0.0203	0.13732	0.02061	0.1434		0.0203	0.00447	0.0203	0.00496	0.0203	0.00583	0.02061	0.00487		0.0203	0.13456	0.0203	0.13348	0.0203	0.1315	0.02061	0.13853
0.02031	0.13925	0.0203	0.13844	0.0203	0.13732	0.02063	0.14363		0.02031	0.00451	0.0203	0.00496	0.0203	0.00583	0.02063	0.00484		0.02031	0.13474	0.0203	0.13348	0.0203	0.1315	0.02063	0.13879
0.02033	0.13947	0.0203	0.13844	0.0203	0.13732	0.02064	0.14387		0.02033	0.00455	0.0203	0.00496	0.0203	0.00583	0.02064	0.00482		0.02033	0.13493	0.0203	0.13348	0.0203	0.1315	0.02064	0.13905
0.02035	0.1397	0.0203	0.13844	0.0203	0.13732	0.02066	0.1441		0.02035	0.00458	0.0203	0.00496	0.0203	0.00583	0.02066	0.00479		0.02035	0.13512	0.0203	0.13348	0.0203	0.1315	0.02066	0.13931
0.02036	0.13992	0.0203	0.13978	0.0203	0.13732	0.02068	0.14433		0.02036	0.00461	0.0203	0.0063	0.0203	0.00583	0.02068	0.00477		0.02036	0.13531	0.0203	0.13348	0.0203	0.1315	0.02068	0.13957
0.02038	0.14015	0.0204	0.13978	0.0203	0.13865	0.0207	0.14456		0.02038	0.00464	0.0204	0.0063	0.0203	0.00716	0.0207	0.00474		0.02038	0.13551	0.0204	0.13348	0.0203	0.1315	0.0207	0.13982
0.0204	0.14038	0.0204	0.13978	0.0204	0.13865	0.02071	0.1448		0.0204	0.00467	0.0204	0.0063	0.0204	0.00716	0.02071	0.00472		0.0204	0.13571	0.0204	0.13348	0.0204	0.1315	0.02071	0.14008
0.02041	0.1406	0.0204	0.13978	0.0204	0.13865	0.02073	0.14503		0.02041	0.00469	0.0204	0.0063	0.0204	0.00716	0.02073	0.0047		0.02041	0.13591	0.0204	0.13348	0.0204	0.1315	0.02073	0.14033
0.02043	0.14083	0.0204	0.13978	0.0204	0.13865	0.02075	0.14526		0.02043	0.00472	0.0204	0.0043	0.0204	0.00517	0.02075	0.00467		0.02043	0.13611	0.0204	0.13548	0.0204	0.13348	0.02075	0.14059
0.02045	0.14105	0.0204	0.13978	0.0204	0.13865	0.02076	0.1455		0.02045	0.00474	0.0204	0.0043	0.0204	0.00517	0.02076	0.00465		0.02045	0.13632	0.0204	0.13548	0.0204	0.13348	0.02076	0.14085
0.02046	0.14128	0.0204	0.14113	0.0204	0.13865	0.02078	0.14573		0.02046	0.00475	0.0204	0.00565	0.0204	0.00517	0.02078	0.00463		0.02046	0.13653	0.0204	0.13548	0.0204	0.13348	0.02078	0.1411
0.02048	0.14151	0.0205	0.14113	0.0204	0.13999	0.0208	0.14597		0.02048	0.00476	0.0205	0.00565	0.0204	0.00651	0.0208	0.00461		0.02048	0.13674	0.0205	0.13548	0.0204	0.13348	0.0208	0.14136
0.0205	0.14173	0.0205	0.14113	0.0205	0.13999	0.02081	0.1462		0.0205	0.00477	0.0205	0.00565	0.0205	0.00651	0.02081	0.00458		0.0205	0.13696	0.0205	0.13548	0.0205	0.13348	0.02081	0.14162
0.02051	0.14196	0.0205	0.14113	0.0205	0.13999	0.02083	0.14643		0.02051	0.00478	0.0205	0.00565	0.0205	0.00651	0.02083	0.00455		0.02051	0.13718	0.0205	0.13548	0.0205	0.13348	0.02083	0.14188
0.02053	0.14219	0.0205	0.14113	0.0205	0.13999	0.02085	0.14667		0.02053	0.00477	0.0205	0.00565	0.0205	0.00651	0.02085	0.00453		0.02053	0.13741	0.0205	0.13548	0.0205	0.13348	0.02085	0.14214
0.02055	0.14241	0.0205	0.14113	0.0205	0.13999	0.02087	0.1469		0.02055	0.00476	0.0205	0.00565	0.0205	0.00651	0.02087	0.0045		0.02055	0.13766	0.0205	0.13548	0.0205	0.13348	0.02087	0.1424
0.02056	0.14264	0.0205	0.14249	0.0205	0.13999	0.02088	0.14714		0.02056	0.00472	0.0205	0.00499	0.0205	0.00451	0.02088	0.00448		0.02056	0.13792	0.0205	0.1375	0.0205	0.13548	0.02088	0.14266
0.02058	0.14287	0.0206	0.14249	0.0205	0.14134	0.0209	0.14737		0.02058	0.00468	0.0206	0.00499	0.0205	0.00586	0.0209	0.00446		0.02058	0.13818	0.0206	0.1375	0.0205	0.13548	0.0209	0.14291
0.0206	0.1431	0.0206	0.14249	0.0206	0.14134	0.02092	0.14761		0.0206	0.00464	0.0206	0.00499	0.0206	0.00586	0.02092	0.00445		0.0206	0.13846	0.0206	0.1375	0.0206	0.13548	0.02092	0.14316
0.02061	0.14332	0.0206	0.14249	0.0206	0.14134	0.02093	0.14785		0.02061	0.00459	0.0206	0.00499	0.0206	0.00586	0.02093	0.00443		0.02061	0.13873	0.0206	0.1375	0.0206	0.13548	0.02093	0.14341
0.02063	0.14355	0.0206	0.14249	0.0206	0.14134	0.02095	0.14808		0.02063	0.00454	0.0206	0.00499	0.0206	0.00586	0.02095	0.00443		0.02063	0.13901	0.0206	0.1375	0.0206	0.13548	0.02095	0.14366
0.02065	0.14378	0.0206	0.14249	0.0206	0.14134	0.02097	0.14832		0.02065	0.00448	0.0206	0.00499	0.0206	0.00586	0.02097	0.00442		0.02065	0.1393	0.0206	0.1375	0.0206	0.13548	0.02097	0.1439
0.02066	0.14401	0.0206	0.14386	0.0206	0.14134	0.02098	0.14855		0.02066	0.00442	0.0206	0.00636	0.0206	0.00586	0.02098	0.00441		0.02066	0.13959	0.0206	0.1375	0.0206	0.13548	0.02098	0.14414
0.02068	0.14424	0.0207	0.14386	0.0206	0.1427	0.021	0.14879		0.02068	0.00437	0.0207	0.00433	0.0206	0.00722	0.021	0.00441		0.02068	0.13987	0.0207	0.13953	0.0206	0.13548	0.021	0.14438
0.0207	0.14447	0.0207	0.14386	0.0207	0.1427	0.02102	0.14903		0.0207	0.00431	0.0207	0.00433	0.0207	0.0052	0.02102	0.00441		0.0207	0.14016	0.0207	0.13953	0.0207	0.1375	0.02102	0.14462
0.02071	0.1447	0.0207	0.14386	0.0207	0.1427	0.02103	0.14927		0.02071	0.00426	0.0207	0.00433	0.0207	0.0052	0.02103	0.0044		0.02071	0.14044	0.0207	0.13953	0.0207	0.1375	0.02103	0.14486
0.02073	0.14493	0.0207	0.14386	0.0207	0.1427	0.02105	0.1495		0.02073	0.00421	0.0207	0.00433	0.0207	0.0052	0.02105	0.0044		0.02073	0.14072	0.0207	0.13953	0.0207	0.1375	0.02105	0.1451
0.02075	0.14516	0.0207	0.14386	0.0207	0.1427	0.02107	0.14974		0.02075	0.00416	0.0207	0.00433	0.0207	0.0052	0.02107	0.00441		0.02075	0.141	0.0207	0.13953	0.0207	0.1375	0.02107	0.14533
0.02076	0.14539	0.0207	0.14523	0.0207	0.1427	0.02109	0.14998		0.02076	0.00411	0.0207	0.0057	0.0207	0.0052	0.02109	0.00441		0.02076	0.14128	0.0207	0.13953	0.0207	0.1375	0.02109	0.14556
0.02078	0.14562	0.0208	0.14523	0.0207	0.14406	0.0211	0.15022		0.02078	0.00406	0.0208	0.0057	0.0207	0.00656	0.0211	0.00442		0.02078	0.14156	0.0208	0.13953	0.0207	0.1375	0.0211	0.14579
0.0208	0.14585	0.0208	0.14523	0.0208	0.14406	0.02112	0.15045		0.0208	0.00402	0.0208	0.00366	0.0208	0.00656	0.02112	0.00443		0.0208	0.14183	0.0208	0.14157	0.0208	0.1375	0.02112	0.14602
0.02081	0.14608	0.0208	0.14523	0.0208	0.14406	0.02114	0.15069		0.02081	0.00398	0.0208	0.00366	0.0208	0.00656	0.02114	0.00444		0.02081	0.1421	0.0208	0.14157	0.0208	0.1375	0.02114	0.14625
0.02083	0.14631	0.0208	0.14523	0.0208	0.14406	0.02115	0.15093		0.02083	0.00395	0.0208	0.00366	0.0208	0.00453	0.02115	0.00446		0.02083	0.14236	0.0208	0.14157	0.0208	0.13953	0.02115	0.14647
0.02085	0.14654	0.0208	0.14523	0.0208	0.14406	0.02117	0.15117		0.02085	0.00391	0.0208	0.00366	0.0208	0.00453	0.02117	0.00447		0.02085	0.14263	0.0208	0.14157	0.0208	0.13953	0.02117	0.14669
0.02086	0.14677	0.0208	0.14661	0.0208	0.14406	0.02119	0.15141		0.02086	0.00388	0.0208	0.00504	0.0208	0.00453	0.02119	0.0045		0.02086	0.1429	0.0208	0.14157	0.0208	0.13953	0.02119	0.14691
0.02088	0.147	0.0209	0.14661	0.0208	0.14543	0.0212	0.15165		0.02088	0.00385	0.0209	0.00504	0.0208	0.0059	0.0212	0.00452		0.02088	0.14316	0.0209	0.14157	0.0208	0.13953	0.0212	0.14712
0.0209	0.14724	0.0209	0.14661	0.0209	0.14543	0.02122	0.15188		0.0209	0.00382	0.0209	0.00504	0.0209	0.0059	0.02122	0.00455		0.0209	0.14342	0.0209	0.14157	0.0209	0.13953	0.02122	0.14734
0.02091	0.14747	0.0209	0.14661	0.0209	0.14543	0.02124	0.15212		0.02091	0.00379	0.0209	0.00504	0.0209	0.0059	0.02124	0.00458		0.02091	0.14367	0.0209	0.14157	0.0209	0.13953	0.02124	0.14755
0.02093	0.1477	0.0209	0.14661	0.0209	0.14543	0.02125	0.15236		0.02093	0.00377	0.0209	0.00298	0.0209	0.0059	0.02125	0.00461		0.02093	0.14393	0.0209	0.14363	0.0209	0.13953	0.02125	0.14776
0.02095	0.14793	0.0209	0.14661	0.0209	0.14543	0.02127	0.1526		0.02095	0.00375	0.0209	0.00298	0.0209	0.0059	0.02127	0.00464		0.02095	0.14418	0.0209	0.14363	0.0209	0.13953	0.02127	0.14796
0.02096	0.14816	0.0209	0.148	0.0209	0.14543	0.02129	0.15284		0.02096	0.00373	0.0209	0.00437	0.0209	0.00386	0.02129	0.00467		0.02096	0.14444	0.0209	0.14363	0.0209	0.14157	0.02129	0.14817
0.02098	0.1484	0.021	0.148	0.0209	0.14681	0.02131	0.15308		0.02098	0.00371	0.021	0.00437	0.0209	0.00524	0.02131	0.00471		0.02098	0.14469	0.021	0.14363	0.0209	0.14157	0.02131	0.14837
0.021	0.14863	0.021	0.148	0.021	0.14681	0.02132	0.15332		0.021	0.00368	0.021	0.00437	0.021	0.00524	0.02132	0.00475		0.021	0.14495	0.021	0.14363	0.021	0.14157	0.02132	0.14858
0.02101	0.14886	0.021	0.148	0.021	0.14681	0.02134	0.15356		0.02101	0.00366	0.021	0.00437	0.021	0.00524	0.02134	0.00479		0.02101	0.1452	0.021	0.14363	0.021	0.14157	0.02134	0.14878
0.02103	0.1491	0.021	0.148	0.021	0.14681	0.02136	0.1538		0.02103	0.00364	0.021	0.00437	0.021	0.00524	0.02136	0.00482		0.02103	0.14546	0.021	0.14363	0.021	0.14157	0.02136	0.14898
0.02105	0.14933	0.021	0.148	0.021	0.14681	0.02137	0.15404		0.02105	0.00362	0.021	0.00437	0.021	0.00524	0.02137	0.00486		0.02105	0.14571	0.021	0.14363	0.021	0.14157	0.02137	0.14918
0.02106	0.14957	0.021	0.1494	0.021	0.14681	0.02139	0.15428		0.02106	0.0036	0.021	0.00369	0.021	0.00524	0.02139	0.0049		0.02106	0.14597	0.021	0.1457	0.021	0.14157	0.02139	0.14938
0.02108	0.1498	0.0211	0.1494	0.021	0.14819	0.02141	0.15452		0.02108	0.00358	0.0211	0.00369	0.021	0.00662	0.02141	0.00494		0.02108	0.14622	0.0211	0.1457	0.021	0.14157	0.02141	0.14958
0.0211	0.15003	0.0211	0.1494	0.0211	0.14819	0.02142	0.15477		0.0211	0.00357	0.0211	0.00369	0.0211	0.00662	0.02142	0.00498		0.0211	0.14647	0.0211	0.1457	0.0211	0.14157	0.02142	0.14978
0.02111	0.15027	0.0211	0.1494	0.0211	0.14819	0.02144	0.15501		0.02111	0.00356	0.0211	0.00369	0.0211	0.00456	0.02144	0.00502		0.02111	0.14671	0.0211	0.1457	0.0211	0.14363	0.02144	0.14998
0.02113	0.1505	0.0211	0.1494	0.0211	0.14819	0.02146	0.15525		0.02113	0.00355	0.0211	0.00369	0.0211	0.00456	0.02146	0.00506		0.02113	0.14695	0.0211	0.1457	0.0211	0.14363	0.02146	0.15019
0.02115	0.15074	0.0211	0.1494	0.0211	0.14819	0.02147	0.15549		0.02115	0.00355	0.0211	0.00369	0.0211	0.00456	0.02147	0.0051		0.02115	0.14719	0.0211	0.1457	0.0211	0.14363	0.02147	0.15039
0.02116	0.15097	0.0211	0.1508	0.0211	0.14819	0.02149	0.15573		0.02116	0.00355	0.0211	0.00509	0.0211	0.00456	0.02149	0.00514		0.02116	0.14742	0.0211	0.1457	0.0211	0.14363	0.02149	0.15059
0.02118	0.15121	0.0212	0.1508	0.0211	0.14958	0.02151	0.15597		0.02118	0.00355	0.0212	0.00509	0.0211	0.00595	0.02151	0.00518		0.02118	0.14766	0.0212	0.1457	0.0211	0.14363	0.02151	0.15079
0.0212	0.15144	0.0212	0.1508	0.0212	0.14958	0.02153	0.15621		0.0212	0.00355	0.0212	0.00509	0.0212	0.00595	0.02153	0.00522		0.0212	0.14789	0.0212	0.1457	0.0212	0.14363	0.02153	0.15099
0.02121	0.15168	0.0212	0.1508	0.0212	0.14958	0.02154	0.15646		0.02121	0.00356	0.0212	0.003	0.0212	0.00595	0.02154	0.00526		0.02121	0.14812	0.0212	0.14779	0.0212	0.14363	0.02154	0.15119
0.02123	0.15191	0.0212	0.1508	0.0212	0.14958	0.02156	0.1567		0.02123	0.00357	0.0212	0.003	0.0212	0.00595	0.02156	0.00531		0.02123	0.14834	0.0212	0.14779	0.0212	0.14363	0.02156	0.15139
0.02125	0.15215	0.0212	0.1508	0.0212	0.14958	0.02158	0.15694		0.02125	0.00358	0.0212	0.003	0.0212	0.00595	0.02158	0.00535		0.02125	0.14857	0.0212	0.14779	0.0212	0.14363	0.02158	0.15159
0.02126	0.15239	0.0212	0.15221	0.0212	0.14958	0.02159	0.15718		0.02126	0.00358	0.0212	0.00441	0.0212	0.00595	0.02159	0.00539		0.02126	0.1488	0.0212	0.14779	0.0212	0.14363	0.02159	0.1518
0.02128	0.15262	0.0213	0.15221	0.0212	0.15098	0.02161	0.15743		0.02128	0.00359	0.0213	0.00441	0.0212	0.00528	0.02161	0.00543		0.02128	0.14903	0.0213	0.14779	0.0212	0.1457	0.02161	0.152
0.0213	0.15286	0.0213	0.15221	0.0213	0.15098	0.02163	0.15767		0.0213	0.0036	0.0213	0.00441	0.0213	0.00528	0.02163	0.00547		0.0213	0.14926	0.0213	0.14779	0.0213	0.1457	0.02163	0.1522
0.02132	0.1531	0.0213	0.15221	0.0213	0.15098	0.02164	0.15791		0.02132	0.00362	0.0213	0.00441	0.0213	0.00528	0.02164	0.00551		0.02132	0.14948	0.0213	0.14779	0.0213	0.1457	0.02164	0.1524
0.02133	0.15333	0.0213	0.15221	0.0213	0.15098	0.02166	0.15816		0.02133	0.00363	0.0213	0.00441	0.0213	0.00528	0.02166	0.00556		0.02133	0.14971	0.0213	0.14779	0.0213	0.1457	0.02166	0.1526
0.02135	0.15357	0.0213	0.15221	0.0213	0.15098	0.02168	0.1584		0.02135	0.00364	0.0213	0.00441	0.0213	0.00528	0.02168	0.0056		0.02135	0.14993	0.0213	0.14779	0.0213	0.1457	0.02168	0.1528
0.02137	0.15381	0.0213	0.15362	0.0213	0.15098	0.02169	0.15864		0.02137	0.00366	0.0213	0.00583	0.0213	0.00528	0.02169	0.00564		0.02137	0.15015	0.0213	0.14779	0.0213	0.1457	0.02169	0.153
0.02138	0.15404	0.0214	0.15362	0.0213	0.15238	0.02171	0.15889		0.02138	0.00368	0.0214	0.00372	0.0213	0.00668	0.02171	0.00568		0.02138	0.15037	0.0214	0.1499	0.0213	0.1457	0.02171	0.1532
0.0214	0.15428	0.0214	0.15362	0.0214	0.15238	0.02173	0.15913		0.0214	0.00369	0.0214	0.00372	0.0214	0.00668	0.02173	0.00572		0.0214	0.15059	0.0214	0.1499	0.0214	0.1457	0.02173	0.15341
0.02142	0.15452	0.0214	0.15362	0.0214	0.15238	0.02175	0.15937		0.02142	0.00371	0.0214	0.00372	0.0214	0.00668	0.02175	0.00576		0.02142	0.15081	0.0214	0.1499	0.0214	0.1457	0.02175	0.15362
0.02143	0.15476	0.0214	0.15362	0.0214	0.15238	0.02176	0.15962		0.02143	0.00374	0.0214	0.00372	0.0214	0.00668	0.02176	0.00579		0.02143	0.15102	0.0214	0.1499	0.0214	0.1457	0.02176	0.15383
0.02145	0.155	0.0214	0.15362	0.0214	0.15238	0.02178	0.15986		0.02145	0.00376	0.0214	0.00372	0.0214	0.00668	0.02178	0.00581		0.02145	0.15124	0.0214	0.1499	0.0214	0.1457	0.02178	0.15405
0.02147	0.15523	0.0214	0.15504	0.0214	0.15238	0.0218	0.16011		0.02147	0.00378	0.0214	0.00514	0.0214	0.00459	0.0218	0.00583		0.02147	0.15145	0.0214	0.1499	0.0214	0.14779	0.0218	0.15428
0.02148	0.15547	0.0215	0.15504	0.0214	0.15379	0.02181	0.16035		0.02148	0.00381	0.0215	0.00514	0.0214	0.006	0.02181	0.00584		0.02148	0.15166	0.0215	0.1499	0.0214	0.14779	0.02181	0.15451
0.0215	0.15571	0.0215	0.15504	0.0215	0.15379	0.02183	0.1606		0.0215	0.00384	0.0215	0.00514	0.0215	0.006	0.02183	0.00585		0.0215	0.15187	0.0215	0.1499	0.0215	0.14779	0.02183	0.15475
0.02152	0.15595	0.0215	0.15504	0.0215	0.15379	0.02185	0.16084		0.02152	0.00387	0.0215	0.00514	0.0215	0.006	0.02185	0.00585		0.02152	0.15208	0.0215	0.1499	0.0215	0.14779	0.02185	0.15499
0.02153	0.15619	0.0215	0.15504	0.0215	0.15379	0.02186	0.16109		0.02153	0.0039	0.0215	0.00514	0.0215	0.006	0.02186	0.00584		0.02153	0.15229	0.0215	0.1499	0.0215	0.14779	0.02186	0.15525
0.02155	0.15643	0.0215	0.15504	0.0215	0.15379	0.02188	0.16133		0.02155	0.00394	0.0215	0.00514	0.0215	0.006	0.02188	0.00583		0.02155	0.15249	0.0215	0.1499	0.0215	0.14779	0.02188	0.1555
0.02157	0.15667	0.0215	0.15647	0.0215	0.15379	0.0219	0.16158		0.02157	0.00398	0.0215	0.00446	0.0215	0.006	0.0219	0.00582		0.02157	0.15269	0.0215	0.15201	0.0215	0.14779	0.0219	0.15576
0.02158	0.15691	0.0216	0.15647	0.0215	0.1552	0.02192	0.16182		0.02158	0.00402	0.0216	0.00446	0.0215	0.00741	0.02192	0.0058		0.02158	0.15289	0.0216	0.15201	0.0215	0.14779	0.02192	0.15602
0.0216	0.15715	0.0216	0.15647	0.0216	0.1552	0.02193	0.16207		0.0216	0.00406	0.0216	0.00446	0.0216	0.00741	0.02193	0.00579		0.0216	0.15308	0.0216	0.15201	0.0216	0.14779	0.02193	0.15628
0.02162	0.15739	0.0216	0.15647	0.0216	0.1552	0.02195	0.16232		0.02162	0.00411	0.0216	0.00446	0.0216	0.00741	0.02195	0.00576		0.02162	0.15328	0.0216	0.15201	0.0216	0.14779	0.02195	0.15655
0.02163	0.15763	0.0216	0.15647	0.0216	0.1552	0.02197	0.16256		0.02163	0.00416	0.0216	0.00446	0.0216	0.00741	0.02197	0.00574		0.02163	0.15347	0.0216	0.15201	0.0216	0.14779	0.02197	0.15682
0.02165	0.15787	0.0216	0.15647	0.0216	0.1552	0.02198	0.16281		0.02165	0.0042	0.0216	0.00446	0.0216	0.0053	0.02198	0.00571		0.02165	0.15366	0.0216	0.15201	0.0216	0.1499	0.02198	0.1571
0.02167	0.15811	0.0216	0.1579	0.0216	0.1552	0.022	0.16306		0.02167	0.00425	0.0216	0.00589	0.0216	0.0053	0.022	0.00568		0.02167	0.15385	0.0216	0.15201	0.0216	0.1499	0.022	0.15737
0.02168	0.15835	0.0217	0.1579	0.0216	0.15662	0.02202	0.1633		0.02168	0.0043	0.0217	0.00589	0.0216	0.00672	0.02202	0.00566		0.02168	0.15405	0.0217	0.15201	0.0216	0.1499	0.02202	0.15765
0.0217	0.15859	0.0217	0.1579	0.0217	0.15662	0.02203	0.16355		0.0217	0.00435	0.0217	0.00589	0.0217	0.00672	0.02203	0.00563		0.0217	0.15424	0.0217	0.15201	0.0217	0.1499	0.02203	0.15792
0.02172	0.15883	0.0217	0.1579	0.0217	0.15662	0.02205	0.1638		0.02172	0.00439	0.0217	0.00589	0.0217	0.00672	0.02205	0.0056		0.02172	0.15444	0.0217	0.15201	0.0217	0.1499	0.02205	0.1582
0.02173	0.15907	0.0217	0.1579	0.0217	0.15662	0.02207	0.16405		0.02173	0.00444	0.0217	0.00589	0.0217	0.00672	0.02207	0.00558		0.02173	0.15463	0.0217	0.15201	0.0217	0.1499	0.02207	0.15847
0.02175	0.15931	0.0217	0.1579	0.0217	0.15662	0.02208	0.1643		0.02175	0.00448	0.0217	0.00375	0.0217	0.00672	0.02208	0.00555		0.02175	0.15483	0.0217	0.15415	0.0217	0.1499	0.02208	0.15874
0.02177	0.15955	0.0217	0.15934	0.0217	0.15662	0.0221	0.16454		0.02177	0.00452	0.0217	0.00519	0.0217	0.00672	0.0221	0.00552		0.02177	0.15503	0.0217	0.15415	0.0217	0.1499	0.0221	0.15902
0.02178	0.15979	0.0218	0.15934	0.0217	0.15804	0.02212	0.16479		0.02178	0.00456	0.0218	0.00519	0.0217	0.00814	0.02212	0.00549		0.02178	0.15523	0.0218	0.15415	0.0217	0.1499	0.02212	0.1593
0.0218	0.16003	0.0218	0.15934	0.0218	0.15804	0.02214	0.16504		0.0218	0.0046	0.0218	0.00519	0.0218	0.00814	0.02214	0.00547		0.0218	0.15543	0.0218	0.15415	0.0218	0.1499	0.02214	0.15957
0.02182	0.16027	0.0218	0.15934	0.0218	0.15804	0.02215	0.16529		0.02182	0.00464	0.0218	0.00519	0.0218	0.00814	0.02215	0.00544		0.02182	0.15563	0.0218	0.15415	0.0218	0.1499	0.02215	0.15985
0.02183	0.16051	0.0218	0.15934	0.0218	0.15804	0.02217	0.16554		0.02183	0.00468	0.0218	0.00519	0.0218	0.00602	0.02217	0.00541		0.02183	0.15583	0.0218	0.15415	0.0218	0.15201	0.02217	0.16013
0.02185	0.16076	0.0218	0.15934	0.0218	0.15804	0.02219	0.16579		0.02185	0.00472	0.0218	0.00519	0.0218	0.00602	0.02219	0.00538		0.02185	0.15603	0.0218	0.15415	0.0218	0.15201	0.02219	0.16041
0.02187	0.161	0.0218	0.16078	0.0218	0.15804	0.0222	0.16604		0.02187	0.00477	0.0218	0.00663	0.0218	0.00602	0.0222	0.00535		0.02187	0.15623	0.0218	0.15415	0.0218	0.15201	0.0222	0.16069
0.02188	0.16124	0.0219	0.16078	0.0218	0.15947	0.02222	0.16629		0.02188	0.00481	0.0219	0.00663	0.0218	0.00745	0.02222	0.00532		0.02188	0.15644	0.0219	0.15415	0.0218	0.15201	0.02222	0.16097
0.0219	0.16148	0.0219	0.16078	0.0219	0.15947	0.02224	0.16654		0.0219	0.00484	0.0219	0.00663	0.0219	0.00745	0.02224	0.0053		0.0219	0.15664	0.0219	0.15415	0.0219	0.15201	0.02224	0.16124
0.02192	0.16173	0.0219	0.16078	0.0219	0.15947	0.02225	0.16679		0.02192	0.00488	0.0219	0.00663	0.0219	0.00745	0.02225	0.00527		0.02192	0.15685	0.0219	0.15415	0.0219	0.15201	0.02225	0.16152
0.02193	0.16197	0.0219	0.16078	0.0219	0.15947	0.02227	0.16704		0.02193	0.00491	0.0219	0.00448	0.0219	0.00745	0.02227	0.00525		0.02193	0.15706	0.0219	0.1563	0.0219	0.15201	0.02227	0.16179
0.02195	0.16221	0.0219	0.16078	0.0219	0.15947	0.02229	0.16729		0.02195	0.00494	0.0219	0.00448	0.0219	0.00745	0.02229	0.00522		0.02195	0.15727	0.0219	0.1563	0.0219	0.15201	0.02229	0.16207
0.02197	0.16245	0.0219	0.16223	0.0219	0.15947	0.0223	0.16754		0.02197	0.00496	0.0219	0.00593	0.0219	0.00745	0.0223	0.0052		0.02197	0.15749	0.0219	0.1563	0.0219	0.15201	0.0223	0.16234
0.02198	0.1627	0.022	0.16223	0.0219	0.16091	0.02232	0.16779		0.02198	0.00499	0.022	0.00593	0.0219	0.00676	0.02232	0.00518		0.02198	0.15771	0.022	0.1563	0.0219	0.15415	0.02232	0.16261
0.022	0.16294	0.022	0.16223	0.022	0.16091	0.02234	0.16804		0.022	0.00501	0.022	0.00593	0.022	0.00676	0.02234	0.00516		0.022	0.15793	0.022	0.1563	0.022	0.15415	0.02234	0.16288
0.02202	0.16318	0.022	0.16223	0.022	0.16091	0.02236	0.16829		0.02202	0.00503	0.022	0.00593	0.022	0.00676	0.02236	0.00514		0.02202	0.15815	0.022	0.1563	0.022	0.15415	0.02236	0.16315
0.02203	0.16343	0.022	0.16223	0.022	0.16091	0.02237	0.16855		0.02203	0.00504	0.022	0.00593	0.022	0.00676	0.02237	0.00512		0.02203	0.15839	0.022	0.1563	0.022	0.15415	0.02237	0.16343
0.02205	0.16367	0.022	0.16223	0.022	0.16091	0.02239	0.1688		0.02205	0.00505	0.022	0.00593	0.022	0.00676	0.02239	0.0051		0.02205	0.15862	0.022	0.1563	0.022	0.15415	0.02239	0.1637
0.02207	0.16391	0.022	0.16369	0.022	0.16091	0.02241	0.16905		0.02207	0.00506	0.022	0.00739	0.022	0.00676	0.02241	0.00508		0.02207	0.15885	0.022	0.1563	0.022	0.15415	0.02241	0.16397
0.02208	0.16416	0.0221	0.16369	0.022	0.16235	0.02242	0.1693		0.02208	0.00507	0.0221	0.00523	0.022	0.0082	0.02242	0.00506		0.02208	0.15909	0.0221	0.15846	0.022	0.15415	0.02242	0.16425
0.0221	0.1644	0.0221	0.16369	0.0221	0.16235	0.02244	0.16956		0.0221	0.00507	0.0221	0.00523	0.0221	0.0082	0.02244	0.00504		0.0221	0.15934	0.0221	0.15846	0.0221	0.15415	0.02244	0.16452
0.02212	0.16465	0.0221	0.16369	0.0221	0.16235	0.02246	0.16981		0.02212	0.00507	0.0221	0.00523	0.0221	0.00605	0.02246	0.00502		0.02212	0.15958	0.0221	0.15846	0.0221	0.1563	0.02246	0.16479
0.02213	0.16489	0.0221	0.16369	0.0221	0.16235	0.02247	0.17006		0.02213	0.00506	0.0221	0.00523	0.0221	0.00605	0.02247	0.00501		0.02213	0.15984	0.0221	0.15846	0.0221	0.1563	0.02247	0.16505
0.02215	0.16514	0.0221	0.16369	0.0221	0.16235	0.02249	0.17031		0.02215	0.00504	0.0221	0.00523	0.0221	0.00605	0.02249	0.005		0.02215	0.1601	0.0221	0.15846	0.0221	0.1563	0.02249	0.16532
0.02217	0.16538	0.0221	0.16515	0.0221	0.16235	0.02251	0.17057		0.02217	0.00501	0.0221	0.00669	0.0221	0.00605	0.02251	0.00499		0.02217	0.16037	0.0221	0.15846	0.0221	0.1563	0.02251	0.16558
0.02218	0.16563	0.0222	0.16515	0.0221	0.1638	0.02252	0.17082		0.02218	0.00497	0.0222	0.00669	0.0221	0.0075	0.02252	0.00498		0.02218	0.16065	0.0222	0.15846	0.0221	0.1563	0.02252	0.16584
0.0222	0.16587	0.0222	0.16515	0.0222	0.1638	0.02254	0.17107		0.0222	0.00493	0.0222	0.00669	0.0222	0.0075	0.02254	0.00498		0.0222	0.16094	0.0222	0.15846	0.0222	0.1563	0.02254	0.1661
0.02222	0.16612	0.0222	0.16515	0.0222	0.1638	0.02256	0.17133		0.02222	0.00489	0.0222	0.00451	0.0222	0.0075	0.02256	0.00497		0.02222	0.16122	0.0222	0.16064	0.0222	0.1563	0.02256	0.16635
0.02223	0.16637	0.0222	0.16515	0.0222	0.1638	0.02258	0.17158		0.02223	0.00485	0.0222	0.00451	0.0222	0.00534	0.02258	0.00497		0.02223	0.16151	0.0222	0.16064	0.0222	0.15846	0.02258	0.16661
0.02225	0.16661	0.0222	0.16515	0.0222	0.1638	0.02259	0.17184		0.02225	0.00482	0.0222	0.00451	0.0222	0.00534	0.02259	0.00497		0.02225	0.1618	0.0222	0.16064	0.0222	0.15846	0.02259	0.16687
0.02227	0.16686	0.0222	0.16662	0.0222	0.1638	0.02261	0.17209		0.02227	0.00478	0.0222	0.00598	0.0222	0.00534	0.02261	0.00497		0.02227	0.16208	0.0222	0.16064	0.0222	0.15846	0.02261	0.16712
0.02228	0.1671	0.0223	0.16662	0.0222	0.16526	0.02263	0.17235		0.02228	0.00474	0.0223	0.00598	0.0222	0.0068	0.02263	0.00497		0.02228	0.16236	0.0223	0.16064	0.0222	0.15846	0.02263	0.16737
0.0223	0.16735	0.0223	0.16662	0.0223	0.16526	0.02264	0.1726		0.0223	0.00471	0.0223	0.00598	0.0223	0.0068	0.02264	0.00498		0.0223	0.16265	0.0223	0.16064	0.0223	0.15846	0.02264	0.16762
0.02232	0.1676	0.0223	0.16662	0.0223	0.16526	0.02266	0.17286		0.02232	0.00467	0.0223	0.00598	0.0223	0.0068	0.02266	0.00498		0.02232	0.16293	0.0223	0.16064	0.0223	0.15846	0.02266	0.16787
0.02233	0.16785	0.0223	0.16662	0.0223	0.16526	0.02268	0.17311		0.02233	0.00464	0.0223	0.00378	0.0223	0.0068	0.02268	0.00499		0.02233	0.16321	0.0223	0.16283	0.0223	0.15846	0.02268	0.16813
0.02235	0.16809	0.0223	0.16662	0.0223	0.16526	0.02269	0.17337		0.02235	0.00461	0.0223	0.00378	0.0223	0.0068	0.02269	0.00499		0.02235	0.16348	0.0223	0.16283	0.0223	0.15846	0.02269	0.16837
0.02237	0.16834	0.0223	0.1681	0.0223	0.16526	0.02271	0.17362		0.02237	0.00458	0.0223	0.00526	0.0223	0.00462	0.02271	0.005		0.02237	0.16376	0.0223	0.16283	0.0223	0.16064	0.02271	0.16862
0.02238	0.16859	0.0224	0.1681	0.0223	0.16673	0.02273	0.17388		0.02238	0.00455	0.0224	0.00526	0.0223	0.00609	0.02273	0.00501		0.02238	0.16404	0.0224	0.16283	0.0223	0.16064	0.02273	0.16887
0.0224	0.16884	0.0224	0.1681	0.0224	0.16673	0.02275	0.17413		0.0224	0.00451	0.0224	0.00526	0.0224	0.00609	0.02275	0.00502		0.0224	0.16432	0.0224	0.16283	0.0224	0.16064	0.02275	0.16911
0.02242	0.16909	0.0224	0.1681	0.0224	0.16673	0.02276	0.17439		0.02242	0.00448	0.0224	0.00526	0.0224	0.00609	0.02276	0.00504		0.02242	0.1646	0.0224	0.16283	0.0224	0.16064	0.02276	0.16935
0.02243	0.16933	0.0224	0.1681	0.0224	0.16673	0.02278	0.17465		0.02243	0.00445	0.0224	0.00526	0.0224	0.00609	0.02278	0.00505		0.02243	0.16488	0.0224	0.16283	0.0224	0.16064	0.02278	0.16959
0.02245	0.16958	0.0224	0.1681	0.0224	0.16673	0.0228	0.1749		0.02245	0.00443	0.0224	0.00526	0.0224	0.00609	0.0228	0.00507		0.02245	0.16516	0.0224	0.16283	0.0224	0.16064	0.0228	0.16983
0.02247	0.16983	0.0224	0.16959	0.0224	0.16673	0.02281	0.17516		0.02247	0.0044	0.0224	0.00455	0.0224	0.00609	0.02281	0.0051		0.02247	0.16543	0.0224	0.16504	0.0224	0.16064	0.02281	0.17007
0.02248	0.17008	0.0225	0.16959	0.0224	0.1682	0.02283	0.17542		0.02248	0.00437	0.0225	0.00455	0.0224	0.00756	0.02283	0.00512		0.02248	0.16571	0.0225	0.16504	0.0224	0.16064	0.02283	0.1703
0.0225	0.17033	0.0225	0.16959	0.0225	0.1682	0.02285	0.17567		0.0225	0.00434	0.0225	0.00455	0.0225	0.00756	0.02285	0.00515		0.0225	0.16599	0.0225	0.16504	0.0225	0.16064	0.02285	0.17053
0.02252	0.17058	0.0225	0.16959	0.0225	0.1682	0.02286	0.17593		0.02252	0.00432	0.0225	0.00455	0.0225	0.00537	0.02286	0.00517		0.02252	0.16626	0.0225	0.16504	0.0225	0.16283	0.02286	0.17076
0.02253	0.17083	0.0225	0.16959	0.0225	0.1682	0.02288	0.17619		0.02253	0.00429	0.0225	0.00455	0.0225	0.00537	0.02288	0.00521		0.02253	0.16654	0.0225	0.16504	0.0225	0.16283	0.02288	0.17098
0.02255	0.17108	0.0225	0.16959	0.0225	0.1682	0.0229	0.17645		0.02255	0.00427	0.0225	0.00455	0.0225	0.00537	0.0229	0.00524		0.02255	0.16681	0.0225	0.16504	0.0225	0.16283	0.0229	0.17121
0.02257	0.17133	0.0225	0.17108	0.0225	0.1682	0.02291	0.1767		0.02257	0.00424	0.0225	0.00604	0.0225	0.00537	0.02291	0.00527		0.02257	0.16709	0.0225	0.16504	0.0225	0.16283	0.02291	0.17143
0.02258	0.17158	0.0226	0.17108	0.0225	0.16968	0.02293	0.17696		0.02258	0.00422	0.0226	0.00604	0.0225	0.00685	0.02293	0.0053		0.02258	0.16736	0.0226	0.16504	0.0225	0.16283	0.02293	0.17166
0.0226	0.17183	0.0226	0.17108	0.0226	0.16968	0.02295	0.17722		0.0226	0.00419	0.0226	0.00381	0.0226	0.00685	0.02295	0.00534		0.0226	0.16764	0.0226	0.16726	0.0226	0.16283	0.02295	0.17188
0.02262	0.17208	0.0226	0.17108	0.0226	0.16968	0.02297	0.17748		0.02262	0.00417	0.0226	0.00381	0.0226	0.00685	0.02297	0.00537		0.02262	0.16791	0.0226	0.16726	0.0226	0.16283	0.02297	0.17211
0.02263	0.17233	0.0226	0.17108	0.0226	0.16968	0.02298	0.17774		0.02263	0.00414	0.0226	0.00381	0.0226	0.00685	0.02298	0.00541		0.02263	0.16819	0.0226	0.16726	0.0226	0.16283	0.02298	0.17233
0.02265	0.17258	0.0226	0.17108	0.0226	0.16968	0.023	0.178		0.02265	0.00412	0.0226	0.00381	0.0226	0.00464	0.023	0.00545		0.02265	0.16847	0.0226	0.16726	0.0226	0.16504	0.023	0.17255
0.02267	0.17284	0.0226	0.17258	0.0226	0.16968	0.02302	0.17826		0.02267	0.00409	0.0226	0.00531	0.0226	0.00464	0.02302	0.00549		0.02267	0.16874	0.0226	0.16726	0.0226	0.16504	0.02302	0.17276
0.02268	0.17309	0.0227	0.17258	0.0226	0.17117	0.02303	0.17851		0.02268	0.00407	0.0227	0.00531	0.0226	0.00613	0.02303	0.00553		0.02268	0.16902	0.0227	0.16726	0.0226	0.16504	0.02303	0.17298
0.0227	0.17334	0.0227	0.17258	0.0227	0.17117	0.02305	0.17877		0.0227	0.00406	0.0227	0.00531	0.0227	0.00613	0.02305	0.00558		0.0227	0.16928	0.0227	0.16726	0.0227	0.16504	0.02305	0.1732
0.02272	0.17359	0.0227	0.17258	0.0227	0.17117	0.02307	0.17903		0.02272	0.00404	0.0227	0.00531	0.0227	0.00613	0.02307	0.00562		0.02272	0.16955	0.0227	0.16726	0.0227	0.16504	0.02307	0.17341
0.02273	0.17384	0.0227	0.17258	0.0227	0.17117	0.02308	0.17929		0.02273	0.00403	0.0227	0.00308	0.0227	0.00613	0.02308	0.00566		0.02273	0.16982	0.0227	0.1695	0.0227	0.16504	0.02308	0.17363
0.02275	0.1741	0.0227	0.17258	0.0227	0.17117	0.0231	0.17955		0.02275	0.00401	0.0227	0.00308	0.0227	0.00613	0.0231	0.0057		0.02275	0.17008	0.0227	0.1695	0.0227	0.16504	0.0231	0.17385
0.02277	0.17435	0.0227	0.17409	0.0227	0.17117	0.02312	0.17981		0.02277	0.004	0.0227	0.00459	0.0227	0.00613	0.02312	0.00572		0.02277	0.17035	0.0227	0.1695	0.0227	0.16504	0.02312	0.17409
0.02278	0.1746	0.0228	0.17409	0.0227	0.17266	0.02313	0.18007		0.02278	0.004	0.0228	0.00459	0.0227	0.00762	0.02313	0.00565		0.02278	0.1706	0.0228	0.1695	0.0227	0.16504	0.02313	0.17442
0.0228	0.17485	0.0228	0.17409	0.0228	0.17266	0.02315	0.18033		0.0228	0.004	0.0228	0.00459	0.0228	0.00762	0.02315	0.00552		0.0228	0.17086	0.0228	0.1695	0.0228	0.16504	0.02315	0.17481
0.02282	0.17511	0.0228	0.17409	0.0228	0.17266	0.02317	0.18059		0.02282	0.004	0.0228	0.00459	0.0228	0.0054	0.02317	0.00538		0.02282	0.17111	0.0228	0.1695	0.0228	0.16726	0.02317	0.17521
0.02283	0.17536	0.0228	0.17409	0.0228	0.17266	0.02319	0.18085		0.02283	0.004	0.0228	0.00459	0.0228	0.0054	0.02319	0.00526		0.02283	0.17136	0.0228	0.1695	0.0228	0.16726	0.02319	0.1756
0.02285	0.17562	0.0228	0.17409	0.0228	0.17266	0.0232	0.18111		0.02285	0.00401	0.0228	0.00459	0.0228	0.0054	0.0232	0.00514		0.02285	0.17161	0.0228	0.1695	0.0228	0.16726	0.0232	0.17597
0.02287	0.17587	0.0228	0.1756	0.0228	0.17266	0.02322	0.18138		0.02287	0.00401	0.0228	0.0061	0.0228	0.0054	0.02322	0.00505		0.02287	0.17186	0.0228	0.1695	0.0228	0.16726	0.02322	0.17633
0.02288	0.17612	0.0229	0.1756	0.0228	0.17416	0.02324	0.18164		0.02288	0.00402	0.0229	0.0061	0.0228	0.0069	0.02324	0.00496		0.02288	0.17211	0.0229	0.1695	0.0228	0.16726	0.02324	0.17667
0.0229	0.17638	0.0229	0.1756	0.0229	0.17416	0.02325	0.1819		0.0229	0.00402	0.0229	0.00384	0.0229	0.0069	0.02325	0.00488		0.0229	0.17235	0.0229	0.17175	0.0229	0.16726	0.02325	0.17701
0.02292	0.17663	0.0229	0.1756	0.0229	0.17416	0.02327	0.18216		0.02292	0.00403	0.0229	0.00384	0.0229	0.0069	0.02327	0.00482		0.02292	0.1726	0.0229	0.17175	0.0229	0.16726	0.02327	0.17734
0.02293	0.17689	0.0229	0.1756	0.0229	0.17416	0.02329	0.18242		0.02293	0.00404	0.0229	0.00384	0.0229	0.0069	0.02329	0.00475		0.02293	0.17284	0.0229	0.17175	0.0229	0.16726	0.02329	0.17768
0.02295	0.17714	0.0229	0.1756	0.0229	0.17416	0.0233	0.18269		0.02295	0.00405	0.0229	0.00384	0.0229	0.0069	0.0233	0.00468		0.02295	0.17309	0.0229	0.17175	0.0229	0.16726	0.0233	0.178
0.02297	0.1774	0.0229	0.17712	0.0229	0.17416	0.02332	0.18295		0.02297	0.00407	0.0229	0.00536	0.0229	0.0069	0.02332	0.00462		0.02297	0.17333	0.0229	0.17175	0.0229	0.16726	0.02332	0.17833
0.02298	0.17765	0.023	0.17712	0.0229	0.17567	0.02334	0.18321		0.02298	0.00408	0.023	0.00536	0.0229	0.00617	0.02334	0.00455		0.02298	0.17357	0.023	0.17175	0.0229	0.1695	0.02334	0.17866
0.023	0.17791	0.023	0.17712	0.023	0.17567	0.02335	0.18348		0.023	0.0041	0.023	0.00536	0.023	0.00617	0.02335	0.00449		0.023	0.1738	0.023	0.17175	0.023	0.1695	0.02335	0.17898
0.02302	0.17816	0.023	0.17712	0.023	0.17567	0.02337	0.18374		0.02302	0.00412	0.023	0.00536	0.023	0.00617	0.02337	0.00445		0.02302	0.17404	0.023	0.17175	0.023	0.1695	0.02337	0.17929
0.02303	0.17842	0.023	0.17712	0.023	0.17567	0.02339	0.184		0.02303	0.00414	0.023	0.00536	0.023	0.00617	0.02339	0.00441		0.02303	0.17427	0.023	0.17175	0.023	0.1695	0.02339	0.17959
0.02305	0.17867	0.023	0.17712	0.023	0.17567	0.02341	0.18427		0.02305	0.00417	0.023	0.00536	0.023	0.00617	0.02341	0.00438		0.02305	0.1745	0.023	0.17175	0.023	0.1695	0.02341	0.17989
0.02307	0.17893	0.023	0.17865	0.023	0.17567	0.02342	0.18453		0.02307	0.00419	0.023	0.00463	0.023	0.00617	0.02342	0.00436		0.02307	0.17473	0.023	0.17402	0.023	0.1695	0.02342	0.18017
0.02308	0.17918	0.0231	0.17865	0.023	0.17718	0.02344	0.1848		0.02308	0.00422	0.0231	0.00463	0.023	0.00768	0.02344	0.00434		0.02308	0.17496	0.0231	0.17402	0.023	0.1695	0.02344	0.18045
0.0231	0.17944	0.0231	0.17865	0.0231	0.17718	0.02346	0.18506		0.0231	0.00425	0.0231	0.00463	0.0231	0.00768	0.02346	0.00434		0.0231	0.17519	0.0231	0.17402	0.0231	0.1695	0.02346	0.18072
0.02312	0.1797	0.0231	0.17865	0.0231	0.17718	0.02347	0.18533		0.02312	0.00429	0.0231	0.00463	0.0231	0.00768	0.02347	0.00436		0.02312	0.17541	0.0231	0.17402	0.0231	0.1695	0.02347	0.18097
0.02313	0.17995	0.0231	0.17865	0.0231	0.17718	0.02349	0.18559		0.02313	0.00432	0.0231	0.00463	0.0231	0.00768	0.02349	0.00439		0.02313	0.17563	0.0231	0.17402	0.0231	0.1695	0.02349	0.1812
0.02315	0.18021	0.0231	0.17865	0.0231	0.17718	0.02351	0.18586		0.02315	0.00436	0.0231	0.00463	0.0231	0.00768	0.02351	0.00444		0.02315	0.17585	0.0231	0.17402	0.0231	0.1695	0.02351	0.18141
0.02317	0.18047	0.0231	0.18018	0.0231	0.17718	0.02352	0.18612		0.02317	0.00439	0.0231	0.00616	0.0231	0.00543	0.02352	0.0045		0.02317	0.17608	0.0231	0.17402	0.0231	0.17175	0.02352	0.18163
0.02318	0.18072	0.0232	0.18018	0.0231	0.1787	0.02354	0.18639		0.02318	0.00442	0.0232	0.00616	0.0231	0.00695	0.02354	0.00456		0.02318	0.1763	0.0232	0.17402	0.0231	0.17175	0.02354	0.18183
0.0232	0.18098	0.0232	0.18018	0.0232	0.1787	0.02356	0.18665		0.0232	0.00446	0.0232	0.00616	0.0232	0.00695	0.02356	0.00462		0.0232	0.17652	0.0232	0.17402	0.0232	0.17175	0.02356	0.18203
0.02322	0.18124	0.0232	0.18018	0.0232	0.1787	0.02357	0.18692		0.02322	0.0045	0.0232	0.00616	0.0232	0.00695	0.02357	0.00467		0.02322	0.17674	0.0232	0.17402	0.0232	0.17175	0.02357	0.18225
0.02323	0.1815	0.0232	0.18018	0.0232	0.1787	0.02359	0.18718		0.02323	0.00453	0.0232	0.00616	0.0232	0.00695	0.02359	0.00473		0.02323	0.17696	0.0232	0.17402	0.0232	0.17175	0.02359	0.18245
0.02325	0.18175	0.0232	0.18018	0.0232	0.1787	0.02361	0.18745		0.02325	0.00457	0.0232	0.00387	0.0232	0.00695	0.02361	0.00478		0.02325	0.17718	0.0232	0.1763	0.0232	0.17175	0.02361	0.18267
0.02327	0.18201	0.0232	0.18172	0.0232	0.1787	0.02363	0.18772		0.02327	0.00462	0.0232	0.00541	0.0232	0.00695	0.02363	0.00483		0.02327	0.17739	0.0232	0.1763	0.0232	0.17175	0.02363	0.18289
0.02328	0.18227	0.0233	0.18172	0.0232	0.18022	0.02364	0.18798		0.02328	0.00466	0.0233	0.00541	0.0232	0.00847	0.02364	0.00488		0.02328	0.17761	0.0233	0.1763	0.0232	0.17175	0.02364	0.1831
0.0233	0.18253	0.0233	0.18172	0.0233	0.18022	0.02366	0.18825		0.0233	0.0047	0.0233	0.00541	0.0233	0.00847	0.02366	0.00493		0.0233	0.17782	0.0233	0.1763	0.0233	0.17175	0.02366	0.18332
0.02332	0.18279	0.0233	0.18172	0.0233	0.18022	0.02368	0.18852		0.02332	0.00475	0.0233	0.00541	0.0233	0.00847	0.02368	0.00497		0.02332	0.17803	0.0233	0.1763	0.0233	0.17175	0.02368	0.18354
0.02333	0.18304	0.0233	0.18172	0.0233	0.18022	0.02369	0.18878		0.02333	0.0048	0.0233	0.00541	0.0233	0.00847	0.02369	0.00501		0.02333	0.17825	0.0233	0.1763	0.0233	0.17175	0.02369	0.18377
0.02335	0.1833	0.0233	0.18172	0.0233	0.18022	0.02371	0.18905		0.02335	0.00484	0.0233	0.00541	0.0233	0.0062	0.02371	0.00504		0.02335	0.17846	0.0233	0.1763	0.0233	0.17402	0.02371	0.18401
0.02337	0.18356	0.0233	0.18326	0.0233	0.18022	0.02373	0.18932		0.02337	0.00488	0.0233	0.00695	0.0233	0.0062	0.02373	0.00505		0.02337	0.17868	0.0233	0.1763	0.0233	0.17402	0.02373	0.18426
0.02338	0.18382	0.0234	0.18326	0.0233	0.18175	0.02374	0.18959		0.02338	0.00493	0.0234	0.00695	0.0233	0.00773	0.02374	0.00506		0.02338	0.17889	0.0234	0.1763	0.0233	0.17402	0.02374	0.18452
0.0234	0.18408	0.0234	0.18326	0.0234	0.18175	0.02376	0.18985		0.0234	0.00497	0.0234	0.00695	0.0234	0.00773	0.02376	0.00508		0.0234	0.17911	0.0234	0.1763	0.0234	0.17402	0.02376	0.18478
0.02342	0.18434	0.0234	0.18326	0.0234	0.18175	0.02378	0.19012		0.02342	0.00501	0.0234	0.00695	0.0234	0.00773	0.02378	0.00509		0.02342	0.17932	0.0234	0.1763	0.0234	0.17402	0.02378	0.18503
0.02343	0.1846	0.0234	0.18326	0.0234	0.18175	0.0238	0.19039		0.02343	0.00506	0.0234	0.00466	0.0234	0.00773	0.0238	0.00511		0.02343	0.17954	0.0234	0.1786	0.0234	0.17402	0.0238	0.18528
0.02345	0.18486	0.0234	0.18326	0.0234	0.18175	0.02381	0.19066		0.02345	0.0051	0.0234	0.00466	0.0234	0.00773	0.02381	0.00512		0.02345	0.17976	0.0234	0.1786	0.0234	0.17402	0.02381	0.18553
0.02347	0.18512	0.0234	0.18481	0.0234	0.18175	0.02383	0.19093		0.02347	0.00514	0.0234	0.00621	0.0234	0.00773	0.02383	0.00514		0.02347	0.17997	0.0234	0.1786	0.0234	0.17402	0.02383	0.18579
0.02348	0.18538	0.0235	0.18481	0.0234	0.18328	0.02385	0.19119		0.02348	0.00519	0.0235	0.00621	0.0234	0.00927	0.02385	0.00515		0.02348	0.18019	0.0235	0.1786	0.0234	0.17402	0.02385	0.18604
0.0235	0.18564	0.0235	0.18481	0.0235	0.18328	0.02386	0.19146		0.0235	0.00523	0.0235	0.00621	0.0235	0.00698	0.02386	0.00517		0.0235	0.18041	0.0235	0.1786	0.0235	0.1763	0.02386	0.18629
0.02352	0.1859	0.0235	0.18481	0.0235	0.18328	0.02388	0.19173		0.02352	0.00527	0.0235	0.00621	0.0235	0.00698	0.02388	0.00518		0.02352	0.18063	0.0235	0.1786	0.0235	0.1763	0.02388	0.18655
0.02353	0.18616	0.0235	0.18481	0.0235	0.18328	0.0239	0.192		0.02353	0.00531	0.0235	0.00621	0.0235	0.00698	0.0239	0.00518		0.02353	0.18085	0.0235	0.1786	0.0235	0.1763	0.0239	0.18682
0.02355	0.18642	0.0235	0.18481	0.0235	0.18328	0.02391	0.19227		0.02355	0.00535	0.0235	0.00621	0.0235	0.00698	0.02391	0.00519		0.02355	0.18107	0.0235	0.1786	0.0235	0.1763	0.02391	0.18709
0.02357	0.18668	0.0235	0.18636	0.0235	0.18328	0.02393	0.19254		0.02357	0.00538	0.0235	0.00776	0.0235	0.00698	0.02393	0.00519		0.02357	0.1813	0.0235	0.1786	0.0235	0.1763	0.02393	0.18735
0.02358	0.18694	0.0236	0.18636	0.0235	0.18482	0.02395	0.19281		0.02358	0.00541	0.0236	0.00776	0.0235	0.00852	0.02395	0.00519		0.02358	0.18153	0.0236	0.1786	0.0235	0.1763	0.02395	0.18762
0.0236	0.1872	0.0236	0.18636	0.0236	0.18482	0.02396	0.19308		0.0236	0.00544	0.0236	0.00545	0.0236	0.00852	0.02396	0.0052		0.0236	0.18176	0.0236	0.18091	0.0236	0.1763	0.02396	0.18788
0.02362	0.18746	0.0236	0.18636	0.0236	0.18482	0.02398	0.19335		0.02362	0.00546	0.0236	0.00545	0.0236	0.00852	0.02398	0.00521		0.02362	0.182	0.0236	0.18091	0.0236	0.1763	0.02398	0.18814
0.02363	0.18772	0.0236	0.18636	0.0236	0.18482	0.024	0.19362		0.02363	0.00548	0.0236	0.00545	0.0236	0.00852	0.024	0.00522		0.02363	0.18224	0.0236	0.18091	0.0236	0.1763	0.024	0.1884
0.02365	0.18798	0.0236	0.18636	0.0236	0.18482	0.02402	0.19389		0.02365	0.00549	0.0236	0.00545	0.0236	0.00623	0.02402	0.00523		0.02365	0.18249	0.0236	0.18091	0.0236	0.1786	0.02402	0.18866
0.02367	0.18825	0.0236	0.18792	0.0236	0.18482	0.02403	0.19416		0.02367	0.00549	0.0236	0.00701	0.0236	0.00623	0.02403	0.00525		0.02367	0.18275	0.0236	0.18091	0.0236	0.1786	0.02403	0.18891
0.02368	0.18851	0.0237	0.18792	0.0236	0.18637	0.02405	0.19443		0.02368	0.00548	0.0237	0.00701	0.0236	0.00778	0.02405	0.00526		0.02368	0.18303	0.0237	0.18091	0.0236	0.1786	0.02405	0.18917
0.0237	0.18877	0.0237	0.18792	0.0237	0.18637	0.02407	0.1947		0.0237	0.00546	0.0237	0.00701	0.0237	0.00778	0.02407	0.00528		0.0237	0.18331	0.0237	0.18091	0.0237	0.1786	0.02407	0.18943
0.02372	0.18903	0.0237	0.18792	0.0237	0.18637	0.02408	0.19497		0.02372	0.00543	0.0237	0.00701	0.0237	0.00778	0.02408	0.00529		0.02372	0.1836	0.0237	0.18091	0.0237	0.1786	0.02408	0.18968
0.02373	0.18929	0.0237	0.18792	0.0237	0.18637	0.0241	0.19524		0.02373	0.0054	0.0237	0.00468	0.0237	0.00778	0.0241	0.00531		0.02373	0.18389	0.0237	0.18324	0.0237	0.1786	0.0241	0.18994
0.02375	0.18956	0.0237	0.18792	0.0237	0.18637	0.02412	0.19552		0.02375	0.00537	0.0237	0.00468	0.0237	0.00778	0.02412	0.00533		0.02375	0.18418	0.0237	0.18324	0.0237	0.1786	0.02412	0.19019
0.02377	0.18982	0.0237	0.18949	0.0237	0.18637	0.02413	0.19579		0.02377	0.00534	0.0237	0.00625	0.0237	0.00778	0.02413	0.00535		0.02377	0.18448	0.0237	0.18324	0.0237	0.1786	0.02413	0.19044
0.02378	0.19008	0.0238	0.18949	0.0237	0.18793	0.02415	0.19606		0.02378	0.00531	0.0238	0.00625	0.0237	0.00702	0.02415	0.00537		0.02378	0.18477	0.0238	0.18324	0.0237	0.18091	0.02415	0.19069
0.0238	0.19035	0.0238	0.18949	0.0238	0.18793	0.02417	0.19633		0.0238	0.00528	0.0238	0.00625	0.0238	0.00702	0.02417	0.0054		0.0238	0.18507	0.0238	0.18324	0.0238	0.18091	0.02417	0.19093
0.02382	0.19061	0.0238	0.18949	0.0238	0.18793	0.02418	0.1966		0.02382	0.00524	0.0238	0.00625	0.0238	0.00702	0.02418	0.00543		0.02382	0.18537	0.0238	0.18324	0.0238	0.18091	0.02418	0.19117
0.02383	0.19087	0.0238	0.18949	0.0238	0.18793	0.0242	0.19688		0.02383	0.00521	0.0238	0.00625	0.0238	0.00702	0.0242	0.00547		0.02383	0.18567	0.0238	0.18324	0.0238	0.18091	0.0242	0.19141
0.02385	0.19114	0.0238	0.18949	0.0238	0.18793	0.02422	0.19715		0.02385	0.00517	0.0238	0.00625	0.0238	0.00702	0.02422	0.00551		0.02385	0.18597	0.0238	0.18324	0.0238	0.18091	0.02422	0.19164
0.02387	0.1914	0.0238	0.19107	0.0238	0.18793	0.02424	0.19742		0.02387	0.00514	0.0238	0.00549	0.0238	0.00702	0.02424	0.00554		0.02387	0.18627	0.0238	0.18558	0.0238	0.18091	0.02424	0.19188
0.02388	0.19167	0.0239	0.19107	0.0238	0.18949	0.02425	0.19769		0.02388	0.0051	0.0239	0.00549	0.0238	0.00858	0.02425	0.00559		0.02388	0.18656	0.0239	0.18558	0.0238	0.18091	0.02425	0.19211
0.0239	0.19193	0.0239	0.19107	0.0239	0.18949	0.02427	0.19797		0.0239	0.00507	0.0239	0.00549	0.0239	0.00858	0.02427	0.00564		0.0239	0.18686	0.0239	0.18558	0.0239	0.18091	0.02427	0.19233
0.02392	0.1922	0.0239	0.19107	0.0239	0.18949	0.02429	0.19824		0.02392	0.00504	0.0239	0.00549	0.0239	0.00626	0.02429	0.00569		0.02392	0.18715	0.0239	0.18558	0.0239	0.18324	0.02429	0.19255
0.02393	0.19246	0.0239	0.19107	0.0239	0.18949	0.0243	0.19851		0.02393	0.00501	0.0239	0.00549	0.0239	0.00626	0.0243	0.00575		0.02393	0.18745	0.0239	0.18558	0.0239	0.18324	0.0243	0.19277
0.02395	0.19273	0.0239	0.19107	0.0239	0.18949	0.02432	0.19879		0.02395	0.00499	0.0239	0.00549	0.0239	0.00626	0.02432	0.00582		0.02395	0.18774	0.0239	0.18558	0.0239	0.18324	0.02432	0.19297
0.02397	0.19299	0.0239	0.19265	0.0239	0.18949	0.02434	0.19906		0.02397	0.00496	0.0239	0.00707	0.0239	0.00626	0.02434	0.00588		0.02397	0.18803	0.0239	0.18558	0.0239	0.18324	0.02434	0.19318
0.02398	0.19326	0.024	0.19265	0.0239	0.19106	0.02435	0.19934		0.02398	0.00493	0.024	0.00707	0.0239	0.00783	0.02435	0.00591		0.02398	0.18832	0.024	0.18558	0.0239	0.18324	0.02435	0.19343
0.024	0.19352	0.024	0.19265	0.024	0.19106	0.02437	0.19961		0.024	0.00491	0.024	0.00471	0.024	0.00783	0.02437	0.00592		0.024	0.18861	0.024	0.18793	0.024	0.18324	0.02437	0.19369
0.02402	0.19379	0.024	0.19265	0.024	0.19106	0.02439	0.19988		0.02402	0.00489	0.024	0.00471	0.024	0.00783	0.02439	0.00593		0.02402	0.1889	0.024	0.18793	0.024	0.18324	0.02439	0.19395
0.02403	0.19406	0.024	0.19265	0.024	0.19106	0.0244	0.20016		0.02403	0.00486	0.024	0.00471	0.024	0.00783	0.0244	0.00594		0.02403	0.18919	0.024	0.18793	0.024	0.18324	0.0244	0.19421
0.02405	0.19432	0.024	0.19265	0.024	0.19106	0.02442	0.20043		0.02405	0.00484	0.024	0.00471	0.024	0.00549	0.02442	0.00595		0.02405	0.18948	0.024	0.18793	0.024	0.18558	0.02442	0.19448
0.02407	0.19459	0.024	0.19424	0.024	0.19106	0.02444	0.20071		0.02407	0.00483	0.024	0.0063	0.024	0.00549	0.02444	0.00596		0.02407	0.18976	0.024	0.18793	0.024	0.18558	0.02444	0.19475
0.02408	0.19486	0.0241	0.19424	0.024	0.19264	0.02446	0.20098		0.02408	0.00481	0.0241	0.0063	0.024	0.00707	0.02446	0.00596		0.02408	0.19005	0.0241	0.18793	0.024	0.18558	0.02446	0.19502
0.0241	0.19512	0.0241	0.19424	0.0241	0.19264	0.02447	0.20126		0.0241	0.00479	0.0241	0.0063	0.0241	0.00707	0.02447	0.00597		0.0241	0.19033	0.0241	0.18793	0.0241	0.18558	0.02447	0.19529
0.02412	0.19539	0.0241	0.19424	0.0241	0.19264	0.02449	0.20153		0.02412	0.00477	0.0241	0.0063	0.0241	0.00707	0.02449	0.00598		0.02412	0.19062	0.0241	0.18793	0.0241	0.18558	0.02449	0.19555
0.02413	0.19566	0.0241	0.19424	0.0241	0.19264	0.02451	0.20181		0.02413	0.00476	0.0241	0.00393	0.0241	0.00707	0.02451	0.00599		0.02413	0.1909	0.0241	0.19031	0.0241	0.18558	0.02451	0.19582
0.02415	0.19593	0.0241	0.19424	0.0241	0.19264	0.02452	0.20208		0.02415	0.00475	0.0241	0.00393	0.0241	0.00707	0.02452	0.00601		0.02415	0.19118	0.0241	0.19031	0.0241	0.18558	0.02452	0.19607
0.02417	0.19619	0.0241	0.19584	0.0241	0.19264	0.02454	0.20236		0.02417	0.00473	0.0241	0.00553	0.0241	0.00707	0.02454	0.00603		0.02417	0.19146	0.0241	0.19031	0.0241	0.18558	0.02454	0.19633
0.02418	0.19646	0.0242	0.19584	0.0241	0.19423	0.02456	0.20264		0.02418	0.00471	0.0242	0.00553	0.0241	0.00865	0.02456	0.00606		0.02418	0.19175	0.0242	0.19031	0.0241	0.18558	0.02456	0.19657
0.0242	0.19673	0.0242	0.19584	0.0242	0.19423	0.02457	0.20291		0.0242	0.00469	0.0242	0.00553	0.0242	0.00629	0.02457	0.00609		0.0242	0.19204	0.0242	0.19031	0.0242	0.18793	0.02457	0.19682
0.02422	0.197	0.0242	0.19584	0.0242	0.19423	0.02459	0.20319		0.02422	0.00468	0.0242	0.00553	0.0242	0.00629	0.02459	0.00612		0.02422	0.19232	0.0242	0.19031	0.0242	0.18793	0.02459	0.19707
0.02423	0.19727	0.0242	0.19584	0.0242	0.19423	0.02461	0.20346		0.02423	0.00466	0.0242	0.00553	0.0242	0.00629	0.02461	0.00616		0.02423	0.19261	0.0242	0.19031	0.0242	0.18793	0.02461	0.19731
0.02425	0.19754	0.0242	0.19584	0.0242	0.19423	0.02463	0.20374		0.02425	0.00464	0.0242	0.00553	0.0242	0.00629	0.02463	0.00619		0.02425	0.1929	0.0242	0.19031	0.0242	0.18793	0.02463	0.19755
0.02427	0.1978	0.0242	0.19745	0.0242	0.19423	0.02464	0.20402		0.02427	0.00462	0.0242	0.00475	0.0242	0.00629	0.02464	0.00622		0.02427	0.19319	0.0242	0.19269	0.0242	0.18793	0.02464	0.1978
0.02428	0.19807	0.0243	0.19745	0.0242	0.19582	0.02466	0.2043		0.02428	0.0046	0.0243	0.00475	0.0242	0.00788	0.02466	0.00624		0.02428	0.19347	0.0243	0.19269	0.0242	0.18793	0.02466	0.19805
0.0243	0.19834	0.0243	0.19745	0.0243	0.19582	0.02468	0.20457		0.0243	0.00459	0.0243	0.00475	0.0243	0.00788	0.02468	0.00626		0.0243	0.19376	0.0243	0.19269	0.0243	0.18793	0.02468	0.19831
0.02432	0.19861	0.0243	0.19745	0.0243	0.19582	0.02469	0.20485		0.02432	0.00458	0.0243	0.00475	0.0243	0.00788	0.02469	0.00628		0.02432	0.19404	0.0243	0.19269	0.0243	0.18793	0.02469	0.19857
0.02433	0.19888	0.0243	0.19745	0.0243	0.19582	0.02471	0.20513		0.02433	0.00457	0.0243	0.00475	0.0243	0.00788	0.02471	0.00631		0.02433	0.19432	0.0243	0.19269	0.0243	0.18793	0.02471	0.19882
0.02435	0.19915	0.0243	0.19745	0.0243	0.19582	0.02473	0.20541		0.02435	0.00456	0.0243	0.00475	0.0243	0.00551	0.02473	0.00633		0.02435	0.19459	0.0243	0.19269	0.0243	0.19031	0.02473	0.19908
0.02437	0.19942	0.0243	0.19906	0.0243	0.19582	0.02474	0.20568		0.02437	0.00455	0.0243	0.00636	0.0243	0.00551	0.02474	0.00635		0.02437	0.19487	0.0243	0.19269	0.0243	0.19031	0.02474	0.19933
0.02438	0.19969	0.0244	0.19906	0.0243	0.19742	0.02476	0.20596		0.02438	0.00455	0.0244	0.00636	0.0243	0.00711	0.02476	0.00637		0.02438	0.19514	0.0244	0.19269	0.0243	0.19031	0.02476	0.19959
0.0244	0.19996	0.0244	0.19906	0.0244	0.19742	0.02478	0.20624		0.0244	0.00455	0.0244	0.00636	0.0244	0.00711	0.02478	0.00638		0.0244	0.19542	0.0244	0.19269	0.0244	0.19031	0.02478	0.19986
0.02442	0.20023	0.0244	0.19906	0.0244	0.19742	0.02479	0.20652		0.02442	0.00455	0.0244	0.00396	0.0244	0.00711	0.02479	0.00638		0.02442	0.19568	0.0244	0.19509	0.0244	0.19031	0.02479	0.20014
0.02443	0.20051	0.0244	0.19906	0.0244	0.19742	0.02481	0.2068		0.02443	0.00455	0.0244	0.00396	0.0244	0.00711	0.02481	0.00637		0.02443	0.19595	0.0244	0.19509	0.0244	0.19031	0.02481	0.20043
0.02445	0.20078	0.0244	0.19906	0.0244	0.19742	0.02483	0.20708		0.02445	0.00456	0.0244	0.00396	0.0244	0.00711	0.02483	0.00636		0.02445	0.19622	0.0244	0.19509	0.0244	0.19031	0.02483	0.20072
0.02447	0.20105	0.0244	0.20068	0.0244	0.19742	0.02485	0.20736		0.02447	0.00456	0.0244	0.00558	0.0244	0.00711	0.02485	0.00634		0.02447	0.19649	0.0244	0.19509	0.0244	0.19031	0.02485	0.20101
0.02448	0.20132	0.0245	0.20068	0.0244	0.19902	0.02486	0.20763		0.02448	0.00457	0.0245	0.00558	0.0244	0.00871	0.02486	0.00632		0.02448	0.19675	0.0245	0.19509	0.0244	0.19031	0.02486	0.20132
0.0245	0.20159	0.0245	0.20068	0.0245	0.19902	0.02488	0.20791		0.0245	0.00457	0.0245	0.00558	0.0245	0.00871	0.02488	0.00629		0.0245	0.19702	0.0245	0.19509	0.0245	0.19031	0.02488	0.20163
0.02452	0.20186	0.0245	0.20068	0.0245	0.19902	0.0249	0.20819		0.02452	0.00458	0.0245	0.00558	0.0245	0.00633	0.0249	0.00626		0.02452	0.19728	0.0245	0.19509	0.0245	0.19269	0.0249	0.20194
0.02453	0.20214	0.0245	0.20068	0.0245	0.19902	0.02491	0.20847		0.02453	0.00458	0.0245	0.00558	0.0245	0.00633	0.02491	0.00622		0.02453	0.19755	0.0245	0.19509	0.0245	0.19269	0.02491	0.20225
0.02455	0.20241	0.0245	0.20068	0.0245	0.19902	0.02493	0.20875		0.02455	0.00459	0.0245	0.00558	0.0245	0.00633	0.02493	0.00618		0.02455	0.19782	0.0245	0.19509	0.0245	0.19269	0.02493	0.20257
0.02457	0.20268	0.0245	0.2023	0.0245	0.19902	0.02495	0.20904		0.02457	0.0046	0.0245	0.00721	0.0245	0.00633	0.02495	0.00614		0.02457	0.19808	0.0245	0.19509	0.0245	0.19269	0.02495	0.2029
0.02458	0.20295	0.0246	0.2023	0.0245	0.20063	0.02496	0.20932		0.02458	0.00461	0.0246	0.00479	0.0245	0.00794	0.02496	0.0061		0.02458	0.19834	0.0246	0.19751	0.0245	0.19269	0.02496	0.20322
0.0246	0.20323	0.0246	0.2023	0.0246	0.20063	0.02498	0.2096		0.0246	0.00462	0.0246	0.00479	0.0246	0.00794	0.02498	0.00605		0.0246	0.1986	0.0246	0.19751	0.0246	0.19269	0.02498	0.20354
0.02462	0.2035	0.0246	0.2023	0.0246	0.20063	0.025	0.20988		0.02462	0.00464	0.0246	0.00479	0.0246	0.00794	0.025	0.00601		0.02462	0.19886	0.0246	0.19751	0.0246	0.19269	0.025	0.20386
0.02463	0.20377	0.0246	0.2023	0.0246	0.20063	0.02501	0.21016		0.02463	0.00465	0.0246	0.00479	0.0246	0.00794	0.02501	0.00597		0.02463	0.19912	0.0246	0.19751	0.0246	0.19269	0.02501	0.20419
0.02465	0.20404	0.0246	0.2023	0.0246	0.20063	0.02503	0.21044		0.02465	0.00467	0.0246	0.00479	0.0246	0.00794	0.02503	0.00594		0.02465	0.19937	0.0246	0.19751	0.0246	0.19269	0.02503	0.2045
0.02467	0.20432	0.0246	0.20393	0.0246	0.20063	0.02505	0.21072		0.02467	0.0047	0.0246	0.00642	0.0246	0.00794	0.02505	0.00591		0.02467	0.19962	0.0246	0.19751	0.0246	0.19269	0.02505	0.20482
0.02468	0.20459	0.0247	0.20393	0.0246	0.20225	0.02507	0.211		0.02468	0.00472	0.0247	0.00642	0.0246	0.00716	0.02507	0.00587		0.02468	0.19987	0.0247	0.19751	0.0246	0.19509	0.02507	0.20513
0.0247	0.20487	0.0247	0.20393	0.0247	0.20225	0.02508	0.21129		0.0247	0.00475	0.0247	0.00642	0.0247	0.00716	0.02508	0.00585		0.0247	0.20011	0.0247	0.19751	0.0247	0.19509	0.02508	0.20544
0.02472	0.20514	0.0247	0.20393	0.0247	0.20225	0.0251	0.21157		0.02472	0.00478	0.0247	0.00642	0.0247	0.00716	0.0251	0.00581		0.02472	0.20036	0.0247	0.19751	0.0247	0.19509	0.0251	0.20575
0.02473	0.20541	0.0247	0.20393	0.0247	0.20225	0.02512	0.21185		0.02473	0.00481	0.0247	0.00642	0.0247	0.00716	0.02512	0.00578		0.02473	0.2006	0.0247	0.19751	0.0247	0.19509	0.02512	0.20607
0.02475	0.20569	0.0247	0.20393	0.0247	0.20225	0.02513	0.21213		0.02475	0.00484	0.0247	0.00399	0.0247	0.00716	0.02513	0.00575		0.02475	0.20085	0.0247	0.19994	0.0247	0.19509	0.02513	0.20639
0.02477	0.20596	0.0247	0.20557	0.0247	0.20225	0.02515	0.21242		0.02477	0.00487	0.0247	0.00563	0.0247	0.00716	0.02515	0.00572		0.02477	0.20109	0.0247	0.19994	0.0247	0.19509	0.02515	0.20669
0.02478	0.20624	0.0248	0.20557	0.0247	0.20387	0.02517	0.2127		0.02478	0.00491	0.0248	0.00563	0.0247	0.00878	0.02517	0.0057		0.02478	0.20133	0.0248	0.19994	0.0247	0.19509	0.02517	0.207
0.0248	0.20651	0.0248	0.20557	0.0248	0.20387	0.02518	0.21298		0.0248	0.00494	0.0248	0.00563	0.0248	0.00878	0.02518	0.00568		0.0248	0.20157	0.0248	0.19994	0.0248	0.19509	0.02518	0.2073
0.02482	0.20679	0.0248	0.20557	0.0248	0.20387	0.0252	0.21327		0.02482	0.00498	0.0248	0.00563	0.0248	0.00878	0.0252	0.00566		0.02482	0.20181	0.0248	0.19994	0.0248	0.19509	0.0252	0.20761
0.02483	0.20706	0.0248	0.20557	0.0248	0.20387	0.02522	0.21355		0.02483	0.00501	0.0248	0.00563	0.0248	0.00878	0.02522	0.00565		0.02483	0.20205	0.0248	0.19994	0.0248	0.19509	0.02522	0.2079
0.02485	0.20734	0.0248	0.20557	0.0248	0.20387	0.02523	0.21384		0.02485	0.00505	0.0248	0.00563	0.0248	0.00878	0.02523	0.00564		0.02485	0.20229	0.0248	0.19994	0.0248	0.19509	0.02523	0.20819
0.02487	0.20761	0.0248	0.20721	0.0248	0.20387	0.02525	0.21412		0.02487	0.00508	0.0248	0.00727	0.0248	0.00636	0.02525	0.00564		0.02487	0.20253	0.0248	0.19994	0.0248	0.19751	0.02525	0.20849
0.02488	0.20789	0.0249	0.20721	0.0248	0.2055	0.02527	0.2144		0.02488	0.00512	0.0249	0.00727	0.0248	0.00799	0.02527	0.00563		0.02488	0.20277	0.0249	0.19994	0.0248	0.19751	0.02527	0.20877
0.0249	0.20816	0.0249	0.20721	0.0249	0.2055	0.02529	0.21469		0.0249	0.00516	0.0249	0.00727	0.0249	0.00799	0.02529	0.00563		0.0249	0.203	0.0249	0.19994	0.0249	0.19751	0.02529	0.20906
0.02492	0.20844	0.0249	0.20721	0.0249	0.2055	0.0253	0.21497		0.02492	0.0052	0.0249	0.00727	0.0249	0.00799	0.0253	0.00563		0.02492	0.20324	0.0249	0.19994	0.0249	0.19751	0.0253	0.20934
0.02493	0.20872	0.0249	0.20721	0.0249	0.2055	0.02532	0.21526		0.02493	0.00524	0.0249	0.00482	0.0249	0.00799	0.02532	0.00562		0.02493	0.20348	0.0249	0.20239	0.0249	0.19751	0.02532	0.20963
0.02495	0.20899	0.0249	0.20721	0.0249	0.2055	0.02534	0.21554		0.02495	0.00527	0.0249	0.00482	0.0249	0.00799	0.02534	0.00563		0.02495	0.20372	0.0249	0.20239	0.0249	0.19751	0.02534	0.20992
0.02497	0.20927	0.0249	0.20886	0.0249	0.2055	0.02535	0.21583		0.02497	0.0053	0.0249	0.00647	0.0249	0.00799	0.02535	0.00563		0.02497	0.20396	0.0249	0.20239	0.0249	0.19751	0.02535	0.2102
0.02498	0.20955	0.025	0.20886	0.0249	0.20713	0.02537	0.21612		0.02498	0.00533	0.025	0.00647	0.0249	0.00962	0.02537	0.00562		0.02498	0.20421	0.025	0.20239	0.0249	0.19751	0.02537	0.21049
0.025	0.20982	0.025	0.20886	0.025	0.20713	0.02539	0.2164		0.025	0.00537	0.025	0.00647	0.025	0.00962	0.02539	0.00562		0.025	0.20446	0.025	0.20239	0.025	0.19751	0.02539	0.21078
0.02502	0.2101	0.025	0.20886	0.025	0.20713	0.0254	0.21669		0.02502	0.0054	0.025	0.00647	0.025	0.00962	0.0254	0.00562		0.02502	0.2047	0.025	0.20239	0.025	0.19751	0.0254	0.21107
0.02503	0.21038	0.025	0.20886	0.025	0.20713	0.02542	0.21697		0.02503	0.00542	0.025	0.00647	0.025	0.00719	0.02542	0.00562		0.02503	0.20496	0.025	0.20239	0.025	0.19994	0.02542	0.21136
0.02505	0.21065	0.025	0.20886	0.025	0.20713	0.02544	0.21726		0.02505	0.00545	0.025	0.00647	0.025	0.00719	0.02544	0.00563		0.02505	0.20521	0.025	0.20239	0.025	0.19994	0.02544	0.21163
0.02507	0.21093	0.025	0.21051	0.025	0.20713	0.02545	0.21755		0.02507	0.00547	0.025	0.00812	0.025	0.00719	0.02545	0.00564		0.02507	0.20546	0.025	0.20239	0.025	0.19994	0.02545	0.21191
0.02508	0.21121	0.0251	0.21051	0.025	0.20877	0.02547	0.21783		0.02508	0.00549	0.0251	0.00812	0.025	0.00883	0.02547	0.00565		0.02508	0.20572	0.0251	0.20239	0.025	0.19994	0.02547	0.21218
0.0251	0.21149	0.0251	0.21051	0.0251	0.20877	0.02549	0.21812		0.0251	0.00552	0.0251	0.00566	0.0251	0.00883	0.02549	0.00567		0.0251	0.20597	0.0251	0.20485	0.0251	0.19994	0.02549	0.21245
0.02512	0.21176	0.0251	0.21051	0.0251	0.20877	0.02551	0.21841		0.02512	0.00554	0.0251	0.00566	0.0251	0.00883	0.02551	0.00568		0.02512	0.20622	0.0251	0.20485	0.0251	0.19994	0.02551	0.21272
0.02513	0.21204	0.0251	0.21051	0.0251	0.20877	0.02552	0.2187		0.02513	0.00556	0.0251	0.00566	0.0251	0.00883	0.02552	0.00571		0.02513	0.20648	0.0251	0.20485	0.0251	0.19994	0.02552	0.21299
0.02515	0.21232	0.0251	0.21051	0.0251	0.20877	0.02554	0.21898		0.02515	0.00559	0.0251	0.00566	0.0251	0.00883	0.02554	0.00572		0.02515	0.20673	0.0251	0.20485	0.0251	0.19994	0.02554	0.21326
0.02517	0.2126	0.0251	0.21217	0.0251	0.20877	0.02556	0.21927		0.02517	0.00561	0.0251	0.00732	0.0251	0.00883	0.02556	0.00575		0.02517	0.20699	0.0251	0.20485	0.0251	0.19994	0.02556	0.21352
0.02518	0.21288	0.0252	0.21217	0.0251	0.21042	0.02557	0.21956		0.02518	0.00564	0.0252	0.00732	0.0251	0.00803	0.02557	0.00577		0.02518	0.20724	0.0252	0.20485	0.0251	0.20239	0.02557	0.21379
0.0252	0.21316	0.0252	0.21217	0.0252	0.21042	0.02559	0.21985		0.0252	0.00566	0.0252	0.00732	0.0252	0.00803	0.02559	0.0058		0.0252	0.20749	0.0252	0.20485	0.0252	0.20239	0.02559	0.21405
0.02522	0.21344	0.0252	0.21217	0.0252	0.21042	0.02561	0.22013		0.02522	0.00569	0.0252	0.00732	0.0252	0.00803	0.02561	0.00583		0.02522	0.20775	0.0252	0.20485	0.0252	0.20239	0.02561	0.2143
0.02523	0.21372	0.0252	0.21217	0.0252	0.21042	0.02562	0.22042		0.02523	0.00571	0.0252	0.00732	0.0252	0.00803	0.02562	0.00586		0.02523	0.20801	0.0252	0.20485	0.0252	0.20239	0.02562	0.21456
0.02525	0.21399	0.0252	0.21217	0.0252	0.21042	0.02564	0.22071		0.02525	0.00573	0.0252	0.00732	0.0252	0.00803	0.02564	0.0059		0.02525	0.20827	0.0252	0.20485	0.0252	0.20239	0.02564	0.21481
0.02527	0.21427	0.0252	0.21384	0.0252	0.21042	0.02566	0.221		0.02527	0.00575	0.0252	0.00652	0.0252	0.00803	0.02566	0.00594		0.02527	0.20852	0.0252	0.20732	0.0252	0.20239	0.02566	0.21506
0.02528	0.21455	0.0253	0.21384	0.0252	0.21207	0.02568	0.22129		0.02528	0.00577	0.0253	0.00652	0.0252	0.00968	0.02568	0.00597		0.02528	0.20878	0.0253	0.20732	0.0252	0.20239	0.02568	0.21531
0.0253	0.21483	0.0253	0.21384	0.0253	0.21207	0.02569	0.22158		0.0253	0.00579	0.0253	0.00652	0.0253	0.00968	0.02569	0.00602		0.0253	0.20905	0.0253	0.20732	0.0253	0.20239	0.02569	0.21556
0.02532	0.21511	0.0253	0.21384	0.0253	0.21207	0.02571	0.22187		0.02532	0.00581	0.0253	0.00652	0.0253	0.00722	0.02571	0.00606		0.02532	0.20931	0.0253	0.20732	0.0253	0.20485	0.02571	0.2158
0.02533	0.21539	0.0253	0.21384	0.0253	0.21207	0.02573	0.22216		0.02533	0.00581	0.0253	0.00652	0.0253	0.00722	0.02573	0.00611		0.02533	0.20958	0.0253	0.20732	0.0253	0.20485	0.02573	0.21605
0.02535	0.21567	0.0253	0.21384	0.0253	0.21207	0.02574	0.22245		0.02535	0.00582	0.0253	0.00652	0.0253	0.00722	0.02574	0.00615		0.02535	0.20986	0.0253	0.20732	0.0253	0.20485	0.02574	0.21629
0.02537	0.21596	0.0253	0.21551	0.0253	0.21207	0.02576	0.22274		0.02537	0.00581	0.0253	0.00819	0.0253	0.00722	0.02576	0.0062		0.02537	0.21015	0.0253	0.20732	0.0253	0.20485	0.02576	0.21654
0.02538	0.21624	0.0254	0.21551	0.0253	0.21373	0.02578	0.22303		0.02538	0.00579	0.0254	0.00819	0.0253	0.00888	0.02578	0.00624		0.02538	0.21045	0.0254	0.20732	0.0253	0.20485	0.02578	0.21679
0.0254	0.21652	0.0254	0.21551	0.0254	0.21373	0.02579	0.22332		0.0254	0.00576	0.0254	0.0057	0.0254	0.00888	0.02579	0.00629		0.0254	0.21076	0.0254	0.20981	0.0254	0.20485	0.02579	0.21703
0.02542	0.2168	0.0254	0.21551	0.0254	0.21373	0.02581	0.22361		0.02542	0.00573	0.0254	0.0057	0.0254	0.00888	0.02581	0.00634		0.02542	0.21106	0.0254	0.20981	0.0254	0.20485	0.02581	0.21727
0.02543	0.21708	0.0254	0.21551	0.0254	0.21373	0.02583	0.2239		0.02543	0.0057	0.0254	0.0057	0.0254	0.00888	0.02583	0.00638		0.02543	0.21138	0.0254	0.20981	0.0254	0.20485	0.02583	0.21751
0.02545	0.21736	0.0254	0.21551	0.0254	0.21373	0.02584	0.22419		0.02545	0.00567	0.0254	0.0057	0.0254	0.00641	0.02584	0.00643		0.02545	0.21169	0.0254	0.20981	0.0254	0.20732	0.02584	0.21775
0.02547	0.21764	0.0254	0.21719	0.0254	0.21373	0.02586	0.22448		0.02547	0.00564	0.0254	0.00738	0.0254	0.00641	0.02586	0.00648		0.02547	0.212	0.0254	0.20981	0.0254	0.20732	0.02586	0.218
0.02548	0.21793	0.0255	0.21719	0.0254	0.2154	0.02588	0.22477		0.02548	0.00561	0.0255	0.00738	0.0254	0.00808	0.02588	0.00653		0.02548	0.21231	0.0255	0.20981	0.0254	0.20732	0.02588	0.21824
0.0255	0.21821	0.0255	0.21719	0.0255	0.2154	0.0259	0.22506		0.0255	0.00558	0.0255	0.00738	0.0255	0.00808	0.0259	0.00658		0.0255	0.21262	0.0255	0.20981	0.0255	0.20732	0.0259	0.21848
0.02552	0.21849	0.0255	0.21719	0.0255	0.2154	0.02591	0.22535		0.02552	0.00556	0.0255	0.00487	0.0255	0.00808	0.02591	0.00662		0.02552	0.21293	0.0255	0.21232	0.0255	0.20732	0.02591	0.21873
0.02553	0.21877	0.0255	0.21719	0.0255	0.2154	0.02593	0.22564		0.02553	0.00552	0.0255	0.00487	0.0255	0.00808	0.02593	0.00667		0.02553	0.21325	0.0255	0.21232	0.0255	0.20732	0.02593	0.21897
0.02555	0.21906	0.0255	0.21719	0.0255	0.2154	0.02595	0.22593		0.02555	0.00549	0.0255	0.00487	0.0255	0.00808	0.02595	0.00672		0.02555	0.21356	0.0255	0.21232	0.0255	0.20732	0.02595	0.21921
0.02557	0.21934	0.0255	0.21888	0.0255	0.2154	0.02596	0.22623		0.02557	0.00547	0.0255	0.00656	0.0255	0.00808	0.02596	0.00677		0.02557	0.21387	0.0255	0.21232	0.0255	0.20732	0.02596	0.21946
0.02558	0.21962	0.0256	0.21888	0.0255	0.21708	0.02598	0.22652		0.02558	0.00544	0.0256	0.00656	0.0255	0.00727	0.02598	0.00681		0.02558	0.21418	0.0256	0.21232	0.0255	0.20981	0.02598	0.21971
0.0256	0.21991	0.0256	0.21888	0.0256	0.21708	0.026	0.22681		0.0256	0.00541	0.0256	0.00656	0.0256	0.00727	0.026	0.00685		0.0256	0.2145	0.0256	0.21232	0.0256	0.20981	0.026	0.21996
0.02562	0.22019	0.0256	0.21888	0.0256	0.21708	0.02601	0.2271		0.02562	0.00538	0.0256	0.00656	0.0256	0.00727	0.02601	0.00689		0.02562	0.21481	0.0256	0.21232	0.0256	0.20981	0.02601	0.22022
0.02563	0.22047	0.0256	0.21888	0.0256	0.21708	0.02603	0.22739		0.02563	0.00536	0.0256	0.00656	0.0256	0.00727	0.02603	0.00692		0.02563	0.21512	0.0256	0.21232	0.0256	0.20981	0.02603	0.22048
0.02565	0.22076	0.0256	0.21888	0.0256	0.21708	0.02605	0.22769		0.02565	0.00533	0.0256	0.00656	0.0256	0.00727	0.02605	0.00694		0.02565	0.21542	0.0256	0.21232	0.0256	0.20981	0.02605	0.22074
0.02567	0.22104	0.0256	0.22058	0.0256	0.21708	0.02606	0.22798		0.02567	0.00531	0.0256	0.00574	0.0256	0.00727	0.02606	0.00697		0.02567	0.21573	0.0256	0.21484	0.0256	0.20981	0.02606	0.22101
0.02568	0.22133	0.0257	0.22058	0.0256	0.21876	0.02608	0.22827		0.02568	0.00529	0.0257	0.00574	0.0256	0.00895	0.02608	0.00698		0.02568	0.21604	0.0257	0.21484	0.0256	0.20981	0.02608	0.22129
0.0257	0.22161	0.0257	0.22058	0.0257	0.21876	0.0261	0.22856		0.0257	0.00527	0.0257	0.00574	0.0257	0.00895	0.0261	0.007		0.0257	0.21634	0.0257	0.21484	0.0257	0.20981	0.0261	0.22156
0.02572	0.2219	0.0257	0.22058	0.0257	0.21876	0.02612	0.22886		0.02572	0.00525	0.0257	0.00574	0.0257	0.00895	0.02612	0.00701		0.02572	0.21665	0.0257	0.21484	0.0257	0.20981	0.02612	0.22185
0.02573	0.22218	0.0257	0.22058	0.0257	0.21876	0.02613	0.22915		0.02573	0.00522	0.0257	0.00574	0.0257	0.00644	0.02613	0.00702		0.02573	0.21696	0.0257	0.21484	0.0257	0.21232	0.02613	0.22213
0.02575	0.22247	0.0257	0.22058	0.0257	0.21876	0.02615	0.22944		0.02575	0.00521	0.0257	0.00574	0.0257	0.00644	0.02615	0.00703		0.02575	0.21726	0.0257	0.21484	0.0257	0.21232	0.02615	0.22242
0.02577	0.22275	0.0257	0.22228	0.0257	0.21876	0.02617	0.22974		0.02577	0.00519	0.0257	0.00744	0.0257	0.00644	0.02617	0.00704		0.02577	0.21757	0.0257	0.21484	0.0257	0.21232	0.02617	0.2227
0.02578	0.22304	0.0258	0.22228	0.0257	0.22045	0.02618	0.23003		0.02578	0.00517	0.0258	0.00744	0.0257	0.00813	0.02618	0.00704		0.02578	0.21787	0.0258	0.21484	0.0257	0.21232	0.02618	0.223
0.0258	0.22332	0.0258	0.22228	0.0258	0.22045	0.0262	0.23033		0.0258	0.00515	0.0258	0.00491	0.0258	0.00813	0.0262	0.00703		0.0258	0.21817	0.0258	0.21737	0.0258	0.21232	0.0262	0.22329
0.02582	0.22361	0.0258	0.22228	0.0258	0.22045	0.02622	0.23062		0.02582	0.00513	0.0258	0.00491	0.0258	0.00813	0.02622	0.00703		0.02582	0.21848	0.0258	0.21737	0.0258	0.21232	0.02622	0.22359
0.02583	0.2239	0.0258	0.22228	0.0258	0.22045	0.02623	0.23092		0.02583	0.00511	0.0258	0.00491	0.0258	0.00813	0.02623	0.00703		0.02583	0.21878	0.0258	0.21737	0.0258	0.21232	0.02623	0.22389
0.02585	0.22418	0.0258	0.22228	0.0258	0.22045	0.02625	0.23121		0.02585	0.0051	0.0258	0.00491	0.0258	0.00813	0.02625	0.00702		0.02585	0.21909	0.0258	0.21737	0.0258	0.21232	0.02625	0.22419
0.02587	0.22447	0.0258	0.22399	0.0258	0.22045	0.02627	0.23151		0.02587	0.00508	0.0258	0.00662	0.0258	0.00813	0.02627	0.00701		0.02587	0.21939	0.0258	0.21737	0.0258	0.21232	0.02627	0.22449
0.02588	0.22476	0.0259	0.22399	0.0258	0.22215	0.02628	0.2318		0.02588	0.00506	0.0259	0.00662	0.0258	0.00731	0.02628	0.00701		0.02588	0.2197	0.0259	0.21737	0.0258	0.21484	0.02628	0.2248
0.0259	0.22504	0.0259	0.22399	0.0259	0.22215	0.0263	0.2321		0.0259	0.00504	0.0259	0.00662	0.0259	0.00731	0.0263	0.00699		0.0259	0.22	0.0259	0.21737	0.0259	0.21484	0.0263	0.2251
0.02592	0.22533	0.0259	0.22399	0.0259	0.22215	0.02632	0.23239		0.02592	0.00502	0.0259	0.00662	0.0259	0.00731	0.02632	0.00698		0.02592	0.22031	0.0259	0.21737	0.0259	0.21484	0.02632	0.22541
0.02593	0.22562	0.0259	0.22399	0.0259	0.22215	0.02634	0.23269		0.02593	0.00501	0.0259	0.00407	0.0259	0.00731	0.02634	0.00697		0.02593	0.22061	0.0259	0.21992	0.0259	0.21484	0.02634	0.22572
0.02595	0.22591	0.0259	0.22399	0.0259	0.22215	0.02635	0.23298		0.02595	0.00499	0.0259	0.00407	0.0259	0.00731	0.02635	0.00695		0.02595	0.22091	0.0259	0.21992	0.0259	0.21484	0.02635	0.22603
0.02597	0.22619	0.0259	0.22571	0.0259	0.22215	0.02637	0.23328		0.02597	0.00498	0.0259	0.00579	0.0259	0.00731	0.02637	0.00693		0.02597	0.22121	0.0259	0.21992	0.0259	0.21484	0.02637	0.22635
0.02598	0.22648	0.026	0.22571	0.0259	0.22385	0.02639	0.23358		0.02598	0.00497	0.026	0.00579	0.0259	0.00901	0.02639	0.00692		0.02598	0.22152	0.026	0.21992	0.0259	0.21484	0.02639	0.22666
0.026	0.22677	0.026	0.22571	0.026	0.22385	0.0264	0.23387		0.026	0.00496	0.026	0.00579	0.026	0.00901	0.0264	0.00689		0.026	0.22181	0.026	0.21992	0.026	0.21484	0.0264	0.22698
0.02602	0.22706	0.026	0.22571	0.026	0.22385	0.02642	0.23417		0.02602	0.00495	0.026	0.00579	0.026	0.00901	0.02642	0.00687		0.02602	0.22211	0.026	0.21992	0.026	0.21484	0.02642	0.2273
0.02603	0.22735	0.026	0.22571	0.026	0.22385	0.02644	0.23447		0.02603	0.00494	0.026	0.00579	0.026	0.00901	0.02644	0.00685		0.02603	0.22241	0.026	0.21992	0.026	0.21484	0.02644	0.22762
0.02605	0.22764	0.026	0.22571	0.026	0.22385	0.02645	0.23476		0.02605	0.00494	0.026	0.00579	0.026	0.00648	0.02645	0.00682		0.02605	0.2227	0.026	0.21992	0.026	0.21737	0.02645	0.22794
0.02607	0.22793	0.026	0.22744	0.026	0.22385	0.02647	0.23506		0.02607	0.00494	0.026	0.00751	0.026	0.00648	0.02647	0.0068		0.02607	0.22299	0.026	0.21992	0.026	0.21737	0.02647	0.22826
0.02608	0.22821	0.0261	0.22744	0.026	0.22556	0.02649	0.23536		0.02608	0.00494	0.0261	0.00495	0.026	0.00819	0.02649	0.00679		0.02608	0.22328	0.0261	0.22249	0.026	0.21737	0.02649	0.22857
0.0261	0.2285	0.0261	0.22744	0.0261	0.22556	0.02651	0.23566		0.0261	0.00494	0.0261	0.00495	0.0261	0.00819	0.02651	0.00677		0.0261	0.22356	0.0261	0.22249	0.0261	0.21737	0.02651	0.22889
0.02612	0.22879	0.0261	0.22744	0.0261	0.22556	0.02652	0.23596		0.02612	0.00495	0.0261	0.00495	0.0261	0.00819	0.02652	0.00676		0.02612	0.22385	0.0261	0.22249	0.0261	0.21737	0.02652	0.2292
0.02613	0.22908	0.0261	0.22744	0.0261	0.22556	0.02654	0.23625		0.02613	0.00496	0.0261	0.00495	0.0261	0.00819	0.02654	0.00675		0.02613	0.22413	0.0261	0.22249	0.0261	0.21737	0.02654	0.22951
0.02615	0.22937	0.0261	0.22744	0.0261	0.22556	0.02656	0.23655		0.02615	0.00496	0.0261	0.00495	0.0261	0.00819	0.02656	0.00674		0.02615	0.22441	0.0261	0.22249	0.0261	0.21737	0.02656	0.22981
0.02617	0.22966	0.0261	0.22917	0.0261	0.22556	0.02657	0.23685		0.02617	0.00497	0.0261	0.00668	0.0261	0.00819	0.02657	0.00673		0.02617	0.22469	0.0261	0.22249	0.0261	0.21737	0.02657	0.23012
0.02618	0.22995	0.0262	0.22917	0.0261	0.22727	0.02659	0.23715		0.02618	0.00499	0.0262	0.00668	0.0261	0.0099	0.02659	0.00672		0.02618	0.22497	0.0262	0.22249	0.0261	0.21737	0.02659	0.23043
0.0262	0.23024	0.0262	0.22917	0.0262	0.22727	0.02661	0.23745		0.0262	0.005	0.0262	0.00668	0.0262	0.0099	0.02661	0.00671		0.0262	0.22525	0.0262	0.22249	0.0262	0.21737	0.02661	0.23074
0.02622	0.23053	0.0262	0.22917	0.0262	0.22727	0.02662	0.23775		0.02622	0.00501	0.0262	0.00668	0.0262	0.00735	0.02662	0.0067		0.02622	0.22552	0.0262	0.22249	0.0262	0.21992	0.02662	0.23105
0.02624	0.23083	0.0262	0.22917	0.0262	0.22727	0.02664	0.23805		0.02624	0.00503	0.0262	0.00668	0.0262	0.00735	0.02664	0.00668		0.02624	0.2258	0.0262	0.22249	0.0262	0.21992	0.02664	0.23137
0.02625	0.23112	0.0262	0.22917	0.0262	0.22727	0.02666	0.23835		0.02625	0.00505	0.0262	0.0041	0.0262	0.00735	0.02666	0.00667		0.02625	0.22607	0.0262	0.22507	0.0262	0.21992	0.02666	0.23168
0.02627	0.23141	0.0262	0.23091	0.0262	0.22727	0.02667	0.23865		0.02627	0.00507	0.0262	0.00584	0.0262	0.00735	0.02667	0.00665		0.02627	0.22634	0.0262	0.22507	0.0262	0.21992	0.02667	0.232
0.02629	0.2317	0.0263	0.23091	0.0262	0.22899	0.02669	0.23895		0.02629	0.00509	0.0263	0.00584	0.0262	0.00907	0.02669	0.00663		0.02629	0.2266	0.0263	0.22507	0.0262	0.21992	0.02669	0.23231
0.0263	0.23199	0.0263	0.23091	0.0263	0.22899	0.02671	0.23925		0.0263	0.00512	0.0263	0.00584	0.0263	0.00907	0.02671	0.00662		0.0263	0.22687	0.0263	0.22507	0.0263	0.21992	0.02671	0.23263
0.02632	0.23228	0.0263	0.23091	0.0263	0.22899	0.02673	0.23955		0.02632	0.00515	0.0263	0.00584	0.0263	0.00907	0.02673	0.0066		0.02632	0.22713	0.0263	0.22507	0.0263	0.21992	0.02673	0.23295
0.02634	0.23257	0.0263	0.23091	0.0263	0.22899	0.02674	0.23985		0.02634	0.00519	0.0263	0.00584	0.0263	0.00907	0.02674	0.00659		0.02634	0.22739	0.0263	0.22507	0.0263	0.21992	0.02674	0.23326
0.02635	0.23287	0.0263	0.23091	0.0263	0.22899	0.02676	0.24015		0.02635	0.00522	0.0263	0.00584	0.0263	0.00907	0.02676	0.00657		0.02635	0.22765	0.0263	0.22507	0.0263	0.21992	0.02676	0.23358
0.02637	0.23316	0.0263	0.23265	0.0263	0.22899	0.02678	0.24045		0.02637	0.00525	0.0263	0.00758	0.0263	0.00907	0.02678	0.00655		0.02637	0.22791	0.0263	0.22507	0.0263	0.21992	0.02678	0.2339
0.02639	0.23345	0.0264	0.23265	0.0263	0.23072	0.02679	0.24075		0.02639	0.00529	0.0264	0.00758	0.0263	0.00823	0.02679	0.00654		0.02639	0.22816	0.0264	0.22507	0.0263	0.22249	0.02679	0.23422
0.0264	0.23374	0.0264	0.23265	0.0264	0.23072	0.02681	0.24105		0.0264	0.00533	0.0264	0.00758	0.0264	0.00823	0.02681	0.00653		0.0264	0.22842	0.0264	0.22507	0.0264	0.22249	0.02681	0.23453
0.02642	0.23404	0.0264	0.23265	0.0264	0.23072	0.02683	0.24136		0.02642	0.00536	0.0264	0.00758	0.0264	0.00823	0.02683	0.00652		0.02642	0.22867	0.0264	0.22507	0.0264	0.22249	0.02683	0.23484
0.02644	0.23433	0.0264	0.23265	0.0264	0.23072	0.02684	0.24166		0.02644	0.0054	0.0264	0.00498	0.0264	0.00823	0.02684	0.00651		0.02644	0.22892	0.0264	0.22766	0.0264	0.22249	0.02684	0.23515
0.02645	0.23462	0.0264	0.23265	0.0264	0.23072	0.02686	0.24196		0.02645	0.00544	0.0264	0.00498	0.0264	0.00823	0.02686	0.0065		0.02645	0.22918	0.0264	0.22766	0.0264	0.22249	0.02686	0.23546
0.02647	0.23492	0.0264	0.2344	0.0264	0.23072	0.02688	0.24226		0.02647	0.00548	0.0264	0.00673	0.0264	0.00823	0.02688	0.00649		0.02647	0.22943	0.0264	0.22766	0.0264	0.22249	0.02688	0.23577
0.02649	0.23521	0.0265	0.2344	0.0264	0.23245	0.02689	0.24256		0.02649	0.00553	0.0265	0.00673	0.0264	0.00996	0.02689	0.00649		0.02649	0.22968	0.0265	0.22766	0.0264	0.22249	0.02689	0.23608
0.0265	0.2355	0.0265	0.2344	0.0265	0.23245	0.02691	0.24287		0.0265	0.00557	0.0265	0.00673	0.0265	0.00996	0.02691	0.00649		0.0265	0.22994	0.0265	0.22766	0.0265	0.22249	0.02691	0.23638
0.02652	0.2358	0.0265	0.2344	0.0265	0.23245	0.02693	0.24317		0.02652	0.00561	0.0265	0.00673	0.0265	0.00996	0.02693	0.00648		0.02652	0.23019	0.0265	0.22766	0.0265	0.22249	0.02693	0.23669
0.02654	0.23609	0.0265	0.2344	0.0265	0.23245	0.02695	0.24347		0.02654	0.00564	0.0265	0.00673	0.0265	0.00996	0.02695	0.00648		0.02654	0.23045	0.0265	0.22766	0.0265	0.22249	0.02695	0.237
0.02655	0.23638	0.0265	0.2344	0.0265	0.23245	0.02696	0.24378		0.02655	0.00568	0.0265	0.00673	0.0265	0.00738	0.02696	0.00647		0.02655	0.2307	0.0265	0.22766	0.0265	0.22507	0.02696	0.2373
0.02657	0.23668	0.0265	0.23615	0.0265	0.23245	0.02698	0.24408		0.02657	0.00572	0.0265	0.00848	0.0265	0.00738	0.02698	0.00647		0.02657	0.23096	0.0265	0.22766	0.0265	0.22507	0.02698	0.23761
0.02659	0.23697	0.0266	0.23615	0.0265	0.23419	0.027	0.24438		0.02659	0.00575	0.0266	0.00848	0.0265	0.00912	0.027	0.00647		0.02659	0.23122	0.0266	0.22766	0.0265	0.22507	0.027	0.23791
0.0266	0.23727	0.0266	0.23615	0.0266	0.23419	0.02701	0.24469		0.0266	0.00578	0.0266	0.00848	0.0266	0.00912	0.02701	0.00647		0.0266	0.23148	0.0266	0.22766	0.0266	0.22507	0.02701	0.23821
0.02662	0.23756	0.0266	0.23615	0.0266	0.23419	0.02703	0.24499		0.02662	0.00582	0.0266	0.00588	0.0266	0.00912	0.02703	0.00648		0.02662	0.23174	0.0266	0.23027	0.0266	0.22507	0.02703	0.23851
0.02664	0.23786	0.0266	0.23615	0.0266	0.23419	0.02705	0.2453		0.02664	0.00585	0.0266	0.00588	0.0266	0.00912	0.02705	0.00648		0.02664	0.232	0.0266	0.23027	0.0266	0.22507	0.02705	0.23882
0.02665	0.23815	0.0266	0.23615	0.0266	0.23419	0.02706	0.2456		0.02665	0.00589	0.0266	0.00588	0.0266	0.00912	0.02706	0.00648		0.02665	0.23226	0.0266	0.23027	0.0266	0.22507	0.02706	0.23912
0.02667	0.23845	0.0266	0.23791	0.0266	0.23419	0.02708	0.2459		0.02667	0.00592	0.0266	0.00764	0.0266	0.00912	0.02708	0.00649		0.02667	0.23252	0.0266	0.23027	0.0266	0.22507	0.02708	0.23941
0.02669	0.23874	0.0267	0.23791	0.0266	0.23593	0.0271	0.24621		0.02669	0.00596	0.0267	0.00764	0.0266	0.01086	0.0271	0.0065		0.02669	0.23279	0.0267	0.23027	0.0266	0.22507	0.0271	0.23971
0.0267	0.23904	0.0267	0.23791	0.0267	0.23593	0.02711	0.24651		0.0267	0.00599	0.0267	0.00764	0.0267	0.01086	0.02711	0.00651		0.0267	0.23305	0.0267	0.23027	0.0267	0.22507	0.02711	0.24
0.02672	0.23933	0.0267	0.23791	0.0267	0.23593	0.02713	0.24682		0.02672	0.00602	0.0267	0.00764	0.0267	0.00827	0.02713	0.00653		0.02672	0.23331	0.0267	0.23027	0.0267	0.22766	0.02713	0.24029
0.02674	0.23963	0.0267	0.23791	0.0267	0.23593	0.02715	0.24712		0.02674	0.00605	0.0267	0.00764	0.0267	0.00827	0.02715	0.00654		0.02674	0.23358	0.0267	0.23027	0.0267	0.22766	0.02715	0.24058
0.02675	0.23992	0.0267	0.23791	0.0267	0.23593	0.02717	0.24743		0.02675	0.00607	0.0267	0.00764	0.0267	0.00827	0.02717	0.00656		0.02675	0.23385	0.0267	0.23027	0.0267	0.22766	0.02717	0.24087
0.02677	0.24022	0.0267	0.23967	0.0267	0.23593	0.02718	0.24774		0.02677	0.0061	0.0267	0.0094	0.0267	0.00827	0.02718	0.00658		0.02677	0.23412	0.0267	0.23027	0.0267	0.22766	0.02718	0.24116
0.02679	0.24052	0.0268	0.23967	0.0267	0.23768	0.0272	0.24804		0.02679	0.00612	0.0268	0.00678	0.0267	0.01002	0.0272	0.00659		0.02679	0.2344	0.0268	0.23289	0.0267	0.22766	0.0272	0.24145
0.0268	0.24081	0.0268	0.23967	0.0268	0.23768	0.02722	0.24835		0.0268	0.00614	0.0268	0.00678	0.0268	0.01002	0.02722	0.0066		0.0268	0.23467	0.0268	0.23289	0.0268	0.22766	0.02722	0.24174
0.02682	0.24111	0.0268	0.23967	0.0268	0.23768	0.02723	0.24865		0.02682	0.00616	0.0268	0.00678	0.0268	0.01002	0.02723	0.00662		0.02682	0.23495	0.0268	0.23289	0.0268	0.22766	0.02723	0.24203
0.02684	0.24141	0.0268	0.23967	0.0268	0.23768	0.02725	0.24896		0.02684	0.00617	0.0268	0.00678	0.0268	0.01002	0.02725	0.00664		0.02684	0.23523	0.0268	0.23289	0.0268	0.22766	0.02725	0.24232
0.02685	0.2417	0.0268	0.23967	0.0268	0.23768	0.02727	0.24927		0.02685	0.00619	0.0268	0.00678	0.0268	0.00741	0.02727	0.00666		0.02685	0.23552	0.0268	0.23289	0.0268	0.23027	0.02727	0.24261
0.02687	0.242	0.0268	0.24144	0.0268	0.23768	0.02728	0.24957		0.02687	0.0062	0.0268	0.00855	0.0268	0.00741	0.02728	0.00669		0.02687	0.2358	0.0268	0.23289	0.0268	0.23027	0.02728	0.24289
0.02689	0.2423	0.0269	0.24144	0.0268	0.23944	0.0273	0.24988		0.02689	0.00621	0.0269	0.00855	0.0268	0.00917	0.0273	0.00672		0.02689	0.23609	0.0269	0.23289	0.0268	0.23027	0.0273	0.24317
0.0269	0.2426	0.0269	0.24144	0.0269	0.23944	0.02732	0.25019		0.0269	0.00621	0.0269	0.00855	0.0269	0.00917	0.02732	0.00675		0.0269	0.23638	0.0269	0.23289	0.0269	0.23027	0.02732	0.24344
0.02692	0.24289	0.0269	0.24144	0.0269	0.23944	0.02733	0.2505		0.02692	0.00622	0.0269	0.00591	0.0269	0.00917	0.02733	0.00678		0.02692	0.23668	0.0269	0.23553	0.0269	0.23027	0.02733	0.24372
0.02694	0.24319	0.0269	0.24144	0.0269	0.23944	0.02735	0.2508		0.02694	0.00622	0.0269	0.00591	0.0269	0.00917	0.02735	0.00681		0.02694	0.23697	0.0269	0.23553	0.0269	0.23027	0.02735	0.24399
0.02695	0.24349	0.0269	0.24144	0.0269	0.23944	0.02737	0.25111		0.02695	0.00622	0.0269	0.00591	0.0269	0.00917	0.02737	0.00684		0.02695	0.23727	0.0269	0.23553	0.0269	0.23027	0.02737	0.24427
0.02697	0.24379	0.0269	0.24322	0.0269	0.23944	0.02739	0.25142		0.02697	0.00621	0.0269	0.00769	0.0269	0.00917	0.02739	0.00687		0.02697	0.23757	0.0269	0.23553	0.0269	0.23027	0.02739	0.24455
0.02699	0.24409	0.027	0.24322	0.0269	0.24121	0.0274	0.25173		0.02699	0.00621	0.027	0.00769	0.0269	0.00831	0.0274	0.00689		0.02699	0.23788	0.027	0.23553	0.0269	0.23289	0.0274	0.24483
0.027	0.24439	0.027	0.24322	0.027	0.24121	0.02742	0.25204		0.027	0.0062	0.027	0.00769	0.027	0.00831	0.02742	0.00692		0.027	0.23819	0.027	0.23553	0.027	0.23289	0.02742	0.24511
0.02702	0.24469	0.027	0.24322	0.027	0.24121	0.02744	0.25234		0.02702	0.00619	0.027	0.00769	0.027	0.00831	0.02744	0.00695		0.02702	0.2385	0.027	0.23553	0.027	0.23289	0.02744	0.24539
0.02704	0.24498	0.027	0.24322	0.027	0.24121	0.02745	0.25265		0.02704	0.00617	0.027	0.00769	0.027	0.00831	0.02745	0.00698		0.02704	0.23881	0.027	0.23553	0.027	0.23289	0.02745	0.24567
0.02705	0.24528	0.027	0.24322	0.027	0.24121	0.02747	0.25296		0.02705	0.00615	0.027	0.00503	0.027	0.00831	0.02747	0.00701		0.02705	0.23913	0.027	0.23819	0.027	0.23289	0.02747	0.24595
0.02707	0.24558	0.027	0.24501	0.027	0.24121	0.02749	0.25327		0.02707	0.00613	0.027	0.00682	0.027	0.00831	0.02749	0.00704		0.02707	0.23946	0.027	0.23819	0.027	0.23289	0.02749	0.24623
0.02709	0.24588	0.0271	0.24501	0.027	0.24298	0.0275	0.25358		0.02709	0.0061	0.0271	0.00682	0.027	0.01008	0.0275	0.00708		0.02709	0.23978	0.0271	0.23819	0.027	0.23289	0.0275	0.2465
0.0271	0.24618	0.0271	0.24501	0.0271	0.24298	0.02752	0.25389		0.0271	0.00607	0.0271	0.00682	0.0271	0.01008	0.02752	0.00711		0.0271	0.24012	0.0271	0.23819	0.0271	0.23289	0.02752	0.24678
0.02712	0.24648	0.0271	0.24501	0.0271	0.24298	0.02754	0.2542		0.02712	0.00603	0.0271	0.00682	0.0271	0.01008	0.02754	0.00714		0.02712	0.24045	0.0271	0.23819	0.0271	0.23289	0.02754	0.24706
0.02714	0.24678	0.0271	0.24501	0.0271	0.24298	0.02756	0.25451		0.02714	0.00599	0.0271	0.00682	0.0271	0.00745	0.02756	0.00717		0.02714	0.24079	0.0271	0.23819	0.0271	0.23553	0.02756	0.24734
0.02715	0.24708	0.0271	0.24501	0.0271	0.24298	0.02757	0.25482		0.02715	0.00596	0.0271	0.00682	0.0271	0.00745	0.02757	0.0072		0.02715	0.24113	0.0271	0.23819	0.0271	0.23553	0.02757	0.24762
0.02717	0.24738	0.0271	0.24681	0.0271	0.24298	0.02759	0.25513		0.02717	0.00592	0.0271	0.00862	0.0271	0.00745	0.02759	0.00723		0.02717	0.24146	0.0271	0.23819	0.0271	0.23553	0.02759	0.2479
0.02719	0.24769	0.0272	0.24681	0.0271	0.24476	0.02761	0.25544		0.02719	0.00588	0.0272	0.00595	0.0271	0.00923	0.02761	0.00725		0.02719	0.2418	0.0272	0.24086	0.0271	0.23553	0.02761	0.24819
0.0272	0.24799	0.0272	0.24681	0.0272	0.24476	0.02762	0.25575		0.0272	0.00585	0.0272	0.00595	0.0272	0.00923	0.02762	0.00728		0.0272	0.24214	0.0272	0.24086	0.0272	0.23553	0.02762	0.24847
0.02722	0.24829	0.0272	0.24681	0.0272	0.24476	0.02764	0.25606		0.02722	0.00581	0.0272	0.00595	0.0272	0.00923	0.02764	0.00731		0.02722	0.24248	0.0272	0.24086	0.0272	0.23553	0.02764	0.24875
0.02724	0.24859	0.0272	0.24681	0.0272	0.24476	0.02766	0.25637		0.02724	0.00578	0.0272	0.00595	0.0272	0.00923	0.02766	0.00733		0.02724	0.24281	0.0272	0.24086	0.0272	0.23553	0.02766	0.24904
0.02725	0.24889	0.0272	0.24681	0.0272	0.24476	0.02767	0.25668		0.02725	0.00575	0.0272	0.00595	0.0272	0.00923	0.02767	0.00736		0.02725	0.24314	0.0272	0.24086	0.0272	0.23553	0.02767	0.24932
0.02727	0.24919	0.0272	0.24861	0.0272	0.24476	0.02769	0.25699		0.02727	0.00572	0.0272	0.00775	0.0272	0.00657	0.02769	0.00738		0.02727	0.24348	0.0272	0.24086	0.0272	0.23819	0.02769	0.24961
0.02729	0.2495	0.0273	0.24861	0.0272	0.24655	0.02771	0.2573		0.02729	0.00569	0.0273	0.00775	0.0272	0.00836	0.02771	0.00741		0.02729	0.2438	0.0273	0.24086	0.0272	0.23819	0.02771	0.24989
0.0273	0.2498	0.0273	0.24861	0.0273	0.24655	0.02772	0.25761		0.0273	0.00567	0.0273	0.00775	0.0273	0.00836	0.02772	0.00743		0.0273	0.24413	0.0273	0.24086	0.0273	0.23819	0.02772	0.25018
0.02732	0.2501	0.0273	0.24861	0.0273	0.24655	0.02774	0.25792		0.02732	0.00565	0.0273	0.00507	0.0273	0.00836	0.02774	0.00746		0.02732	0.24446	0.0273	0.24354	0.0273	0.23819	0.02774	0.25047
0.02734	0.2504	0.0273	0.24861	0.0273	0.24655	0.02776	0.25824		0.02734	0.00562	0.0273	0.00507	0.0273	0.00836	0.02776	0.00748		0.02734	0.24478	0.0273	0.24354	0.0273	0.23819	0.02776	0.25076
0.02735	0.25071	0.0273	0.24861	0.0273	0.24655	0.02778	0.25855		0.02735	0.0056	0.0273	0.00507	0.0273	0.00836	0.02778	0.0075		0.02735	0.24511	0.0273	0.24354	0.0273	0.23819	0.02778	0.25105
0.02737	0.25101	0.0273	0.25042	0.0273	0.24655	0.02779	0.25886		0.02737	0.00558	0.0273	0.00688	0.0273	0.00836	0.02779	0.00752		0.02737	0.24543	0.0273	0.24354	0.0273	0.23819	0.02779	0.25134
0.02739	0.25131	0.0274	0.25042	0.0273	0.24834	0.02781	0.25917		0.02739	0.00556	0.0274	0.00688	0.0273	0.01015	0.02781	0.00754		0.02739	0.24575	0.0274	0.24354	0.0273	0.23819	0.02781	0.25163
0.0274	0.25162	0.0274	0.25042	0.0274	0.24834	0.02783	0.25949		0.0274	0.00555	0.0274	0.00688	0.0274	0.01015	0.02783	0.00756		0.0274	0.24607	0.0274	0.24354	0.0274	0.23819	0.02783	0.25192
0.02742	0.25192	0.0274	0.25042	0.0274	0.24834	0.02784	0.2598		0.02742	0.00553	0.0274	0.00688	0.0274	0.00748	0.02784	0.00758		0.02742	0.24639	0.0274	0.24354	0.0274	0.24086	0.02784	0.25222
0.02744	0.25223	0.0274	0.25042	0.0274	0.24834	0.02786	0.26011		0.02744	0.00552	0.0274	0.00688	0.0274	0.00748	0.02786	0.0076		0.02744	0.24671	0.0274	0.24354	0.0274	0.24086	0.02786	0.25251
0.02745	0.25253	0.0274	0.25042	0.0274	0.24834	0.02788	0.26042		0.02745	0.0055	0.0274	0.00688	0.0274	0.00748	0.02788	0.00762		0.02745	0.24703	0.0274	0.24354	0.0274	0.24086	0.02788	0.2528
0.02747	0.25283	0.0274	0.25224	0.0274	0.24834	0.02789	0.26074		0.02747	0.00549	0.0274	0.006	0.0274	0.00748	0.02789	0.00765		0.02747	0.24734	0.0274	0.24624	0.0274	0.24086	0.02789	0.25309
0.02749	0.25314	0.0275	0.25224	0.0274	0.25014	0.02791	0.26105		0.02749	0.00548	0.0275	0.006	0.0274	0.00928	0.02791	0.00767		0.02749	0.24766	0.0275	0.24624	0.0274	0.24086	0.02791	0.25338
0.0275	0.25344	0.0275	0.25224	0.0275	0.25014	0.02793	0.26136		0.0275	0.00547	0.0275	0.006	0.0275	0.00928	0.02793	0.00768		0.0275	0.24797	0.0275	0.24624	0.0275	0.24086	0.02793	0.25369
0.02752	0.25375	0.0275	0.25224	0.0275	0.25014	0.02794	0.26168		0.02752	0.00546	0.0275	0.006	0.0275	0.00928	0.02794	0.00768		0.02752	0.24829	0.0275	0.24624	0.0275	0.24086	0.02794	0.254
0.02754	0.25405	0.0275	0.25224	0.0275	0.25014	0.02796	0.26199		0.02754	0.00545	0.0275	0.006	0.0275	0.00928	0.02796	0.00768		0.02754	0.2486	0.0275	0.24624	0.0275	0.24086	0.02796	0.25431
0.02755	0.25436	0.0275	0.25224	0.0275	0.25014	0.02798	0.26231		0.02755	0.00545	0.0275	0.006	0.0275	0.00928	0.02798	0.00768		0.02755	0.24891	0.0275	0.24624	0.0275	0.24086	0.02798	0.25462
0.02757	0.25466	0.0275	0.25406	0.0275	0.25014	0.028	0.26262		0.02757	0.00544	0.0275	0.00782	0.0275	0.0066	0.028	0.00768		0.02757	0.24922	0.0275	0.24624	0.0275	0.24354	0.028	0.25494
0.02759	0.25497	0.0276	0.25406	0.0275	0.25195	0.02801	0.26294		0.02759	0.00544	0.0276	0.00782	0.0275	0.00841	0.02801	0.00767		0.02759	0.24953	0.0276	0.24624	0.0275	0.24354	0.02801	0.25526
0.0276	0.25528	0.0276	0.25406	0.0276	0.25195	0.02803	0.26325		0.0276	0.00544	0.0276	0.00782	0.0276	0.00841	0.02803	0.00766		0.0276	0.24984	0.0276	0.24624	0.0276	0.24354	0.02803	0.25559
0.02762	0.25558	0.0276	0.25406	0.0276	0.25195	0.02805	0.26356		0.02762	0.00544	0.0276	0.0051	0.0276	0.00841	0.02805	0.00766		0.02762	0.25014	0.0276	0.24895	0.0276	0.24354	0.02805	0.25591
0.02764	0.25589	0.0276	0.25406	0.0276	0.25195	0.02806	0.26388		0.02764	0.00545	0.0276	0.0051	0.0276	0.00841	0.02806	0.00765		0.02764	0.25044	0.0276	0.24895	0.0276	0.24354	0.02806	0.25623
0.02765	0.2562	0.0276	0.25406	0.0276	0.25195	0.02808	0.2642		0.02765	0.00545	0.0276	0.0051	0.0276	0.00841	0.02808	0.00764		0.02765	0.25074	0.0276	0.24895	0.0276	0.24354	0.02808	0.25656
0.02767	0.2565	0.0276	0.25589	0.0276	0.25195	0.0281	0.26451		0.02767	0.00546	0.0276	0.00693	0.0276	0.00841	0.0281	0.00762		0.02767	0.25104	0.0276	0.24895	0.0276	0.24354	0.0281	0.25689
0.02769	0.25681	0.0277	0.25589	0.0276	0.25376	0.02811	0.26483		0.02769	0.00547	0.0277	0.00693	0.0276	0.01022	0.02811	0.0076		0.02769	0.25134	0.0277	0.24895	0.0276	0.24354	0.02811	0.25722
0.0277	0.25712	0.0277	0.25589	0.0277	0.25376	0.02813	0.26514		0.0277	0.00548	0.0277	0.00693	0.0277	0.01022	0.02813	0.00758		0.0277	0.25164	0.0277	0.24895	0.0277	0.24354	0.02813	0.25756
0.02772	0.25742	0.0277	0.25589	0.0277	0.25376	0.02815	0.26546		0.02772	0.00549	0.0277	0.00693	0.0277	0.01022	0.02815	0.00756		0.02772	0.25194	0.0277	0.24895	0.0277	0.24354	0.02815	0.2579
0.02774	0.25773	0.0277	0.25589	0.0277	0.25376	0.02816	0.26578		0.02774	0.0055	0.0277	0.00693	0.0277	0.00752	0.02816	0.00754		0.02774	0.25223	0.0277	0.24895	0.0277	0.24624	0.02816	0.25823
0.02775	0.25804	0.0277	0.25589	0.0277	0.25376	0.02818	0.26609		0.02775	0.00551	0.0277	0.00693	0.0277	0.00752	0.02818	0.00752		0.02775	0.25253	0.0277	0.24895	0.0277	0.24624	0.02818	0.25857
0.02777	0.25835	0.0277	0.25773	0.0277	0.25376	0.0282	0.26641		0.02777	0.00552	0.0277	0.00605	0.0277	0.00752	0.0282	0.00749		0.02777	0.25283	0.0277	0.25168	0.0277	0.24624	0.0282	0.25892
0.02779	0.25865	0.0278	0.25773	0.0277	0.25558	0.02822	0.26673		0.02779	0.00553	0.0278	0.00605	0.0277	0.00934	0.02822	0.00746		0.02779	0.25312	0.0278	0.25168	0.0277	0.24624	0.02822	0.25926
0.0278	0.25896	0.0278	0.25773	0.0278	0.25558	0.02823	0.26704		0.0278	0.00555	0.0278	0.00605	0.0278	0.00934	0.02823	0.00744		0.0278	0.25342	0.0278	0.25168	0.0278	0.24624	0.02823	0.25961
0.02782	0.25927	0.0278	0.25773	0.0278	0.25558	0.02825	0.26736		0.02782	0.00556	0.0278	0.00605	0.0278	0.00934	0.02825	0.00741		0.02782	0.25371	0.0278	0.25168	0.0278	0.24624	0.02825	0.25995
0.02784	0.25958	0.0278	0.25773	0.0278	0.25558	0.02827	0.26768		0.02784	0.00558	0.0278	0.00605	0.0278	0.00934	0.02827	0.00738		0.02784	0.254	0.0278	0.25168	0.0278	0.24624	0.02827	0.2603
0.02785	0.25989	0.0278	0.25773	0.0278	0.25558	0.02828	0.268		0.02785	0.00559	0.0278	0.00605	0.0278	0.00934	0.02828	0.00735		0.02785	0.25429	0.0278	0.25168	0.0278	0.24624	0.02828	0.26065
0.02787	0.2602	0.0278	0.25957	0.0278	0.25558	0.0283	0.26831		0.02787	0.00561	0.0278	0.00789	0.0278	0.00934	0.0283	0.00732		0.02787	0.25459	0.0278	0.25168	0.0278	0.24624	0.0283	0.261
0.02789	0.26051	0.0279	0.25957	0.0278	0.2574	0.02832	0.26863		0.02789	0.00563	0.0279	0.00789	0.0278	0.01117	0.02832	0.00728		0.02789	0.25488	0.0279	0.25168	0.0278	0.24624	0.02832	0.26135
0.0279	0.26081	0.0279	0.25957	0.0279	0.2574	0.02833	0.26895		0.0279	0.00565	0.0279	0.00789	0.0279	0.00845	0.02833	0.00724		0.0279	0.25516	0.0279	0.25168	0.0279	0.24895	0.02833	0.26171
0.02792	0.26112	0.0279	0.25957	0.0279	0.2574	0.02835	0.26927		0.02792	0.00567	0.0279	0.00789	0.0279	0.00845	0.02835	0.00721		0.02792	0.25545	0.0279	0.25168	0.0279	0.24895	0.02835	0.26206
0.02794	0.26143	0.0279	0.25957	0.0279	0.2574	0.02837	0.26959		0.02794	0.0057	0.0279	0.00514	0.0279	0.00845	0.02837	0.00718		0.02794	0.25574	0.0279	0.25442	0.0279	0.24895	0.02837	0.26241
0.02795	0.26174	0.0279	0.25957	0.0279	0.2574	0.02839	0.26991		0.02795	0.00572	0.0279	0.00514	0.0279	0.00845	0.02839	0.00715		0.02795	0.25602	0.0279	0.25442	0.0279	0.24895	0.02839	0.26276
0.02797	0.26205	0.0279	0.26142	0.0279	0.2574	0.0284	0.27023		0.02797	0.00575	0.0279	0.00699	0.0279	0.00845	0.0284	0.00712		0.02797	0.2563	0.0279	0.25442	0.0279	0.24895	0.0284	0.26311
0.02799	0.26236	0.028	0.26142	0.0279	0.25923	0.02842	0.27055		0.02799	0.00578	0.028	0.00699	0.0279	0.01028	0.02842	0.00709		0.02799	0.25658	0.028	0.25442	0.0279	0.24895	0.02842	0.26346
0.028	0.26267	0.028	0.26142	0.028	0.25923	0.02844	0.27087		0.028	0.00581	0.028	0.00699	0.028	0.01028	0.02844	0.00707		0.028	0.25687	0.028	0.25442	0.028	0.24895	0.02844	0.2638
0.02802	0.26298	0.028	0.26142	0.028	0.25923	0.02845	0.27119		0.02802	0.00584	0.028	0.00699	0.028	0.01028	0.02845	0.00704		0.02802	0.25714	0.028	0.25442	0.028	0.24895	0.02845	0.26414
0.02804	0.26329	0.028	0.26142	0.028	0.25923	0.02847	0.27151		0.02804	0.00587	0.028	0.00699	0.028	0.01028	0.02847	0.00702		0.02804	0.25742	0.028	0.25442	0.028	0.24895	0.02847	0.26449
0.02805	0.26361	0.028	0.26142	0.028	0.25923	0.02849	0.27183		0.02805	0.00591	0.028	0.00699	0.028	0.01028	0.02849	0.007		0.02805	0.2577	0.028	0.25442	0.028	0.24895	0.02849	0.26483
0.02807	0.26392	0.028	0.26327	0.028	0.25923	0.0285	0.27215		0.02807	0.00594	0.028	0.00884	0.028	0.00755	0.0285	0.00698		0.02807	0.25797	0.028	0.25442	0.028	0.25168	0.0285	0.26516
0.02809	0.26423	0.0281	0.26327	0.028	0.26107	0.02852	0.27247		0.02809	0.00598	0.0281	0.00884	0.028	0.00939	0.02852	0.00697		0.02809	0.25825	0.0281	0.25442	0.028	0.25168	0.02852	0.2655
0.0281	0.26454	0.0281	0.26327	0.0281	0.26107	0.02854	0.27279		0.0281	0.00601	0.0281	0.00884	0.0281	0.00939	0.02854	0.00695		0.0281	0.25853	0.0281	0.25442	0.0281	0.25168	0.02854	0.26584
0.02812	0.26485	0.0281	0.26327	0.0281	0.26107	0.02855	0.27311		0.02812	0.00605	0.0281	0.00608	0.0281	0.00939	0.02855	0.00694		0.02812	0.2588	0.0281	0.25718	0.0281	0.25168	0.02855	0.26617
0.02814	0.26516	0.0281	0.26327	0.0281	0.26107	0.02857	0.27343		0.02814	0.00608	0.0281	0.00608	0.0281	0.00939	0.02857	0.00693		0.02814	0.25908	0.0281	0.25718	0.0281	0.25168	0.02857	0.2665
0.02815	0.26547	0.0281	0.26327	0.0281	0.26107	0.02859	0.27375		0.02815	0.00611	0.0281	0.00608	0.0281	0.00939	0.02859	0.00693		0.02815	0.25936	0.0281	0.25718	0.0281	0.25168	0.02859	0.26683
0.02817	0.26578	0.0281	0.26513	0.0281	0.26107	0.02861	0.27408		0.02817	0.00615	0.0281	0.00794	0.0281	0.00939	0.02861	0.00692		0.02817	0.25964	0.0281	0.25718	0.0281	0.25168	0.02861	0.26715
0.02819	0.2661	0.0282	0.26513	0.0281	0.26291	0.02862	0.2744		0.02819	0.00618	0.0282	0.00794	0.0281	0.01123	0.02862	0.00692		0.02819	0.25992	0.0282	0.25718	0.0281	0.25168	0.02862	0.26748
0.0282	0.26641	0.0282	0.26513	0.0282	0.26291	0.02864	0.27472		0.0282	0.00621	0.0282	0.00794	0.0282	0.01123	0.02864	0.00692		0.0282	0.26019	0.0282	0.25718	0.0282	0.25168	0.02864	0.2678
0.02822	0.26672	0.0282	0.26513	0.0282	0.26291	0.02866	0.27504		0.02822	0.00625	0.0282	0.00794	0.0282	0.01123	0.02866	0.00693		0.02822	0.26048	0.0282	0.25718	0.0282	0.25168	0.02866	0.26811
0.02824	0.26703	0.0282	0.26513	0.0282	0.26291	0.02867	0.27536		0.02824	0.00628	0.0282	0.00794	0.0282	0.01123	0.02867	0.00694		0.02824	0.26076	0.0282	0.25718	0.0282	0.25168	0.02867	0.26843
0.02825	0.26735	0.0282	0.26513	0.0282	0.26291	0.02869	0.27569		0.02825	0.00631	0.0282	0.00794	0.0282	0.00849	0.02869	0.00695		0.02825	0.26104	0.0282	0.25718	0.0282	0.25442	0.02869	0.26874
0.02827	0.26766	0.0282	0.26699	0.0282	0.26291	0.02871	0.27601		0.02827	0.00634	0.0282	0.00981	0.0282	0.00849	0.02871	0.00697		0.02827	0.26132	0.0282	0.25718	0.0282	0.25442	0.02871	0.26904
0.02829	0.26797	0.0283	0.26699	0.0282	0.26476	0.02872	0.27633		0.02829	0.00637	0.0283	0.00704	0.0282	0.01034	0.02872	0.00698		0.02829	0.2616	0.0283	0.25995	0.0282	0.25442	0.02872	0.26935
0.0283	0.26829	0.0283	0.26699	0.0283	0.26476	0.02874	0.27666		0.0283	0.0064	0.0283	0.00704	0.0283	0.01034	0.02874	0.007		0.0283	0.26188	0.0283	0.25995	0.0283	0.25442	0.02874	0.26965
0.02832	0.2686	0.0283	0.26699	0.0283	0.26476	0.02876	0.27698		0.02832	0.00644	0.0283	0.00704	0.0283	0.01034	0.02876	0.00703		0.02832	0.26216	0.0283	0.25995	0.0283	0.25442	0.02876	0.26995
0.02834	0.26891	0.0283	0.26699	0.0283	0.26476	0.02877	0.2773		0.02834	0.00647	0.0283	0.00704	0.0283	0.01034	0.02877	0.00705		0.02834	0.26245	0.0283	0.25995	0.0283	0.25442	0.02877	0.27025
0.02835	0.26923	0.0283	0.26699	0.0283	0.26476	0.02879	0.27763		0.02835	0.00649	0.0283	0.00704	0.0283	0.01034	0.02879	0.00708		0.02835	0.26273	0.0283	0.25995	0.0283	0.25442	0.02879	0.27055
0.02837	0.26954	0.0283	0.26886	0.0283	0.26476	0.02881	0.27795		0.02837	0.00652	0.0283	0.00891	0.0283	0.01034	0.02881	0.00711		0.02837	0.26302	0.0283	0.25995	0.0283	0.25442	0.02881	0.27084
0.02839	0.26985	0.0284	0.26886	0.0283	0.26662	0.02883	0.27828		0.02839	0.00654	0.0284	0.00891	0.0283	0.00944	0.02883	0.00714		0.02839	0.26331	0.0284	0.25995	0.0283	0.25718	0.02883	0.27113
0.0284	0.27017	0.0284	0.26886	0.0284	0.26662	0.02884	0.2786		0.0284	0.00656	0.0284	0.00891	0.0284	0.00944	0.02884	0.00718		0.0284	0.26361	0.0284	0.25995	0.0284	0.25718	0.02884	0.27142
0.02842	0.27048	0.0284	0.26886	0.0284	0.26662	0.02886	0.27892		0.02842	0.00657	0.0284	0.00891	0.0284	0.00944	0.02886	0.00721		0.02842	0.26392	0.0284	0.25995	0.0284	0.25718	0.02886	0.27171
0.02844	0.2708	0.0284	0.26886	0.0284	0.26662	0.02888	0.27925		0.02844	0.00658	0.0284	0.00612	0.0284	0.00944	0.02888	0.00725		0.02844	0.26422	0.0284	0.26274	0.0284	0.25718	0.02888	0.272
0.02845	0.27111	0.0284	0.26886	0.0284	0.26662	0.02889	0.27957		0.02845	0.00658	0.0284	0.00612	0.0284	0.00944	0.02889	0.00729		0.02845	0.26453	0.0284	0.26274	0.0284	0.25718	0.02889	0.27229
0.02847	0.27143	0.0284	0.27074	0.0284	0.26662	0.02891	0.2799		0.02847	0.00658	0.0284	0.008	0.0284	0.00944	0.02891	0.00733		0.02847	0.26485	0.0284	0.26274	0.0284	0.25718	0.02891	0.27257
0.02849	0.27174	0.0285	0.27074	0.0284	0.26848	0.02893	0.28022		0.02849	0.00658	0.0285	0.008	0.0284	0.0113	0.02893	0.00737		0.02849	0.26516	0.0285	0.26274	0.0284	0.25718	0.02893	0.27286
0.0285	0.27206	0.0285	0.27074	0.0285	0.26848	0.02894	0.28055		0.0285	0.00658	0.0285	0.008	0.0285	0.0113	0.02894	0.00741		0.0285	0.26548	0.0285	0.26274	0.0285	0.25718	0.02894	0.27314
0.02852	0.27237	0.0285	0.27074	0.0285	0.26848	0.02896	0.28087		0.02852	0.00657	0.0285	0.008	0.0285	0.0113	0.02896	0.00745		0.02852	0.2658	0.0285	0.26274	0.0285	0.25718	0.02896	0.27343
0.02854	0.27269	0.0285	0.27074	0.0285	0.26848	0.02898	0.2812		0.02854	0.00657	0.0285	0.008	0.0285	0.00853	0.02898	0.00749		0.02854	0.26612	0.0285	0.26274	0.0285	0.25995	0.02898	0.27371
0.02855	0.27301	0.0285	0.27074	0.0285	0.26848	0.02899	0.28153		0.02855	0.00656	0.0285	0.008	0.0285	0.00853	0.02899	0.00753		0.02855	0.26644	0.0285	0.26274	0.0285	0.25995	0.02899	0.274
0.02857	0.27332	0.0285	0.27263	0.0285	0.26848	0.02901	0.28185		0.02857	0.00656	0.0285	0.00709	0.0285	0.00853	0.02901	0.00756		0.02857	0.26676	0.0285	0.26554	0.0285	0.25995	0.02901	0.27429
0.02859	0.27364	0.0286	0.27263	0.0285	0.27035	0.02903	0.28218		0.02859	0.00656	0.0286	0.00709	0.0285	0.0104	0.02903	0.0076		0.02859	0.26708	0.0286	0.26554	0.0285	0.25995	0.02903	0.27457
0.0286	0.27395	0.0286	0.27263	0.0286	0.27035	0.02905	0.28251		0.0286	0.00655	0.0286	0.00709	0.0286	0.0104	0.02905	0.00764		0.0286	0.2674	0.0286	0.26554	0.0286	0.25995	0.02905	0.27486
0.02862	0.27427	0.0286	0.27263	0.0286	0.27035	0.02906	0.28283		0.02862	0.00655	0.0286	0.00709	0.0286	0.0104	0.02906	0.00768		0.02862	0.26772	0.0286	0.26554	0.0286	0.25995	0.02906	0.27515
0.02864	0.27459	0.0286	0.27263	0.0286	0.27035	0.02908	0.28316		0.02864	0.00654	0.0286	0.00709	0.0286	0.0104	0.02908	0.00772		0.02864	0.26805	0.0286	0.26554	0.0286	0.25995	0.02908	0.27544
0.02865	0.27491	0.0286	0.27263	0.0286	0.27035	0.0291	0.28349		0.02865	0.00653	0.0286	0.00709	0.0286	0.0104	0.0291	0.00776		0.02865	0.26838	0.0286	0.26554	0.0286	0.25995	0.0291	0.27573
0.02867	0.27522	0.0286	0.27452	0.0286	0.27035	0.02911	0.28381		0.02867	0.00651	0.0286	0.00898	0.0286	0.00761	0.02911	0.0078		0.02867	0.26871	0.0286	0.26554	0.0286	0.26274	0.02911	0.27602
0.02869	0.27554	0.0287	0.27452	0.0286	0.27223	0.02913	0.28414		0.02869	0.0065	0.0287	0.00898	0.0286	0.00949	0.02913	0.00783		0.02869	0.26904	0.0287	0.26554	0.0286	0.26274	0.02913	0.27631
0.0287	0.27586	0.0287	0.27452	0.0287	0.27223	0.02915	0.28447		0.0287	0.00648	0.0287	0.00898	0.0287	0.00949	0.02915	0.00787		0.0287	0.26938	0.0287	0.26554	0.0287	0.26274	0.02915	0.2766
0.02872	0.27618	0.0287	0.27452	0.0287	0.27223	0.02916	0.28479		0.02872	0.00646	0.0287	0.00616	0.0287	0.00949	0.02916	0.0079		0.02872	0.26971	0.0287	0.26836	0.0287	0.26274	0.02916	0.2769
0.02874	0.27649	0.0287	0.27452	0.0287	0.27223	0.02918	0.28512		0.02874	0.00644	0.0287	0.00616	0.0287	0.00949	0.02918	0.00793		0.02874	0.27005	0.0287	0.26836	0.0287	0.26274	0.02918	0.27719
0.02875	0.27681	0.0287	0.27452	0.0287	0.27223	0.0292	0.28545		0.02875	0.00642	0.0287	0.00616	0.0287	0.00949	0.0292	0.00795		0.02875	0.27039	0.0287	0.26836	0.0287	0.26274	0.0292	0.2775
0.02877	0.27713	0.0287	0.27642	0.0287	0.27223	0.02921	0.28578		0.02877	0.00641	0.0287	0.00806	0.0287	0.00949	0.02921	0.00798		0.02877	0.27072	0.0287	0.26836	0.0287	0.26274	0.02921	0.2778
0.02879	0.27745	0.0288	0.27642	0.0287	0.27412	0.02923	0.28611		0.02879	0.00639	0.0288	0.00806	0.0287	0.01138	0.02923	0.00801		0.02879	0.27106	0.0288	0.26836	0.0287	0.26274	0.02923	0.2781
0.0288	0.27777	0.0288	0.27642	0.0288	0.27412	0.02925	0.28644		0.0288	0.00637	0.0288	0.00806	0.0288	0.00857	0.02925	0.00803		0.0288	0.27139	0.0288	0.26836	0.0288	0.26554	0.02925	0.27841
0.02882	0.27809	0.0288	0.27642	0.0288	0.27412	0.02927	0.28676		0.02882	0.00636	0.0288	0.00806	0.0288	0.00857	0.02927	0.00805		0.02882	0.27173	0.0288	0.26836	0.0288	0.26554	0.02927	0.27871
0.02884	0.27841	0.0288	0.27642	0.0288	0.27412	0.02928	0.28709		0.02884	0.00634	0.0288	0.00806	0.0288	0.00857	0.02928	0.00807		0.02884	0.27207	0.0288	0.26836	0.0288	0.26554	0.02928	0.27902
0.02885	0.27873	0.0288	0.27642	0.0288	0.27412	0.0293	0.28742		0.02885	0.00632	0.0288	0.00523	0.0288	0.00857	0.0293	0.00809		0.02885	0.27241	0.0288	0.27119	0.0288	0.26554	0.0293	0.27933
0.02887	0.27905	0.0288	0.27833	0.0288	0.27412	0.02932	0.28775		0.02887	0.0063	0.0288	0.00714	0.0288	0.00857	0.02932	0.0081		0.02887	0.27274	0.0288	0.27119	0.0288	0.26554	0.02932	0.27965
0.02889	0.27937	0.0289	0.27833	0.0288	0.27601	0.02933	0.28808		0.02889	0.00628	0.0289	0.00714	0.0288	0.01046	0.02933	0.00811		0.02889	0.27309	0.0289	0.27119	0.0288	0.26554	0.02933	0.27997
0.0289	0.27969	0.0289	0.27833	0.0289	0.27601	0.02935	0.28841		0.0289	0.00626	0.0289	0.00714	0.0289	0.01046	0.02935	0.00812		0.0289	0.27343	0.0289	0.27119	0.0289	0.26554	0.02935	0.28029
0.02892	0.28001	0.0289	0.27833	0.0289	0.27601	0.02937	0.28874		0.02892	0.00624	0.0289	0.00714	0.0289	0.01046	0.02937	0.00812		0.02892	0.27376	0.0289	0.27119	0.0289	0.26554	0.02937	0.28062
0.02894	0.28033	0.0289	0.27833	0.0289	0.27601	0.02938	0.28907		0.02894	0.00622	0.0289	0.00714	0.0289	0.01046	0.02938	0.00812		0.02894	0.27411	0.0289	0.27119	0.0289	0.26554	0.02938	0.28095
0.02895	0.28065	0.0289	0.27833	0.0289	0.27601	0.0294	0.2894		0.02895	0.0062	0.0289	0.00714	0.0289	0.00765	0.0294	0.0081		0.02895	0.27445	0.0289	0.27119	0.0289	0.26836	0.0294	0.2813
0.02897	0.28097	0.0289	0.28025	0.0289	0.27601	0.02942	0.28973		0.02897	0.00618	0.0289	0.00905	0.0289	0.00765	0.02942	0.00807		0.02897	0.27479	0.0289	0.27119	0.0289	0.26836	0.02942	0.28166
0.02899	0.28129	0.029	0.28025	0.0289	0.27791	0.02944	0.29006		0.02899	0.00616	0.029	0.0062	0.0289	0.00955	0.02944	0.00803		0.02899	0.27513	0.029	0.27404	0.0289	0.26836	0.02944	0.28203
0.029	0.28161	0.029	0.28025	0.029	0.27791	0.02945	0.29039		0.029	0.00613	0.029	0.0062	0.029	0.00955	0.02945	0.00798		0.029	0.27548	0.029	0.27404	0.029	0.26836	0.02945	0.28241
0.02902	0.28193	0.029	0.28025	0.029	0.27791	0.02947	0.29072		0.02902	0.00612	0.029	0.0062	0.029	0.00955	0.02947	0.00793		0.02902	0.27582	0.029	0.27404	0.029	0.26836	0.02947	0.28279
0.02904	0.28225	0.029	0.28025	0.029	0.27791	0.02949	0.29105		0.02904	0.00609	0.029	0.0062	0.029	0.00955	0.02949	0.00788		0.02904	0.27616	0.029	0.27404	0.029	0.26836	0.02949	0.28317
0.02905	0.28258	0.029	0.28025	0.029	0.27791	0.0295	0.29139		0.02905	0.00607	0.029	0.0062	0.029	0.00955	0.0295	0.00783		0.02905	0.2765	0.029	0.27404	0.029	0.26836	0.0295	0.28356
0.02907	0.2829	0.029	0.28217	0.029	0.27791	0.02952	0.29172		0.02907	0.00605	0.029	0.00812	0.029	0.00955	0.02952	0.00778		0.02907	0.27685	0.029	0.27404	0.029	0.26836	0.02952	0.28394
0.02909	0.28322	0.0291	0.28217	0.029	0.27981	0.02954	0.29205		0.02909	0.00604	0.0291	0.00812	0.029	0.01145	0.02954	0.00773		0.02909	0.27718	0.0291	0.27404	0.029	0.26836	0.02954	0.28432
0.0291	0.28354	0.0291	0.28217	0.0291	0.27981	0.02955	0.29238		0.0291	0.00602	0.0291	0.00812	0.0291	0.00862	0.02955	0.00769		0.0291	0.27752	0.0291	0.27404	0.0291	0.27119	0.02955	0.2847
0.02912	0.28387	0.0291	0.28217	0.0291	0.27981	0.02957	0.29271		0.02912	0.00601	0.0291	0.00812	0.0291	0.00862	0.02957	0.00764		0.02912	0.27786	0.0291	0.27404	0.0291	0.27119	0.02957	0.28507
0.02914	0.28419	0.0291	0.28217	0.0291	0.27981	0.02959	0.29305		0.02914	0.00599	0.0291	0.00526	0.0291	0.00862	0.02959	0.00761		0.02914	0.27819	0.0291	0.2769	0.0291	0.27119	0.02959	0.28544
0.02915	0.28451	0.0291	0.28217	0.0291	0.27981	0.0296	0.29338		0.02915	0.00598	0.0291	0.00526	0.0291	0.00862	0.0296	0.00758		0.02915	0.27853	0.0291	0.2769	0.0291	0.27119	0.0296	0.2858
0.02917	0.28483	0.0291	0.2841	0.0291	0.27981	0.02962	0.29371		0.02917	0.00597	0.0291	0.00719	0.0291	0.00862	0.02962	0.00754		0.02917	0.27886	0.0291	0.2769	0.0291	0.27119	0.02962	0.28617
0.02919	0.28516	0.0292	0.2841	0.0291	0.28172	0.02964	0.29405		0.02919	0.00597	0.0292	0.00719	0.0291	0.01053	0.02964	0.00752		0.02919	0.27919	0.0292	0.2769	0.0291	0.27119	0.02964	0.28653
0.0292	0.28548	0.0292	0.2841	0.0292	0.28172	0.02966	0.29438		0.0292	0.00596	0.0292	0.00719	0.0292	0.01053	0.02966	0.00749		0.0292	0.27952	0.0292	0.2769	0.0292	0.27119	0.02966	0.28689
0.02922	0.28581	0.0292	0.2841	0.0292	0.28172	0.02967	0.29471		0.02922	0.00596	0.0292	0.00719	0.0292	0.01053	0.02967	0.00746		0.02922	0.27985	0.0292	0.2769	0.0292	0.27119	0.02967	0.28725
0.02924	0.28613	0.0292	0.2841	0.0292	0.28172	0.02969	0.29505		0.02924	0.00596	0.0292	0.00719	0.0292	0.01053	0.02969	0.00743		0.02924	0.28017	0.0292	0.2769	0.0292	0.27119	0.02969	0.28761
0.02925	0.28645	0.0292	0.2841	0.0292	0.28172	0.02971	0.29538		0.02925	0.00596	0.0292	0.00719	0.0292	0.01053	0.02971	0.00741		0.02925	0.28049	0.0292	0.2769	0.0292	0.27119	0.02971	0.28797
0.02927	0.28678	0.0292	0.28603	0.0292	0.28172	0.02972	0.29572		0.02927	0.00596	0.0292	0.00913	0.0292	0.00768	0.02972	0.00739		0.02927	0.28082	0.0292	0.2769	0.0292	0.27404	0.02972	0.28833
0.02929	0.2871	0.0293	0.28603	0.0292	0.28364	0.02974	0.29605		0.02929	0.00596	0.0293	0.00625	0.0292	0.0096	0.02974	0.00737		0.02929	0.28114	0.0293	0.27978	0.0292	0.27404	0.02974	0.28868
0.0293	0.28743	0.0293	0.28603	0.0293	0.28364	0.02976	0.29639		0.0293	0.00596	0.0293	0.00625	0.0293	0.0096	0.02976	0.00735		0.0293	0.28146	0.0293	0.27978	0.0293	0.27404	0.02976	0.28903
0.02932	0.28775	0.0293	0.28603	0.0293	0.28364	0.02977	0.29672		0.02932	0.00597	0.0293	0.00625	0.0293	0.0096	0.02977	0.00734		0.02932	0.28178	0.0293	0.27978	0.0293	0.27404	0.02977	0.28938
0.02934	0.28808	0.0293	0.28603	0.0293	0.28364	0.02979	0.29706		0.02934	0.00597	0.0293	0.00625	0.0293	0.0096	0.02979	0.00733		0.02934	0.2821	0.0293	0.27978	0.0293	0.27404	0.02979	0.28972
0.02935	0.2884	0.0293	0.28603	0.0293	0.28364	0.02981	0.29739		0.02935	0.00598	0.0293	0.00625	0.0293	0.0096	0.02981	0.00732		0.02935	0.28242	0.0293	0.27978	0.0293	0.27404	0.02981	0.29007
0.02937	0.28873	0.0293	0.28797	0.0293	0.28364	0.02982	0.29773		0.02937	0.00599	0.0293	0.00819	0.0293	0.0096	0.02982	0.00731		0.02937	0.28274	0.0293	0.27978	0.0293	0.27404	0.02982	0.29041
0.02939	0.28905	0.0294	0.28797	0.0293	0.28556	0.02984	0.29806		0.02939	0.006	0.0294	0.00819	0.0293	0.01152	0.02984	0.00732		0.02939	0.28305	0.0294	0.27978	0.0293	0.27404	0.02984	0.29075
0.0294	0.28938	0.0294	0.28797	0.0294	0.28556	0.02986	0.2984		0.0294	0.00602	0.0294	0.00819	0.0294	0.01152	0.02986	0.00732		0.0294	0.28336	0.0294	0.27978	0.0294	0.27404	0.02986	0.29107
0.02942	0.28971	0.0294	0.28797	0.0294	0.28556	0.02988	0.29873		0.02942	0.00603	0.0294	0.00819	0.0294	0.01152	0.02988	0.00734		0.02942	0.28367	0.0294	0.27978	0.0294	0.27404	0.02988	0.29139
0.02944	0.29003	0.0294	0.28797	0.0294	0.28556	0.02989	0.29907		0.02944	0.00605	0.0294	0.00819	0.0294	0.00866	0.02989	0.00737		0.02944	0.28398	0.0294	0.27978	0.0294	0.2769	0.02989	0.2917
0.02945	0.29036	0.0294	0.28797	0.0294	0.28556	0.02991	0.29941		0.02945	0.00607	0.0294	0.0053	0.0294	0.00866	0.02991	0.0074		0.02945	0.28429	0.0294	0.28267	0.0294	0.2769	0.02991	0.29201
0.02947	0.29068	0.0294	0.28992	0.0294	0.28556	0.02993	0.29974		0.02947	0.00609	0.0294	0.00725	0.0294	0.00866	0.02993	0.00743		0.02947	0.2846	0.0294	0.28267	0.0294	0.2769	0.02993	0.29231
0.02949	0.29101	0.0295	0.28992	0.0294	0.28749	0.02994	0.30008		0.02949	0.00611	0.0295	0.00725	0.0294	0.01059	0.02994	0.00747		0.02949	0.2849	0.0295	0.28267	0.0294	0.2769	0.02994	0.29261
0.0295	0.29134	0.0295	0.28992	0.0295	0.28749	0.02996	0.30042		0.0295	0.00613	0.0295	0.00725	0.0295	0.01059	0.02996	0.0075		0.0295	0.28521	0.0295	0.28267	0.0295	0.2769	0.02996	0.29291
0.02952	0.29166	0.0295	0.28992	0.0295	0.28749	0.02998	0.30075		0.02952	0.00616	0.0295	0.00725	0.0295	0.01059	0.02998	0.00753		0.02952	0.28551	0.0295	0.28267	0.0295	0.2769	0.02998	0.29322
0.02954	0.29199	0.0295	0.28992	0.0295	0.28749	0.02999	0.30109		0.02954	0.00618	0.0295	0.00725	0.0295	0.01059	0.02999	0.00755		0.02954	0.28581	0.0295	0.28267	0.0295	0.2769	0.02999	0.29354
0.02955	0.29232	0.0295	0.28992	0.0295	0.28749	0.03001	0.30143		0.02955	0.00621	0.0295	0.00725	0.0295	0.01059	0.03001	0.00758		0.02955	0.28611	0.0295	0.28267	0.0295	0.2769	0.03001	0.29385
0.02957	0.29265	0.0295	0.29187	0.0295	0.28749	0.03003	0.30177		0.02957	0.00624	0.0295	0.0092	0.0295	0.01059	0.03003	0.00761		0.02957	0.28641	0.0295	0.28267	0.0295	0.2769	0.03003	0.29415
0.02959	0.29297	0.0296	0.29187	0.0295	0.28943	0.03004	0.3021		0.02959	0.00627	0.0296	0.0092	0.0295	0.01253	0.03004	0.00765		0.02959	0.28671	0.0296	0.28267	0.0295	0.2769	0.03004	0.29445
0.0296	0.2933	0.0296	0.29187	0.0296	0.28943	0.03006	0.30244		0.0296	0.0063	0.0296	0.0092	0.0296	0.00965	0.03006	0.0077		0.0296	0.28701	0.0296	0.28267	0.0296	0.27978	0.03006	0.29474
0.02962	0.29363	0.0296	0.29187	0.0296	0.28943	0.03008	0.30278		0.02962	0.00633	0.0296	0.00629	0.0296	0.00965	0.03008	0.00775		0.02962	0.2873	0.0296	0.28558	0.0296	0.27978	0.03008	0.29503
0.02964	0.29396	0.0296	0.29187	0.0296	0.28943	0.0301	0.30312		0.02964	0.00635	0.0296	0.00629	0.0296	0.00965	0.0301	0.00779		0.02964	0.28761	0.0296	0.28558	0.0296	0.27978	0.0301	0.29533
0.02965	0.29429	0.0296	0.29187	0.0296	0.28943	0.03011	0.30346		0.02965	0.00638	0.0296	0.00629	0.0296	0.00965	0.03011	0.00783		0.02965	0.2879	0.0296	0.28558	0.0296	0.27978	0.03011	0.29563
0.02967	0.29462	0.0296	0.29383	0.0296	0.28943	0.03013	0.3038		0.02967	0.00641	0.0296	0.00825	0.0296	0.00965	0.03013	0.00786		0.02967	0.2882	0.0296	0.28558	0.0296	0.27978	0.03013	0.29594
0.02969	0.29494	0.0297	0.29383	0.0296	0.29137	0.03015	0.30413		0.02969	0.00644	0.0297	0.00825	0.0296	0.01159	0.03015	0.00788		0.02969	0.2885	0.0297	0.28558	0.0296	0.27978	0.03015	0.29626
0.0297	0.29527	0.0297	0.29383	0.0297	0.29137	0.03016	0.30447		0.0297	0.00647	0.0297	0.00825	0.0297	0.01159	0.03016	0.0079		0.0297	0.2888	0.0297	0.28558	0.0297	0.27978	0.03016	0.29658
0.02972	0.2956	0.0297	0.29383	0.0297	0.29137	0.03018	0.30481		0.02972	0.0065	0.0297	0.00825	0.0297	0.01159	0.03018	0.00792		0.02972	0.2891	0.0297	0.28558	0.0297	0.27978	0.03018	0.2969
0.02974	0.29593	0.0297	0.29383	0.0297	0.29137	0.0302	0.30515		0.02974	0.00653	0.0297	0.00825	0.0297	0.01159	0.0302	0.00793		0.02974	0.2894	0.0297	0.28558	0.0297	0.27978	0.0302	0.29722
0.02975	0.29626	0.0297	0.29383	0.0297	0.29137	0.03021	0.30549		0.02975	0.00656	0.0297	0.00825	0.0297	0.01159	0.03021	0.00796		0.02975	0.2897	0.0297	0.28558	0.0297	0.27978	0.03021	0.29753
0.02977	0.29659	0.0297	0.2958	0.0297	0.29137	0.03023	0.30583		0.02977	0.00659	0.0297	0.01022	0.0297	0.0087	0.03023	0.00797		0.02977	0.29	0.0297	0.28558	0.0297	0.28267	0.03023	0.29786
0.02979	0.29692	0.0298	0.2958	0.0297	0.29332	0.03025	0.30617		0.02979	0.00662	0.0298	0.0073	0.0297	0.01065	0.03025	0.00799		0.02979	0.2903	0.0298	0.2885	0.0297	0.28267	0.03025	0.29818
0.0298	0.29725	0.0298	0.2958	0.0298	0.29332	0.03027	0.30651		0.0298	0.00665	0.0298	0.0073	0.0298	0.01065	0.03027	0.00801		0.0298	0.2906	0.0298	0.2885	0.0298	0.28267	0.03027	0.2985
0.02982	0.29758	0.0298	0.2958	0.0298	0.29332	0.03028	0.30685		0.02982	0.00668	0.0298	0.0073	0.0298	0.01065	0.03028	0.00803		0.02982	0.2909	0.0298	0.2885	0.0298	0.28267	0.03028	0.29882
0.02984	0.29791	0.0298	0.2958	0.0298	0.29332	0.0303	0.30719		0.02984	0.0067	0.0298	0.0073	0.0298	0.01065	0.0303	0.00804		0.02984	0.29121	0.0298	0.2885	0.0298	0.28267	0.0303	0.29915
0.02985	0.29824	0.0298	0.2958	0.0298	0.29332	0.03032	0.30753		0.02985	0.00674	0.0298	0.0073	0.0298	0.01065	0.03032	0.00805		0.02985	0.29151	0.0298	0.2885	0.0298	0.28267	0.03032	0.29948
0.02987	0.29857	0.0298	0.29777	0.0298	0.29332	0.03033	0.30787		0.02987	0.00677	0.0298	0.00927	0.0298	0.01065	0.03033	0.00807		0.02987	0.2918	0.0298	0.2885	0.0298	0.28267	0.03033	0.29981
0.02989	0.2989	0.0299	0.29777	0.0298	0.29527	0.03035	0.30822		0.02989	0.0068	0.0299	0.00927	0.0298	0.0126	0.03035	0.00808		0.02989	0.2921	0.0299	0.2885	0.0298	0.28267	0.03035	0.30014
0.0299	0.29923	0.0299	0.29777	0.0299	0.29527	0.03037	0.30856		0.0299	0.00683	0.0299	0.00927	0.0299	0.0126	0.03037	0.00809		0.0299	0.29241	0.0299	0.2885	0.0299	0.28267	0.03037	0.30046
0.02992	0.29957	0.0299	0.29777	0.0299	0.29527	0.03038	0.3089		0.02992	0.00686	0.0299	0.00927	0.0299	0.00969	0.03038	0.00812		0.02992	0.29271	0.0299	0.2885	0.0299	0.28558	0.03038	0.30078
0.02994	0.2999	0.0299	0.29777	0.0299	0.29527	0.0304	0.30924		0.02994	0.00689	0.0299	0.00927	0.0299	0.00969	0.0304	0.00814		0.02994	0.29301	0.0299	0.2885	0.0299	0.28558	0.0304	0.3011
0.02995	0.30023	0.0299	0.29777	0.0299	0.29527	0.03042	0.30958		0.02995	0.00691	0.0299	0.00633	0.0299	0.00969	0.03042	0.00816		0.02995	0.29331	0.0299	0.29144	0.0299	0.28558	0.03042	0.30142
0.02997	0.30056	0.0299	0.29975	0.0299	0.29527	0.03043	0.30992		0.02997	0.00695	0.0299	0.00831	0.0299	0.00969	0.03043	0.00818		0.02997	0.29361	0.0299	0.29144	0.0299	0.28558	0.03043	0.30174
0.02999	0.30089	0.03	0.29975	0.0299	0.29723	0.03045	0.31027		0.02999	0.00697	0.03	0.00831	0.0299	0.01165	0.03045	0.00821		0.02999	0.29392	0.03	0.29144	0.0299	0.28558	0.03045	0.30206
0.03	0.30122	0.03	0.29975	0.03	0.29723	0.03047	0.31061		0.03	0.007	0.03	0.00831	0.03	0.01165	0.03047	0.00822		0.03	0.29422	0.03	0.29144	0.03	0.28558	0.03047	0.30238
0.03002	0.30156	0.03	0.29975	0.03	0.29723	0.03049	0.31095		0.03002	0.00703	0.03	0.00831	0.03	0.01165	0.03049	0.00824		0.03002	0.29453	0.03	0.29144	0.03	0.28558	0.03049	0.30271
0.03004	0.30189	0.03	0.29975	0.03	0.29723	0.0305	0.31129		0.03004	0.00706	0.03	0.00831	0.03	0.01165	0.0305	0.00826		0.03004	0.29483	0.03	0.29144	0.03	0.28558	0.0305	0.30303
0.03005	0.30222	0.03	0.29975	0.03	0.29723	0.03052	0.31164		0.03005	0.00708	0.03	0.00831	0.03	0.01165	0.03052	0.00828		0.03005	0.29514	0.03	0.29144	0.03	0.28558	0.03052	0.30335
0.03007	0.30255	0.03	0.30173	0.03	0.29723	0.03054	0.31198		0.03007	0.0071	0.03	0.01029	0.03	0.00873	0.03054	0.00831		0.03007	0.29545	0.03	0.29144	0.03	0.2885	0.03054	0.30367
0.03009	0.30289	0.0301	0.30173	0.03	0.2992	0.03055	0.31232		0.03009	0.00712	0.0301	0.01029	0.03	0.0107	0.03055	0.00833		0.03009	0.29577	0.0301	0.29144	0.03	0.2885	0.03055	0.30399
0.0301	0.30322	0.0301	0.30173	0.0301	0.2992	0.03057	0.31267		0.0301	0.00714	0.0301	0.00734	0.0301	0.0107	0.03057	0.00835		0.0301	0.29608	0.0301	0.29439	0.0301	0.2885	0.03057	0.30432
0.03012	0.30355	0.0301	0.30173	0.0301	0.2992	0.03059	0.31301		0.03012	0.00715	0.0301	0.00734	0.0301	0.0107	0.03059	0.00836		0.03012	0.2964	0.0301	0.29439	0.0301	0.2885	0.03059	0.30465
0.03014	0.30389	0.0301	0.30173	0.0301	0.2992	0.0306	0.31335		0.03014	0.00716	0.0301	0.00734	0.0301	0.0107	0.0306	0.00838		0.03014	0.29673	0.0301	0.29439	0.0301	0.2885	0.0306	0.30497
0.03015	0.30422	0.0301	0.30173	0.0301	0.2992	0.03062	0.3137		0.03015	0.00715	0.0301	0.00734	0.0301	0.0107	0.03062	0.0084		0.03015	0.29707	0.0301	0.29439	0.0301	0.2885	0.03062	0.30529
0.03017	0.30455	0.0301	0.30372	0.0301	0.2992	0.03064	0.31404		0.03017	0.00715	0.0301	0.00933	0.0301	0.0107	0.03064	0.00843		0.03017	0.2974	0.0301	0.29439	0.0301	0.2885	0.03064	0.30562
0.03019	0.30489	0.0302	0.30372	0.0301	0.30117	0.03065	0.31439		0.03019	0.00714	0.0302	0.00933	0.0301	0.01267	0.03065	0.00845		0.03019	0.29775	0.0302	0.29439	0.0301	0.2885	0.03065	0.30593
0.0302	0.30522	0.0302	0.30372	0.0302	0.30117	0.03067	0.31473		0.0302	0.00712	0.0302	0.00933	0.0302	0.00974	0.03067	0.00848		0.0302	0.2981	0.0302	0.29439	0.0302	0.29144	0.03067	0.30625
0.03022	0.30556	0.0302	0.30372	0.0302	0.30117	0.03069	0.31507		0.03022	0.0071	0.0302	0.00933	0.0302	0.00974	0.03069	0.00851		0.03022	0.29846	0.0302	0.29439	0.0302	0.29144	0.03069	0.30657
0.03024	0.30589	0.0302	0.30372	0.0302	0.30117	0.03071	0.31542		0.03024	0.00708	0.0302	0.00636	0.0302	0.00974	0.03071	0.00854		0.03024	0.29881	0.0302	0.29735	0.0302	0.29144	0.03071	0.30688
0.03025	0.30623	0.0302	0.30372	0.0302	0.30117	0.03072	0.31576		0.03025	0.00705	0.0302	0.00636	0.0302	0.00974	0.03072	0.00856		0.03025	0.29917	0.0302	0.29735	0.0302	0.29144	0.03072	0.30721
0.03027	0.30656	0.0302	0.30572	0.0302	0.30117	0.03074	0.31611		0.03027	0.00703	0.0302	0.00836	0.0302	0.00974	0.03074	0.00857		0.03027	0.29953	0.0302	0.29735	0.0302	0.29144	0.03074	0.30754
0.03029	0.3069	0.0303	0.30572	0.0302	0.30315	0.03076	0.31646		0.03029	0.007	0.0303	0.00836	0.0302	0.01172	0.03076	0.00858		0.03029	0.2999	0.0303	0.29735	0.0302	0.29144	0.03076	0.30787
0.0303	0.30723	0.0303	0.30572	0.0303	0.30315	0.03077	0.3168		0.0303	0.00698	0.0303	0.00836	0.0303	0.01172	0.03077	0.00859		0.0303	0.30026	0.0303	0.29735	0.0303	0.29144	0.03077	0.30821
0.03032	0.30757	0.0303	0.30572	0.0303	0.30315	0.03079	0.31715		0.03032	0.00695	0.0303	0.00836	0.0303	0.01172	0.03079	0.00859		0.03032	0.30062	0.0303	0.29735	0.0303	0.29144	0.03079	0.30856
0.03034	0.3079	0.0303	0.30572	0.0303	0.30315	0.03081	0.31749		0.03034	0.00692	0.0303	0.00836	0.0303	0.01172	0.03081	0.00858		0.03034	0.30098	0.0303	0.29735	0.0303	0.29144	0.03081	0.30892
0.03035	0.30824	0.0303	0.30572	0.0303	0.30315	0.03082	0.31784		0.03035	0.0069	0.0303	0.00836	0.0303	0.00877	0.03082	0.00856		0.03035	0.30134	0.0303	0.29735	0.0303	0.29439	0.03082	0.30928
0.03037	0.30857	0.0303	0.30773	0.0303	0.30315	0.03084	0.31819		0.03037	0.00687	0.0303	0.00739	0.0303	0.00877	0.03084	0.00854		0.03037	0.3017	0.0303	0.30033	0.0303	0.29439	0.03084	0.30965
0.03039	0.30891	0.0304	0.30773	0.0303	0.30514	0.03086	0.31853		0.03039	0.00685	0.0304	0.00739	0.0303	0.01076	0.03086	0.00852		0.03039	0.30206	0.0304	0.30033	0.0303	0.29439	0.03086	0.31001
0.0304	0.30925	0.0304	0.30773	0.0304	0.30514	0.03087	0.31888		0.0304	0.00682	0.0304	0.00739	0.0304	0.01076	0.03087	0.0085		0.0304	0.30242	0.0304	0.30033	0.0304	0.29439	0.03087	0.31037
0.03042	0.30958	0.0304	0.30773	0.0304	0.30514	0.03089	0.31923		0.03042	0.0068	0.0304	0.00739	0.0304	0.01076	0.03089	0.00849		0.03042	0.30278	0.0304	0.30033	0.0304	0.29439	0.03089	0.31074
0.03044	0.30992	0.0304	0.30773	0.0304	0.30514	0.03091	0.31957		0.03044	0.00678	0.0304	0.00739	0.0304	0.01076	0.03091	0.00848		0.03044	0.30314	0.0304	0.30033	0.0304	0.29439	0.03091	0.3111
0.03045	0.31026	0.0304	0.30773	0.0304	0.30514	0.03093	0.31992		0.03045	0.00677	0.0304	0.00739	0.0304	0.01076	0.03093	0.00847		0.03045	0.30349	0.0304	0.30033	0.0304	0.29439	0.03093	0.31145
0.03047	0.3106	0.0304	0.30974	0.0304	0.30514	0.03094	0.32027		0.03047	0.00675	0.0304	0.0094	0.0304	0.01076	0.03094	0.00846		0.03047	0.30385	0.0304	0.30033	0.0304	0.29439	0.03094	0.3118
0.03049	0.31093	0.0305	0.30974	0.0304	0.30714	0.03096	0.32062		0.03049	0.00673	0.0305	0.0094	0.0304	0.00979	0.03096	0.00846		0.03049	0.3042	0.0305	0.30033	0.0304	0.29735	0.03096	0.31215
0.0305	0.31127	0.0305	0.30974	0.0305	0.30714	0.03098	0.32096		0.0305	0.00672	0.0305	0.0094	0.0305	0.00979	0.03098	0.00846		0.0305	0.30455	0.0305	0.30033	0.0305	0.29735	0.03098	0.3125
0.03052	0.31161	0.0305	0.30974	0.0305	0.30714	0.03099	0.32131		0.03052	0.00671	0.0305	0.00641	0.0305	0.00979	0.03099	0.00846		0.03052	0.3049	0.0305	0.30333	0.0305	0.29735	0.03099	0.31285
0.03054	0.31195	0.0305	0.30974	0.0305	0.30714	0.03101	0.32166		0.03054	0.0067	0.0305	0.00641	0.0305	0.00979	0.03101	0.00846		0.03054	0.30525	0.0305	0.30333	0.0305	0.29735	0.03101	0.3132
0.03055	0.31229	0.0305	0.30974	0.0305	0.30714	0.03103	0.32201		0.03055	0.00669	0.0305	0.00641	0.0305	0.00979	0.03103	0.00846		0.03055	0.3056	0.0305	0.30333	0.0305	0.29735	0.03103	0.31355
0.03057	0.31263	0.0305	0.31176	0.0305	0.30714	0.03104	0.32236		0.03057	0.00667	0.0305	0.00843	0.0305	0.00979	0.03104	0.00847		0.03057	0.30595	0.0305	0.30333	0.0305	0.29735	0.03104	0.31389
0.03059	0.31296	0.0306	0.31176	0.0305	0.30914	0.03106	0.32271		0.03059	0.00666	0.0306	0.00843	0.0305	0.01179	0.03106	0.00847		0.03059	0.3063	0.0306	0.30333	0.0305	0.29735	0.03106	0.31423
0.0306	0.3133	0.0306	0.31176	0.0306	0.30914	0.03108	0.32306		0.0306	0.00665	0.0306	0.00843	0.0306	0.01179	0.03108	0.00849		0.0306	0.30665	0.0306	0.30333	0.0306	0.29735	0.03108	0.31457
0.03062	0.31364	0.0306	0.31176	0.0306	0.30914	0.03109	0.32341		0.03062	0.00664	0.0306	0.00843	0.0306	0.01179	0.03109	0.0085		0.03062	0.307	0.0306	0.30333	0.0306	0.29735	0.03109	0.31491
0.03064	0.31398	0.0306	0.31176	0.0306	0.30914	0.03111	0.32376		0.03064	0.00663	0.0306	0.00843	0.0306	0.00881	0.03111	0.00851		0.03064	0.30735	0.0306	0.30333	0.0306	0.30033	0.03111	0.31525
0.03065	0.31432	0.0306	0.31176	0.0306	0.30914	0.03113	0.32411		0.03065	0.00662	0.0306	0.00541	0.0306	0.00881	0.03113	0.00852		0.03065	0.3077	0.0306	0.30634	0.0306	0.30033	0.03113	0.31558
0.03067	0.31466	0.0306	0.31379	0.0306	0.30914	0.03115	0.32446		0.03067	0.0066	0.0306	0.00744	0.0306	0.00881	0.03115	0.00853		0.03067	0.30806	0.0306	0.30634	0.0306	0.30033	0.03115	0.31593
0.03069	0.315	0.0307	0.31379	0.0306	0.31115	0.03116	0.32481		0.03069	0.00659	0.0307	0.00744	0.0306	0.01082	0.03116	0.00854		0.03069	0.30841	0.0307	0.30634	0.0306	0.30033	0.03116	0.31627
0.0307	0.31534	0.0307	0.31379	0.0307	0.31115	0.03118	0.32516		0.0307	0.00658	0.0307	0.00744	0.0307	0.01082	0.03118	0.00855		0.0307	0.30876	0.0307	0.30634	0.0307	0.30033	0.03118	0.31661
0.03072	0.31568	0.0307	0.31379	0.0307	0.31115	0.0312	0.32551		0.03072	0.00657	0.0307	0.00744	0.0307	0.01082	0.0312	0.00855		0.03072	0.30911	0.0307	0.30634	0.0307	0.30033	0.0312	0.31695
0.03074	0.31602	0.0307	0.31379	0.0307	0.31115	0.03121	0.32586		0.03074	0.00656	0.0307	0.00744	0.0307	0.01082	0.03121	0.00856		0.03074	0.30946	0.0307	0.30634	0.0307	0.30033	0.03121	0.3173
0.03075	0.31636	0.0307	0.31379	0.0307	0.31115	0.03123	0.32621		0.03075	0.00655	0.0307	0.00744	0.0307	0.01082	0.03123	0.00857		0.03075	0.30981	0.0307	0.30634	0.0307	0.30033	0.03123	0.31763
0.03077	0.3167	0.0307	0.31582	0.0307	0.31115	0.03125	0.32656		0.03077	0.00654	0.0307	0.00947	0.0307	0.01082	0.03125	0.00859		0.03077	0.31016	0.0307	0.30634	0.0307	0.30033	0.03125	0.31797
0.03079	0.31704	0.0308	0.31582	0.0307	0.31317	0.03126	0.32691		0.03079	0.00653	0.0308	0.00947	0.0307	0.01283	0.03126	0.0086		0.03079	0.31051	0.0308	0.30634	0.0307	0.30033	0.03126	0.31831
0.0308	0.31739	0.0308	0.31582	0.0308	0.31317	0.03128	0.32726		0.0308	0.00653	0.0308	0.00645	0.0308	0.00984	0.03128	0.00861		0.0308	0.31086	0.0308	0.30937	0.0308	0.30333	0.03128	0.31865
0.03082	0.31773	0.0308	0.31582	0.0308	0.31317	0.0313	0.32761		0.03082	0.00653	0.0308	0.00645	0.0308	0.00984	0.0313	0.00862		0.03082	0.3112	0.0308	0.30937	0.0308	0.30333	0.0313	0.319
0.03084	0.31807	0.0308	0.31582	0.0308	0.31317	0.03132	0.32796		0.03084	0.00653	0.0308	0.00645	0.0308	0.00984	0.03132	0.00862		0.03084	0.31154	0.0308	0.30937	0.0308	0.30333	0.03132	0.31934
0.03085	0.31841	0.0308	0.31582	0.0308	0.31317	0.03133	0.32832		0.03085	0.00653	0.0308	0.00645	0.0308	0.00984	0.03133	0.00862		0.03085	0.31188	0.0308	0.30937	0.0308	0.30333	0.03133	0.31969
0.03087	0.31875	0.0308	0.31786	0.0308	0.31317	0.03135	0.32867		0.03087	0.00654	0.0308	0.00849	0.0308	0.00984	0.03135	0.00862		0.03087	0.31222	0.0308	0.30937	0.0308	0.30333	0.03135	0.32005
0.03089	0.31909	0.0309	0.31786	0.0308	0.31519	0.03137	0.32902		0.03089	0.00654	0.0309	0.00849	0.0308	0.01186	0.03137	0.00861		0.03089	0.31256	0.0309	0.30937	0.0308	0.30333	0.03137	0.32041
0.0309	0.31944	0.0309	0.31786	0.0309	0.31519	0.03138	0.32937		0.0309	0.00655	0.0309	0.00849	0.0309	0.01186	0.03138	0.00861		0.0309	0.31289	0.0309	0.30937	0.0309	0.30333	0.03138	0.32076
0.03092	0.31978	0.0309	0.31786	0.0309	0.31519	0.0314	0.32973		0.03092	0.00655	0.0309	0.00849	0.0309	0.01186	0.0314	0.00861		0.03092	0.31323	0.0309	0.30937	0.0309	0.30333	0.0314	0.32112
0.03094	0.32012	0.0309	0.31786	0.0309	0.31519	0.03142	0.33008		0.03094	0.00656	0.0309	0.00849	0.0309	0.01186	0.03142	0.0086		0.03094	0.31357	0.0309	0.30937	0.0309	0.30333	0.03142	0.32148
0.03095	0.32047	0.0309	0.31786	0.0309	0.31519	0.03143	0.33043		0.03095	0.00656	0.0309	0.00849	0.0309	0.00885	0.03143	0.0086		0.03095	0.3139	0.0309	0.30937	0.0309	0.30634	0.03143	0.32184
0.03097	0.32081	0.0309	0.31991	0.0309	0.31519	0.03145	0.33079		0.03097	0.00657	0.0309	0.0075	0.0309	0.00885	0.03145	0.00859		0.03097	0.31424	0.0309	0.31241	0.0309	0.30634	0.03145	0.32219
0.03099	0.32115	0.031	0.31991	0.0309	0.31722	0.03147	0.33114		0.03099	0.00658	0.031	0.0075	0.0309	0.01088	0.03147	0.00859		0.03099	0.31457	0.031	0.31241	0.0309	0.30634	0.03147	0.32255
0.031	0.3215	0.031	0.31991	0.031	0.31722	0.03148	0.33149		0.031	0.00659	0.031	0.0075	0.031	0.01088	0.03148	0.00859		0.031	0.31491	0.031	0.31241	0.031	0.30634	0.03148	0.3229
0.03102	0.32184	0.031	0.31991	0.031	0.31722	0.0315	0.33185		0.03102	0.0066	0.031	0.0075	0.031	0.01088	0.0315	0.00859		0.03102	0.31524	0.031	0.31241	0.031	0.30634	0.0315	0.32326
0.03104	0.32218	0.031	0.31991	0.031	0.31722	0.03152	0.3322		0.03104	0.00661	0.031	0.0075	0.031	0.01088	0.03152	0.00858		0.03104	0.31558	0.031	0.31241	0.031	0.30634	0.03152	0.32362
0.03105	0.32253	0.031	0.31991	0.031	0.31722	0.03154	0.33256		0.03105	0.00662	0.031	0.0075	0.031	0.01088	0.03154	0.00859		0.03105	0.31591	0.031	0.31241	0.031	0.30634	0.03154	0.32397
0.03107	0.32287	0.031	0.32196	0.031	0.31722	0.03155	0.33291		0.03107	0.00664	0.031	0.00955	0.031	0.01088	0.03155	0.00859		0.03107	0.31624	0.031	0.31241	0.031	0.30634	0.03155	0.32432
0.03109	0.32322	0.0311	0.32196	0.031	0.31925	0.03157	0.33327		0.03109	0.00665	0.0311	0.00955	0.031	0.01291	0.03157	0.00859		0.03109	0.31656	0.0311	0.31241	0.031	0.30634	0.03157	0.32467
0.0311	0.32356	0.0311	0.32196	0.0311	0.31925	0.03159	0.33362		0.0311	0.00667	0.0311	0.00955	0.0311	0.01291	0.03159	0.0086		0.0311	0.31689	0.0311	0.31241	0.0311	0.30634	0.03159	0.32502
0.03112	0.3239	0.0311	0.32196	0.0311	0.31925	0.0316	0.33398		0.03112	0.00668	0.0311	0.00649	0.0311	0.00988	0.0316	0.00861		0.03112	0.31722	0.0311	0.31546	0.0311	0.30937	0.0316	0.32536
0.03114	0.32425	0.0311	0.32196	0.0311	0.31925	0.03162	0.33433		0.03114	0.0067	0.0311	0.00649	0.0311	0.00988	0.03162	0.00862		0.03114	0.31755	0.0311	0.31546	0.0311	0.30937	0.03162	0.32571
0.03116	0.32459	0.0311	0.32196	0.0311	0.31925	0.03164	0.33469		0.03116	0.00672	0.0311	0.00649	0.0311	0.00988	0.03164	0.00863		0.03116	0.31788	0.0311	0.31546	0.0311	0.30937	0.03164	0.32606
0.03117	0.32494	0.0311	0.32402	0.0311	0.31925	0.03165	0.33504		0.03117	0.00674	0.0311	0.00855	0.0311	0.00988	0.03165	0.00863		0.03117	0.3182	0.0311	0.31546	0.0311	0.30937	0.03165	0.32641
0.03119	0.32529	0.0312	0.32402	0.0311	0.32129	0.03167	0.3354		0.03119	0.00676	0.0312	0.00855	0.0311	0.01192	0.03167	0.00863		0.03119	0.31853	0.0312	0.31546	0.0311	0.30937	0.03167	0.32677
0.03121	0.32563	0.0312	0.32402	0.0312	0.32129	0.03169	0.33575		0.03121	0.00678	0.0312	0.00855	0.0312	0.01192	0.03169	0.00863		0.03121	0.31885	0.0312	0.31546	0.0312	0.30937	0.03169	0.32712
0.03122	0.32598	0.0312	0.32402	0.0312	0.32129	0.0317	0.33611		0.03122	0.00681	0.0312	0.00855	0.0312	0.01192	0.0317	0.00864		0.03122	0.31917	0.0312	0.31546	0.0312	0.30937	0.0317	0.32747
0.03124	0.32632	0.0312	0.32402	0.0312	0.32129	0.03172	0.33647		0.03124	0.00683	0.0312	0.00855	0.0312	0.01192	0.03172	0.00863		0.03124	0.31949	0.0312	0.31546	0.0312	0.30937	0.03172	0.32783
0.03126	0.32667	0.0312	0.32402	0.0312	0.32129	0.03174	0.33682		0.03126	0.00686	0.0312	0.00855	0.0312	0.01192	0.03174	0.00864		0.03126	0.31981	0.0312	0.31546	0.0312	0.30937	0.03174	0.32818
0.03127	0.32702	0.0312	0.32608	0.0312	0.32129	0.03176	0.33718		0.03127	0.00689	0.0312	0.01062	0.0312	0.01192	0.03176	0.00864		0.03127	0.32013	0.0312	0.31546	0.0312	0.30937	0.03176	0.32854
0.03129	0.32736	0.0313	0.32608	0.0312	0.32334	0.03177	0.33754		0.03129	0.00692	0.0313	0.00755	0.0312	0.01093	0.03177	0.00864		0.03129	0.32044	0.0313	0.31853	0.0312	0.31241	0.03177	0.32889
0.03131	0.32771	0.0313	0.32608	0.0313	0.32334	0.03179	0.33789		0.03131	0.00695	0.0313	0.00755	0.0313	0.01093	0.03179	0.00865		0.03131	0.32076	0.0313	0.31853	0.0313	0.31241	0.03179	0.32925
0.03132	0.32806	0.0313	0.32608	0.0313	0.32334	0.03181	0.33825		0.03132	0.00698	0.0313	0.00755	0.0313	0.01093	0.03181	0.00865		0.03132	0.32108	0.0313	0.31853	0.0313	0.31241	0.03181	0.3296
0.03134	0.3284	0.0313	0.32608	0.0313	0.32334	0.03182	0.33861		0.03134	0.00701	0.0313	0.00755	0.0313	0.01093	0.03182	0.00865		0.03134	0.32139	0.0313	0.31853	0.0313	0.31241	0.03182	0.32995
0.03136	0.32875	0.0313	0.32608	0.0313	0.32334	0.03184	0.33897		0.03136	0.00704	0.0313	0.00755	0.0313	0.01093	0.03184	0.00866		0.03136	0.32171	0.0313	0.31853	0.0313	0.31241	0.03184	0.33031
0.03137	0.3291	0.0313	0.32815	0.0313	0.32334	0.03186	0.33933		0.03137	0.00707	0.0313	0.00962	0.0313	0.01093	0.03186	0.00867		0.03137	0.32203	0.0313	0.31853	0.0313	0.31241	0.03186	0.33066
0.03139	0.32944	0.0314	0.32815	0.0313	0.32539	0.03187	0.33968		0.03139	0.00709	0.0314	0.00962	0.0313	0.01298	0.03187	0.00867		0.03139	0.32235	0.0314	0.31853	0.0313	0.31241	0.03187	0.33101
0.03141	0.32979	0.0314	0.32815	0.0314	0.32539	0.03189	0.34004		0.03141	0.00712	0.0314	0.00962	0.0314	0.01298	0.03189	0.00868		0.03141	0.32267	0.0314	0.31853	0.0314	0.31241	0.03189	0.33136
0.03142	0.33014	0.0314	0.32815	0.0314	0.32539	0.03191	0.3404		0.03142	0.00715	0.0314	0.00962	0.0314	0.01298	0.03191	0.00869		0.03142	0.32299	0.0314	0.31853	0.0314	0.31241	0.03191	0.33171
0.03144	0.33049	0.0314	0.32815	0.0314	0.32539	0.03192	0.34076		0.03144	0.00717	0.0314	0.00962	0.0314	0.01298	0.03192	0.0087		0.03144	0.32332	0.0314	0.31853	0.0314	0.31241	0.03192	0.33206
0.03146	0.33084	0.0314	0.32815	0.0314	0.32539	0.03194	0.34112		0.03146	0.0072	0.0314	0.00653	0.0314	0.00993	0.03194	0.00871		0.03146	0.32364	0.0314	0.32162	0.0314	0.31546	0.03194	0.33241
0.03147	0.33118	0.0314	0.33023	0.0314	0.32539	0.03196	0.34148		0.03147	0.00722	0.0314	0.00861	0.0314	0.00993	0.03196	0.00872		0.03147	0.32397	0.0314	0.32162	0.0314	0.31546	0.03196	0.33276
0.03149	0.33153	0.0315	0.33023	0.0314	0.32745	0.03198	0.34184		0.03149	0.00724	0.0315	0.00861	0.0314	0.01199	0.03198	0.00873		0.03149	0.32429	0.0315	0.32162	0.0314	0.31546	0.03198	0.33311
0.03151	0.33188	0.0315	0.33023	0.0315	0.32745	0.03199	0.3422		0.03151	0.00726	0.0315	0.00861	0.0315	0.01199	0.03199	0.00874		0.03151	0.32462	0.0315	0.32162	0.0315	0.31546	0.03199	0.33345
0.03152	0.33223	0.0315	0.33023	0.0315	0.32745	0.03201	0.34256		0.03152	0.00728	0.0315	0.00861	0.0315	0.01199	0.03201	0.00876		0.03152	0.32495	0.0315	0.32162	0.0315	0.31546	0.03201	0.3338
0.03154	0.33258	0.0315	0.33023	0.0315	0.32745	0.03203	0.34292		0.03154	0.0073	0.0315	0.00861	0.0315	0.01199	0.03203	0.00877		0.03154	0.32528	0.0315	0.32162	0.0315	0.31546	0.03203	0.33414
0.03156	0.33293	0.0315	0.33023	0.0315	0.32745	0.03204	0.34328		0.03156	0.00732	0.0315	0.00861	0.0315	0.01199	0.03204	0.00879		0.03156	0.32561	0.0315	0.32162	0.0315	0.31546	0.03204	0.33449
0.03157	0.33328	0.0315	0.33231	0.0315	0.32745	0.03206	0.34364		0.03157	0.00734	0.0315	0.01069	0.0315	0.01199	0.03206	0.0088		0.03157	0.32594	0.0315	0.32162	0.0315	0.31546	0.03206	0.33484
0.03159	0.33363	0.0316	0.33231	0.0315	0.32951	0.03208	0.344		0.03159	0.00736	0.0316	0.01069	0.0315	0.01405	0.03208	0.00882		0.03159	0.32626	0.0316	0.32162	0.0315	0.31546	0.03208	0.33518
0.03161	0.33398	0.0316	0.33231	0.0316	0.32951	0.03209	0.34436		0.03161	0.00738	0.0316	0.01069	0.0316	0.01098	0.03209	0.00885		0.03161	0.3266	0.0316	0.32162	0.0316	0.31853	0.03209	0.33551
0.03162	0.33433	0.0316	0.33231	0.0316	0.32951	0.03211	0.34472		0.03162	0.0074	0.0316	0.00759	0.0316	0.01098	0.03211	0.00887		0.03162	0.32693	0.0316	0.32472	0.0316	0.31853	0.03211	0.33584
0.03164	0.33468	0.0316	0.33231	0.0316	0.32951	0.03213	0.34508		0.03164	0.00742	0.0316	0.00759	0.0316	0.01098	0.03213	0.00891		0.03164	0.32726	0.0316	0.32472	0.0316	0.31853	0.03213	0.33617
0.03166	0.33503	0.0316	0.33231	0.0316	0.32951	0.03215	0.34544		0.03166	0.00744	0.0316	0.00759	0.0316	0.01098	0.03215	0.00894		0.03166	0.32759	0.0316	0.32472	0.0316	0.31853	0.03215	0.3365
0.03167	0.33538	0.0316	0.3344	0.0316	0.32951	0.03216	0.3458		0.03167	0.00746	0.0316	0.00968	0.0316	0.01098	0.03216	0.00897		0.03167	0.32792	0.0316	0.32472	0.0316	0.31853	0.03216	0.33683
0.03169	0.33573	0.0317	0.3344	0.0316	0.33158	0.03218	0.34616		0.03169	0.00747	0.0317	0.00968	0.0316	0.01305	0.03218	0.00901		0.03169	0.32825	0.0317	0.32472	0.0316	0.31853	0.03218	0.33715
0.03171	0.33608	0.0317	0.3344	0.0317	0.33158	0.0322	0.34652		0.03171	0.00749	0.0317	0.00968	0.0317	0.01305	0.0322	0.00905		0.03171	0.32859	0.0317	0.32472	0.0317	0.31853	0.0322	0.33748
0.03172	0.33643	0.0317	0.3344	0.0317	0.33158	0.03221	0.34689		0.03172	0.0075	0.0317	0.00968	0.0317	0.01305	0.03221	0.00908		0.03172	0.32893	0.0317	0.32472	0.0317	0.31853	0.03221	0.33781
0.03174	0.33678	0.0317	0.3344	0.0317	0.33158	0.03223	0.34725		0.03174	0.00751	0.0317	0.00968	0.0317	0.00997	0.03223	0.00912		0.03174	0.32927	0.0317	0.32472	0.0317	0.32162	0.03223	0.33813
0.03176	0.33713	0.0317	0.3344	0.0317	0.33158	0.03225	0.34761		0.03176	0.00752	0.0317	0.00657	0.0317	0.00997	0.03225	0.00916		0.03176	0.32961	0.0317	0.32783	0.0317	0.32162	0.03225	0.33845
0.03177	0.33749	0.0317	0.3365	0.0317	0.33158	0.03226	0.34797		0.03177	0.00753	0.0317	0.00867	0.0317	0.00997	0.03226	0.0092		0.03177	0.32995	0.0317	0.32783	0.0317	0.32162	0.03226	0.33877
0.03179	0.33784	0.0318	0.3365	0.0317	0.33366	0.03228	0.34834		0.03179	0.00754	0.0318	0.00867	0.0317	0.01205	0.03228	0.00925		0.03179	0.3303	0.0318	0.32783	0.0317	0.32162	0.03228	0.33909
0.03181	0.33819	0.0318	0.3365	0.0318	0.33366	0.0323	0.3487		0.03181	0.00755	0.0318	0.00867	0.0318	0.01205	0.0323	0.00929		0.03181	0.33064	0.0318	0.32783	0.0318	0.32162	0.0323	0.3394
0.03182	0.33854	0.0318	0.3365	0.0318	0.33366	0.03231	0.34906		0.03182	0.00755	0.0318	0.00867	0.0318	0.01205	0.03231	0.00934		0.03182	0.33099	0.0318	0.32783	0.0318	0.32162	0.03231	0.33972
0.03184	0.33889	0.0318	0.3365	0.0318	0.33366	0.03233	0.34942		0.03184	0.00755	0.0318	0.00867	0.0318	0.01205	0.03233	0.00938		0.03184	0.33135	0.0318	0.32783	0.0318	0.32162	0.03233	0.34004
0.03186	0.33925	0.0318	0.3365	0.0318	0.33366	0.03235	0.34979		0.03186	0.00754	0.0318	0.00867	0.0318	0.01205	0.03235	0.00942		0.03186	0.3317	0.0318	0.32783	0.0318	0.32162	0.03235	0.34037
0.03187	0.3396	0.0318	0.3386	0.0318	0.33366	0.03237	0.35015		0.03187	0.00754	0.0318	0.01077	0.0318	0.01205	0.03237	0.00944		0.03187	0.33206	0.0318	0.32783	0.0318	0.32162	0.03237	0.34071
0.03189	0.33995	0.0319	0.3386	0.0318	0.33575	0.03238	0.35051		0.03189	0.00753	0.0319	0.01077	0.0318	0.01104	0.03238	0.00945		0.03189	0.33243	0.0319	0.32783	0.0318	0.32472	0.03238	0.34106
0.03191	0.3403	0.0319	0.3386	0.0319	0.33575	0.0324	0.35088		0.03191	0.00751	0.0319	0.00764	0.0319	0.01104	0.0324	0.00947		0.03191	0.33279	0.0319	0.33096	0.0319	0.32472	0.0324	0.34141
0.03192	0.34066	0.0319	0.3386	0.0319	0.33575	0.03242	0.35124		0.03192	0.0075	0.0319	0.00764	0.0319	0.01104	0.03242	0.00948		0.03192	0.33316	0.0319	0.33096	0.0319	0.32472	0.03242	0.34176
0.03194	0.34101	0.0319	0.3386	0.0319	0.33575	0.03243	0.35161		0.03194	0.00748	0.0319	0.00764	0.0319	0.01104	0.03243	0.00949		0.03194	0.33353	0.0319	0.33096	0.0319	0.32472	0.03243	0.34212
0.03196	0.34137	0.0319	0.3386	0.0319	0.33575	0.03245	0.35197		0.03196	0.00746	0.0319	0.00764	0.0319	0.01104	0.03245	0.00949		0.03196	0.3339	0.0319	0.33096	0.0319	0.32472	0.03245	0.34248
0.03197	0.34172	0.0319	0.34071	0.0319	0.33575	0.03247	0.35233		0.03197	0.00745	0.0319	0.00975	0.0319	0.01104	0.03247	0.0095		0.03197	0.33427	0.0319	0.33096	0.0319	0.32472	0.03247	0.34284
0.03199	0.34207	0.032	0.34071	0.0319	0.33784	0.03248	0.3527		0.03199	0.00743	0.032	0.00975	0.0319	0.01313	0.03248	0.00949		0.03199	0.33464	0.032	0.33096	0.0319	0.32472	0.03248	0.34321
0.03201	0.34243	0.032	0.34071	0.032	0.33784	0.0325	0.35306		0.03201	0.00742	0.032	0.00975	0.032	0.01313	0.0325	0.00948		0.03201	0.33501	0.032	0.33096	0.032	0.32472	0.0325	0.34359
0.03202	0.34278	0.032	0.34071	0.032	0.33784	0.03252	0.35343		0.03202	0.0074	0.032	0.00975	0.032	0.01001	0.03252	0.00947		0.03202	0.33539	0.032	0.33096	0.032	0.32783	0.03252	0.34396
0.03204	0.34314	0.032	0.34071	0.032	0.33784	0.03253	0.35379		0.03204	0.00738	0.032	0.0066	0.032	0.01001	0.03253	0.00946		0.03204	0.33576	0.032	0.33411	0.032	0.32783	0.03253	0.34434
0.03206	0.34349	0.032	0.34071	0.032	0.33784	0.03255	0.35416		0.03206	0.00736	0.032	0.0066	0.032	0.01001	0.03255	0.00944		0.03206	0.33613	0.032	0.33411	0.032	0.32783	0.03255	0.34472
0.03207	0.34385	0.032	0.34283	0.032	0.33784	0.03257	0.35453		0.03207	0.00734	0.032	0.00872	0.032	0.01001	0.03257	0.00943		0.03207	0.33651	0.032	0.33411	0.032	0.32783	0.03257	0.3451
0.03209	0.3442	0.0321	0.34283	0.032	0.33994	0.03259	0.35489		0.03209	0.00732	0.0321	0.00872	0.032	0.01211	0.03259	0.00942		0.03209	0.33688	0.0321	0.33411	0.032	0.32783	0.03259	0.34547
0.03211	0.34456	0.0321	0.34283	0.0321	0.33994	0.0326	0.35526		0.03211	0.00731	0.0321	0.00872	0.0321	0.01211	0.0326	0.00942		0.03211	0.33725	0.0321	0.33411	0.0321	0.32783	0.0326	0.34584
0.03212	0.34491	0.0321	0.34283	0.0321	0.33994	0.03262	0.35562		0.03212	0.00729	0.0321	0.00872	0.0321	0.01211	0.03262	0.00941		0.03212	0.33762	0.0321	0.33411	0.0321	0.32783	0.03262	0.34621
0.03214	0.34527	0.0321	0.34283	0.0321	0.33994	0.03264	0.35599		0.03214	0.00727	0.0321	0.00872	0.0321	0.01211	0.03264	0.00941		0.03214	0.338	0.0321	0.33411	0.0321	0.32783	0.03264	0.34658
0.03216	0.34563	0.0321	0.34283	0.0321	0.33994	0.03265	0.35636		0.03216	0.00725	0.0321	0.00872	0.0321	0.01211	0.03265	0.0094		0.03216	0.33837	0.0321	0.33411	0.0321	0.32783	0.03265	0.34695
0.03217	0.34598	0.0321	0.34496	0.0321	0.33994	0.03267	0.35672		0.03217	0.00724	0.0321	0.01085	0.0321	0.00898	0.03267	0.0094		0.03217	0.33875	0.0321	0.33411	0.0321	0.33096	0.03267	0.34732
0.03219	0.34634	0.0322	0.34496	0.0321	0.34205	0.03269	0.35709		0.03219	0.00722	0.0322	0.00769	0.0321	0.01109	0.03269	0.00941		0.03219	0.33912	0.0322	0.33727	0.0321	0.33096	0.03269	0.34769
0.03221	0.34669	0.0322	0.34496	0.0322	0.34205	0.0327	0.35746		0.03221	0.0072	0.0322	0.00769	0.0322	0.01109	0.0327	0.00941		0.03221	0.33949	0.0322	0.33727	0.0322	0.33096	0.0327	0.34805
0.03222	0.34705	0.0322	0.34496	0.0322	0.34205	0.03272	0.35783		0.03222	0.00719	0.0322	0.00769	0.0322	0.01109	0.03272	0.00941		0.03222	0.33986	0.0322	0.33727	0.0322	0.33096	0.03272	0.34842
0.03224	0.34741	0.0322	0.34496	0.0322	0.34205	0.03274	0.35819		0.03224	0.00718	0.0322	0.00769	0.0322	0.01109	0.03274	0.00941		0.03224	0.34023	0.0322	0.33727	0.0322	0.33096	0.03274	0.34878
0.03226	0.34777	0.0322	0.34496	0.0322	0.34205	0.03275	0.35856		0.03226	0.00716	0.0322	0.00769	0.0322	0.01109	0.03275	0.00941		0.03226	0.3406	0.0322	0.33727	0.0322	0.33096	0.03275	0.34915
0.03227	0.34812	0.0322	0.34709	0.0322	0.34205	0.03277	0.35893		0.03227	0.00715	0.0322	0.00982	0.0322	0.01109	0.03277	0.00941		0.03227	0.34097	0.0322	0.33727	0.0322	0.33096	0.03277	0.34952
0.03229	0.34848	0.0323	0.34709	0.0322	0.34416	0.03279	0.3593		0.03229	0.00714	0.0323	0.00982	0.0322	0.0132	0.03279	0.00941		0.03229	0.34134	0.0323	0.33727	0.0322	0.33096	0.03279	0.34989
0.03231	0.34884	0.0323	0.34709	0.0323	0.34416	0.03281	0.35967		0.03231	0.00712	0.0323	0.00982	0.0323	0.0132	0.03281	0.0094		0.03231	0.34171	0.0323	0.33727	0.0323	0.33096	0.03281	0.35027
0.03232	0.3492	0.0323	0.34709	0.0323	0.34416	0.03282	0.36004		0.03232	0.00711	0.0323	0.00665	0.0323	0.01006	0.03282	0.00939		0.03232	0.34209	0.0323	0.34044	0.0323	0.33411	0.03282	0.35064
0.03234	0.34955	0.0323	0.34709	0.0323	0.34416	0.03284	0.3604		0.03234	0.0071	0.0323	0.00665	0.0323	0.01006	0.03284	0.00939		0.03234	0.34245	0.0323	0.34044	0.0323	0.33411	0.03284	0.35102
0.03236	0.34991	0.0323	0.34709	0.0323	0.34416	0.03286	0.36077		0.03236	0.00709	0.0323	0.00665	0.0323	0.01006	0.03286	0.00939		0.03236	0.34282	0.0323	0.34044	0.0323	0.33411	0.03286	0.35139
0.03237	0.35027	0.0323	0.34923	0.0323	0.34416	0.03287	0.36114		0.03237	0.00709	0.0323	0.00879	0.0323	0.01006	0.03287	0.00938		0.03237	0.34319	0.0323	0.34044	0.0323	0.33411	0.03287	0.35176
0.03239	0.35063	0.0324	0.34923	0.0323	0.34628	0.03289	0.36151		0.03239	0.00708	0.0324	0.00879	0.0323	0.01218	0.03289	0.00937		0.03239	0.34355	0.0324	0.34044	0.0323	0.33411	0.03289	0.35214
0.03241	0.35099	0.0324	0.34923	0.0324	0.34628	0.03291	0.36188		0.03241	0.00707	0.0324	0.00879	0.0324	0.01218	0.03291	0.00936		0.03241	0.34392	0.0324	0.34044	0.0324	0.33411	0.03291	0.35253
0.03242	0.35135	0.0324	0.34923	0.0324	0.34628	0.03292	0.36225		0.03242	0.00706	0.0324	0.00879	0.0324	0.01218	0.03292	0.00934		0.03242	0.34429	0.0324	0.34044	0.0324	0.33411	0.03292	0.35291
0.03244	0.35171	0.0324	0.34923	0.0324	0.34628	0.03294	0.36262		0.03244	0.00706	0.0324	0.00879	0.0324	0.01218	0.03294	0.00932		0.03244	0.34465	0.0324	0.34044	0.0324	0.33411	0.03294	0.3533
0.03246	0.35207	0.0324	0.34923	0.0324	0.34628	0.03296	0.36299		0.03246	0.00706	0.0324	0.00879	0.0324	0.01218	0.03296	0.0093		0.03246	0.34501	0.0324	0.34044	0.0324	0.33411	0.03296	0.35369
0.03247	0.35243	0.0324	0.35138	0.0324	0.34628	0.03297	0.36336		0.03247	0.00706	0.0324	0.00775	0.0324	0.01218	0.03297	0.00928		0.03247	0.34537	0.0324	0.34363	0.0324	0.33411	0.03297	0.35409
0.03249	0.35279	0.0325	0.35138	0.0324	0.34628	0.03299	0.36373		0.03249	0.00705	0.0325	0.00775	0.0324	0.00902	0.03299	0.00926		0.03249	0.34574	0.0325	0.34363	0.0324	0.33727	0.03299	0.35447
0.03251	0.35315	0.0325	0.35138	0.0324	0.34841	0.03301	0.3641		0.03251	0.00705	0.0325	0.00775	0.0324	0.01115	0.03301	0.00924		0.03251	0.3461	0.0325	0.34363	0.0324	0.33727	0.03301	0.35486
0.03252	0.35351	0.0325	0.35138	0.0325	0.34841	0.03303	0.36447		0.03252	0.00704	0.0325	0.00775	0.0325	0.01115	0.03303	0.00923		0.03252	0.34647	0.0325	0.34363	0.0325	0.33727	0.03303	0.35525
0.03254	0.35387	0.0325	0.35138	0.0325	0.34841	0.03304	0.36485		0.03254	0.00704	0.0325	0.00775	0.0325	0.01115	0.03304	0.00921		0.03254	0.34683	0.0325	0.34363	0.0325	0.33727	0.03304	0.35563
0.03256	0.35423	0.0325	0.35138	0.0325	0.34841	0.03306	0.36522		0.03256	0.00704	0.0325	0.00775	0.0325	0.01115	0.03306	0.0092		0.03256	0.34719	0.0325	0.34363	0.0325	0.33727	0.03306	0.35602
0.03257	0.35459	0.0325	0.35353	0.0325	0.34841	0.03308	0.36559		0.03257	0.00705	0.0325	0.0099	0.0325	0.01115	0.03308	0.00919		0.03257	0.34754	0.0325	0.34363	0.0325	0.33727	0.03308	0.3564
0.03259	0.35495	0.0326	0.35353	0.0325	0.34841	0.03309	0.36596		0.03259	0.00705	0.0326	0.0099	0.0325	0.01115	0.03309	0.00918		0.03259	0.3479	0.0326	0.34363	0.0325	0.33727	0.03309	0.35678
0.03261	0.35531	0.0326	0.35353	0.0325	0.35054	0.03311	0.36633		0.03261	0.00706	0.0326	0.0099	0.0325	0.01328	0.03311	0.00917		0.03261	0.34825	0.0326	0.34363	0.0325	0.33727	0.03311	0.35716
0.03262	0.35567	0.0326	0.35353	0.0326	0.35054	0.03313	0.36671		0.03262	0.00707	0.0326	0.0099	0.0326	0.01328	0.03313	0.00916		0.03262	0.34861	0.0326	0.34363	0.0326	0.33727	0.03313	0.35754
0.03264	0.35603	0.0326	0.35353	0.0326	0.35054	0.03314	0.36708		0.03264	0.00708	0.0326	0.00669	0.0326	0.01328	0.03314	0.00916		0.03264	0.34896	0.0326	0.34683	0.0326	0.33727	0.03314	0.35791
0.03266	0.3564	0.0326	0.35353	0.0326	0.35054	0.03316	0.36745		0.03266	0.00709	0.0326	0.00669	0.0326	0.0101	0.03316	0.00917		0.03266	0.34931	0.0326	0.34683	0.0326	0.34044	0.03316	0.35828
0.03267	0.35676	0.0326	0.35569	0.0326	0.35054	0.03318	0.36782		0.03267	0.0071	0.0326	0.00885	0.0326	0.0101	0.03318	0.00917		0.03267	0.34966	0.0326	0.34683	0.0326	0.34044	0.03318	0.35865
0.03269	0.35712	0.0327	0.35569	0.0326	0.35054	0.0332	0.3682		0.03269	0.00712	0.0327	0.00885	0.0326	0.0101	0.0332	0.00917		0.03269	0.35	0.0327	0.34683	0.0326	0.34044	0.0332	0.35902
0.03271	0.35748	0.0327	0.35569	0.0326	0.35268	0.03321	0.36857		0.03271	0.00713	0.0327	0.00885	0.0326	0.01224	0.03321	0.00918		0.03271	0.35035	0.0327	0.34683	0.0326	0.34044	0.03321	0.35939
0.03272	0.35785	0.0327	0.35569	0.0327	0.35268	0.03323	0.36894		0.03272	0.00715	0.0327	0.00885	0.0327	0.01224	0.03323	0.00918		0.03272	0.3507	0.0327	0.34683	0.0327	0.34044	0.03323	0.35976
0.03274	0.35821	0.0327	0.35569	0.0327	0.35268	0.03325	0.36932		0.03274	0.00717	0.0327	0.00885	0.0327	0.01224	0.03325	0.0092		0.03274	0.35104	0.0327	0.34683	0.0327	0.34044	0.03325	0.36012
0.03276	0.35857	0.0327	0.35569	0.0327	0.35268	0.03326	0.36969		0.03276	0.00719	0.0327	0.00885	0.0327	0.01224	0.03326	0.0092		0.03276	0.35138	0.0327	0.34683	0.0327	0.34044	0.03326	0.36049
0.03277	0.35893	0.0327	0.35785	0.0327	0.35268	0.03328	0.37006		0.03277	0.00721	0.0327	0.01101	0.0327	0.01224	0.03328	0.00921		0.03277	0.35172	0.0327	0.34683	0.0327	0.34044	0.03328	0.36085
0.03279	0.3593	0.0328	0.35785	0.0327	0.35268	0.0333	0.37044		0.03279	0.00724	0.0328	0.01101	0.0327	0.01224	0.0333	0.00923		0.03279	0.35206	0.0328	0.34683	0.0327	0.34044	0.0333	0.36121
0.03281	0.35966	0.0328	0.35785	0.0327	0.35483	0.03331	0.37081		0.03281	0.00726	0.0328	0.00779	0.0327	0.01439	0.03331	0.00924		0.03281	0.3524	0.0328	0.35005	0.0327	0.34044	0.03331	0.36157
0.03282	0.36002	0.0328	0.35785	0.0328	0.35483	0.03333	0.37119		0.03282	0.00728	0.0328	0.00779	0.0328	0.0112	0.03333	0.00926		0.03282	0.35274	0.0328	0.35005	0.0328	0.34363	0.03333	0.36193
0.03284	0.36039	0.0328	0.35785	0.0328	0.35483	0.03335	0.37156		0.03284	0.00731	0.0328	0.00779	0.0328	0.0112	0.03335	0.00928		0.03284	0.35308	0.0328	0.35005	0.0328	0.34363	0.03335	0.36229
0.03286	0.36075	0.0328	0.35785	0.0328	0.35483	0.03336	0.37194		0.03286	0.00734	0.0328	0.00779	0.0328	0.0112	0.03336	0.00929		0.03286	0.35341	0.0328	0.35005	0.0328	0.34363	0.03336	0.36265
0.03287	0.36112	0.0328	0.36002	0.0328	0.35483	0.03338	0.37231		0.03287	0.00736	0.0328	0.00996	0.0328	0.0112	0.03338	0.00931		0.03287	0.35375	0.0328	0.35005	0.0328	0.34363	0.03338	0.363
0.03289	0.36148	0.0329	0.36002	0.0328	0.35483	0.0334	0.37269		0.03289	0.00739	0.0329	0.00996	0.0328	0.0112	0.0334	0.00933		0.03289	0.35409	0.0329	0.35005	0.0328	0.34363	0.0334	0.36336
0.03291	0.36184	0.0329	0.36002	0.0328	0.35698	0.03342	0.37306		0.03291	0.00742	0.0329	0.00996	0.0328	0.01335	0.03342	0.00935		0.03291	0.35443	0.0329	0.35005	0.0328	0.34363	0.03342	0.36372
0.03292	0.36221	0.0329	0.36002	0.0329	0.35698	0.03343	0.37344		0.03292	0.00744	0.0329	0.00996	0.0329	0.01335	0.03343	0.00936		0.03292	0.35476	0.0329	0.35005	0.0329	0.34363	0.03343	0.36407
0.03294	0.36257	0.0329	0.36002	0.0329	0.35698	0.03345	0.37381		0.03294	0.00747	0.0329	0.00996	0.0329	0.01335	0.03345	0.00938		0.03294	0.3551	0.0329	0.35005	0.0329	0.34363	0.03345	0.36443
0.03296	0.36294	0.0329	0.36002	0.0329	0.35698	0.03347	0.37419		0.03296	0.0075	0.0329	0.00996	0.0329	0.01335	0.03347	0.0094		0.03296	0.35544	0.0329	0.35005	0.0329	0.34363	0.03347	0.36479
0.03297	0.3633	0.0329	0.3622	0.0329	0.35698	0.03348	0.37457		0.03297	0.00753	0.0329	0.00891	0.0329	0.01015	0.03348	0.00943		0.03297	0.35578	0.0329	0.35329	0.0329	0.34683	0.03348	0.36514
0.03299	0.36367	0.033	0.3622	0.0329	0.35698	0.0335	0.37494		0.03299	0.00755	0.033	0.00891	0.0329	0.01015	0.0335	0.00944		0.03299	0.35611	0.033	0.35329	0.0329	0.34683	0.0335	0.3655
0.03301	0.36403	0.033	0.3622	0.0329	0.35914	0.03352	0.37532		0.03301	0.00758	0.033	0.00891	0.0329	0.01231	0.03352	0.00947		0.03301	0.35645	0.033	0.35329	0.0329	0.34683	0.03352	0.36585
0.03302	0.3644	0.033	0.3622	0.033	0.35914	0.03353	0.3757		0.03302	0.00761	0.033	0.00891	0.033	0.01231	0.03353	0.00949		0.03302	0.35679	0.033	0.35329	0.033	0.34683	0.03353	0.36621
0.03304	0.36477	0.033	0.3622	0.033	0.35914	0.03355	0.37607		0.03304	0.00764	0.033	0.00891	0.033	0.01231	0.03355	0.00951		0.03304	0.35713	0.033	0.35329	0.033	0.34683	0.03355	0.36657
0.03306	0.36513	0.033	0.3622	0.033	0.35914	0.03357	0.37645		0.03306	0.00767	0.033	0.00891	0.033	0.01231	0.03357	0.00953		0.03306	0.35747	0.033	0.35329	0.033	0.34683	0.03357	0.36692
0.03307	0.3655	0.033	0.36438	0.033	0.35914	0.03358	0.37683		0.03307	0.0077	0.033	0.01109	0.033	0.01231	0.03358	0.00955		0.03307	0.3578	0.033	0.35329	0.033	0.34683	0.03358	0.36728
0.03309	0.36586	0.0331	0.36438	0.033	0.35914	0.0336	0.3772		0.03309	0.00772	0.0331	0.01109	0.033	0.01231	0.0336	0.00957		0.03309	0.35814	0.0331	0.35329	0.033	0.34683	0.0336	0.36764
0.03311	0.36623	0.0331	0.36438	0.033	0.3613	0.03362	0.37758		0.03311	0.00775	0.0331	0.01109	0.033	0.01447	0.03362	0.00959		0.03311	0.35848	0.0331	0.35329	0.033	0.34683	0.03362	0.36799
0.03312	0.3666	0.0331	0.36438	0.0331	0.3613	0.03364	0.37796		0.03312	0.00778	0.0331	0.00784	0.0331	0.01447	0.03364	0.00962		0.03312	0.35882	0.0331	0.35653	0.0331	0.34683	0.03364	0.36834
0.03314	0.36696	0.0331	0.36438	0.0331	0.3613	0.03365	0.37834		0.03314	0.0078	0.0331	0.00784	0.0331	0.01125	0.03365	0.00965		0.03314	0.35916	0.0331	0.35653	0.0331	0.35005	0.03365	0.36869
0.03316	0.36733	0.0331	0.36438	0.0331	0.3613	0.03367	0.37872		0.03316	0.00783	0.0331	0.00784	0.0331	0.01125	0.03367	0.00968		0.03316	0.3595	0.0331	0.35653	0.0331	0.35005	0.03367	0.36904
0.03317	0.3677	0.0331	0.36657	0.0331	0.3613	0.03369	0.37909		0.03317	0.00786	0.0331	0.01003	0.0331	0.01125	0.03369	0.00971		0.03317	0.35984	0.0331	0.35653	0.0331	0.35005	0.03369	0.36939
0.03319	0.36807	0.0332	0.36657	0.0331	0.3613	0.0337	0.37947		0.03319	0.00789	0.0332	0.01003	0.0331	0.01125	0.0337	0.00973		0.03319	0.36018	0.0332	0.35653	0.0331	0.35005	0.0337	0.36974
0.03321	0.36843	0.0332	0.36657	0.0331	0.36347	0.03372	0.37985		0.03321	0.00791	0.0332	0.01003	0.0331	0.01342	0.03372	0.00976		0.03321	0.36052	0.0332	0.35653	0.0331	0.35005	0.03372	0.37009
0.03322	0.3688	0.0332	0.36657	0.0332	0.36347	0.03374	0.38023		0.03322	0.00794	0.0332	0.01003	0.0332	0.01342	0.03374	0.00979		0.03322	0.36086	0.0332	0.35653	0.0332	0.35005	0.03374	0.37045
0.03324	0.36917	0.0332	0.36657	0.0332	0.36347	0.03375	0.38061		0.03324	0.00796	0.0332	0.01003	0.0332	0.01342	0.03375	0.00981		0.03324	0.36121	0.0332	0.35653	0.0332	0.35005	0.03375	0.3708
0.03326	0.36954	0.0332	0.36657	0.0332	0.36347	0.03377	0.38099		0.03326	0.00798	0.0332	0.01003	0.0332	0.01342	0.03377	0.00983		0.03326	0.36156	0.0332	0.35653	0.0332	0.35005	0.03377	0.37116
0.03327	0.3699	0.0332	0.36877	0.0332	0.36347	0.03379	0.38137		0.03327	0.008	0.0332	0.00897	0.0332	0.01018	0.03379	0.00986		0.03327	0.3619	0.0332	0.3598	0.0332	0.35329	0.03379	0.37151
0.03329	0.37027	0.0333	0.36877	0.0332	0.36347	0.0338	0.38175		0.03329	0.00802	0.0333	0.00897	0.0332	0.01018	0.0338	0.00988		0.03329	0.36225	0.0333	0.3598	0.0332	0.35329	0.0338	0.37187
0.03331	0.37064	0.0333	0.36877	0.0332	0.36565	0.03382	0.38213		0.03331	0.00803	0.0333	0.00897	0.0332	0.01236	0.03382	0.0099		0.03331	0.36261	0.0333	0.3598	0.0332	0.35329	0.03382	0.37223
[truncated: 78,002 more rows]
