# Supplementary material for: Deformation and energy damage characteristics of granite-concrete composite under uniaxial compression
Source: PLoS One. 2025 Mar 10;20(3):e0316124. doi: 10.1371/journal.pone.0316124 (PMC11892862; doi:10.1371/journal.pone.0316124)
Supplement: S1 Minimal Data Set — (ZIP) [file pone.0316124.s003.zip › Table 5. Energy evolution of granite-concrete composite with precast crack Angle under different relative areas/S=600.xlsx]

## Sheet: Sheet1
α=0		α=30		α=60		α=90			α=0		α=30		α=60		α=90			α=0		α=30		α=60		α=90
ε	U	ε	U	ε	U	ε	U		ε	Ud	ε	Ud	ε	Ud	ε	Ud		ε	Ue	ε	Ue	ε	Ue	ε	Ue
4.6368e-06	1.29066e-05	8.35746e-07	7.73146e-06	4.62085e-06	1.25761e-05	8.36395e-07	8.02783e-06		4.6368e-06	-0.000526135	8.35746e-07	-1.07284e-05	4.62085e-06	-0.000388665	8.36395e-07	-9.40741e-06		4.6368e-06	0.000539041	8.35746e-07	1.84598e-05	4.62085e-06	0.000401241	8.36395e-07	1.74352e-05
1.81075e-05	3.40681e-05	1.18733e-05	2.77978e-05	1.80452e-05	3.37344e-05	1.18825e-05	2.84301e-05		1.81075e-05	-0.00122	1.18733e-05	-0.00126	1.80452e-05	-0.000955059	1.18825e-05	-0.00124		1.81075e-05	0.00125	1.18733e-05	0.00129	1.80452e-05	0.000988794	1.18825e-05	0.00127
3.49759e-05	5.67752e-05	2.82121e-05	5.01057e-05	3.47066e-05	5.72276e-05	2.82036e-05	5.06747e-05		3.49759e-05	-0.00165	2.82121e-05	-0.00114	3.47066e-05	-0.00141	2.82036e-05	-0.00103		3.49759e-05	0.00171	2.82121e-05	0.00119	3.47066e-05	0.00147	2.82036e-05	0.00108
5.18442e-05	8.01523e-05	4.51753e-05	7.42276e-05	5.1368e-05	8.14046e-05	4.51292e-05	7.467e-05		5.18442e-05	-0.0016	4.51753e-05	-0.00159	5.1368e-05	-0.00145	4.51292e-05	-0.00146		5.18442e-05	0.00168	4.51753e-05	0.00167	5.1368e-05	0.00153	4.51292e-05	0.00154
6.87126e-05	0.000104341	6.21385e-05	9.85936e-05	6.80294e-05	0.000105795	6.20549e-05	9.89091e-05		6.87126e-05	-0.00181	6.21385e-05	-0.00156	6.80294e-05	-0.00154	6.20549e-05	-0.00139		6.87126e-05	0.00192	6.21385e-05	0.00165	6.80294e-05	0.00165	6.20549e-05	0.00149
8.55809e-05	0.000128391	7.91017e-05	0.000123175	8.46908e-05	0.000130123	7.89805e-05	0.000123566		8.55809e-05	-0.0018	7.91017e-05	-0.00161	8.46908e-05	-0.00146	7.89805e-05	-0.00148		8.55809e-05	0.00193	7.91017e-05	0.00174	8.46908e-05	0.00159	7.89805e-05	0.0016
0.000102449	0.000151968	9.60649e-05	0.000147403	0.000101352	0.000154495	9.59062e-05	0.000148102		0.000102449	-0.00172	9.60649e-05	-0.00157	0.000101352	-0.00148	9.59062e-05	-0.00144		0.000102449	0.00187	9.60649e-05	0.00171	0.000101352	0.00163	9.59062e-05	0.00159
0.000119318	0.000175255	0.000113028	0.000171541	0.000118014	0.000178844	0.000112832	0.000172724		0.000119318	-0.0016	0.000113028	-0.00147	0.000118014	-0.00142	0.000112832	-0.0014		0.000119318	0.00178	0.000113028	0.00164	0.000118014	0.0016	0.000112832	0.00157
0.000136186	0.000198562	0.000129991	0.00019559	0.000134675	0.00020324	0.000129757	0.000197144		0.000136186	-0.00158	0.000129991	-0.00149	0.000134675	-0.00142	0.000129757	-0.00142		0.000136186	0.00178	0.000129991	0.00169	0.000134675	0.00162	0.000129757	0.00161
0.000153054	0.000222009	0.000146955	0.000219372	0.000151336	0.000227188	0.000146683	0.000221084		0.000153054	-0.00156	0.000146955	-0.00139	0.000151336	-0.00138	0.000146683	-0.0013		0.000153054	0.00179	0.000146955	0.00161	0.000151336	0.00161	0.000146683	0.00152
0.000169923	0.000245236	0.000163918	0.000242983	0.000167998	0.000250317	0.000163609	0.00024468		0.000169923	-0.00158	0.000163918	-0.00137	0.000167998	-0.00126	0.000163609	-0.00125		0.000169923	0.00182	0.000163918	0.00162	0.000167998	0.00151	0.000163609	0.00149
0.000186791	0.00026795	0.000180881	0.000266179	0.000184659	0.000272981	0.000180534	0.000267928		0.000186791	-0.00145	0.000180881	-0.0013	0.000184659	-0.00113	0.000180534	-0.00116		0.000186791	0.00172	0.000180881	0.00157	0.000184659	0.0014	0.000180534	0.00143
0.00020366	0.000290268	0.000197844	0.000289115	0.000201321	0.000295531	0.00019746	0.000290862		0.00020366	-0.00138	0.000197844	-0.00122	0.000201321	-0.0011	0.00019746	-0.00112		0.00020366	0.00167	0.000197844	0.00151	0.000201321	0.00139	0.00019746	0.00141
0.000220528	0.000312362	0.000214807	0.000311739	0.000217982	0.000317768	0.000214386	0.000313253		0.000220528	-0.00129	0.000214807	-0.00119	0.000217982	-0.00106	0.000214386	-0.00104		0.000220528	0.0016	0.000214807	0.0015	0.000217982	0.00137	0.000214386	0.00135
0.000237396	0.000334232	0.00023177	0.000333839	0.000234643	0.000339232	0.000231312	0.000335108		0.000237396	-0.00127	0.00023177	-0.00109	0.000234643	-0.000976255	0.000231312	-0.000942591		0.000237396	0.0016	0.00023177	0.00142	0.000234643	0.00132	0.000231312	0.00128
0.000254265	0.000355997	0.000248734	0.000355671	0.000251305	0.000360109	0.000248237	0.000356705		0.000254265	-0.00118	0.000248734	-0.00101	0.000251305	-0.000831323	0.000248237	-0.000873068		0.000254265	0.00154	0.000248734	0.00137	0.000251305	0.00119	0.000248237	0.00123
0.000271133	0.000377513	0.000265697	0.000377192	0.000267966	0.000380603	0.000265163	0.000378091		0.000271133	-0.0012	0.000265697	-0.000979409	0.000267966	-0.000798221	0.000265163	-0.000840567		0.000271133	0.00157	0.000265697	0.00136	0.000267966	0.00118	0.000265163	0.00122
0.000288001	0.000398677	0.00028266	0.000398386	0.000284628	0.000400695	0.000282089	0.000399285		0.000288001	-0.00107	0.00028266	-0.000890225	0.000284628	-0.000705177	0.000282089	-0.00078289		0.000288001	0.00147	0.00028266	0.00129	0.000284628	0.00111	0.000282089	0.00118
0.00030487	0.000419639	0.000299623	0.000419172	0.000301289	0.000420538	0.000299014	0.000420254		0.00030487	-0.00105	0.000299623	-0.000857313	0.000301289	-0.000668935	0.000299014	-0.000755419		0.00030487	0.00147	0.000299623	0.00128	0.000301289	0.00109	0.000299014	0.00118
0.000321738	0.000440164	0.000316586	0.000439299	0.00031795	0.000440159	0.00031594	0.000440888		0.000321738	-0.000973273	0.000316586	-0.000752107	0.00031795	-0.000611928	0.00031594	-0.000691726		0.000321738	0.00141	0.000316586	0.00119	0.00031795	0.00105	0.00031594	0.00113
0.000338607	0.000460188	0.00033355	0.000458685	0.000334612	0.00045958	0.000332866	0.00046121		0.000338607	-0.000893469	0.00033355	-0.000663722	0.000334612	-0.000581958	0.000332866	-0.000641102		0.000338607	0.00135	0.00033355	0.00112	0.000334612	0.00104	0.000332866	0.0011
0.000355475	0.000479801	0.000350513	0.000477403	0.000351273	0.000478833	0.000349791	0.000481296		0.000355475	-0.000800462	0.000350513	-0.000547504	0.000351273	-0.00053087	0.000349791	-0.000584285		0.000355475	0.00128	0.000350513	0.00102	0.000351273	0.00101	0.000349791	0.00107
0.000372343	0.00049894	0.000367476	0.000495643	0.000367935	0.000497924	0.000366717	0.000501288		0.000372343	-0.000747494	0.000367476	-0.000480381	0.000367935	-0.000508176	0.000366717	-0.000550917		0.000372343	0.00125	0.000367476	0.000976024	0.000367935	0.00101	0.000366717	0.00105
0.000389212	0.000517495	0.000384439	0.000513417	0.000384596	0.000516682	0.000383643	0.000521205		0.000389212	-0.000642547	0.000384439	-0.000410745	0.000384596	-0.000459273	0.000383643	-0.000524612		0.000389212	0.00116	0.000384439	0.000924162	0.000384596	0.000975955	0.000383643	0.00105
0.00040608	0.000535441	0.000401402	0.00053078	0.000401257	0.000535143	0.000400568	0.000541035		0.00040608	-0.00056621	0.000401402	-0.000349404	0.000401257	-0.000402696	0.000400568	-0.000495425		0.00040608	0.0011	0.000401402	0.000880184	0.000401257	0.000937839	0.000400568	0.00104
0.000422949	0.000552549	0.000418366	0.000547774	0.000417919	0.000553391	0.000417494	0.000560775		0.000422949	-0.000461744	0.000418366	-0.000293881	0.000417919	-0.000362282	0.000417494	-0.000466805		0.000422949	0.00101	0.000418366	0.000841655	0.000417919	0.000915673	0.000417494	0.00103
0.000439817	0.000568568	0.000435329	0.000564413	0.00043458	0.000571489	0.00043442	0.000580462		0.000439817	-0.000341032	0.000435329	-0.00024322	0.00043458	-0.000323703	0.00043442	-0.000437496		0.000439817	0.000909601	0.000435329	0.000807633	0.00043458	0.000895192	0.00043442	0.00102
0.000456685	0.000583274	0.000452292	0.000580638	0.000451242	0.00058947	0.000451345	0.000600111		0.000456685	-0.000194987	0.000452292	-0.000192873	0.000451242	-0.000296605	0.000451345	-0.000416336		0.000456685	0.000778261	0.000452292	0.00077351	0.000451242	0.000886075	0.000451345	0.00102
0.000473554	0.000596654	0.000469255	0.000596435	0.000467903	0.000607398	0.000468271	0.000619669		0.000473554	-4.85171e-05	0.000469255	-0.0001337	0.000467903	-0.000264686	0.000468271	-0.000390488		0.000473554	0.000645172	0.000469255	0.000730136	0.000467903	0.000872084	0.000468271	0.00101
0.000490422	0.000608973	0.000486218	0.000611844	0.000484565	0.000625367	0.000485197	0.0006391		0.000490422	7.55849e-05	0.000486218	-8.33764e-05	0.000484565	-0.000250471	0.000485197	-0.00035856		0.000490422	0.000533388	0.000486218	0.000695221	0.000484565	0.000875838	0.000485197	0.00099766
0.00050729	0.000620742	0.000503182	0.000626968	0.000501226	0.000643407	0.000502123	0.000658375		0.00050729	0.000156342	0.000503182	-3.38711e-05	0.000501226	-0.000236745	0.000502123	-0.000325861		0.00050729	0.0004644	0.000503182	0.000660839	0.000501226	0.000880152	0.000502123	0.000984236
0.000524159	0.000632268	0.000520145	0.000641923	0.000517887	0.000661458	0.000519048	0.000677515		0.000524159	0.000186871	0.000520145	-3.36834e-06	0.000517887	-0.000228239	0.000519048	-0.00028853		0.000524159	0.000445398	0.000520145	0.000645291	0.000517887	0.000889697	0.000519048	0.000966045
0.000541027	0.000643707	0.000537108	0.00065672	0.000534549	0.000679446	0.000535974	0.000696612		0.000541027	0.000216381	0.000537108	2.47987e-05	0.000534549	-0.000202809	0.000535974	-0.000260227		0.000541027	0.000427326	0.000537108	0.000631921	0.000534549	0.000882255	0.000535974	0.000956839
0.000557895	0.00065514	0.000554071	0.000671341	0.00055121	0.000697314	0.0005529	0.000715731		0.000557895	0.000223121	0.000554071	5.28486e-05	0.00055121	-0.000180031	0.0005529	-0.000241782		0.000557895	0.000432019	0.000554071	0.000618493	0.00055121	0.000877346	0.0005529	0.000957513
0.000574764	0.000666614	0.000571034	0.00068588	0.000567872	0.00071503	0.000569825	0.000734915		0.000574764	0.000240119	0.000571034	8.35478e-05	0.000567872	-0.000143988	0.000569825	-0.000226343		0.000574764	0.000426495	0.000571034	0.000602332	0.000567872	0.000859018	0.000569825	0.000961258
0.000591632	0.000678137	0.000587998	0.000700487	0.000584533	0.00073264	0.000586751	0.000754181		0.000591632	0.000239869	0.000587998	9.57523e-05	0.000584533	-0.000115083	0.000586751	-0.000216302		0.000591632	0.000438268	0.000587998	0.000604735	0.000584533	0.000847723	0.000586751	0.000970484
0.0006085	0.000689709	0.000604961	0.000715236	0.000601195	0.000750175	0.000603677	0.000773501		0.0006085	0.000255949	0.000604961	0.000101488	0.000601195	-8.85344e-05	0.000603677	-0.00020456		0.0006085	0.00043376	0.000604961	0.000613748	0.000601195	0.00083871	0.000603677	0.000978061
0.000625369	0.000701381	0.000621924	0.000730188	0.000617856	0.000767673	0.000620602	0.000792827		0.000625369	0.000255594	0.000621924	0.000101721	0.000617856	-6.58717e-05	0.000620602	-0.000188329		0.000625369	0.000445786	0.000621924	0.000628467	0.000617856	0.000833545	0.000620602	0.000981157
0.000642237	0.000713193	0.000638887	0.00074539	0.000634517	0.000785169	0.000637528	0.000812143		0.000642237	0.000264264	0.000638887	9.70792e-05	0.000634517	-4.62969e-05	0.000637528	-0.000167284		0.000642237	0.000448929	0.000638887	0.000648311	0.000634517	0.000831466	0.000637528	0.000979427
0.000659105	0.000725355	0.00065585	0.000760868	0.000651179	0.00080273	0.000654454	0.000831463		0.000659105	0.00025776	0.00065585	8.94035e-05	0.000651179	-3.05059e-05	0.000654454	-0.000147557		0.000659105	0.000467595	0.00065585	0.000671465	0.000651179	0.000833236	0.000654454	0.00097902
0.000675974	0.000738134	0.000672814	0.000776634	0.00066784	0.000820438	0.000671379	0.000850812		0.000675974	0.000234006	0.000672814	7.98483e-05	0.00066784	-2.34254e-05	0.000671379	-0.000129326		0.000675974	0.000504128	0.000672814	0.000696786	0.00066784	0.000843863	0.000671379	0.000980138
0.000692842	0.000751714	0.000689777	0.000792704	0.000684502	0.000838332	0.000688305	0.000870205		0.000692842	0.000182147	0.000689777	6.99746e-05	0.000684502	-2.30218e-05	0.000688305	-0.000114933		0.000692842	0.000569567	0.000689777	0.000722729	0.000684502	0.000861354	0.000688305	0.000985139
0.00070971	0.000766097	0.00070674	0.000809058	0.000701163	0.000856375	0.000705231	0.000889635		0.00070971	0.000123449	0.00070674	5.70621e-05	0.000701163	-2.36545e-05	0.000705231	-9.94256e-05		0.00070971	0.000642648	0.00070674	0.000751996	0.000701163	0.00088003	0.000705231	0.000989061
0.000726579	0.00078122	0.000723703	0.000825626	0.000717825	0.000874529	0.000722156	0.000909088		0.000726579	6.41893e-05	0.000723703	5.00826e-05	0.000717825	-1.59067e-05	0.000722156	-8.35213e-05		0.000726579	0.000717031	0.000723703	0.000775544	0.000717825	0.000890436	0.000722156	0.00099261
0.000743447	0.00079702	0.000740666	0.000842373	0.000734486	0.000892792	0.000739082	0.000928575		0.000743447	1.10563e-05	0.000740666	5.03506e-05	0.000734486	-9.00735e-06	0.000739082	-6.52079e-05		0.000743447	0.000785964	0.000740666	0.000792022	0.000734486	0.0009018	0.000739082	0.000993783
0.000760316	0.00081341	0.00075763	0.00085931	0.000751148	0.00091116	0.000756008	0.000948106		0.000760316	-4.09359e-05	0.00075763	4.9829e-05	0.000751148	-9.54937e-07	0.000756008	-5.14244e-05		0.000760316	0.000854346	0.00075763	0.000809481	0.000751148	0.000912114	0.000756008	0.000999531
0.000777184	0.000830279	0.000774593	0.000876427	0.000767809	0.000929595	0.000772933	0.000967653		0.000777184	-8.00799e-05	0.000774593	4.76261e-05	0.000767809	7.11195e-06	0.000772933	-3.51021e-05		0.000777184	0.000910358	0.000774593	0.000828801	0.000767809	0.000922483	0.000772933	0.001
0.000794052	0.000847527	0.000791556	0.000893695	0.00078447	0.000948057	0.000789859	0.000987173		0.000794052	-0.000111251	0.000791556	4.94879e-05	0.00078447	2.21913e-05	0.000789859	-1.5616e-05		0.000794052	0.000958778	0.000791556	0.000844207	0.00078447	0.000925865	0.000789859	0.001
0.000810921	0.00086506	0.000808519	0.000911113	0.000801132	0.000966511	0.000806785	0.00101		0.000810921	-0.00013021	0.000808519	5.24814e-05	0.000801132	3.89673e-05	0.000806785	9.24787e-06		0.000810921	0.00099527	0.000808519	0.000858632	0.000801132	0.000927544	0.000806785	0.000997386
0.000827789	0.000882831	0.000825483	0.000928668	0.000817793	0.000984939	0.000823711	0.00103		0.000827789	-0.000141022	0.000825483	5.4742e-05	0.000817793	6.03283e-05	0.000823711	3.55801e-05		0.000827789	0.00102	0.000825483	0.000873926	0.000817793	0.000924611	0.000823711	0.000990443
0.000844657	0.000900788	0.000842446	0.000946323	0.000834455	0.001	0.000840636	0.00105		0.000844657	-0.000149576	0.000842446	6.03128e-05	0.000834455	8.12135e-05	0.000840636	6.23532e-05		0.000844657	0.00105	0.000842446	0.00088601	0.000834455	0.000922111	0.000840636	0.00098299
0.000861526	0.000918904	0.000859409	0.000964038	0.000851116	0.00102	0.000857562	0.00106		0.000861526	-0.000148655	0.000859409	7.02129e-05	0.000851116	0.00010552	0.000857562	8.82617e-05		0.000861526	0.00107	0.000859409	0.000893825	0.000851116	0.000916129	0.000857562	0.000976342
0.000878394	0.000937107	0.000876372	0.000981798	0.000867778	0.00104	0.000874488	0.00108		0.000878394	-0.000150762	0.000876372	8.35434e-05	0.000867778	0.000130026	0.000874488	0.000112906		0.000878394	0.00109	0.000876372	0.000898255	0.000867778	0.000909877	0.000874488	0.000970899
0.000895262	0.000955321	0.000893336	0.000999581	0.000884439	0.00106	0.000891413	0.0011		0.000895262	-0.000133081	0.000893336	9.65774e-05	0.000884439	0.000155826	0.000891413	0.000138701		0.000895262	0.00109	0.000893336	0.000903004	0.000884439	0.000902251	0.000891413	0.000964253
0.000912131	0.000973519	0.000910299	0.00102	0.0009011	0.00108	0.000908339	0.00112		0.000912131	-0.000117046	0.000910299	0.000114493	0.0009011	0.00018219	0.000908339	0.000161353		0.000912131	0.00109	0.000910299	0.000902858	0.0009011	0.000893977	0.000908339	0.000960717
0.000928999	0.000991683	0.000927262	0.00104	0.000917762	0.00109	0.000925265	0.00114		0.000928999	-9.27517e-05	0.000927262	0.000134764	0.000917762	0.000208486	0.000925265	0.000183632		0.000928999	0.00108	0.000927262	0.000900319	0.000917762	0.000885698	0.000925265	0.000957521
0.000945867	0.00101	0.000944225	0.00105	0.000934423	0.00111	0.00094219	0.00116		0.000945867	-7.27126e-05	0.000944225	0.000157708	0.000934423	0.000232644	0.00094219	0.000206497		0.000945867	0.00108	0.000944225	0.000895046	0.000934423	0.00087949	0.00094219	0.000953684
0.000962736	0.00103	0.000961189	0.00107	0.000951085	0.00113	0.000959116	0.00118		0.000962736	-4.14753e-05	0.000961189	0.000182037	0.000951085	0.000257374	0.000959116	0.000232252		0.000962736	0.00107	0.000961189	0.000888321	0.000951085	0.000872647	0.000959116	0.000946886
0.000979604	0.00105	0.000978152	0.00109	0.000967746	0.00115	0.000976042	0.0012		0.000979604	-1.84185e-05	0.000978152	0.000206599	0.000967746	0.000280395	0.000976042	0.000258544		0.000979604	0.00106	0.000978152	0.000881276	0.000967746	0.000867464	0.000976042	0.000939471
0.000996473	0.00106	0.000995115	0.00111	0.000984408	0.00117	0.000992967	0.00122		0.000996473	1.29651e-05	0.000995115	0.000234378	0.000984408	0.000302796	0.000992967	0.000285682		0.000996473	0.00105	0.000995115	0.000870913	0.000984408	0.000862845	0.000992967	0.000931125
0.00101	0.00108	0.00101	0.00112	0.001	0.00118	0.00101	0.00124		0.00101	3.68166e-05	0.00101	0.00026117	0.001	0.000326597	0.00101	0.000312789		0.00101	0.00104	0.00101	0.00086144	0.001	0.000856748	0.00101	0.00092273
0.00103	0.0011	0.00103	0.00114	0.00102	0.0012	0.00103	0.00125		0.00103	6.66151e-05	0.00103	0.000288582	0.00102	0.000353324	0.00103	0.000339231		0.00103	0.00103	0.00103	0.000851232	0.00102	0.000847638	0.00103	0.000914909
0.00105	0.00112	0.00105	0.00116	0.00103	0.00122	0.00104	0.00127		0.00105	9.75592e-05	0.00105	0.000317831	0.00103	0.000378192	0.00104	0.000367222		0.00105	0.00102	0.00105	0.000839038	0.00103	0.000840309	0.00104	0.000905431
0.00106	0.00113	0.00106	0.00117	0.00105	0.00124	0.00106	0.00129		0.00106	0.0001387	0.00106	0.000351728	0.00105	0.00040323	0.00106	0.000397594		0.00106	0.000995153	0.00106	0.000821985	0.00105	0.000832718	0.00106	0.00089342
0.00108	0.00115	0.00108	0.00119	0.00107	0.00125	0.00108	0.00131		0.00108	0.000186332	0.00108	0.000391899	0.00107	0.000430747	0.00108	0.000432878		0.00108	0.000964481	0.00108	0.000798403	0.00107	0.000822524	0.00108	0.000876288
0.0011	0.00117	0.0011	0.00121	0.00108	0.00127	0.00109	0.00133		0.0011	0.000242506	0.0011	0.000433393	0.00108	0.000461081	0.00109	0.000473472		0.0011	0.000924873	0.0011	0.000773218	0.00108	0.000809355	0.00109	0.000853566
0.00111	0.00118	0.00111	0.00122	0.0011	0.00129	0.00111	0.00134		0.00111	0.000305724	0.00111	0.00047706	0.0011	0.000494321	0.00111	0.000521609		0.00111	0.000877755	0.00111	0.000745557	0.0011	0.00079308	0.00111	0.000822919
0.00113	0.0012	0.00113	0.00124	0.00112	0.0013	0.00113	0.00136		0.00113	0.000373976	0.00113	0.00052062	0.00112	0.000532019	0.00113	0.0005783		0.00113	0.000825075	0.00113	0.000717686	0.00112	0.00077209	0.00113	0.000783209
0.00115	0.00121	0.00115	0.00125	0.00113	0.00132	0.00115	0.00138		0.00115	0.00044596	0.00115	0.000565702	0.00113	0.000574264	0.00115	0.000647037		0.00115	0.000768108	0.00115	0.000687963	0.00113	0.000746224	0.00115	0.000730776
0.00117	0.00123	0.00116	0.00127	0.00115	0.00134	0.00116	0.00139		0.00117	0.000515048	0.00116	0.000609445	0.00115	0.000623506	0.00116	0.000727936		0.00117	0.000713473	0.00116	0.000659304	0.00115	0.00071293	0.00116	0.000665326
0.00118	0.00124	0.00118	0.00128	0.00117	0.00135	0.00118	0.00141		0.00118	0.000583319	0.00118	0.000643583	0.00117	0.000681517	0.00118	0.000818992		0.00118	0.000659114	0.00118	0.000640104	0.00117	0.000670355	0.00118	0.000588708
0.0012	0.00126	0.0012	0.0013	0.00118	0.00137	0.0012	0.00142		0.0012	0.000643479	0.0012	0.000664371	0.00118	0.00074086	0.0012	0.000914047		0.0012	0.000612416	0.0012	0.000634245	0.00118	0.000625927	0.0012	0.000507002
0.00122	0.00127	0.00122	0.00131	0.0012	0.00138	0.00121	0.00143		0.00122	0.000690957	0.00122	0.000675266	0.0012	0.000797101	0.00121	0.001		0.00122	0.000578128	0.00122	0.00063833	0.0012	0.000584095	0.00121	0.000429933
0.00123	0.00128	0.00123	0.00133	0.00122	0.0014	0.00123	0.00145		0.00123	0.000717623	0.00123	0.000685403	0.00122	0.000849842	0.00123	0.00107		0.00123	0.000564539	0.00123	0.000643209	0.00122	0.000545304	0.00123	0.000375884
0.00125	0.0013	0.00125	0.00134	0.00123	0.00141	0.00125	0.00146		0.00125	0.000736744	0.00125	0.000699273	0.00123	0.000895348	0.00125	0.0011		0.00125	0.000558509	0.00125	0.000644389	0.00123	0.000513391	0.00125	0.000361974
0.00127	0.00131	0.00127	0.00136	0.00125	0.00142	0.00126	0.00147		0.00127	0.000741246	0.00127	0.000709672	0.00125	0.000930529	0.00126	0.0011		0.00127	0.000567241	0.00127	0.000649143	0.00125	0.000491585	0.00126	0.00036515
0.00128	0.00132	0.00128	0.00137	0.00127	0.00144	0.00128	0.00148		0.00128	0.000738922	0.00128	0.000712096	0.00127	0.000954315	0.00128	0.0011		0.00128	0.000583005	0.00128	0.000662021	0.00127	0.000481123	0.00128	0.000377064
0.0013	0.00134	0.0013	0.00139	0.00128	0.00145	0.0013	0.00149		0.0013	0.000732175	0.0013	0.000714453	0.00128	0.000964601	0.0013	0.0011		0.0013	0.000603444	0.0013	0.000675129	0.00128	0.000484252	0.0013	0.000391854
0.00132	0.00135	0.00132	0.00141	0.0013	0.00146	0.00131	0.00151		0.00132	0.000721688	0.00132	0.000714536	0.0013	0.000967881	0.00131	0.0011		0.00132	0.000627947	0.00132	0.000690689	0.0013	0.000494521	0.00131	0.000409397
0.00133	0.00136	0.00133	0.00142	0.00132	0.00148	0.00133	0.00152		0.00133	0.000701481	0.00133	0.000714307	0.00132	0.0009722	0.00133	0.00109		0.00133	0.000662571	0.00133	0.000706733	0.00132	0.000503872	0.00133	0.000429195
0.00135	0.00138	0.00135	0.00144	0.00133	0.00149	0.00135	0.00153		0.00135	0.000676112	0.00135	0.000715511	0.00133	0.000977478	0.00135	0.00109		0.00135	0.000702806	0.00135	0.000721492	0.00133	0.000512376	0.00135	0.000446342
0.00137	0.00139	0.00137	0.00145	0.00135	0.0015	0.00137	0.00155		0.00137	0.000645209	0.00137	0.000719276	0.00135	0.000983215	0.00137	0.00108		0.00137	0.000749041	0.00137	0.000733808	0.00135	0.000520544	0.00137	0.00046297
0.00138	0.00141	0.00139	0.00147	0.00137	0.00152	0.00138	0.00156		0.00138	0.000614778	0.00139	0.000726591	0.00137	0.000986852	0.00138	0.00108		0.00138	0.000795249	0.00139	0.000742654	0.00137	0.000530943	0.00138	0.000479363
0.0014	0.00143	0.0014	0.00149	0.00138	0.00153	0.0014	0.00157		0.0014	0.000586261	0.0014	0.000736435	0.00138	0.000991389	0.0014	0.00108		0.0014	0.000839939	0.0014	0.000749043	0.00138	0.000540565	0.0014	0.000494842
0.00142	0.00144	0.00142	0.0015	0.0014	0.00155	0.00142	0.00159		0.00142	0.000564599	0.00142	0.000746207	0.0014	0.000996658	0.00142	0.00108		0.00142	0.000878102	0.00142	0.00075555	0.0014	0.000549553	0.00142	0.000510289
0.00144	0.00146	0.00144	0.00152	0.00142	0.00156	0.00143	0.0016		0.00144	0.000549092	0.00144	0.000760178	0.00142	0.001	0.00143	0.00108		0.00144	0.00091036	0.00144	0.000757853	0.00142	0.000555913	0.00143	0.000522698
0.00145	0.00148	0.00145	0.00153	0.00143	0.00157	0.00145	0.00162		0.00145	0.000543647	0.00145	0.000779825	0.00143	0.00102	0.00145	0.00108		0.00145	0.000932701	0.00145	0.000754399	0.00143	0.000557994	0.00145	0.000532216
0.00147	0.00149	0.00147	0.00155	0.00145	0.00159	0.00147	0.00163		0.00147	0.000551155	0.00147	0.000807164	0.00145	0.00103	0.00147	0.00109		0.00147	0.000942097	0.00147	0.000743078	0.00145	0.000556736	0.00147	0.000544881
0.00149	0.00151	0.00149	0.00157	0.00147	0.0016	0.00148	0.00164		0.00149	0.000575321	0.00149	0.000843881	0.00147	0.00105	0.00148	0.00108		0.00149	0.000934707	0.00149	0.00072209	0.00147	0.000549527	0.00148	0.000566727
0.0015	0.00153	0.0015	0.00158	0.00148	0.00162	0.0015	0.00166		0.0015	0.000612943	0.0015	0.00089049	0.00148	0.00108	0.0015	0.00106		0.0015	0.000913594	0.0015	0.000690872	0.00148	0.000540681	0.0015	0.000604886
0.00152	0.00154	0.00152	0.0016	0.0015	0.00163	0.00152	0.00168		0.00152	0.000666236	0.00152	0.000934475	0.0015	0.00109	0.00152	0.00103		0.00152	0.000876539	0.00152	0.000662137	0.0015	0.000546338	0.00152	0.000646635
0.00154	0.00156	0.00154	0.00161	0.00152	0.00165	0.00153	0.00169		0.00154	0.000703469	0.00154	0.000946125	0.00152	0.00108	0.00153	0.001		0.00154	0.000855484	0.00154	0.000665855	0.00152	0.00056626	0.00153	0.000690085
0.00155	0.00158	0.00155	0.00163	0.00153	0.00166	0.00155	0.00171		0.00155	0.000711954	0.00155	0.000944816	0.00153	0.00107	0.00155	0.00097563		0.00155	0.00086331	0.00155	0.000682747	0.00153	0.000593175	0.00155	0.000734204
0.00157	0.00159	0.00157	0.00164	0.00155	0.00168	0.00157	0.00173		0.00157	0.000707545	0.00157	0.000939228	0.00155	0.00105	0.00157	0.000948903		0.00157	0.000884251	0.00157	0.000704139	0.00155	0.000622978	0.00157	0.000778404
0.00159	0.00161	0.00159	0.00166	0.00157	0.00169	0.00159	0.00175		0.00159	0.000697701	0.00159	0.000937219	0.00157	0.00104	0.00159	0.000920761		0.00159	0.000910861	0.00159	0.000722144	0.00157	0.000654496	0.00159	0.000824521
0.0016	0.00163	0.00161	0.00168	0.00158	0.00171	0.0016	0.00176		0.0016	0.000690126	0.00161	0.000936402	0.00158	0.00102	0.0016	0.000891976		0.0016	0.000935406	0.00161	0.000739146	0.00158	0.000685086	0.0016	0.000871784
0.00162	0.00164	0.00162	0.00169	0.0016	0.00172	0.00162	0.00178		0.00162	0.000686509	0.00162	0.000935182	0.0016	0.00101	0.00162	0.00086192		0.00162	0.000956171	0.00162	0.000756736	0.0016	0.00071857	0.00162	0.000920838
0.00164	0.00166	0.00164	0.00171	0.00162	0.00174	0.00164	0.0018		0.00164	0.000685063	0.00164	0.000934882	0.00162	0.00098924	0.00164	0.000828248		0.00164	0.000974923	0.00164	0.00077357	0.00162	0.000752377	0.00164	0.000974054
0.00165	0.00168	0.00166	0.00173	0.00163	0.00176	0.00165	0.00182		0.00165	0.000685088	0.00166	0.00093757	0.00163	0.000970269	0.00165	0.000791219		0.00165	0.000992328	0.00166	0.000787547	0.00163	0.000788571	0.00165	0.00103
0.00167	0.00169	0.00167	0.00174	0.00165	0.00178	0.00167	0.00184		0.00167	0.000691811	0.00167	0.000943498	0.00165	0.000951833	0.00167	0.000743008		0.00167	0.001	0.00167	0.000798392	0.00165	0.000824621	0.00167	0.0011
0.00169	0.00171	0.00169	0.00176	0.00167	0.00179	0.00169	0.00187		0.00169	0.000701207	0.00169	0.000950707	0.00167	0.000931741	0.00169	0.000679743		0.00169	0.00101	0.00169	0.000808076	0.00167	0.000862755	0.00169	0.00119
0.0017	0.00173	0.00171	0.00178	0.00168	0.00181	0.0017	0.00189		0.0017	0.000712186	0.00171	0.000954037	0.00168	0.00090537	0.0017	0.000602297		0.0017	0.00102	0.00171	0.00082181	0.00168	0.000907649	0.0017	0.00129
0.00172	0.00175	0.00172	0.00179	0.0017	0.00183	0.00172	0.00191		0.00172	0.000725321	0.00172	0.000952277	0.0017	0.000873272	0.00172	0.000524404		0.00172	0.00102	0.00172	0.000840848	0.0017	0.000958797	0.00172	0.00139
0.00174	0.00177	0.00174	0.00181	0.00172	0.00185	0.00174	0.00194		0.00174	0.00074301	0.00174	0.000946575	0.00172	0.000836673	0.00174	0.00044901		0.00174	0.00102	0.00174	0.000864112	0.00172	0.00102	0.00174	0.00149
0.00176	0.00178	0.00176	0.00183	0.00173	0.00187	0.00175	0.00196		0.00176	0.000764773	0.00176	0.000931494	0.00173	0.000793471	0.00175	0.000379246		0.00176	0.00102	0.00176	0.000897086	0.00173	0.00108	0.00175	0.00158
0.00177	0.0018	0.00178	0.00185	0.00175	0.00189	0.00177	0.00199		0.00177	0.00078978	0.00178	0.000915447	0.00175	0.000744985	0.00177	0.000315464		0.00177	0.00101	0.00178	0.000931353	0.00175	0.00115	0.00177	0.00167
0.00179	0.00182	0.00179	0.00187	0.00177	0.00191	0.00179	0.00201		0.00179	0.000815088	0.00179	0.000900661	0.00177	0.000693062	0.00179	0.000255352		0.00179	0.001	0.00179	0.000964683	0.00177	0.00122	0.00179	0.00176
0.00181	0.00184	0.00181	0.00188	0.00178	0.00194	0.00181	0.00204		0.00181	0.00083529	0.00181	0.00088504	0.00178	0.000643132	0.00181	0.000201815		0.00181	0.001	0.00181	0.000999189	0.00178	0.00129	0.00181	0.00184
0.00182	0.00185	0.00183	0.0019	0.0018	0.00196	0.00182	0.00207		0.00182	0.000855026	0.00183	0.000866004	0.0018	0.000594592	0.00182	0.00015136		0.00182	0.000997799	0.00183	0.00104	0.0018	0.00136	0.00182	0.00191
0.00184	0.00187	0.00184	0.00192	0.00182	0.00198	0.00184	0.00209		0.00184	0.000872712	0.00184	0.000842677	0.00182	0.000548169	0.00184	0.000107597		0.00184	0.00099757	0.00184	0.00108	0.00182	0.00143	0.00184	0.00199
0.00186	0.00189	0.00186	0.00194	0.00183	0.00201	0.00186	0.00212		0.00186	0.000883848	0.00186	0.000818519	0.00183	0.000503377	0.00186	6.86719e-05		0.00186	0.001	0.00186	0.00112	0.00183	0.0015	0.00186	0.00205
0.00187	0.00191	0.00188	0.00196	0.00185	0.00203	0.00187	0.00215		0.00187	0.000886662	0.00188	0.000793726	0.00185	0.000460875	0.00187	3.44953e-05		0.00187	0.00102	0.00188	0.00117	0.00185	0.00157	0.00187	0.00212
0.00189	0.00192	0.00189	0.00198	0.00187	0.00206	0.00189	0.00218		0.00189	0.000881312	0.00189	0.000766058	0.00187	0.000422389	0.00189	2.97641e-06		0.00189	0.00104	0.00189	0.00122	0.00187	0.00163	0.00189	0.00218
0.00191	0.00194	0.00191	0.00201	0.00188	0.00208	0.00191	0.00221		0.00191	0.000868655	0.00191	0.000736686	0.00188	0.000387178	0.00191	-2.63416e-05		0.00191	0.00107	0.00191	0.00127	0.00188	0.00169	0.00191	0.00223
0.00192	0.00196	0.00193	0.00203	0.0019	0.00211	0.00192	0.00224		0.00192	0.000845022	0.00193	0.000706109	0.0019	0.000355117	0.00192	-5.39632e-05		0.00192	0.00112	0.00193	0.00132	0.0019	0.00175	0.00192	0.00229
0.00194	0.00198	0.00195	0.00205	0.00192	0.00213	0.00194	0.00227		0.00194	0.000815861	0.00195	0.000674675	0.00192	0.000324285	0.00194	-7.68863e-05		0.00194	0.00116	0.00195	0.00138	0.00192	0.00181	0.00194	0.00235
0.00196	0.002	0.00196	0.00207	0.00193	0.00216	0.00196	0.0023		0.00196	0.00077842	0.00196	0.000641769	0.00193	0.000295959	0.00196	-9.43106e-05		0.00196	0.00122	0.00196	0.00143	0.00193	0.00186	0.00196	0.00239
0.00197	0.00202	0.00198	0.0021	0.00195	0.00218	0.00197	0.00233		0.00197	0.00073948	0.00198	0.000611372	0.00195	0.000270887	0.00197	-0.000115657		0.00197	0.00128	0.00198	0.00148	0.00195	0.00191	0.00197	0.00245
0.00199	0.00204	0.002	0.00212	0.00197	0.00221	0.00199	0.00236		0.00199	0.000693867	0.002	0.000583015	0.00197	0.000250323	0.00199	-0.000134867		0.00199	0.00135	0.002	0.00154	0.00197	0.00196	0.00199	0.0025
0.00201	0.00206	0.00201	0.00214	0.00198	0.00224	0.00201	0.00239		0.00201	0.000644681	0.00201	0.00055634	0.00198	0.000233115	0.00201	-0.00015366		0.00201	0.00142	0.00201	0.00159	0.00198	0.00201	0.00201	0.00255
0.00203	0.00208	0.00203	0.00217	0.002	0.00227	0.00203	0.00242		0.00203	0.000596328	0.00203	0.000532339	0.002	0.000218871	0.00203	-0.000166332		0.00203	0.00149	0.00203	0.00163	0.002	0.00205	0.00203	0.00259
0.00204	0.0021	0.00205	0.00219	0.00202	0.00229	0.00204	0.00245		0.00204	0.000549222	0.00205	0.000512146	0.00202	0.000208453	0.00204	-0.00017782		0.00204	0.00155	0.00205	0.00168	0.00202	0.00209	0.00204	0.00263
0.00206	0.00213	0.00206	0.00222	0.00203	0.00232	0.00206	0.00249		0.00206	0.000504093	0.00206	0.000497223	0.00203	0.000198921	0.00206	-0.000184817		0.00206	0.00162	0.00206	0.00172	0.00203	0.00212	0.00206	0.00267
0.00208	0.00215	0.00208	0.00224	0.00205	0.00235	0.00208	0.00252		0.00208	0.000460868	0.00208	0.000484811	0.00205	0.000189181	0.00208	-0.000189089		0.00208	0.00169	0.00208	0.00176	0.00205	0.00216	0.00208	0.00271
0.00209	0.00217	0.0021	0.00227	0.00207	0.00238	0.00209	0.00255		0.00209	0.000422231	0.0021	0.000476811	0.00207	0.000181322	0.00209	-0.000189693		0.00209	0.00175	0.0021	0.00179	0.00207	0.0022	0.00209	0.00274
0.00211	0.0022	0.00211	0.00229	0.00208	0.00241	0.00211	0.00258		0.00211	0.000386209	0.00211	0.000473978	0.00208	0.000175729	0.00211	-0.000186888		0.00211	0.00181	0.00211	0.00182	0.00208	0.00223	0.00211	0.00277
0.00213	0.00222	0.00213	0.00232	0.0021	0.00244	0.00213	0.00262		0.00213	0.00035536	0.00213	0.000473746	0.0021	0.000173346	0.00213	-0.000180096		0.00213	0.00186	0.00213	0.00184	0.0021	0.00226	0.00213	0.0028
0.00214	0.00224	0.00215	0.00234	0.00212	0.00247	0.00214	0.00265		0.00214	0.0003276	0.00215	0.000476739	0.00212	0.000173601	0.00214	-0.000167925		0.00214	0.00192	0.00215	0.00187	0.00212	0.00229	0.00214	0.00282
0.00216	0.00227	0.00217	0.00237	0.00213	0.0025	0.00216	0.00268		0.00216	0.000302207	0.00217	0.0004781	0.00213	0.000176965	0.00216	-0.00015014		0.00216	0.00197	0.00217	0.00189	0.00213	0.00232	0.00216	0.00283
0.00218	0.00229	0.00218	0.00239	0.00215	0.00252	0.00218	0.00272		0.00218	0.000279083	0.00218	0.000481487	0.00215	0.000182724	0.00218	-0.000126925		0.00218	0.00201	0.00218	0.00191	0.00215	0.00234	0.00218	0.00284
0.00219	0.00232	0.0022	0.00242	0.00217	0.00255	0.00219	0.00275		0.00219	0.000259201	0.0022	0.000487312	0.00217	0.000192289	0.00219	-0.000100268		0.00219	0.00206	0.0022	0.00193	0.00217	0.00236	0.00219	0.00285
0.00221	0.00234	0.00222	0.00245	0.00218	0.00258	0.00221	0.00278		0.00221	0.000244901	0.00222	0.000493623	0.00218	0.000204061	0.00221	-7.04665e-05		0.00221	0.0021	0.00222	0.00195	0.00218	0.00238	0.00221	0.00285
0.00223	0.00237	0.00223	0.00247	0.0022	0.00261	0.00223	0.00281		0.00223	0.000233941	0.00223	0.000499934	0.0022	0.000218963	0.00223	-3.96813e-05		0.00223	0.00214	0.00223	0.00197	0.0022	0.00239	0.00223	0.00285
0.00224	0.0024	0.00225	0.0025	0.00222	0.00264	0.00225	0.00285		0.00224	0.000224633	0.00225	0.000507246	0.00222	0.000237082	0.00225	-7.53472e-06		0.00224	0.00217	0.00225	0.00199	0.00222	0.00241	0.00225	0.00285
0.00226	0.00242	0.00227	0.00253	0.00223	0.00267	0.00226	0.00288		0.00226	0.000222643	0.00227	0.000515878	0.00223	0.000255595	0.00226	2.63344e-05		0.00226	0.0022	0.00227	0.00201	0.00223	0.00242	0.00226	0.00285
0.00228	0.00245	0.00228	0.00255	0.00225	0.0027	0.00228	0.00291		0.00228	0.000226011	0.00228	0.000525259	0.00225	0.000274847	0.00228	6.30075e-05		0.00228	0.00222	0.00228	0.00203	0.00225	0.00243	0.00228	0.00285
0.0023	0.00247	0.0023	0.00258	0.00227	0.00273	0.0023	0.00295		0.0023	0.000232745	0.0023	0.000534166	0.00227	0.000293849	0.0023	0.000100092		0.0023	0.00224	0.0023	0.00204	0.00227	0.00244	0.0023	0.00285
0.00231	0.0025	0.00232	0.00261	0.00228	0.00276	0.00231	0.00298		0.00231	0.000245518	0.00232	0.000542258	0.00228	0.000313204	0.00231	0.00013832		0.00231	0.00225	0.00232	0.00206	0.00228	0.00245	0.00231	0.00284
0.00233	0.00253	0.00234	0.00263	0.0023	0.00279	0.00233	0.00301		0.00233	0.000262832	0.00234	0.000551915	0.0023	0.000332361	0.00233	0.000178512		0.00233	0.00226	0.00234	0.00208	0.0023	0.00246	0.00233	0.00283
0.00235	0.00255	0.00235	0.00266	0.00232	0.00282	0.00235	0.00304		0.00235	0.000283217	0.00235	0.000562939	0.00232	0.000352663	0.00235	0.000218881		0.00235	0.00227	0.00235	0.0021	0.00232	0.00247	0.00235	0.00283
0.00236	0.00258	0.00237	0.00269	0.00233	0.00285	0.00236	0.00308		0.00236	0.000304992	0.00237	0.000574521	0.00233	0.0003727	0.00236	0.000257901		0.00236	0.00227	0.00237	0.00211	0.00233	0.00248	0.00236	0.00282
0.00238	0.00261	0.00239	0.00271	0.00235	0.00288	0.00238	0.00311		0.00238	0.000331022	0.00239	0.000584708	0.00235	0.000392403	0.00238	0.000296712		0.00238	0.00227	0.00239	0.00213	0.00235	0.00249	0.00238	0.00281
0.0024	0.00263	0.0024	0.00274	0.00237	0.00291	0.0024	0.00314		0.0024	0.000360308	0.0024	0.000591427	0.00237	0.000412662	0.0024	0.000334802		0.0024	0.00227	0.0024	0.00215	0.00237	0.0025	0.0024	0.00281
0.00241	0.00266	0.00242	0.00277	0.00238	0.00295	0.00241	0.00318		0.00241	0.000391972	0.00242	0.000594395	0.00238	0.000431229	0.00241	0.00037143		0.00241	0.00227	0.00242	0.00218	0.00238	0.00251	0.00241	0.0028
0.00243	0.00268	0.00244	0.0028	0.0024	0.00298	0.00243	0.00321		0.00243	0.000425439	0.00244	0.000596338	0.0024	0.0004462	0.00243	0.000412149		0.00243	0.00226	0.00244	0.0022	0.0024	0.00253	0.00243	0.0028
0.00245	0.00271	0.00245	0.00283	0.00242	0.00301	0.00245	0.00324		0.00245	0.000461401	0.00245	0.000595126	0.00242	0.000459781	0.00245	0.000454782		0.00245	0.00225	0.00245	0.00223	0.00242	0.00255	0.00245	0.00279
0.00246	0.00274	0.00247	0.00285	0.00243	0.00304	0.00247	0.00327		0.00246	0.000498108	0.00247	0.000591678	0.00243	0.000471977	0.00247	0.000497581		0.00246	0.00224	0.00247	0.00226	0.00243	0.00257	0.00247	0.00278
0.00248	0.00276	0.00249	0.00288	0.00245	0.00307	0.00248	0.00331		0.00248	0.000532249	0.00249	0.000585636	0.00245	0.000484569	0.00248	0.000543277		0.00248	0.00223	0.00249	0.0023	0.00245	0.00258	0.00248	0.00276
0.0025	0.00279	0.0025	0.00291	0.00247	0.0031	0.0025	0.00334		0.0025	0.000562251	0.0025	0.000575767	0.00247	0.000495644	0.0025	0.00058918		0.0025	0.00223	0.0025	0.00234	0.00247	0.0026	0.0025	0.00275
0.00251	0.00281	0.00252	0.00294	0.00248	0.00313	0.00252	0.00337		0.00251	0.000588697	0.00252	0.000561518	0.00248	0.000503797	0.00252	0.000634608		0.00251	0.00223	0.00252	0.00238	0.00248	0.00263	0.00252	0.00274
0.00253	0.00284	0.00254	0.00297	0.0025	0.00316	0.00253	0.0034		0.00253	0.000605993	0.00254	0.000545619	0.0025	0.000511891	0.00253	0.000678366		0.00253	0.00223	0.00254	0.00242	0.0025	0.00265	0.00253	0.00272
0.00255	0.00287	0.00256	0.003	0.00252	0.00319	0.00255	0.00343		0.00255	0.000610317	0.00256	0.000530361	0.00252	0.000519692	0.00255	0.00072359		0.00255	0.00226	0.00256	0.00247	0.00252	0.00267	0.00255	0.00271
0.00257	0.00289	0.00257	0.00303	0.00253	0.00322	0.00257	0.00347		0.00257	0.000607726	0.00257	0.000517932	0.00253	0.000530439	0.00257	0.000768749		0.00257	0.00229	0.00257	0.00251	0.00253	0.00269	0.00257	0.0027
0.00258	0.00292	0.00259	0.00306	0.00255	0.00326	0.00258	0.0035		0.00258	0.000594768	0.00259	0.000507271	0.00255	0.000545035	0.00258	0.00081511		0.00258	0.00233	0.00259	0.00255	0.00255	0.00271	0.00258	0.00268
0.0026	0.00295	0.00261	0.00309	0.00257	0.00329	0.0026	0.00353		0.0026	0.000571473	0.00261	0.000497792	0.00257	0.00056134	0.0026	0.000862509		0.0026	0.00238	0.00261	0.00259	0.00257	0.00273	0.0026	0.00267
0.00262	0.00297	0.00262	0.00312	0.00258	0.00332	0.00262	0.00356		0.00262	0.000541247	0.00262	0.000492587	0.00258	0.000579032	0.00262	0.000911556		0.00262	0.00243	0.00262	0.00263	0.00258	0.00274	0.00262	0.00265
0.00263	0.003	0.00264	0.00315	0.0026	0.00335	0.00263	0.00359		0.00263	0.000506198	0.00264	0.000490372	0.0026	0.000599204	0.00263	0.000962371		0.00263	0.0025	0.00264	0.00266	0.0026	0.00275	0.00263	0.00263
0.00265	0.00303	0.00266	0.00318	0.00262	0.00338	0.00265	0.00363		0.00265	0.000471657	0.00266	0.000490902	0.00262	0.00062085	0.00265	0.00101		0.00265	0.00256	0.00266	0.00269	0.00262	0.00276	0.00265	0.00261
0.00267	0.00306	0.00267	0.00321	0.00263	0.00342	0.00267	0.00366		0.00267	0.000439472	0.00267	0.000495254	0.00263	0.000645624	0.00267	0.00107		0.00267	0.00262	0.00267	0.00272	0.00263	0.00277	0.00267	0.00259
0.00268	0.00309	0.00269	0.00324	0.00265	0.00345	0.00269	0.00369		0.00268	0.000409451	0.00269	0.000504306	0.00265	0.00067356	0.00269	0.00112		0.00268	0.00268	0.00269	0.00274	0.00265	0.00277	0.00269	0.00257
0.0027	0.00312	0.00271	0.00327	0.00267	0.00348	0.0027	0.00372		0.0027	0.000382898	0.00271	0.000516281	0.00267	0.00070365	0.0027	0.00117		0.0027	0.00273	0.00271	0.00276	0.00267	0.00278	0.0027	0.00255
0.00272	0.00315	0.00273	0.00331	0.00268	0.00351	0.00272	0.00375		0.00272	0.000360211	0.00273	0.000531285	0.00268	0.000735122	0.00272	0.00122		0.00272	0.00279	0.00273	0.00277	0.00268	0.00278	0.00272	0.00253
0.00273	0.00318	0.00274	0.00334	0.0027	0.00354	0.00274	0.00378		0.00273	0.000343473	0.00274	0.000549601	0.0027	0.000768596	0.00274	0.00128		0.00273	0.00283	0.00274	0.00279	0.0027	0.00277	0.00274	0.0025
0.00275	0.00321	0.00276	0.00337	0.00272	0.00357	0.00275	0.00381		0.00275	0.00033119	0.00276	0.000572349	0.00272	0.000803512	0.00275	0.00133		0.00275	0.00287	0.00276	0.0028	0.00272	0.00277	0.00275	0.00248
0.00277	0.00324	0.00278	0.0034	0.00273	0.00361	0.00277	0.00384		0.00277	0.000325082	0.00278	0.000595955	0.00273	0.000840053	0.00277	0.00139		0.00277	0.00291	0.00278	0.0028	0.00273	0.00277	0.00277	0.00245
0.00278	0.00327	0.00279	0.00343	0.00275	0.00364	0.00279	0.00387		0.00278	0.000320041	0.00279	0.000620313	0.00275	0.000878118	0.00279	0.00145		0.00278	0.00295	0.00279	0.00281	0.00275	0.00276	0.00279	0.00242
0.0028	0.0033	0.00281	0.00346	0.00277	0.00367	0.0028	0.0039		0.0028	0.000315736	0.00281	0.000644327	0.00277	0.000917598	0.0028	0.00151		0.0028	0.00298	0.00281	0.00282	0.00277	0.00275	0.0028	0.00239
0.00282	0.00333	0.00283	0.00349	0.00278	0.0037	0.00282	0.00393		0.00282	0.000311669	0.00283	0.000668896	0.00278	0.000959193	0.00282	0.00158		0.00282	0.00301	0.00283	0.00282	0.00278	0.00274	0.00282	0.00235
0.00284	0.00336	0.00284	0.00353	0.0028	0.00373	0.00284	0.00396		0.00284	0.000311073	0.00284	0.0006932	0.0028	0.001	0.00284	0.00164		0.00284	0.00305	0.00284	0.00283	0.0028	0.00273	0.00284	0.00232
0.00285	0.00339	0.00286	0.00356	0.00282	0.00377	0.00285	0.00399		0.00285	0.000315342	0.00286	0.000717697	0.00282	0.00105	0.00285	0.00171		0.00285	0.00307	0.00286	0.00284	0.00282	0.00272	0.00285	0.00229
0.00287	0.00342	0.00288	0.00359	0.00283	0.0038	0.00287	0.00402		0.00287	0.000325543	0.00288	0.000744295	0.00283	0.0011	0.00287	0.00176		0.00287	0.00309	0.00288	0.00284	0.00283	0.0027	0.00287	0.00226
0.00289	0.00345	0.0029	0.00362	0.00285	0.00383	0.00289	0.00405		0.00289	0.000339101	0.0029	0.000773085	0.00285	0.00114	0.00289	0.00178		0.00289	0.00311	0.0029	0.00285	0.00285	0.00268	0.00289	0.00227
0.0029	0.00348	0.00291	0.00365	0.00287	0.00386	0.00291	0.00408		0.0029	0.000358262	0.00291	0.000804248	0.00287	0.00119	0.00291	0.0018		0.0029	0.00312	0.00291	0.00285	0.00287	0.00267	0.00291	0.00228
0.00292	0.00351	0.00293	0.00368	0.00288	0.00389	0.00292	0.00411		0.00292	0.000383382	0.00293	0.000836665	0.00288	0.00124	0.00292	0.0018		0.00292	0.00313	0.00293	0.00285	0.00288	0.00265	0.00292	0.00231
0.00294	0.00354	0.00295	0.00371	0.0029	0.00392	0.00294	0.00414		0.00294	0.000416394	0.00295	0.000869684	0.0029	0.00129	0.00294	0.00178		0.00294	0.00312	0.00295	0.00284	0.0029	0.00263	0.00294	0.00236
0.00295	0.00357	0.00296	0.00375	0.00292	0.00395	0.00296	0.00417		0.00295	0.000454983	0.00296	0.000905072	0.00292	0.00134	0.00296	0.00175		0.00295	0.00312	0.00296	0.00284	0.00292	0.00262	0.00296	0.00242
0.00297	0.0036	0.00298	0.00378	0.00293	0.00398	0.00297	0.0042		0.00297	0.000501362	0.00298	0.000942792	0.00293	0.00139	0.00297	0.0017		0.00297	0.0031	0.00298	0.00283	0.00293	0.0026	0.00297	0.0025
0.00299	0.00363	0.003	0.00381	0.00295	0.00401	0.00299	0.00423		0.00299	0.000555477	0.003	0.000983619	0.00295	0.00144	0.00299	0.00165		0.00299	0.00308	0.003	0.00283	0.00295	0.00258	0.00299	0.00258
0.003	0.00366	0.00301	0.00384	0.00297	0.00404	0.00301	0.00426		0.003	0.000615556	0.00301	0.00103	0.00297	0.00149	0.00301	0.00159		0.003	0.00305	0.00301	0.00281	0.00297	0.00256	0.00301	0.00267
0.00302	0.00369	0.00303	0.00387	0.00298	0.00408	0.00302	0.0043		0.00302	0.000680326	0.00303	0.00107	0.00298	0.00153	0.00302	0.00152		0.00302	0.00301	0.00303	0.0028	0.00298	0.00255	0.00302	0.00277
0.00304	0.00372	0.00305	0.0039	0.003	0.00411	0.00304	0.00433		0.00304	0.000748405	0.00305	0.00111	0.003	0.00156	0.00304	0.00146		0.00304	0.00298	0.00305	0.00279	0.003	0.00254	0.00304	0.00287
0.00305	0.00375	0.00306	0.00393	0.00302	0.00414	0.00306	0.00436		0.00305	0.000818609	0.00306	0.00115	0.00302	0.00158	0.00306	0.00139		0.00305	0.00293	0.00306	0.00279	0.00302	0.00256	0.00306	0.00298
0.00307	0.00378	0.00308	0.00397	0.00303	0.00417	0.00307	0.0044		0.00307	0.000888713	0.00308	0.00119	0.00303	0.00158	0.00307	0.00132		0.00307	0.00289	0.00308	0.00278	0.00303	0.00259	0.00307	0.00308
0.00309	0.00381	0.0031	0.004	0.00305	0.0042	0.00309	0.00443		0.00309	0.00095821	0.0031	0.00122	0.00305	0.00157	0.00309	0.00125		0.00309	0.00285	0.0031	0.00278	0.00305	0.00263	0.00309	0.00319
0.00311	0.00384	0.00312	0.00403	0.00307	0.00423	0.00311	0.00447		0.00311	0.00103	0.00312	0.00124	0.00307	0.00156	0.00311	0.00118		0.00311	0.00282	0.00312	0.00279	0.00307	0.00267	0.00311	0.00329
0.00312	0.00387	0.00313	0.00406	0.00308	0.00426	0.00313	0.00451		0.00312	0.00109	0.00313	0.00127	0.00308	0.00154	0.00313	0.00111		0.00312	0.00278	0.00313	0.00279	0.00308	0.00272	0.00313	0.0034
0.00314	0.0039	0.00315	0.00409	0.0031	0.00429	0.00314	0.00454		0.00314	0.00115	0.00315	0.00129	0.0031	0.00152	0.00314	0.00104		0.00314	0.00275	0.00315	0.0028	0.0031	0.00278	0.00314	0.0035
0.00316	0.00393	0.00317	0.00412	0.00312	0.00433	0.00316	0.00458		0.00316	0.0012	0.00317	0.00131	0.00312	0.0015	0.00316	0.000972193		0.00316	0.00273	0.00317	0.00281	0.00312	0.00283	0.00316	0.00361
0.00317	0.00396	0.00318	0.00415	0.00313	0.00436	0.00318	0.00462		0.00317	0.00124	0.00318	0.00133	0.00313	0.00148	0.00318	0.000904951		0.00317	0.00272	0.00318	0.00282	0.00313	0.00288	0.00318	0.00371
0.00319	0.00399	0.0032	0.00418	0.00315	0.00439	0.00319	0.00466		0.00319	0.00127	0.0032	0.00135	0.00315	0.00146	0.00319	0.00083956		0.00319	0.00271	0.0032	0.00283	0.00315	0.00293	0.00319	0.00382
0.00321	0.00401	0.00322	0.00422	0.00317	0.00443	0.00321	0.0047		0.00321	0.0013	0.00322	0.00137	0.00317	0.00144	0.00321	0.000777336		0.00321	0.00272	0.00322	0.00285	0.00317	0.00298	0.00321	0.00392
0.00322	0.00404	0.00323	0.00425	0.00318	0.00446	0.00323	0.00474		0.00322	0.00131	0.00323	0.00137	0.00318	0.00143	0.00323	0.000717185		0.00322	0.00273	0.00323	0.00287	0.00318	0.00303	0.00323	0.00402
0.00324	0.00407	0.00325	0.00428	0.0032	0.00449	0.00324	0.00478		0.00324	0.00131	0.00325	0.00138	0.0032	0.00141	0.00324	0.000657675		0.00324	0.00276	0.00325	0.00291	0.0032	0.00308	0.00324	0.00412
0.00326	0.0041	0.00327	0.00431	0.00322	0.00453	0.00326	0.00482		0.00326	0.0013	0.00327	0.00137	0.00322	0.0014	0.00326	0.000600321		0.00326	0.00281	0.00327	0.00294	0.00322	0.00313	0.00326	0.00422
0.00327	0.00413	0.00329	0.00434	0.00323	0.00456	0.00328	0.00486		0.00327	0.00127	0.00329	0.00137	0.00323	0.00139	0.00328	0.000543999		0.00327	0.00286	0.00329	0.00297	0.00323	0.00318	0.00328	0.00431
0.00329	0.00416	0.0033	0.00438	0.00325	0.0046	0.00329	0.0049		0.00329	0.00124	0.0033	0.00137	0.00325	0.00137	0.00329	0.000488577		0.00329	0.00292	0.0033	0.00301	0.00325	0.00323	0.00329	0.00441
0.00331	0.00419	0.00332	0.00441	0.00327	0.00463	0.00331	0.00494		0.00331	0.00121	0.00332	0.00137	0.00327	0.00135	0.00331	0.000433684		0.00331	0.00298	0.00332	0.00304	0.00327	0.00328	0.00331	0.00451
0.00332	0.00422	0.00334	0.00444	0.00328	0.00467	0.00333	0.00498		0.00332	0.00118	0.00334	0.00137	0.00328	0.00133	0.00333	0.000378392		0.00332	0.00305	0.00334	0.00308	0.00328	0.00334	0.00333	0.0046
0.00334	0.00425	0.00335	0.00448	0.0033	0.0047	0.00335	0.00502		0.00334	0.00115	0.00335	0.00137	0.0033	0.00131	0.00335	0.000322713		0.00334	0.00311	0.00335	0.00311	0.0033	0.00339	0.00335	0.0047
0.00336	0.00428	0.00337	0.00451	0.00332	0.00474	0.00336	0.00507		0.00336	0.00112	0.00337	0.00136	0.00332	0.00129	0.00336	0.000267933		0.00336	0.00317	0.00337	0.00315	0.00332	0.00345	0.00336	0.0048
0.00337	0.00432	0.00339	0.00454	0.00333	0.00477	0.00338	0.00511		0.00337	0.00109	0.00339	0.00136	0.00333	0.00127	0.00338	0.000218115		0.00337	0.00323	0.00339	0.00319	0.00333	0.00351	0.00338	0.00489
0.00339	0.00435	0.0034	0.00458	0.00335	0.00481	0.0034	0.00515		0.00339	0.00106	0.0034	0.00135	0.00335	0.00125	0.0034	0.000169165		0.00339	0.00329	0.0034	0.00323	0.00335	0.00356	0.0034	0.00498
0.00341	0.00438	0.00342	0.00461	0.00337	0.00485	0.00341	0.0052		0.00341	0.00103	0.00342	0.00134	0.00337	0.00123	0.00341	0.000121112		0.00341	0.00335	0.00342	0.00327	0.00337	0.00362	0.00341	0.00508
0.00343	0.00441	0.00344	0.00464	0.00338	0.00488	0.00343	0.00524		0.00343	0.00101	0.00344	0.00132	0.00338	0.0012	0.00343	7.44267e-05		0.00343	0.0034	0.00344	0.00332	0.00338	0.00368	0.00343	0.00517
0.00344	0.00444	0.00345	0.00468	0.0034	0.00492	0.00345	0.00529		0.00344	0.000983705	0.00345	0.00131	0.0034	0.00118	0.00345	2.94692e-05		0.00344	0.00346	0.00345	0.00337	0.0034	0.00374	0.00345	0.00526
0.00346	0.00448	0.00347	0.00471	0.00342	0.00496	0.00346	0.00533		0.00346	0.000960259	0.00347	0.0013	0.00342	0.00116	0.00346	-1.25862e-05		0.00346	0.00352	0.00347	0.00342	0.00342	0.0038	0.00346	0.00535
0.00348	0.00451	0.00349	0.00475	0.00343	0.005	0.00348	0.00538		0.00348	0.000939773	0.00349	0.00129	0.00343	0.00113	0.00348	-5.19737e-05		0.00348	0.00357	0.00349	0.00346	0.00343	0.00387	0.00348	0.00543
0.00349	0.00454	0.00351	0.00478	0.00345	0.00503	0.0035	0.00542		0.00349	0.000919929	0.00351	0.00127	0.00345	0.0011	0.0035	-8.95179e-05		0.00349	0.00362	0.00351	0.00351	0.00345	0.00393	0.0035	0.00551
0.00351	0.00458	0.00352	0.00482	0.00347	0.00507	0.00351	0.00547		0.00351	0.00090221	0.00352	0.00126	0.00347	0.00107	0.00351	-0.000124967		0.00351	0.00368	0.00352	0.00356	0.00347	0.00401	0.00351	0.0056
0.00353	0.00461	0.00354	0.00486	0.00348	0.00511	0.00353	0.00552		0.00353	0.000886204	0.00354	0.00125	0.00348	0.00103	0.00353	-0.000156152		0.00353	0.00373	0.00354	0.00361	0.00348	0.00408	0.00353	0.00567
0.00354	0.00465	0.00356	0.00489	0.0035	0.00515	0.00355	0.00556		0.00354	0.000871752	0.00356	0.00123	0.0035	0.000991157	0.00355	-0.000183739		0.00354	0.00377	0.00356	0.00366	0.0035	0.00416	0.00355	0.00575
0.00356	0.00468	0.00357	0.00493	0.00352	0.00519	0.00357	0.00561		0.00356	0.000860927	0.00357	0.00122	0.00352	0.000950202	0.00357	-0.000208551		0.00356	0.00382	0.00357	0.00371	0.00352	0.00424	0.00357	0.00582
0.00358	0.00471	0.00359	0.00496	0.00353	0.00523	0.00358	0.00566		0.00358	0.000855681	0.00359	0.0012	0.00353	0.000909307	0.00358	-0.000231115		0.00358	0.00386	0.00359	0.00376	0.00353	0.00432	0.00358	0.00589
0.00359	0.00475	0.00361	0.005	0.00355	0.00527	0.0036	0.00571		0.00359	0.00085532	0.00361	0.00119	0.00355	0.000869576	0.0036	-0.000252611		0.00359	0.00389	0.00361	0.00381	0.00355	0.0044	0.0036	0.00596
0.00361	0.00478	0.00362	0.00504	0.00357	0.00531	0.00362	0.00575		0.00361	0.000858437	0.00362	0.00117	0.00357	0.000833029	0.00362	-0.000271524		0.00361	0.00392	0.00362	0.00387	0.00357	0.00448	0.00362	0.00603
0.00363	0.00482	0.00364	0.00507	0.00358	0.00535	0.00363	0.0058		0.00363	0.000862603	0.00364	0.00115	0.00358	0.000796614	0.00363	-0.000288267		0.00363	0.00396	0.00364	0.00393	0.00358	0.00456	0.00363	0.00609
0.00364	0.00485	0.00366	0.00511	0.0036	0.00539	0.00365	0.00585		0.00364	0.000870143	0.00366	0.00112	0.0036	0.000762448	0.00365	-0.00030356		0.00364	0.00398	0.00366	0.00399	0.0036	0.00463	0.00365	0.00616
0.00366	0.00489	0.00368	0.00515	0.00362	0.00544	0.00367	0.0059		0.00366	0.000876574	0.00368	0.00109	0.00362	0.000729212	0.00367	-0.00031618		0.00366	0.00401	0.00368	0.00406	0.00362	0.00471	0.00367	0.00622
0.00368	0.00492	0.00369	0.00519	0.00363	0.00548	0.00368	0.00595		0.00368	0.000880496	0.00369	0.00106	0.00363	0.000699208	0.00368	-0.0003256		0.00368	0.00404	0.00369	0.00413	0.00363	0.00478	0.00368	0.00628
0.0037	0.00496	0.00371	0.00523	0.00365	0.00552	0.0037	0.006		0.0037	0.000880108	0.00371	0.00102	0.00365	0.00066923	0.0037	-0.000331133		0.0037	0.00408	0.00371	0.0042	0.00365	0.00485	0.0037	0.00633
0.00371	0.00499	0.00373	0.00527	0.00367	0.00556	0.00372	0.00605		0.00371	0.000873788	0.00373	0.000981583	0.00367	0.00064055	0.00372	-0.000330054		0.00371	0.00412	0.00373	0.00428	0.00367	0.00492	0.00372	0.00638
0.00373	0.00503	0.00374	0.0053	0.00368	0.00561	0.00373	0.0061		0.00373	0.000863828	0.00374	0.000937356	0.00368	0.000612275	0.00373	-0.000324213		0.00373	0.00417	0.00374	0.00437	0.00368	0.00499	0.00373	0.00642
0.00375	0.00507	0.00376	0.00534	0.0037	0.00565	0.00375	0.00615		0.00375	0.000848059	0.00376	0.000892801	0.0037	0.000586101	0.00375	-0.000311792		0.00375	0.00422	0.00376	0.00445	0.0037	0.00506	0.00375	0.00646
0.00376	0.0051	0.00378	0.00538	0.00372	0.00569	0.00377	0.0062		0.00376	0.000830899	0.00378	0.000850743	0.00372	0.000563158	0.00377	-0.0002941		0.00376	0.00427	0.00378	0.00453	0.00372	0.00513	0.00377	0.00649
0.00378	0.00514	0.00379	0.00543	0.00373	0.00574	0.00379	0.00625		0.00378	0.000809806	0.00379	0.000809821	0.00373	0.000541501	0.00379	-0.000269796		0.00378	0.00433	0.00379	0.00462	0.00373	0.0052	0.00379	0.00652
0.0038	0.00517	0.00381	0.00547	0.00375	0.00578	0.0038	0.0063		0.0038	0.000787098	0.00381	0.000770941	0.00375	0.00052309	0.0038	-0.00023888		0.0038	0.00439	0.00381	0.00469	0.00375	0.00526	0.0038	0.00654
0.00381	0.00521	0.00383	0.00551	0.00377	0.00583	0.00382	0.00635		0.00381	0.000757371	0.00383	0.000734514	0.00377	0.000506959	0.00382	-0.000201164		0.00381	0.00445	0.00383	0.00477	0.00377	0.00532	0.00382	0.00655
0.00383	0.00525	0.00384	0.00555	0.00378	0.00587	0.00384	0.0064		0.00383	0.000727755	0.00384	0.000701473	0.00378	0.000493599	0.00384	-0.000156308		0.00383	0.00452	0.00384	0.00485	0.00378	0.00538	0.00384	0.00655
0.00385	0.00529	0.00386	0.00559	0.0038	0.00591	0.00385	0.00645		0.00385	0.000696138	0.00386	0.000670085	0.0038	0.000480787	0.00385	-0.000104934		0.00385	0.00459	0.00386	0.00492	0.0038	0.00543	0.00385	0.00655
0.00386	0.00532	0.00388	0.00563	0.00382	0.00596	0.00387	0.0065		0.00386	0.000663041	0.00388	0.000640661	0.00382	0.000470168	0.00387	-4.80712e-05		0.00386	0.00466	0.00388	0.00499	0.00382	0.00549	0.00387	0.00654
0.00388	0.00536	0.0039	0.00567	0.00383	0.00601	0.00389	0.00655		0.00388	0.000628646	0.0039	0.000612584	0.00383	0.00046237	0.00389	1.25584e-05		0.00388	0.00473	0.0039	0.00506	0.00383	0.00554	0.00389	0.00653
0.0039	0.0054	0.00391	0.00572	0.00385	0.00605	0.0039	0.0066		0.0039	0.00058878	0.00391	0.000587568	0.00385	0.000458048	0.0039	7.69649e-05		0.0039	0.00481	0.00391	0.00513	0.00385	0.00559	0.0039	0.00652
0.00391	0.00544	0.00393	0.00576	0.00387	0.0061	0.00392	0.00665		0.00391	0.000545859	0.00393	0.000565265	0.00387	0.000453376	0.00392	0.000142534		0.00391	0.00489	0.00393	0.00519	0.00387	0.00564	0.00392	0.0065
0.00393	0.00548	0.00395	0.0058	0.00388	0.00614	0.00394	0.0067		0.00393	0.000500276	0.00395	0.000545877	0.00388	0.000450588	0.00394	0.000208159		0.00393	0.00498	0.00395	0.00526	0.00388	0.00569	0.00394	0.00649
0.00395	0.00552	0.00396	0.00585	0.0039	0.00619	0.00395	0.00675		0.00395	0.000455255	0.00396	0.000528019	0.0039	0.000447766	0.00395	0.000276751		0.00395	0.00506	0.00396	0.00532	0.0039	0.00574	0.00395	0.00647
0.00397	0.00556	0.00398	0.00589	0.00392	0.00623	0.00397	0.00679		0.00397	0.000412784	0.00398	0.000512992	0.00392	0.000448237	0.00397	0.000347578		0.00397	0.00515	0.00398	0.00538	0.00392	0.00579	0.00397	0.00645
0.00398	0.0056	0.004	0.00593	0.00393	0.00628	0.00399	0.00684		0.00398	0.000373122	0.004	0.000499098	0.00393	0.000449197	0.00399	0.000419575		0.00398	0.00522	0.004	0.00543	0.00393	0.00583	0.00399	0.00642
0.004	0.00564	0.00401	0.00598	0.00395	0.00633	0.00401	0.00689		0.004	0.000333843	0.00401	0.000485849	0.00395	0.000450823	0.00401	0.000494418		0.004	0.0053	0.00401	0.00549	0.00395	0.00588	0.00401	0.0064
0.00402	0.00568	0.00403	0.00602	0.00397	0.00637	0.00402	0.00694		0.00402	0.00029704	0.00403	0.000474632	0.00397	0.000453768	0.00402	0.000570589		0.00402	0.00538	0.00403	0.00555	0.00397	0.00592	0.00402	0.00637
0.00403	0.00572	0.00405	0.00607	0.00398	0.00642	0.00404	0.00699		0.00403	0.000262914	0.00405	0.000465273	0.00398	0.000460743	0.00404	0.00064967		0.00403	0.00546	0.00405	0.0056	0.00398	0.00596	0.00404	0.00634
0.00405	0.00576	0.00407	0.00611	0.004	0.00647	0.00406	0.00704		0.00405	0.000233151	0.00407	0.000457053	0.004	0.000471823	0.00406	0.000729824		0.00405	0.00553	0.00407	0.00565	0.004	0.006	0.00406	0.00631
0.00407	0.0058	0.00408	0.00615	0.00402	0.00652	0.00407	0.00709		0.00407	0.000207127	0.00408	0.000450522	0.00402	0.000484437	0.00407	0.000810615		0.00407	0.0056	0.00408	0.0057	0.00402	0.00603	0.00407	0.00628
0.00408	0.00584	0.0041	0.0062	0.00403	0.00656	0.00409	0.00714		0.00408	0.000185168	0.0041	0.000447985	0.00403	0.000498734	0.00409	0.000891262		0.00408	0.00566	0.0041	0.00575	0.00403	0.00606	0.00409	0.00625
0.0041	0.00589	0.00412	0.00624	0.00405	0.00661	0.00411	0.00719		0.0041	0.000169077	0.00412	0.000446829	0.00405	0.000512524	0.00411	0.000970394		0.0041	0.00572	0.00412	0.0058	0.00405	0.0061	0.00411	0.00622
0.00412	0.00593	0.00413	0.00629	0.00407	0.00666	0.00412	0.00724		0.00412	0.000155841	0.00413	0.000447295	0.00407	0.000528314	0.00412	0.00105		0.00412	0.00577	0.00413	0.00584	0.00407	0.00613	0.00412	0.00619
0.00413	0.00597	0.00415	0.00634	0.00408	0.0067	0.00414	0.00728		0.00413	0.000146066	0.00415	0.00044993	0.00408	0.00054569	0.00414	0.00112		0.00413	0.00582	0.00415	0.00589	0.00408	0.00616	0.00414	0.00616
0.00415	0.00601	0.00417	0.00638	0.0041	0.00675	0.00416	0.00733		0.00415	0.000141004	0.00417	0.0004537	0.0041	0.00056256	0.00416	0.0012		0.00415	0.00587	0.00417	0.00593	0.0041	0.00619	0.00416	0.00613
0.00417	0.00605	0.00418	0.00643	0.00412	0.0068	0.00417	0.00738		0.00417	0.0001384	0.00418	0.000457255	0.00412	0.000580271	0.00417	0.00128		0.00417	0.00592	0.00418	0.00597	0.00412	0.00622	0.00417	0.0061
0.00418	0.0061	0.0042	0.00647	0.00413	0.00685	0.00419	0.00743		0.00418	0.00013785	0.0042	0.000462326	0.00413	0.000599879	0.00419	0.00135		0.00418	0.00596	0.0042	0.00601	0.00413	0.00625	0.00419	0.00608
0.0042	0.00614	0.00422	0.00652	0.00415	0.0069	0.00421	0.00748		0.0042	0.000139585	0.00422	0.00046927	0.00415	0.000619706	0.00421	0.00142		0.0042	0.006	0.00422	0.00605	0.00415	0.00628	0.00421	0.00605
0.00422	0.00618	0.00424	0.00657	0.00417	0.00694	0.00423	0.00752		0.00422	0.000143434	0.00424	0.000477085	0.00417	0.00063945	0.00423	0.0015		0.00422	0.00604	0.00424	0.00609	0.00417	0.00631	0.00423	0.00603
0.00424	0.00623	0.00425	0.00661	0.00418	0.00699	0.00424	0.00757		0.00424	0.000151436	0.00425	0.00048525	0.00418	0.000663345	0.00424	0.00157		0.00424	0.00608	0.00425	0.00613	0.00418	0.00633	0.00424	0.006
0.00425	0.00627	0.00427	0.00666	0.0042	0.00704	0.00426	0.00762		0.00425	0.00016155	0.00427	0.000495282	0.0042	0.00069097	0.00426	0.00164		0.00425	0.00611	0.00427	0.00616	0.0042	0.00635	0.00426	0.00598
0.00427	0.00631	0.00429	0.00671	0.00422	0.00709	0.00428	0.00767		0.00427	0.000175423	0.00429	0.000507508	0.00422	0.000721277	0.00428	0.0017		0.00427	0.00614	0.00429	0.0062	0.00422	0.00637	0.00428	0.00597
0.00429	0.00636	0.0043	0.00675	0.00423	0.00714	0.00429	0.00772		0.00429	0.00019335	0.0043	0.00052068	0.00423	0.000754813	0.00429	0.00176		0.00429	0.00616	0.0043	0.00623	0.00423	0.00638	0.00429	0.00596
0.0043	0.0064	0.00432	0.0068	0.00425	0.00719	0.00431	0.00776		0.0043	0.000213619	0.00432	0.000535372	0.00425	0.00079044	0.00431	0.00181		0.0043	0.00619	0.00432	0.00626	0.00425	0.0064	0.00431	0.00595
0.00432	0.00644	0.00434	0.00685	0.00427	0.00724	0.00433	0.00781		0.00432	0.000239859	0.00434	0.00055327	0.00427	0.000826702	0.00433	0.00187		0.00432	0.0062	0.00434	0.00629	0.00427	0.00641	0.00433	0.00594
0.00434	0.00649	0.00435	0.00689	0.00428	0.00728	0.00434	0.00786		0.00434	0.000271636	0.00435	0.000571886	0.00428	0.000864208	0.00434	0.00192		0.00434	0.00622	0.00435	0.00632	0.00428	0.00642	0.00434	0.00593
0.00435	0.00653	0.00437	0.00694	0.0043	0.00733	0.00436	0.00791		0.00435	0.000306577	0.00437	0.000591037	0.0043	0.000902264	0.00436	0.00198		0.00435	0.00622	0.00437	0.00635	0.0043	0.00643	0.00436	0.00593
0.00437	0.00657	0.00439	0.00699	0.00432	0.00738	0.00438	0.00795		0.00437	0.000342857	0.00439	0.000610083	0.00432	0.000942793	0.00438	0.00203		0.00437	0.00623	0.00439	0.00638	0.00432	0.00644	0.00438	0.00593
0.00439	0.00662	0.0044	0.00703	0.00433	0.00743	0.0044	0.008		0.00439	0.000381247	0.0044	0.00063075	0.00433	0.000983988	0.0044	0.00207		0.00439	0.00624	0.0044	0.0064	0.00433	0.00645	0.0044	0.00593
0.0044	0.00666	0.00442	0.00708	0.00435	0.00748	0.00441	0.00805		0.0044	0.00042139	0.00442	0.000653761	0.00435	0.00103	0.00441	0.00212		0.0044	0.00624	0.00442	0.00643	0.00435	0.00645	0.00441	0.00593
0.00442	0.0067	0.00444	0.00713	0.00437	0.00753	0.00443	0.0081		0.00442	0.000462201	0.00444	0.000678382	0.00437	0.00107	0.00443	0.00216		0.00442	0.00624	0.00444	0.00645	0.00437	0.00646	0.00443	0.00594
0.00444	0.00675	0.00446	0.00718	0.00438	0.00758	0.00445	0.00814		0.00444	0.000500874	0.00446	0.000704455	0.00438	0.00111	0.00445	0.00219		0.00444	0.00625	0.00446	0.00647	0.00438	0.00646	0.00445	0.00596
0.00445	0.00679	0.00447	0.00723	0.0044	0.00763	0.00446	0.00819		0.00445	0.000537364	0.00447	0.000729591	0.0044	0.00116	0.00446	0.00219		0.00445	0.00625	0.00447	0.0065	0.0044	0.00647	0.00446	0.006
0.00447	0.00684	0.00449	0.00727	0.00442	0.00767	0.00448	0.00824		0.00447	0.000571264	0.00449	0.000754525	0.00442	0.0012	0.00448	0.00218		0.00447	0.00626	0.00449	0.00652	0.00442	0.00647	0.00448	0.00606
0.00449	0.00688	0.00451	0.00732	0.00443	0.00772	0.0045	0.00829		0.00449	0.000600128	0.00451	0.000780461	0.00443	0.00125	0.0045	0.00216		0.00449	0.00628	0.00451	0.00654	0.00443	0.00647	0.0045	0.00613
0.00451	0.00692	0.00452	0.00737	0.00445	0.00777	0.00451	0.00834		0.00451	0.000624911	0.00452	0.000804827	0.00445	0.0013	0.00451	0.00213		0.00451	0.0063	0.00452	0.00656	0.00445	0.00647	0.00451	0.0062
0.00452	0.00697	0.00454	0.00742	0.00447	0.00782	0.00453	0.00839		0.00452	0.000646313	0.00454	0.00082968	0.00447	0.00136	0.00453	0.00209		0.00452	0.00632	0.00454	0.00659	0.00447	0.00646	0.00453	0.00629
0.00454	0.00701	0.00456	0.00747	0.00448	0.00787	0.00455	0.00844		0.00454	0.000666003	0.00456	0.00085555	0.00448	0.00141	0.00455	0.00204		0.00454	0.00635	0.00456	0.00661	0.00448	0.00646	0.00455	0.0064
0.00456	0.00706	0.00457	0.00751	0.0045	0.00792	0.00456	0.00849		0.00456	0.00067992	0.00457	0.000881569	0.0045	0.00146	0.00456	0.00196		0.00456	0.00638	0.00457	0.00663	0.0045	0.00645	0.00456	0.00653
0.00457	0.0071	0.00459	0.00756	0.00452	0.00797	0.00458	0.00854		0.00457	0.000687781	0.00459	0.000908162	0.00452	0.00152	0.00458	0.00186		0.00457	0.00641	0.00459	0.00665	0.00452	0.00645	0.00458	0.00668
0.00459	0.00714	0.00461	0.00761	0.00453	0.00802	0.0046	0.00859		0.00459	0.000688389	0.00461	0.000935667	0.00453	0.00157	0.0046	0.00174		0.00459	0.00646	0.00461	0.00667	0.00453	0.00645	0.0046	0.00684
0.00461	0.00719	0.00463	0.00766	0.00455	0.00806	0.00462	0.00864		0.00461	0.00068638	0.00463	0.000964098	0.00455	0.00162	0.00462	0.00163		0.00461	0.0065	0.00463	0.00669	0.00455	0.00645	0.00462	0.00701
0.00462	0.00723	0.00464	0.00771	0.00457	0.00811	0.00463	0.00869		0.00462	0.00068403	0.00464	0.000994173	0.00457	0.00167	0.00463	0.00152		0.00462	0.00655	0.00464	0.00671	0.00457	0.00644	0.00463	0.00717
0.00464	0.00728	0.00466	0.00776	0.00458	0.00816	0.00465	0.00875		0.00464	0.000680878	0.00466	0.00102	0.00458	0.00171	0.00465	0.00141		0.00464	0.0066	0.00466	0.00673	0.00458	0.00645	0.00465	0.00734
0.00466	0.00732	0.00468	0.0078	0.0046	0.00821	0.00467	0.0088		0.00466	0.000678682	0.00468	0.00105	0.0046	0.00176	0.00467	0.0013		0.00466	0.00664	0.00468	0.00675	0.0046	0.00645	0.00467	0.0075
0.00467	0.00737	0.00469	0.00785	0.00462	0.00826	0.00468	0.00885		0.00467	0.000678063	0.00469	0.00108	0.00462	0.0018	0.00468	0.0012		0.00467	0.00669	0.00469	0.00677	0.00462	0.00646	0.00468	0.00765
0.00469	0.00741	0.00471	0.0079	0.00463	0.00831	0.0047	0.00891		0.00469	0.000678644	0.00471	0.00112	0.00463	0.00184	0.0047	0.0011		0.00469	0.00674	0.00471	0.00678	0.00463	0.00647	0.0047	0.00781
0.00471	0.00746	0.00473	0.00795	0.00465	0.00836	0.00472	0.00896		0.00471	0.000680237	0.00473	0.00115	0.00465	0.00187	0.00472	0.00101		0.00471	0.00678	0.00473	0.0068	0.00465	0.00649	0.00472	0.00795
0.00472	0.0075	0.00474	0.008	0.00467	0.00841	0.00473	0.00902		0.00472	0.000683041	0.00474	0.00119	0.00467	0.0019	0.00473	0.000921719		0.00472	0.00682	0.00474	0.00681	0.00467	0.00651	0.00473	0.0081
0.00474	0.00755	0.00476	0.00805	0.00468	0.00845	0.00475	0.00908		0.00474	0.000687291	0.00476	0.00122	0.00468	0.00191	0.00475	0.000838416		0.00474	0.00686	0.00476	0.00682	0.00468	0.00654	0.00475	0.00824
0.00476	0.0076	0.00478	0.0081	0.0047	0.0085	0.00477	0.00913		0.00476	0.000692619	0.00478	0.00126	0.0047	0.00191	0.00477	0.000758876		0.00476	0.0069	0.00478	0.00684	0.0047	0.00659	0.00477	0.00837
0.00477	0.00764	0.00479	0.00815	0.00472	0.00855	0.00478	0.00919		0.00477	0.000699504	0.00479	0.0013	0.00472	0.00191	0.00478	0.000682469		0.00477	0.00694	0.00479	0.00685	0.00472	0.00665	0.00478	0.00851
0.00479	0.00769	0.00481	0.0082	0.00473	0.0086	0.0048	0.00925		0.00479	0.000707251	0.00481	0.00133	0.00473	0.0019	0.0048	0.000608873		0.00479	0.00698	0.00481	0.00686	0.00473	0.0067	0.0048	0.00864
0.00481	0.00774	0.00483	0.00824	0.00475	0.00865	0.00482	0.00931		0.00481	0.000716386	0.00483	0.00137	0.00475	0.0019	0.00482	0.000542635		0.00481	0.00702	0.00483	0.00687	0.00475	0.00675	0.00482	0.00876
0.00483	0.00778	0.00485	0.00829	0.00477	0.0087	0.00484	0.00936		0.00483	0.000726213	0.00485	0.00141	0.00477	0.0019	0.00484	0.000477735		0.00483	0.00706	0.00485	0.00688	0.00477	0.00681	0.00484	0.00889
0.00484	0.00783	0.00486	0.00834	0.00478	0.00875	0.00485	0.00942		0.00484	0.000737253	0.00486	0.00145	0.00478	0.00189	0.00485	0.000418282		0.00484	0.00709	0.00486	0.00689	0.00478	0.00686	0.00485	0.009
0.00486	0.00787	0.00488	0.00839	0.0048	0.0088	0.00487	0.00948		0.00486	0.000753018	0.00488	0.00149	0.0048	0.00188	0.00487	0.000362337		0.00486	0.00712	0.00488	0.00691	0.0048	0.00692	0.00487	0.00912
0.00488	0.00792	0.0049	0.00844	0.00482	0.00886	0.00489	0.00954		0.00488	0.000772148	0.0049	0.00152	0.00482	0.00187	0.00489	0.000306931		0.00488	0.00715	0.0049	0.00692	0.00482	0.00699	0.00489	0.00923
0.00489	0.00797	0.00491	0.00849	0.00483	0.00891	0.0049	0.0096		0.00489	0.000795098	0.00491	0.00156	0.00483	0.00185	0.0049	0.000251773		0.00489	0.00717	0.00491	0.00693	0.00483	0.00705	0.0049	0.00935
0.00491	0.00801	0.00493	0.00854	0.00485	0.00896	0.00492	0.00966		0.00491	0.000821242	0.00493	0.0016	0.00485	0.00184	0.00492	0.000201206		0.00491	0.00719	0.00493	0.00694	0.00485	0.00712	0.00492	0.00946
0.00493	0.00806	0.00495	0.00859	0.00487	0.00901	0.00494	0.00972		0.00493	0.000852425	0.00495	0.00163	0.00487	0.00182	0.00494	0.000151385		0.00493	0.00721	0.00495	0.00696	0.00487	0.00719	0.00494	0.00957
0.00494	0.00811	0.00496	0.00864	0.00488	0.00906	0.00495	0.00978		0.00494	0.000885658	0.00496	0.00167	0.00488	0.0018	0.00495	0.000102467		0.00494	0.00722	0.00496	0.00697	0.00488	0.00727	0.00495	0.00968
0.00496	0.00816	0.00498	0.00869	0.0049	0.00911	0.00497	0.00984		0.00496	0.000922773	0.00498	0.0017	0.0049	0.00177	0.00497	5.59922e-05		0.00496	0.00723	0.00498	0.00699	0.0049	0.00734	0.00497	0.00979
0.00498	0.0082	0.005	0.00874	0.00492	0.00917	0.00499	0.00991		0.00498	0.000962562	0.005	0.00172	0.00492	0.00175	0.00499	1.4044e-05		0.00498	0.00724	0.005	0.00701	0.00492	0.00742	0.00499	0.00989
0.00499	0.00825	0.00502	0.00879	0.00493	0.00922	0.005	0.00997		0.00499	0.001	0.00502	0.00175	0.00493	0.00172	0.005	-2.36808e-05		0.00499	0.00725	0.00502	0.00703	0.00493	0.0075	0.005	0.00999
0.00501	0.0083	0.00503	0.00884	0.00495	0.00927	0.00502	0.01003		0.00501	0.00105	0.00503	0.00178	0.00495	0.00169	0.00502	-5.96937e-05		0.00501	0.00725	0.00503	0.00706	0.00495	0.00758	0.00502	0.01009
0.00503	0.00834	0.00505	0.00889	0.00497	0.00932	0.00504	0.01009		0.00503	0.00109	0.00505	0.0018	0.00497	0.00166	0.00504	-9.18388e-05		0.00503	0.00725	0.00505	0.00709	0.00497	0.00766	0.00504	0.01018
0.00504	0.00838	0.00507	0.00893	0.00498	0.00937	0.00506	0.01015		0.00504	0.00112	0.00507	0.00181	0.00498	0.00162	0.00506	-0.000122341		0.00504	0.00726	0.00507	0.00712	0.00498	0.00775	0.00506	0.01027
0.00506	0.00842	0.00508	0.00897	0.005	0.00941	0.00507	0.01019		0.00506	0.00116	0.00508	0.00181	0.005	0.0016	0.00507	-0.00016378		0.00506	0.00726	0.00508	0.00716	0.005	0.00781	0.00507	0.01036
0.00507	0.00846	0.00509	0.00902	0.00501	0.00946	0.00508	0.01025		0.00507	0.00121	0.00509	0.00184	0.00501	0.00158	0.00508	-0.000159093		0.00507	0.00726	0.00509	0.00718	0.00501	0.00788	0.00508	0.01041
0.00509	0.00851	0.00511	0.00907	0.00503	0.00952	0.0051	0.01032		0.00509	0.00125	0.00511	0.00184	0.00503	0.00155	0.0051	-0.000175154		0.00509	0.00726	0.00511	0.00722	0.00503	0.00797	0.0051	0.01049
0.00511	0.00856	0.00513	0.00912	0.00504	0.00957	0.00512	0.01038		0.00511	0.00129	0.00513	0.00185	0.00504	0.00152	0.00512	-0.000192818		0.00511	0.00727	0.00513	0.00727	0.00504	0.00806	0.00512	0.01057
0.00512	0.00861	0.00514	0.00917	0.00506	0.00963	0.00513	0.01044		0.00512	0.00133	0.00514	0.00184	0.00506	0.00148	0.00513	-0.000205697		0.00512	0.00727	0.00514	0.00733	0.00506	0.00815	0.00513	0.01065
0.00514	0.00865	0.00516	0.00922	0.00508	0.00968	0.00515	0.01051		0.00514	0.00137	0.00516	0.00183	0.00508	0.00144	0.00515	-0.000215001		0.00514	0.00729	0.00516	0.00739	0.00508	0.00824	0.00515	0.01072
0.00516	0.0087	0.00518	0.00927	0.00509	0.00974	0.00517	0.01057		0.00516	0.00138	0.00518	0.00181	0.00509	0.00139	0.00517	-0.000222166		0.00516	0.00732	0.00518	0.00746	0.00509	0.00834	0.00517	0.01079
0.00517	0.00875	0.00519	0.00932	0.00511	0.00979	0.00518	0.01064		0.00517	0.00138	0.00519	0.00178	0.00511	0.00135	0.00518	-0.000225742		0.00517	0.00737	0.00519	0.00754	0.00511	0.00844	0.00518	0.01086
0.00519	0.0088	0.00521	0.00937	0.00513	0.00985	0.0052	0.0107		0.00519	0.00137	0.00521	0.00176	0.00513	0.0013	0.0052	-0.000225608		0.00519	0.00742	0.00521	0.00762	0.00513	0.00855	0.0052	0.01093
0.00521	0.00884	0.00523	0.00942	0.00514	0.00991	0.00522	0.01077		0.00521	0.00136	0.00523	0.00173	0.00514	0.00126	0.00522	-0.000223457		0.00521	0.00749	0.00523	0.0077	0.00514	0.00865	0.00522	0.01099
0.00522	0.00889	0.00525	0.00948	0.00516	0.00996	0.00523	0.01083		0.00522	0.00133	0.00525	0.0017	0.00516	0.00121	0.00523	-0.000215352		0.00522	0.00756	0.00525	0.00778	0.00516	0.00875	0.00523	0.01105
0.00524	0.00894	0.00526	0.00953	0.00518	0.01002	0.00525	0.0109		0.00524	0.0013	0.00526	0.00167	0.00518	0.00117	0.00525	-0.000204761		0.00524	0.00764	0.00526	0.00786	0.00518	0.00885	0.00525	0.0111
0.00526	0.00899	0.00528	0.00958	0.00519	0.01008	0.00527	0.01096		0.00526	0.00126	0.00528	0.00163	0.00519	0.00112	0.00527	-0.000195897		0.00526	0.00772	0.00528	0.00795	0.00519	0.00895	0.00527	0.01116
0.00527	0.00904	0.0053	0.00964	0.00521	0.01014	0.00528	0.01103		0.00527	0.00123	0.0053	0.0016	0.00521	0.00108	0.00528	-0.000183389		0.00527	0.00781	0.0053	0.00804	0.00521	0.00906	0.00528	0.01121
0.00529	0.00909	0.00531	0.00969	0.00523	0.01019	0.0053	0.01109		0.00529	0.00119	0.00531	0.00156	0.00523	0.00103	0.0053	-0.000170326		0.00529	0.0079	0.00531	0.00813	0.00523	0.00916	0.0053	0.01126
0.00531	0.00914	0.00533	0.00974	0.00524	0.01025	0.00532	0.01116		0.00531	0.00115	0.00533	0.00151	0.00524	0.000989725	0.00532	-0.000155123		0.00531	0.00798	0.00533	0.00823	0.00524	0.00926	0.00532	0.01131
0.00532	0.00919	0.00535	0.0098	0.00526	0.01031	0.00534	0.01122		0.00532	0.00111	0.00535	0.00147	0.00526	0.000946843	0.00534	-0.000138669		0.00532	0.00807	0.00535	0.00833	0.00526	0.00936	0.00534	0.01136
0.00534	0.00924	0.00536	0.00985	0.00528	0.01037	0.00535	0.01129		0.00534	0.00108	0.00536	0.00143	0.00528	0.000905433	0.00535	-0.000118345		0.00534	0.00816	0.00536	0.00842	0.00528	0.00946	0.00535	0.01141
0.00536	0.00929	0.00538	0.00991	0.00529	0.01043	0.00537	0.01136		0.00536	0.00104	0.00538	0.00139	0.00529	0.000865375	0.00537	-9.50134e-05		0.00536	0.00825	0.00538	0.00852	0.00529	0.00956	0.00537	0.01145
0.00538	0.00934	0.0054	0.00996	0.00531	0.01049	0.00539	0.01142		0.00538	0.001	0.0054	0.00135	0.00531	0.00082579	0.00539	-6.74207e-05		0.00538	0.00833	0.0054	0.00861	0.00531	0.00966	0.00539	0.01149
0.00539	0.00939	0.00542	0.01002	0.00533	0.01055	0.0054	0.01149		0.00539	0.000966557	0.00542	0.00131	0.00533	0.000789293	0.0054	-3.68198e-05		0.00539	0.00842	0.00542	0.00871	0.00533	0.00976	0.0054	0.01153
0.00541	0.00944	0.00543	0.01007	0.00534	0.01061	0.00542	0.01155		0.00541	0.000932499	0.00543	0.00127	0.00534	0.000755346	0.00542	-1.22262e-06		0.00541	0.00851	0.00543	0.00881	0.00534	0.00985	0.00542	0.01156
0.00543	0.00949	0.00545	0.01013	0.00536	0.01067	0.00544	0.01162		0.00543	0.000899484	0.00545	0.00123	0.00536	0.00072388	0.00544	3.569e-05		0.00543	0.00859	0.00545	0.0089	0.00536	0.00995	0.00544	0.01159
0.00544	0.00954	0.00547	0.01019	0.00538	0.01073	0.00545	0.01169		0.00544	0.000869939	0.00547	0.00119	0.00538	0.000698032	0.00545	7.63846e-05		0.00544	0.00867	0.00547	0.009	0.00538	0.01003	0.00545	0.01161
0.00546	0.00959	0.00548	0.01024	0.00539	0.01079	0.00547	0.01175		0.00546	0.000841215	0.00548	0.00115	0.00539	0.000671436	0.00547	0.000119891		0.00546	0.00875	0.00548	0.00909	0.00539	0.01012	0.00547	0.01163
0.00548	0.00964	0.0055	0.0103	0.00541	0.01085	0.00549	0.01182		0.00548	0.000813555	0.0055	0.00112	0.00541	0.000648871	0.00549	0.000167977		0.00548	0.00883	0.0055	0.00918	0.00541	0.01021	0.00549	0.01165
0.00549	0.0097	0.00552	0.01036	0.00543	0.01092	0.0055	0.01189		0.00549	0.000787906	0.00552	0.00109	0.00543	0.000628609	0.0055	0.000220001		0.00549	0.00891	0.00552	0.00927	0.00543	0.01029	0.0055	0.01167
0.00551	0.00975	0.00553	0.01041	0.00544	0.01098	0.00552	0.01195		0.00551	0.000763727	0.00553	0.00106	0.00544	0.000609448	0.00552	0.000275205		0.00551	0.00899	0.00553	0.00935	0.00544	0.01037	0.00552	0.01168
0.00553	0.0098	0.00555	0.01047	0.00546	0.01104	0.00554	0.01202		0.00553	0.000742959	0.00555	0.00103	0.00546	0.000592872	0.00554	0.000334843		0.00553	0.00906	0.00555	0.00944	0.00546	0.01045	0.00554	0.01169
0.00554	0.00985	0.00557	0.01053	0.00548	0.0111	0.00556	0.01209		0.00554	0.000724054	0.00557	0.001	0.00548	0.00057761	0.00556	0.000400788		0.00554	0.00913	0.00557	0.00953	0.00548	0.01052	0.00556	0.01169
0.00556	0.00991	0.00558	0.01059	0.00549	0.01116	0.00557	0.01215		0.00556	0.000707182	0.00558	0.000973792	0.00549	0.000563381	0.00557	0.000472562		0.00556	0.0092	0.00558	0.00961	0.00549	0.0106	0.00557	0.01168
0.00558	0.00996	0.0056	0.01064	0.00551	0.01123	0.00559	0.01222		0.00558	0.000692893	0.0056	0.00094538	0.00551	0.000552273	0.00559	0.000549887		0.00558	0.00927	0.0056	0.0097	0.00551	0.01068	0.00559	0.01167
0.00559	0.01001	0.00562	0.0107	0.00553	0.01129	0.00561	0.01229		0.00559	0.000680847	0.00562	0.000917387	0.00553	0.000544536	0.00561	0.000632042		0.00559	0.00933	0.00562	0.00979	0.00553	0.01075	0.00561	0.01166
0.00561	0.01007	0.00564	0.01076	0.00554	0.01135	0.00562	0.01235		0.00561	0.000670191	0.00564	0.000888737	0.00554	0.000538564	0.00562	0.000719673		0.00561	0.0094	0.00564	0.00987	0.00554	0.01081	0.00562	0.01163
0.00563	0.01012	0.00565	0.01082	0.00556	0.01142	0.00564	0.01242		0.00563	0.000660534	0.00565	0.000859088	0.00556	0.000535666	0.00564	0.000812271		0.00563	0.00946	0.00565	0.00996	0.00556	0.01088	0.00564	0.01161
0.00564	0.01018	0.00567	0.01088	0.00558	0.01148	0.00566	0.01249		0.00564	0.000650419	0.00567	0.000830849	0.00558	0.000533991	0.00566	0.000909866		0.00564	0.00953	0.00567	0.01005	0.00558	0.01095	0.00566	0.01158
0.00566	0.01023	0.00569	0.01094	0.00559	0.01154	0.00567	0.01255		0.00566	0.000638316	0.00569	0.000804157	0.00559	0.000534251	0.00567	0.00101		0.00566	0.00959	0.00569	0.01014	0.00559	0.01101	0.00567	0.01154
0.00568	0.01028	0.0057	0.011	0.00561	0.01161	0.00569	0.01262		0.00568	0.000624957	0.0057	0.000779661	0.00561	0.000536619	0.00569	0.00112		0.00568	0.00966	0.0057	0.01022	0.00561	0.01107	0.00569	0.0115
0.0057	0.01034	0.00572	0.01106	0.00563	0.01167	0.00571	0.01269		0.0057	0.000610579	0.00572	0.000757375	0.00563	0.000541261	0.00571	0.00123		0.0057	0.00973	0.00572	0.0103	0.00563	0.01113	0.00571	0.01146
0.00571	0.01039	0.00574	0.01112	0.00564	0.01174	0.00572	0.01275		0.00571	0.000597763	0.00574	0.000737695	0.00564	0.000547213	0.00572	0.00134		0.00571	0.0098	0.00574	0.01038	0.00564	0.01119	0.00572	0.01141
0.00573	0.01045	0.00575	0.01118	0.00566	0.0118	0.00574	0.01282		0.00573	0.000585858	0.00575	0.000719665	0.00566	0.000555265	0.00574	0.00146		0.00573	0.00986	0.00575	0.01046	0.00566	0.01125	0.00574	0.01136
0.00575	0.0105	0.00577	0.01124	0.00568	0.01187	0.00576	0.01288		0.00575	0.000572231	0.00577	0.000703964	0.00568	0.000566705	0.00576	0.00157		0.00575	0.00993	0.00577	0.01054	0.00568	0.0113	0.00576	0.01131
0.00576	0.01056	0.00579	0.0113	0.00569	0.01193	0.00578	0.01295		0.00576	0.000555839	0.00579	0.000688903	0.00569	0.000582229	0.00578	0.00169		0.00576	0.01	0.00579	0.01062	0.00569	0.01135	0.00578	0.01126
0.00578	0.01061	0.00581	0.01137	0.00571	0.01199	0.00579	0.01301		0.00578	0.000539813	0.00581	0.000676066	0.00571	0.00060032	0.00579	0.00181		0.00578	0.01007	0.00581	0.01069	0.00571	0.01139	0.00579	0.0112
0.0058	0.01067	0.00582	0.01143	0.00573	0.01206	0.00581	0.01308		0.0058	0.00052455	0.00582	0.000665676	0.00573	0.000621086	0.00581	0.00193		0.0058	0.01015	0.00582	0.01076	0.00573	0.01144	0.00581	0.01115
0.00581	0.01073	0.00584	0.01149	0.00574	0.01212	0.00583	0.01314		0.00581	0.000506431	0.00584	0.000656431	0.00574	0.00064608	0.00583	0.00204		0.00581	0.01022	0.00584	0.01083	0.00574	0.01148	0.00583	0.01111
0.00583	0.01078	0.00586	0.01155	0.00576	0.01219	0.00584	0.01321		0.00583	0.0004865	0.00586	0.000648496	0.00576	0.0006745	0.00584	0.00213		0.00583	0.0103	0.00586	0.0109	0.00576	0.01152	0.00584	0.01108
0.00585	0.01084	0.00587	0.01161	0.00578	0.01225	0.00586	0.01327		0.00585	0.000466303	0.00587	0.000641749	0.00578	0.000708362	0.00586	0.0022		0.00585	0.01037	0.00587	0.01097	0.00578	0.01155	0.00586	0.01108
0.00586	0.01089	0.00589	0.01167	0.00579	0.01232	0.00588	0.01334		0.00586	0.00044505	0.00589	0.000635215	0.00579	0.000743436	0.00588	0.00226		0.00586	0.01045	0.00589	0.01104	0.00579	0.01158	0.00588	0.01108
0.00588	0.01095	0.00591	0.01174	0.00581	0.01239	0.00589	0.0134		0.00588	0.000422435	0.00591	0.000629544	0.00581	0.00078137	0.00589	0.0023		0.00588	0.01053	0.00591	0.01111	0.00581	0.0116	0.00589	0.0111
0.0059	0.01101	0.00592	0.0118	0.00583	0.01245	0.00591	0.01347		0.0059	0.000396535	0.00592	0.000623509	0.00583	0.000825435	0.00591	0.00234		0.0059	0.01061	0.00592	0.01118	0.00583	0.01163	0.00591	0.01113
0.00591	0.01107	0.00594	0.01186	0.00584	0.01252	0.00593	0.01353		0.00591	0.000369562	0.00594	0.00061813	0.00584	0.000873295	0.00593	0.00237		0.00591	0.0107	0.00594	0.01124	0.00584	0.01164	0.00593	0.01117
0.00593	0.01112	0.00596	0.01193	0.00586	0.01258	0.00594	0.0136		0.00593	0.000342426	0.00596	0.000614229	0.00586	0.000924125	0.00594	0.00239		0.00593	0.01078	0.00596	0.01131	0.00586	0.01166	0.00594	0.01121
0.00595	0.01118	0.00597	0.01199	0.00588	0.01265	0.00596	0.01367		0.00595	0.000317742	0.00597	0.000613081	0.00588	0.000975134	0.00596	0.0024		0.00595	0.01086	0.00597	0.01138	0.00588	0.01167	0.00596	0.01126
0.00597	0.01124	0.00599	0.01205	0.00589	0.01271	0.00598	0.01373		0.00597	0.000293878	0.00599	0.000614288	0.00589	0.00103	0.00598	0.00241		0.00597	0.01094	0.00599	0.01144	0.00589	0.01169	0.00598	0.01132
0.00598	0.0113	0.00601	0.01212	0.00591	0.01278	0.006	0.0138		0.00598	0.000272649	0.00601	0.000619011	0.00591	0.00108	0.006	0.0024		0.00598	0.01102	0.00601	0.0115	0.00591	0.0117	0.006	0.01139
0.006	0.01135	0.00603	0.01218	0.00593	0.01284	0.00601	0.01386		0.006	0.00025327	0.00603	0.000626549	0.00593	0.00112	0.00601	0.00238		0.006	0.0111	0.00603	0.01155	0.00593	0.01172	0.00601	0.01148
0.00602	0.01141	0.00604	0.01224	0.00594	0.01291	0.00603	0.01393		0.00602	0.000234558	0.00604	0.000636239	0.00594	0.00117	0.00603	0.00235		0.00602	0.01118	0.00604	0.01161	0.00594	0.01174	0.00603	0.01158
0.00603	0.01147	0.00606	0.01231	0.00596	0.01298	0.00605	0.014		0.00603	0.000217122	0.00606	0.00064668	0.00596	0.00121	0.00605	0.00231		0.00603	0.01125	0.00606	0.01166	0.00596	0.01177	0.00605	0.01169
0.00605	0.01153	0.00608	0.01237	0.00598	0.01304	0.00606	0.01406		0.00605	0.000199516	0.00608	0.000660269	0.00598	0.00125	0.00606	0.00226		0.00605	0.01133	0.00608	0.01171	0.00598	0.01179	0.00606	0.0118
0.00607	0.01159	0.00609	0.01244	0.00599	0.01311	0.00608	0.01413		0.00607	0.000181107	0.00609	0.000675604	0.00599	0.00129	0.00608	0.0022		0.00607	0.01141	0.00609	0.01176	0.00599	0.01182	0.00608	0.01193
0.00608	0.01165	0.00611	0.0125	0.00601	0.01317	0.0061	0.0142		0.00608	0.000164109	0.00611	0.000689644	0.00601	0.00133	0.0061	0.00214		0.00608	0.01148	0.00611	0.01181	0.00601	0.01184	0.0061	0.01206
0.0061	0.01171	0.00613	0.01256	0.00603	0.01324	0.00611	0.01427		0.0061	0.000148184	0.00613	0.000705569	0.00603	0.00137	0.00611	0.00208		0.0061	0.01156	0.00613	0.01186	0.00603	0.01187	0.00611	0.01218
0.00612	0.01177	0.00614	0.01263	0.00604	0.01331	0.00613	0.01434		0.00612	0.000135469	0.00614	0.000722622	0.00604	0.00141	0.00613	0.00202		0.00612	0.01163	0.00614	0.01191	0.00604	0.0119	0.00613	0.01232
0.00613	0.01183	0.00616	0.01269	0.00606	0.01337	0.00615	0.01441		0.00613	0.000124071	0.00616	0.000740618	0.00606	0.00144	0.00615	0.00195		0.00613	0.0117	0.00616	0.01195	0.00606	0.01193	0.00615	0.01245
0.00615	0.01189	0.00618	0.01276	0.00608	0.01344	0.00616	0.01448		0.00615	0.000116692	0.00618	0.000761265	0.00608	0.00148	0.00616	0.00188		0.00615	0.01177	0.00618	0.012	0.00608	0.01196	0.00616	0.0126
0.00617	0.01195	0.0062	0.01282	0.00609	0.01351	0.00618	0.01455		0.00617	0.000113072	0.0062	0.000783795	0.00609	0.00152	0.00618	0.0018		0.00617	0.01183	0.0062	0.01204	0.00609	0.01199	0.00618	0.01275
0.00618	0.01201	0.00621	0.01289	0.00611	0.01357	0.0062	0.01462		0.00618	0.00011141	0.00621	0.000806372	0.00611	0.00156	0.0062	0.00171		0.00618	0.0119	0.00621	0.01208	0.00611	0.01201	0.0062	0.0129
0.0062	0.01207	0.00623	0.01295	0.00613	0.01364	0.00622	0.01469		0.0062	0.000115178	0.00623	0.000829202	0.00613	0.0016	0.00622	0.00162		0.0062	0.01195	0.00623	0.01213	0.00613	0.01204	0.00622	0.01306
0.00622	0.01213	0.00625	0.01302	0.00614	0.0137	0.00623	0.01476		0.00622	0.000121975	0.00625	0.000850708	0.00614	0.00164	0.00623	0.00153		0.00622	0.01201	0.00625	0.01217	0.00614	0.01207	0.00623	0.01323
0.00624	0.01219	0.00626	0.01309	0.00616	0.01377	0.00625	0.01483		0.00624	0.000134916	0.00626	0.000873691	0.00616	0.00168	0.00625	0.00144		0.00624	0.01205	0.00626	0.01221	0.00616	0.01209	0.00625	0.01339
0.00625	0.01225	0.00628	0.01315	0.00618	0.01384	0.00627	0.0149		0.00625	0.000149421	0.00628	0.000900641	0.00618	0.00172	0.00627	0.00134		0.00625	0.0121	0.00628	0.01225	0.00618	0.01212	0.00627	0.01356
0.00627	0.01231	0.0063	0.01322	0.00619	0.01391	0.00628	0.01497		0.00627	0.000167184	0.0063	0.000928024	0.00619	0.00176	0.00628	0.00125		0.00627	0.01214	0.0063	0.01229	0.00619	0.01214	0.00628	0.01373
0.00629	0.01237	0.00631	0.01328	0.00621	0.01397	0.0063	0.01505		0.00629	0.000187709	0.00631	0.000956639	0.00621	0.0018	0.0063	0.00115		0.00629	0.01218	0.00631	0.01233	0.00621	0.01217	0.0063	0.01389
0.0063	0.01243	0.00633	0.01335	0.00623	0.01404	0.00632	0.01512		0.0063	0.000211113	0.00633	0.000987013	0.00623	0.00185	0.00632	0.00106		0.0063	0.01222	0.00633	0.01236	0.00623	0.01219	0.00632	0.01406
0.00632	0.01249	0.00635	0.01341	0.00624	0.01411	0.00633	0.01519		0.00632	0.000238024	0.00635	0.00102	0.00624	0.00189	0.00633	0.000968071		0.00632	0.01226	0.00635	0.0124	0.00624	0.01222	0.00633	0.01423
0.00634	0.01256	0.00637	0.01348	0.00626	0.01417	0.00635	0.01527		0.00634	0.000269462	0.00637	0.00105	0.00626	0.00192	0.00635	0.000880487		0.00634	0.01229	0.00637	0.01243	0.00626	0.01225	0.00635	0.01439
0.00635	0.01262	0.00638	0.01355	0.00628	0.01424	0.00637	0.01534		0.00635	0.000302309	0.00638	0.00108	0.00628	0.00196	0.00637	0.000795246		0.00635	0.01231	0.00638	0.01247	0.00628	0.01228	0.00637	0.01455
0.00637	0.01268	0.0064	0.01361	0.00629	0.01431	0.00638	0.01542		0.00637	0.00033816	0.0064	0.00111	0.00629	0.00199	0.00638	0.000713664		0.00637	0.01234	0.0064	0.0125	0.00629	0.01231	0.00638	0.0147
0.00639	0.01274	0.00642	0.01368	0.00631	0.01438	0.0064	0.01549		0.00639	0.000374183	0.00642	0.00114	0.00631	0.00203	0.0064	0.000635451		0.00639	0.01237	0.00642	0.01253	0.00631	0.01235	0.0064	0.01486
0.0064	0.0128	0.00643	0.01374	0.00633	0.01444	0.00642	0.01557		0.0064	0.000406972	0.00643	0.00118	0.00633	0.00206	0.00642	0.000562788		0.0064	0.01239	0.00643	0.01257	0.00633	0.01238	0.00642	0.01501
0.00642	0.01286	0.00645	0.01381	0.00634	0.01451	0.00644	0.01565		0.00642	0.00043885	0.00645	0.00121	0.00634	0.00209	0.00644	0.000493709		0.00642	0.01242	0.00645	0.0126	0.00634	0.01242	0.00644	0.01515
0.00644	0.01292	0.00647	0.01388	0.00636	0.01458	0.00645	0.01572		0.00644	0.000469158	0.00647	0.00125	0.00636	0.00212	0.00645	0.000426232		0.00644	0.01245	0.00647	0.01263	0.00636	0.01246	0.00645	0.0153
0.00645	0.01299	0.00648	0.01394	0.00638	0.01465	0.00647	0.0158		0.00645	0.000498583	0.00648	0.00128	0.00638	0.00215	0.00647	0.000363481		0.00645	0.01249	0.00648	0.01266	0.00638	0.0125	0.00647	0.01544
0.00647	0.01305	0.0065	0.01401	0.00639	0.01471	0.00649	0.01588		0.00647	0.000527308	0.0065	0.00132	0.00639	0.00217	0.00649	0.000300248		0.00647	0.01252	0.0065	0.01269	0.00639	0.01254	0.00649	0.01558
0.00649	0.01311	0.00652	0.01408	0.00641	0.01478	0.0065	0.01595		0.00649	0.000554307	0.00652	0.00136	0.00641	0.0022	0.0065	0.0002379		0.00649	0.01256	0.00652	0.01272	0.00641	0.01259	0.0065	0.01572
0.00651	0.01317	0.00653	0.01414	0.00643	0.01485	0.00652	0.01603		0.00651	0.000579366	0.00653	0.0014	0.00643	0.00221	0.00652	0.000180093		0.00651	0.01259	0.00653	0.01275	0.00643	0.01264	0.00652	0.01585
0.00652	0.01323	0.00655	0.01421	0.00644	0.01492	0.00654	0.01611		0.00652	0.000604972	0.00655	0.00144	0.00644	0.00222	0.00654	0.000126173		0.00652	0.01263	0.00655	0.01277	0.00644	0.0127	0.00654	0.01598
0.00654	0.0133	0.00657	0.01428	0.00646	0.01499	0.00655	0.01619		0.00654	0.000629938	0.00657	0.00148	0.00646	0.00222	0.00655	7.26834e-05		0.00654	0.01267	0.00657	0.0128	0.00646	0.01277	0.00655	0.01612
0.00656	0.01336	0.00659	0.01435	0.00648	0.01506	0.00657	0.01627		0.00656	0.000655262	0.00659	0.00152	0.00648	0.00221	0.00657	2.22495e-05		0.00656	0.0127	0.00659	0.01282	0.00648	0.01284	0.00657	0.01624
0.00657	0.01342	0.0066	0.01441	0.00649	0.01513	0.00659	0.01635		0.00657	0.000681528	0.0066	0.00157	0.00649	0.0022	0.00659	-2.71806e-05		0.00657	0.01274	0.0066	0.01284	0.00649	0.01292	0.00659	0.01637
0.00659	0.01348	0.00662	0.01448	0.00651	0.01519	0.0066	0.01643		0.00659	0.000709184	0.00662	0.00162	0.00651	0.00219	0.0066	-7.45986e-05		0.00659	0.01277	0.00662	0.01286	0.00651	0.01301	0.0066	0.0165
0.00661	0.01355	0.00664	0.01455	0.00653	0.01526	0.00662	0.01651		0.00661	0.000738697	0.00664	0.00167	0.00653	0.00217	0.00662	-0.000116284		0.00661	0.01281	0.00664	0.01288	0.00653	0.01309	0.00662	0.01662
0.00662	0.01361	0.00665	0.01461	0.00654	0.01533	0.00664	0.01659		0.00662	0.000769663	0.00665	0.00172	0.00654	0.00215	0.00664	-0.000155915		0.00662	0.01284	0.00665	0.01289	0.00654	0.01319	0.00664	0.01674
0.00664	0.01367	0.00667	0.01468	0.00656	0.0154	0.00666	0.01667		0.00664	0.00080215	0.00667	0.00177	0.00656	0.00212	0.00666	-0.000189438		0.00664	0.01287	0.00667	0.01291	0.00656	0.01329	0.00666	0.01685
0.00666	0.01373	0.00669	0.01475	0.00658	0.01547	0.00667	0.01675		0.00666	0.000836384	0.00669	0.00183	0.00658	0.00208	0.00667	-0.000222174		0.00666	0.0129	0.00669	0.01292	0.00658	0.01339	0.00667	0.01697
0.00667	0.0138	0.0067	0.01482	0.00659	0.01555	0.00669	0.01683		0.00667	0.00087316	0.0067	0.00188	0.00659	0.00204	0.00669	-0.000253269		0.00667	0.01292	0.0067	0.01294	0.00659	0.01351	0.00669	0.01708
0.00669	0.01386	0.00672	0.01488	0.00661	0.01562	0.00671	0.01691		0.00669	0.000909626	0.00672	0.00193	0.00661	0.00199	0.00671	-0.00027915		0.00669	0.01295	0.00672	0.01295	0.00661	0.01362	0.00671	0.01719
0.00671	0.01392	0.00674	0.01495	0.00663	0.01569	0.00672	0.01699		0.00671	0.000946248	0.00674	0.00198	0.00663	0.00195	0.00672	-0.000298425		0.00671	0.01298	0.00674	0.01297	0.00663	0.01374	0.00672	0.01729
0.00672	0.01398	0.00676	0.01502	0.00664	0.01576	0.00674	0.01707		0.00672	0.000981861	0.00676	0.00204	0.00664	0.0019	0.00674	-0.000312371		0.00672	0.013	0.00676	0.01298	0.00664	0.01386	0.00674	0.01738
0.00674	0.01405	0.00677	0.01509	0.00666	0.01583	0.00676	0.01715		0.00674	0.00102	0.00677	0.00209	0.00666	0.00185	0.00676	-0.000316849		0.00674	0.01303	0.00677	0.013	0.00666	0.01398	0.00676	0.01747
0.00676	0.01411	0.00679	0.01515	0.00668	0.0159	0.00677	0.01723		0.00676	0.00105	0.00679	0.00213	0.00668	0.0018	0.00677	-0.000316505		0.00676	0.01306	0.00679	0.01302	0.00668	0.0141	0.00677	0.01755
0.00678	0.01417	0.00681	0.01522	0.00669	0.01598	0.00679	0.01732		0.00678	0.00108	0.00681	0.00215	0.00669	0.00176	0.00679	-0.000308039		0.00678	0.01309	0.00681	0.01307	0.00669	0.01422	0.00679	0.01762
0.00679	0.01424	0.00682	0.01529	0.00671	0.01605	0.00681	0.0174		0.00679	0.00112	0.00682	0.00216	0.00671	0.00171	0.00681	-0.000292921		0.00679	0.01312	0.00682	0.01313	0.00671	0.01434	0.00681	0.01769
0.00681	0.0143	0.00684	0.01536	0.00673	0.01612	0.00683	0.01748		0.00681	0.00115	0.00684	0.00216	0.00673	0.00166	0.00683	-0.000273574		0.00681	0.01315	0.00684	0.0132	0.00673	0.01446	0.00683	0.01775
0.00683	0.01436	0.00686	0.01543	0.00674	0.01619	0.00684	0.01756		0.00683	0.00117	0.00686	0.00215	0.00674	0.00162	0.00684	-0.000249329		0.00683	0.01319	0.00686	0.01327	0.00674	0.01458	0.00684	0.01781
0.00684	0.01443	0.00687	0.01549	0.00676	0.01627	0.00686	0.01765		0.00684	0.0012	0.00687	0.00214	0.00676	0.00157	0.00686	-0.00022185		0.00684	0.01323	0.00687	0.01335	0.00676	0.0147	0.00686	0.01787
0.00686	0.01449	0.00689	0.01556	0.00678	0.01634	0.00688	0.01773		0.00686	0.00123	0.00689	0.00213	0.00678	0.00153	0.00688	-0.000191917		0.00686	0.01326	0.00689	0.01344	0.00678	0.01481	0.00688	0.01792
0.00688	0.01455	0.00691	0.01563	0.00679	0.01642	0.00689	0.01781		0.00688	0.00125	0.00691	0.00211	0.00679	0.00149	0.00689	-0.000157605		0.00688	0.0133	0.00691	0.01352	0.00679	0.01493	0.00689	0.01797
0.00689	0.01462	0.00692	0.0157	0.00681	0.01649	0.00691	0.01789		0.00689	0.00127	0.00692	0.00209	0.00681	0.00144	0.00691	-0.000115629		0.00689	0.01335	0.00692	0.01361	0.00681	0.01505	0.00691	0.01801
0.00691	0.01468	0.00694	0.01577	0.00683	0.01657	0.00693	0.01798		0.00691	0.00129	0.00694	0.00208	0.00683	0.0014	0.00693	-7.02656e-05		0.00691	0.01339	0.00694	0.01369	0.00683	0.01517	0.00693	0.01805
0.00693	0.01475	0.00696	0.01584	0.00684	0.01664	0.00694	0.01806		0.00693	0.0013	0.00696	0.00206	0.00684	0.00136	0.00694	-2.13041e-05		0.00693	0.01345	0.00696	0.01378	0.00684	0.01528	0.00694	0.01808
0.00694	0.01481	0.00698	0.01591	0.00686	0.01672	0.00696	0.01814		0.00694	0.00129	0.00698	0.00204	0.00686	0.00132	0.00696	3.0895e-05		0.00694	0.01352	0.00698	0.01387	0.00686	0.0154	0.00696	0.01811
0.00696	0.01487	0.00699	0.01598	0.00688	0.01679	0.00698	0.01823		0.00696	0.00129	0.00699	0.00202	0.00688	0.00128	0.00698	8.55573e-05		0.00696	0.01359	0.00699	0.01396	0.00688	0.01551	0.00698	0.01814
0.00698	0.01494	0.00701	0.01605	0.00689	0.01687	0.00699	0.01831		0.00698	0.00128	0.00701	0.002	0.00689	0.00125	0.00699	0.000144786		0.00698	0.01366	0.00701	0.01405	0.00689	0.01562	0.00699	0.01816
0.00699	0.015	0.00703	0.01612	0.00691	0.01694	0.00701	0.01839		0.00699	0.00127	0.00703	0.00197	0.00691	0.00122	0.00701	0.000207787		0.00699	0.01373	0.00703	0.01415	0.00691	0.01573	0.00701	0.01818
0.00701	0.01507	0.00704	0.01619	0.00693	0.01702	0.00703	0.01848		0.00701	0.00126	0.00704	0.00195	0.00693	0.00118	0.00703	0.00027632		0.00701	0.01381	0.00704	0.01424	0.00693	0.01584	0.00703	0.0182
0.00703	0.01513	0.00706	0.01626	0.00694	0.0171	0.00705	0.01856		0.00703	0.00125	0.00706	0.00192	0.00694	0.00115	0.00705	0.000350159		0.00703	0.01388	0.00706	0.01434	0.00694	0.01595	0.00705	0.01821
0.00705	0.0152	0.00708	0.01633	0.00696	0.01717	0.00706	0.01864		0.00705	0.00124	0.00708	0.00189	0.00696	0.00112	0.00706	0.000426196		0.00705	0.01396	0.00708	0.01444	0.00696	0.01606	0.00706	0.01822
0.00706	0.01527	0.00709	0.01641	0.00698	0.01725	0.00708	0.01873		0.00706	0.00123	0.00709	0.00186	0.00698	0.00109	0.00708	0.000504119		0.00706	0.01403	0.00709	0.01454	0.00698	0.01616	0.00708	0.01822
0.00708	0.01533	0.00711	0.01648	0.00699	0.01733	0.0071	0.01881		0.00708	0.00122	0.00711	0.00183	0.00699	0.00106	0.0071	0.000584505		0.00708	0.01411	0.00711	0.01464	0.00699	0.01627	0.0071	0.01822
0.0071	0.0154	0.00713	0.01655	0.00701	0.01741	0.00711	0.01889		0.0071	0.0012	0.00713	0.0018	0.00701	0.00103	0.00711	0.000665761		0.0071	0.0142	0.00713	0.01474	0.00701	0.01637	0.00711	0.01823
0.00711	0.01546	0.00715	0.01662	0.00703	0.01748	0.00713	0.01898		0.00711	0.00118	0.00715	0.00178	0.00703	0.00101	0.00713	0.000751519		0.00711	0.01429	0.00715	0.01485	0.00703	0.01648	0.00713	0.01822
0.00713	0.01553	0.00716	0.01669	0.00704	0.01756	0.00715	0.01906		0.00713	0.00116	0.00716	0.00175	0.00704	0.000984293	0.00715	0.000840113		0.00713	0.01437	0.00716	0.01495	0.00704	0.01658	0.00715	0.01822
0.00715	0.0156	0.00718	0.01677	0.00706	0.01764	0.00716	0.01914		0.00715	0.00113	0.00718	0.00171	0.00706	0.000959611	0.00716	0.000933073		0.00715	0.01446	0.00718	0.01505	0.00706	0.01668	0.00716	0.01821
0.00716	0.01566	0.0072	0.01684	0.00708	0.01772	0.00718	0.01923		0.00716	0.00111	0.0072	0.00168	0.00708	0.000937642	0.00718	0.00103		0.00716	0.01456	0.0072	0.01516	0.00708	0.01678	0.00718	0.01819
0.00718	0.01573	0.00721	0.01691	0.00709	0.0178	0.0072	0.01931		0.00718	0.00108	0.00721	0.00164	0.00709	0.000916416	0.0072	0.00113		0.00718	0.01465	0.00721	0.01527	0.00709	0.01688	0.0072	0.01817
0.0072	0.0158	0.00723	0.01699	0.00711	0.01788	0.00721	0.01939		0.0072	0.00105	0.00723	0.00161	0.00711	0.000896792	0.00721	0.00124		0.0072	0.01475	0.00723	0.01538	0.00711	0.01698	0.00721	0.01816
0.00721	0.01586	0.00725	0.01706	0.00713	0.01796	0.00723	0.01948		0.00721	0.00102	0.00725	0.00157	0.00713	0.000878487	0.00723	0.00134		0.00721	0.01484	0.00725	0.01549	0.00713	0.01708	0.00723	0.01814
0.00723	0.01593	0.00726	0.01713	0.00714	0.01804	0.00725	0.01956		0.00723	0.000976826	0.00726	0.00154	0.00714	0.000864746	0.00725	0.00144		0.00723	0.01495	0.00726	0.01559	0.00714	0.01717	0.00725	0.01812
0.00725	0.016	0.00728	0.01721	0.00716	0.01812	0.00727	0.01964		0.00725	0.000927462	0.00728	0.00151	0.00716	0.00085521	0.00727	0.00155		0.00725	0.01507	0.00728	0.0157	0.00716	0.01726	0.00727	0.01809
0.00726	0.01607	0.0073	0.01728	0.00718	0.0182	0.00728	0.01972		0.00726	0.000874076	0.0073	0.00148	0.00718	0.000849954	0.00728	0.00166		0.00726	0.01519	0.0073	0.01581	0.00718	0.01735	0.00728	0.01806
0.00728	0.01614	0.00732	0.01736	0.00719	0.01828	0.0073	0.01981		0.00728	0.000817083	0.00732	0.00144	0.00719	0.000844679	0.0073	0.00177		0.00728	0.01532	0.00732	0.01591	0.00719	0.01743	0.0073	0.01804
0.0073	0.0162	0.00733	0.01743	0.00721	0.01836	0.00732	0.01989		0.0073	0.000761853	0.00733	0.00141	0.00721	0.000839948	0.00732	0.00188		0.0073	0.01544	0.00733	0.01602	0.00721	0.01752	0.00732	0.01801
0.00731	0.01627	0.00735	0.01751	0.00723	0.01844	0.00733	0.01997		0.00731	0.000705771	0.00735	0.00138	0.00723	0.000835372	0.00733	0.00199		0.00731	0.01557	0.00735	0.01613	0.00723	0.0176	0.00733	0.01798
0.00733	0.01634	0.00737	0.01758	0.00724	0.01852	0.00735	0.02006		0.00733	0.000651393	0.00737	0.00135	0.00724	0.000830872	0.00735	0.0021		0.00733	0.01569	0.00737	0.01624	0.00724	0.01769	0.00735	0.01795
0.00735	0.01641	0.00738	0.01766	0.00726	0.0186	0.00737	0.02014		0.00735	0.000597839	0.00738	0.00132	0.00726	0.000827728	0.00737	0.00221		0.00735	0.01581	0.00738	0.01634	0.00726	0.01777	0.00737	0.01793
0.00737	0.01648	0.0074	0.01774	0.00728	0.01868	0.00738	0.02022		0.00737	0.000546009	0.0074	0.00129	0.00728	0.000821277	0.00738	0.00231		0.00737	0.01594	0.0074	0.01645	0.00728	0.01786	0.00738	0.01791
0.00738	0.01655	0.00742	0.01781	0.00729	0.01876	0.0074	0.0203		0.00738	0.000494374	0.00742	0.00126	0.00729	0.000818264	0.0074	0.00241		0.00738	0.01606	0.00742	0.01655	0.00729	0.01794	0.0074	0.01789
0.0074	0.01662	0.00743	0.01789	0.00731	0.01884	0.00742	0.02039		0.0074	0.000445255	0.00743	0.00123	0.00731	0.000813841	0.00742	0.0025		0.0074	0.01618	0.00743	0.01666	0.00731	0.01803	0.00742	0.01789
0.00742	0.01669	0.00745	0.01796	0.00733	0.01893	0.00743	0.02047		0.00742	0.000396426	0.00745	0.0012	0.00733	0.000813259	0.00743	0.00256		0.00742	0.0163	0.00745	0.01677	0.00733	0.01811	0.00743	0.01791
0.00743	0.01676	0.00747	0.01804	0.00734	0.01901	0.00745	0.02055		0.00743	0.000350608	0.00747	0.00117	0.00734	0.000811944	0.00745	0.00261		0.00743	0.01641	0.00747	0.01687	0.00734	0.0182	0.00745	0.01794
0.00745	0.01683	0.00748	0.01812	0.00736	0.01909	0.00747	0.02063		0.00745	0.000307702	0.00748	0.00114	0.00736	0.000816785	0.00747	0.00264		0.00745	0.01653	0.00748	0.01698	0.00736	0.01827	0.00747	0.01799
0.00747	0.01691	0.0075	0.0182	0.00738	0.01917	0.00749	0.02072		0.00747	0.000267649	0.0075	0.00111	0.00738	0.000824191	0.00749	0.00265		0.00747	0.01664	0.0075	0.01708	0.00738	0.01835	0.00749	0.01806
0.00748	0.01698	0.00752	0.01827	0.00739	0.01925	0.0075	0.0208		0.00748	0.000229185	0.00752	0.00109	0.00739	0.000836984	0.0075	0.00266		0.00748	0.01675	0.00752	0.01718	0.00739	0.01842	0.0075	0.01814
0.0075	0.01705	0.00754	0.01835	0.00741	0.01934	0.00752	0.02088		0.0075	0.000193542	0.00754	0.00107	0.00741	0.000852472	0.00752	0.00265		0.0075	0.01686	0.00754	0.01728	0.00741	0.01848	0.00752	0.01823
0.00752	0.01712	0.00755	0.01843	0.00743	0.01942	0.00754	0.02097		0.00752	0.000161789	0.00755	0.00105	0.00743	0.000871986	0.00754	0.00263		0.00752	0.01696	0.00755	0.01738	0.00743	0.01855	0.00754	0.01833
0.00753	0.01719	0.00757	0.01851	0.00744	0.0195	0.00755	0.02105		0.00753	0.000132118	0.00757	0.00103	0.00744	0.000896888	0.00755	0.00261		0.00753	0.01706	0.00757	0.01748	0.00744	0.0186	0.00755	0.01844
0.00755	0.01727	0.00759	0.01859	0.00746	0.01958	0.00757	0.02114		0.00755	0.000107067	0.00759	0.00101	0.00746	0.000925036	0.00757	0.00258		0.00755	0.01716	0.00759	0.01758	0.00746	0.01866	0.00757	0.01856
0.00757	0.01734	0.0076	0.01867	0.00748	0.01967	0.00759	0.02122		0.00757	8.30958e-05	0.0076	0.000988589	0.00748	0.000956524	0.00759	0.00254		0.00757	0.01726	0.0076	0.01768	0.00748	0.01871	0.00759	0.01868
0.00758	0.01741	0.00762	0.01874	0.00749	0.01975	0.0076	0.0213		0.00758	6.04443e-05	0.00762	0.000971062	0.00749	0.0009898	0.0076	0.00249		0.00758	0.01735	0.00762	0.01777	0.00749	0.01876	0.0076	0.01882
0.0076	0.01748	0.00764	0.01882	0.00751	0.01983	0.00762	0.02139		0.0076	4.11595e-05	0.00764	0.000954209	0.00751	0.00103	0.00762	0.00242		0.0076	0.01744	0.00764	0.01787	0.00751	0.01881	0.00762	0.01897
0.00762	0.01756	0.00765	0.0189	0.00753	0.01992	0.00764	0.02148		0.00762	2.52889e-05	0.00765	0.000938203	0.00753	0.00106	0.00764	0.00234		0.00762	0.01753	0.00765	0.01797	0.00753	0.01885	0.00764	0.01914
0.00764	0.01763	0.00767	0.01898	0.00754	0.02	0.00765	0.02156		0.00764	1.11541e-05	0.00767	0.000922966	0.00754	0.0011	0.00765	0.00225		0.00764	0.01762	0.00767	0.01806	0.00754	0.0189	0.00765	0.01931
0.00765	0.0177	0.00769	0.01906	0.00756	0.02008	0.00767	0.02165		0.00765	-2.12636e-06	0.00769	0.000907931	0.00756	0.00115	0.00767	0.00216		0.00765	0.01771	0.00769	0.01815	0.00756	0.01894	0.00767	0.01949
0.00767	0.01778	0.00771	0.01914	0.00758	0.02017	0.00769	0.02173		0.00767	-1.24158e-05	0.00771	0.000892807	0.00758	0.00119	0.00769	0.00206		0.00767	0.01779	0.00771	0.01825	0.00758	0.01898	0.00769	0.01967
0.00769	0.01785	0.00772	0.01922	0.00759	0.02025	0.00771	0.02182		0.00769	-2.16573e-05	0.00772	0.000880126	0.00759	0.00123	0.00771	0.00196		0.00769	0.01787	0.00772	0.01834	0.00759	0.01902	0.00771	0.01986
0.0077	0.01793	0.00774	0.0193	0.00761	0.02034	0.00772	0.02191		0.0077	-3.11581e-05	0.00774	0.00086977	0.00761	0.00128	0.00772	0.00187		0.0077	0.01796	0.00774	0.01843	0.00761	0.01905	0.00772	0.02004
0.00772	0.018	0.00776	0.01938	0.00763	0.02042	0.00774	0.022		0.00772	-4.14055e-05	0.00776	0.000861259	0.00763	0.00133	0.00774	0.00177		0.00772	0.01804	0.00776	0.01852	0.00763	0.01909	0.00774	0.02023
0.00774	0.01807	0.00777	0.01947	0.00764	0.0205	0.00776	0.02209		0.00774	-4.87354e-05	0.00777	0.000856058	0.00764	0.00137	0.00776	0.00168		0.00774	0.01812	0.00777	0.01861	0.00764	0.01913	0.00776	0.02041
0.00775	0.01815	0.00779	0.01955	0.00766	0.02059	0.00777	0.02217		0.00775	-5.40883e-05	0.00779	0.000852226	0.00766	0.00142	0.00777	0.00159		0.00775	0.0182	0.00779	0.01869	0.00766	0.01917	0.00777	0.02059
0.00777	0.01822	0.00781	0.01963	0.00768	0.02067	0.00779	0.02226		0.00777	-5.86267e-05	0.00781	0.000850167	0.00768	0.00147	0.00779	0.0015		0.00777	0.01828	0.00781	0.01878	0.00768	0.0192	0.00779	0.02076
0.00779	0.0183	0.00782	0.01971	0.00769	0.02076	0.00781	0.02235		0.00779	-6.40824e-05	0.00782	0.000849718	0.00769	0.00152	0.00781	0.00141		0.00779	0.01836	0.00782	0.01886	0.00769	0.01924	0.00781	0.02094
0.0078	0.01837	0.00784	0.01979	0.00771	0.02084	0.00782	0.02244		0.0078	-6.83226e-05	0.00784	0.000851306	0.00771	0.00157	0.00782	0.00133		0.0078	0.01844	0.00784	0.01894	0.00771	0.01927	0.00782	0.02111
0.00782	0.01845	0.00786	0.01987	0.00773	0.02092	0.00784	0.02253		0.00782	-7.20642e-05	0.00786	0.000854938	0.00773	0.00161	0.00784	0.00125		0.00782	0.01852	0.00786	0.01902	0.00773	0.01931	0.00784	0.02129
0.00784	0.01852	0.00787	0.01995	0.00774	0.02101	0.00786	0.02262		0.00784	-7.3755e-05	0.00787	0.000861904	0.00774	0.00166	0.00786	0.00116		0.00784	0.0186	0.00787	0.01909	0.00774	0.01935	0.00786	0.02146
0.00785	0.0186	0.00789	0.02004	0.00776	0.02109	0.00787	0.02271		0.00785	-7.335e-05	0.00789	0.00087149	0.00776	0.00171	0.00787	0.00107		0.00785	0.01867	0.00789	0.01916	0.00776	0.01939	0.00787	0.02164
0.00787	0.01868	0.00791	0.02012	0.00778	0.02118	0.00789	0.02281		0.00787	-7.35136e-05	0.00791	0.000886106	0.00778	0.00175	0.00789	0.000990388		0.00787	0.01875	0.00791	0.01923	0.00778	0.01942	0.00789	0.02182
0.00789	0.01875	0.00793	0.0202	0.00779	0.02126	0.00791	0.0229		0.00789	-7.16744e-05	0.00793	0.000903343	0.00779	0.0018	0.00791	0.000907304		0.00789	0.01882	0.00793	0.0193	0.00779	0.01946	0.00791	0.02199
0.00791	0.01883	0.00794	0.02028	0.00781	0.02135	0.00793	0.02299		0.00791	-6.83583e-05	0.00794	0.000924399	0.00781	0.00185	0.00793	0.000823341		0.00791	0.0189	0.00794	0.01936	0.00781	0.0195	0.00793	0.02217
0.00792	0.0189	0.00796	0.02037	0.00783	0.02143	0.00794	0.02308		0.00792	-6.40838e-05	0.00796	0.000947628	0.00783	0.00189	0.00794	0.000740344		0.00792	0.01897	0.00796	0.01942	0.00783	0.01954	0.00794	0.02234
0.00794	0.01898	0.00798	0.02045	0.00784	0.02152	0.00796	0.02318		0.00794	-5.71531e-05	0.00798	0.000975637	0.00784	0.00194	0.00796	0.000661559		0.00794	0.01904	0.00798	0.01947	0.00784	0.01958	0.00796	0.02251
0.00796	0.01906	0.00799	0.02053	0.00786	0.0216	0.00798	0.02327		0.00796	-5.08132e-05	0.00799	0.00101	0.00786	0.00198	0.00798	0.000585717		0.00796	0.01911	0.00799	0.01952	0.00786	0.01962	0.00798	0.02268
0.00797	0.01913	0.00801	0.02061	0.00788	0.02169	0.00799	0.02336		0.00797	-4.35443e-05	0.00801	0.00104	0.00788	0.00203	0.00799	0.000511229		0.00797	0.01918	0.00801	0.01957	0.00788	0.01966	0.00799	0.02285
0.00799	0.01921	0.00803	0.0207	0.00789	0.02177	0.00801	0.02346		0.00799	-3.49423e-05	0.00803	0.00108	0.00789	0.00207	0.00801	0.000439634		0.00799	0.01924	0.00803	0.01962	0.00789	0.0197	0.00801	0.02302
0.00801	0.01929	0.00804	0.02078	0.00791	0.02186	0.00803	0.02355		0.00801	-2.33558e-05	0.00804	0.00112	0.00791	0.00212	0.00803	0.000368174		0.00801	0.01931	0.00804	0.01966	0.00791	0.01974	0.00803	0.02318
0.00802	0.01936	0.00806	0.02086	0.00793	0.02194	0.00804	0.02364		0.00802	-1.03917e-05	0.00806	0.00116	0.00793	0.00216	0.00804	0.000297511		0.00802	0.01937	0.00806	0.0197	0.00793	0.01978	0.00804	0.02335
0.00804	0.01944	0.00808	0.02095	0.00794	0.02203	0.00806	0.02374		0.00804	4.5152e-06	0.00808	0.0012	0.00794	0.0022	0.00806	0.000226086		0.00804	0.01943	0.00808	0.01974	0.00794	0.01983	0.00806	0.02351
0.00806	0.01952	0.0081	0.02103	0.00796	0.02211	0.00808	0.02383		0.00806	2.13433e-05	0.0081	0.00125	0.00796	0.00224	0.00808	0.000159896		0.00806	0.01949	0.0081	0.01978	0.00796	0.01987	0.00808	0.02367
0.00807	0.01959	0.00811	0.02111	0.00798	0.0222	0.00809	0.02393		0.00807	4.05773e-05	0.00811	0.00129	0.00798	0.00228	0.00809	9.36298e-05		0.00807	0.01955	0.00811	0.01982	0.00798	0.01992	0.00809	0.02384
0.00809	0.01967	0.00813	0.0212	0.00799	0.02228	0.00811	0.02403		0.00809	5.98892e-05	0.00813	0.00133	0.00799	0.00232	0.00811	2.94333e-05		0.00809	0.01961	0.00813	0.01986	0.00799	0.01997	0.00811	0.024
0.00811	0.01975	0.00815	0.02128	0.00801	0.02237	0.00813	0.02412		0.00811	8.23983e-05	0.00815	0.00138	0.00801	0.00235	0.00813	-2.95839e-05		0.00811	0.01967	0.00815	0.0199	0.00801	0.02002	0.00813	0.02415
0.00812	0.01983	0.00816	0.02136	0.00803	0.02246	0.00815	0.02422		0.00812	0.00010808	0.00816	0.00142	0.00803	0.00238	0.00815	-8.27754e-05		0.00812	0.01972	0.00816	0.01994	0.00803	0.02007	0.00815	0.0243
0.00814	0.0199	0.00818	0.02145	0.00804	0.02254	0.00816	0.02431		0.00814	0.000135914	0.00818	0.00147	0.00804	0.00241	0.00816	-0.000132234		0.00814	0.01977	0.00818	0.01998	0.00804	0.02013	0.00816	0.02445
0.00816	0.01998	0.0082	0.02153	0.00806	0.02263	0.00818	0.02441		0.00816	0.00016797	0.0082	0.00151	0.00806	0.00244	0.00818	-0.000176913		0.00816	0.01981	0.0082	0.02002	0.00806	0.02019	0.00818	0.02459
0.00818	0.02006	0.00821	0.02161	0.00808	0.02271	0.0082	0.02451		0.00818	0.00020122	0.00821	0.00156	0.00808	0.00246	0.0082	-0.00021546		0.00818	0.01986	0.00821	0.02005	0.00808	0.02025	0.0082	0.02472
0.00819	0.02014	0.00823	0.0217	0.00809	0.0228	0.00821	0.02461		0.00819	0.000235212	0.00823	0.00161	0.00809	0.00248	0.00821	-0.000249314		0.00819	0.0199	0.00823	0.02009	0.00809	0.02032	0.00821	0.02486
0.00821	0.02021	0.00825	0.02178	0.00811	0.02289	0.00823	0.0247		0.00821	0.000270757	0.00825	0.00166	0.00811	0.0025	0.00823	-0.000279449		0.00821	0.01994	0.00825	0.02012	0.00811	0.02039	0.00823	0.02498
0.00823	0.02029	0.00826	0.02187	0.00813	0.02297	0.00825	0.0248		0.00823	0.000305482	0.00826	0.0017	0.00813	0.00251	0.00825	-0.000304975		0.00823	0.01999	0.00826	0.02016	0.00813	0.02046	0.00825	0.02511
0.00824	0.02037	0.00828	0.02195	0.00814	0.02306	0.00826	0.0249		0.00824	0.000340559	0.00828	0.00175	0.00814	0.00252	0.00826	-0.000325728		0.00824	0.02003	0.00828	0.0202	0.00814	0.02054	0.00826	0.02523
0.00826	0.02045	0.0083	0.02203	0.00816	0.02315	0.00828	0.025		0.00826	0.000374562	0.0083	0.0018	0.00816	0.00253	0.00828	-0.000339208		0.00826	0.02007	0.0083	0.02024	0.00816	0.02062	0.00828	0.02534
0.00828	0.02053	0.00832	0.02212	0.00818	0.02324	0.0083	0.0251		0.00828	0.000409095	0.00832	0.00184	0.00818	0.00252	0.0083	-0.000346132		0.00828	0.02012	0.00832	0.02028	0.00818	0.02072	0.0083	0.02544
0.00829	0.02061	0.00833	0.0222	0.00819	0.02332	0.00831	0.0252		0.00829	0.00044314	0.00833	0.00189	0.00819	0.0025	0.00831	-0.000347969		0.00829	0.02016	0.00833	0.02032	0.00819	0.02083	0.00831	0.02554
0.00831	0.02068	0.00835	0.02229	0.00821	0.02341	0.00833	0.02529		0.00831	0.000476497	0.00835	0.00193	0.00821	0.00247	0.00833	-0.0003458		0.00831	0.02021	0.00835	0.02036	0.00821	0.02094	0.00833	0.02564
0.00833	0.02076	0.00837	0.02237	0.00823	0.0235	0.00835	0.02539		0.00833	0.000511241	0.00837	0.00197	0.00823	0.00243	0.00835	-0.000339135		0.00833	0.02025	0.00837	0.0204	0.00823	0.02107	0.00835	0.02573
0.00834	0.02084	0.00838	0.02246	0.00824	0.02359	0.00837	0.02549		0.00834	0.000547569	0.00838	0.00202	0.00824	0.00239	0.00837	-0.000329008		0.00834	0.02029	0.00838	0.02044	0.00824	0.02119	0.00837	0.02582
0.00836	0.02092	0.0084	0.02254	0.00826	0.02368	0.00838	0.02559		0.00836	0.000584691	0.0084	0.00206	0.00826	0.00235	0.00838	-0.000311966		0.00836	0.02034	0.0084	0.02048	0.00826	0.02133	0.00838	0.0259
0.00838	0.021	0.00842	0.02263	0.00828	0.02377	0.0084	0.02569		0.00838	0.000623693	0.00842	0.0021	0.00828	0.00231	0.0084	-0.000288703		0.00838	0.02038	0.00842	0.02052	0.00828	0.02146	0.0084	0.02598
0.00839	0.02108	0.00843	0.02271	0.00829	0.02386	0.00842	0.02579		0.00839	0.000663627	0.00843	0.00215	0.00829	0.00226	0.00842	-0.000260703		0.00839	0.02041	0.00843	0.02056	0.00829	0.0216	0.00842	0.02605
0.00841	0.02116	0.00845	0.0228	0.00831	0.02395	0.00843	0.02589		0.00841	0.000703142	0.00845	0.00219	0.00831	0.00221	0.00843	-0.000227406		0.00841	0.02045	0.00845	0.02061	0.00831	0.02173	0.00843	0.02612
0.00843	0.02124	0.00847	0.02288	0.00833	0.02403	0.00845	0.02599		0.00843	0.000741897	0.00847	0.00223	0.00833	0.00217	0.00845	-0.000188751		0.00843	0.02049	0.00847	0.02066	0.00833	0.02187	0.00845	0.02618
0.00845	0.02132	0.00849	0.02297	0.00834	0.02412	0.00847	0.02609		0.00845	0.000779481	0.00849	0.00226	0.00834	0.00212	0.00847	-0.000145014		0.00845	0.02054	0.00849	0.0207	0.00834	0.02201	0.00847	0.02624
0.00846	0.02139	0.0085	0.02305	0.00836	0.02422	0.00848	0.02619		0.00846	0.000816545	0.0085	0.0023	0.00836	0.00207	0.00848	-9.81771e-05		0.00846	0.02058	0.0085	0.02076	0.00836	0.02215	0.00848	0.02629
0.00848	0.02147	0.00852	0.02314	0.00838	0.02431	0.0085	0.02629		0.00848	0.000853222	0.00852	0.00233	0.00838	0.00202	0.0085	-4.5771e-05		0.00848	0.02062	0.00852	0.02081	0.00838	0.02229	0.0085	0.02634
0.0085	0.02155	0.00854	0.02322	0.00839	0.0244	0.00852	0.02639		0.0085	0.000891515	0.00854	0.00235	0.00839	0.00197	0.00852	9.32012e-06		0.0085	0.02066	0.00854	0.02087	0.00839	0.02243	0.00852	0.02638
0.00851	0.02163	0.00855	0.02331	0.00841	0.02449	0.00853	0.02649		0.00851	0.000930688	0.00855	0.00237	0.00841	0.00193	0.00853	7.08465e-05		0.00851	0.0207	0.00855	0.02094	0.00841	0.02256	0.00853	0.02642
0.00853	0.02171	0.00857	0.02339	0.00843	0.02458	0.00855	0.02659		0.00853	0.000969312	0.00857	0.00239	0.00843	0.00188	0.00855	0.000137556		0.00853	0.02074	0.00857	0.021	0.00843	0.0227	0.00855	0.02646
0.00855	0.02179	0.00859	0.02348	0.00844	0.02467	0.00857	0.02669		0.00855	0.00101	0.00859	0.0024	0.00844	0.00183	0.00857	0.000209993		0.00855	0.02078	0.00859	0.02108	0.00844	0.02284	0.00857	0.02648
0.00856	0.02187	0.0086	0.02357	0.00846	0.02476	0.00859	0.02679		0.00856	0.00105	0.0086	0.00241	0.00846	0.00179	0.00859	0.000287571		0.00856	0.02083	0.0086	0.02115	0.00846	0.02298	0.00859	0.02651
0.00858	0.02195	0.00862	0.02365	0.00848	0.02486	0.0086	0.02689		0.00858	0.00108	0.00862	0.00242	0.00848	0.00174	0.0086	0.000369613		0.00858	0.02087	0.00862	0.02123	0.00848	0.02311	0.0086	0.02652
0.0086	0.02203	0.00864	0.02374	0.00849	0.02495	0.00862	0.027		0.0086	0.00112	0.00864	0.00242	0.00849	0.0017	0.00862	0.000457225		0.0086	0.02091	0.00864	0.02131	0.00849	0.02325	0.00862	0.02654
0.00861	0.02211	0.00866	0.02383	0.00851	0.02504	0.00864	0.0271		0.00861	0.00115	0.00866	0.00243	0.00851	0.00165	0.00864	0.000553203		0.00861	0.02096	0.00866	0.0214	0.00851	0.02339	0.00864	0.02654
0.00863	0.02219	0.00867	0.02391	0.00853	0.02513	0.00865	0.0272		0.00863	0.00118	0.00867	0.00242	0.00853	0.00161	0.00865	0.000655644		0.00863	0.02101	0.00867	0.02149	0.00853	0.02352	0.00865	0.02654
0.00865	0.02227	0.00869	0.024	0.00854	0.02523	0.00867	0.0273		0.00865	0.00121	0.00869	0.00242	0.00854	0.00158	0.00867	0.000765478		0.00865	0.02106	0.00869	0.02158	0.00854	0.02365	0.00867	0.02653
0.00866	0.02235	0.00871	0.02409	0.00856	0.02532	0.00869	0.0274		0.00866	0.00124	0.00871	0.00241	0.00856	0.00154	0.00869	0.000877835		0.00866	0.02111	0.00871	0.02168	0.00856	0.02378	0.00869	0.02652
0.00868	0.02243	0.00872	0.02417	0.00858	0.02542	0.0087	0.0275		0.00868	0.00126	0.00872	0.00239	0.00858	0.00151	0.0087	0.000992589		0.00868	0.02117	0.00872	0.02178	0.00858	0.02391	0.0087	0.02651
0.0087	0.02251	0.00874	0.02426	0.00859	0.02551	0.00872	0.0276		0.0087	0.00129	0.00874	0.00238	0.00859	0.00147	0.00872	0.00111		0.0087	0.02123	0.00874	0.02188	0.00859	0.02403	0.00872	0.02649
0.00871	0.02259	0.00876	0.02435	0.00861	0.0256	0.00874	0.0277		0.00871	0.0013	0.00876	0.00236	0.00861	0.00145	0.00874	0.00123		0.00871	0.02129	0.00876	0.02199	0.00861	0.02416	0.00874	0.02647
0.00873	0.02267	0.00877	0.02444	0.00863	0.0257	0.00875	0.0278		0.00873	0.00132	0.00877	0.00235	0.00863	0.00142	0.00875	0.00135		0.00873	0.02136	0.00877	0.02209	0.00863	0.02428	0.00875	0.02645
0.00875	0.02275	0.00879	0.02453	0.00864	0.02579	0.00877	0.0279		0.00875	0.00132	0.00879	0.00233	0.00864	0.00139	0.00877	0.00147		0.00875	0.02143	0.00879	0.0222	0.00864	0.0244	0.00877	0.02643
0.00877	0.02284	0.00881	0.02462	0.00866	0.02589	0.00879	0.028		0.00877	0.00132	0.00881	0.00231	0.00866	0.00137	0.00879	0.00159		0.00877	0.02152	0.00881	0.0223	0.00866	0.02452	0.00879	0.02641
0.00878	0.02292	0.00882	0.0247	0.00868	0.02598	0.00881	0.0281		0.00878	0.0013	0.00882	0.00229	0.00868	0.00134	0.00881	0.00171		0.00878	0.02161	0.00882	0.02241	0.00868	0.02464	0.00881	0.02639
0.0088	0.023	0.00884	0.02479	0.00869	0.02608	0.00882	0.0282		0.0088	0.00128	0.00884	0.00227	0.00869	0.00132	0.00882	0.00183		0.0088	0.02172	0.00884	0.02252	0.00869	0.02476	0.00882	0.02637
0.00882	0.02308	0.00886	0.02488	0.00871	0.02618	0.00884	0.0283		0.00882	0.00125	0.00886	0.00225	0.00871	0.0013	0.00884	0.00195		0.00882	0.02183	0.00886	0.02264	0.00871	0.02488	0.00884	0.02635
0.00883	0.02316	0.00888	0.02497	0.00873	0.02627	0.00886	0.0284		0.00883	0.00122	0.00888	0.00221	0.00873	0.00127	0.00886	0.00207		0.00883	0.02194	0.00888	0.02276	0.00873	0.025	0.00886	0.02633
0.00885	0.02324	0.00889	0.02506	0.00874	0.02637	0.00887	0.0285		0.00885	0.00118	0.00889	0.00216	0.00874	0.00125	0.00887	0.00218		0.00885	0.02206	0.00889	0.0229	0.00874	0.02511	0.00887	0.02632
0.00887	0.02333	0.00891	0.02515	0.00876	0.02646	0.00889	0.0286		0.00887	0.00114	0.00891	0.00211	0.00876	0.00124	0.00889	0.0023		0.00887	0.02219	0.00891	0.02304	0.00876	0.02523	0.00889	0.0263
0.00888	0.02341	0.00893	0.02524	0.00878	0.02656	0.00891	0.0287		0.00888	0.0011	0.00893	0.00205	0.00878	0.00122	0.00891	0.00241		0.00888	0.02231	0.00893	0.02319	0.00878	0.02534	0.00891	0.02629
0.0089	0.02349	0.00894	0.02533	0.00879	0.02666	0.00892	0.0288		0.0089	0.00105	0.00894	0.002	0.00879	0.00121	0.00892	0.0025		0.0089	0.02244	0.00894	0.02333	0.00879	0.02545	0.00892	0.0263
0.00892	0.02357	0.00896	0.02542	0.00881	0.02675	0.00894	0.0289		0.00892	0.00101	0.00896	0.00194	0.00881	0.00119	0.00894	0.00259		0.00892	0.02256	0.00896	0.02348	0.00881	0.02556	0.00894	0.02631
0.00893	0.02366	0.00898	0.02551	0.00883	0.02685	0.00896	0.029		0.00893	0.000966474	0.00898	0.00189	0.00883	0.00117	0.00896	0.00267		0.00893	0.02269	0.00898	0.02363	0.00883	0.02568	0.00896	0.02633
0.00895	0.02374	0.00899	0.02561	0.00884	0.02695	0.00897	0.0291		0.00895	0.000920531	0.00899	0.00184	0.00884	0.00116	0.00897	0.00273		0.00895	0.02282	0.00899	0.02377	0.00884	0.02579	0.00897	0.02638
0.00897	0.02382	0.00901	0.0257	0.00886	0.02705	0.00899	0.0292		0.00897	0.00087183	0.00901	0.00179	0.00886	0.00114	0.00899	0.00277		0.00897	0.02295	0.00901	0.02391	0.00886	0.0259	0.00899	0.02643
0.00898	0.02391	0.00903	0.02579	0.00888	0.02714	0.00901	0.0293		0.00898	0.000821563	0.00903	0.00174	0.00888	0.00113	0.00901	0.0028		0.00898	0.02309	0.00903	0.02405	0.00888	0.02601	0.00901	0.0265
0.009	0.02399	0.00905	0.02588	0.00889	0.02724	0.00903	0.0294		0.009	0.000771446	0.00905	0.0017	0.00889	0.00112	0.00903	0.00282		0.009	0.02322	0.00905	0.02418	0.00889	0.02613	0.00903	0.02658
0.00902	0.02408	0.00906	0.02597	0.00891	0.02734	0.00904	0.0295		0.00902	0.000720728	0.00906	0.00166	0.00891	0.0011	0.00904	0.00284		0.00902	0.02336	0.00906	0.02431	0.00891	0.02624	0.00904	0.02667
0.00904	0.02416	0.00908	0.02607	0.00893	0.02744	0.00906	0.02961		0.00904	0.000672598	0.00908	0.00162	0.00893	0.00109	0.00906	0.00284		0.00904	0.02349	0.00908	0.02445	0.00893	0.02635	0.00906	0.02676
0.00905	0.02425	0.0091	0.02616	0.00894	0.02754	0.00908	0.02971		0.00905	0.000625016	0.0091	0.00157	0.00894	0.00108	0.00908	0.00283		0.00905	0.02362	0.0091	0.02459	0.00894	0.02645	0.00908	0.02687
0.00907	0.02433	0.00911	0.02625	0.00896	0.02764	0.00909	0.02981		0.00907	0.000578725	0.00911	0.00153	0.00896	0.00108	0.00909	0.00281		0.00907	0.02375	0.00911	0.02472	0.00896	0.02656	0.00909	0.027
0.00909	0.02442	0.00913	0.02635	0.00897	0.02774	0.00911	0.02991		0.00909	0.000534824	0.00913	0.00149	0.00897	0.00107	0.00911	0.00278		0.00909	0.02388	0.00913	0.02485	0.00897	0.02666	0.00911	0.02713
0.0091	0.0245	0.00915	0.02644	0.00899	0.02784	0.00913	0.03001		0.0091	0.000493632	0.00915	0.00146	0.00899	0.00107	0.00913	0.00274		0.0091	0.02401	0.00915	0.02498	0.00899	0.02677	0.00913	0.02727
0.00912	0.02459	0.00916	0.02653	0.00901	0.02794	0.00914	0.03011		0.00912	0.000453759	0.00916	0.00143	0.00901	0.00106	0.00914	0.0027		0.00912	0.02413	0.00916	0.0251	0.00901	0.02687	0.00914	0.02742
0.00914	0.02467	0.00918	0.02663	0.00902	0.02804	0.00916	0.03022		0.00914	0.000416191	0.00918	0.0014	0.00902	0.00107	0.00916	0.00265		0.00914	0.02426	0.00918	0.02523	0.00902	0.02697	0.00916	0.02757
0.00915	0.02476	0.0092	0.02672	0.00904	0.02813	0.00918	0.03032		0.00915	0.000380537	0.0092	0.00137	0.00904	0.00107	0.00918	0.00259		0.00915	0.02438	0.0092	0.02535	0.00904	0.02707	0.00918	0.02773
0.00917	0.02485	0.00921	0.02682	0.00906	0.02823	0.00919	0.03042		0.00917	0.000344706	0.00921	0.00134	0.00906	0.00107	0.00919	0.00252		0.00917	0.0245	0.00921	0.02548	0.00906	0.02716	0.00919	0.0279
0.00919	0.02493	0.00923	0.02691	0.00907	0.02834	0.00921	0.03053		0.00919	0.000309741	0.00923	0.00131	0.00907	0.00108	0.00921	0.00244		0.00919	0.02462	0.00923	0.0256	0.00907	0.02725	0.00921	0.02809
0.0092	0.02502	0.00925	0.02701	0.00909	0.02844	0.00923	0.03063		0.0092	0.000274226	0.00925	0.00129	0.00909	0.0011	0.00923	0.00235		0.0092	0.02475	0.00925	0.02572	0.00909	0.02733	0.00923	0.02828
0.00922	0.02511	0.00927	0.0271	0.00911	0.02854	0.00925	0.03073		0.00922	0.000240026	0.00927	0.00126	0.00911	0.00113	0.00925	0.00226		0.00922	0.02487	0.00927	0.02584	0.00911	0.02741	0.00925	0.02848
0.00924	0.0252	0.00928	0.0272	0.00912	0.02864	0.00926	0.03084		0.00924	0.00020597	0.00928	0.00124	0.00912	0.00115	0.00926	0.00215		0.00924	0.02499	0.00928	0.02596	0.00912	0.02748	0.00926	0.02869
0.00925	0.02528	0.0093	0.02729	0.00914	0.02874	0.00928	0.03094		0.00925	0.000173561	0.0093	0.00121	0.00914	0.00118	0.00928	0.00204		0.00925	0.02511	0.0093	0.02608	0.00914	0.02756	0.00928	0.0289
0.00927	0.02537	0.00932	0.02739	0.00916	0.02884	0.0093	0.03105		0.00927	0.000142024	0.00932	0.00119	0.00916	0.00121	0.0093	0.00193		0.00927	0.02523	0.00932	0.0262	0.00916	0.02763	0.0093	0.02912
0.00929	0.02546	0.00933	0.02748	0.00917	0.02894	0.00931	0.03116		0.00929	0.000112999	0.00933	0.00117	0.00917	0.00124	0.00931	0.00182		0.00929	0.02535	0.00933	0.02631	0.00917	0.0277	0.00931	0.02934
0.00931	0.02555	0.00935	0.02758	0.00919	0.02904	0.00933	0.03126		0.00931	8.21596e-05	0.00935	0.00116	0.00919	0.00128	0.00933	0.00171		0.00931	0.02546	0.00935	0.02642	0.00919	0.02777	0.00933	0.02956
0.00932	0.02564	0.00937	0.02768	0.00921	0.02914	0.00935	0.03137		0.00932	5.11006e-05	0.00937	0.00114	0.00921	0.00131	0.00935	0.0016		0.00932	0.02558	0.00937	0.02654	0.00921	0.02783	0.00935	0.02977
0.00934	0.02572	0.00938	0.02777	0.00922	0.02924	0.00936	0.03148		0.00934	2.01731e-05	0.00938	0.00113	0.00922	0.00135	0.00936	0.00149		0.00934	0.0257	0.00938	0.02665	0.00922	0.02789	0.00936	0.02999
0.00936	0.02581	0.0094	0.02787	0.00924	0.02934	0.00938	0.03158		0.00936	-1.07947e-05	0.0094	0.00111	0.00924	0.0014	0.00938	0.00138		0.00936	0.02582	0.0094	0.02676	0.00924	0.02795	0.00938	0.0302
0.00937	0.0259	0.00942	0.02797	0.00926	0.02945	0.0094	0.03169		0.00937	-4.24871e-05	0.00942	0.0011	0.00926	0.00144	0.0094	0.00128		0.00937	0.02594	0.00942	0.02687	0.00926	0.02801	0.0094	0.03041
0.00939	0.02599	0.00944	0.02806	0.00927	0.02955	0.00941	0.0318		0.00939	-7.14179e-05	0.00944	0.00109	0.00927	0.00149	0.00941	0.00118		0.00939	0.02606	0.00944	0.02697	0.00927	0.02806	0.00941	0.03062
0.00941	0.02608	0.00945	0.02816	0.00929	0.02965	0.00943	0.03191		0.00941	-9.99803e-05	0.00945	0.00109	0.00929	0.00153	0.00943	0.00108		0.00941	0.02618	0.00945	0.02708	0.00929	0.02812	0.00943	0.03083
0.00942	0.02617	0.00947	0.02826	0.00931	0.02975	0.00945	0.03202		0.00942	-0.000126725	0.00947	0.00108	0.00931	0.00158	0.00945	0.000983345		0.00942	0.0263	0.00947	0.02718	0.00931	0.02817	0.00945	0.03103
0.00944	0.02626	0.00949	0.02836	0.00932	0.02985	0.00947	0.03213		0.00944	-0.000151119	0.00949	0.00108	0.00932	0.00164	0.00947	0.00088931		0.00944	0.02641	0.00949	0.02728	0.00932	0.02822	0.00947	0.03124
0.00946	0.02635	0.0095	0.02846	0.00934	0.02995	0.00948	0.03224		0.00946	-0.000175366	0.0095	0.00108	0.00934	0.00169	0.00948	0.000799851		0.00946	0.02652	0.0095	0.02738	0.00934	0.02827	0.00948	0.03144
0.00947	0.02644	0.00952	0.02855	0.00936	0.03006	0.0095	0.03235		0.00947	-0.000196783	0.00952	0.00108	0.00936	0.00175	0.0095	0.00071219		0.00947	0.02664	0.00952	0.02747	0.00936	0.02831	0.0095	0.03163
0.00949	0.02653	0.00954	0.02865	0.00937	0.03016	0.00952	0.03246		0.00949	-0.000215607	0.00954	0.00109	0.00937	0.0018	0.00952	0.000624502		0.00949	0.02675	0.00954	0.02756	0.00937	0.02836	0.00952	0.03183
0.00951	0.02662	0.00955	0.02875	0.00939	0.03026	0.00953	0.03257		0.00951	-0.000231941	0.00955	0.0011	0.00939	0.00186	0.00953	0.000538359		0.00951	0.02685	0.00955	0.02766	0.00939	0.0284	0.00953	0.03203
0.00952	0.02671	0.00957	0.02885	0.00941	0.03036	0.00955	0.03268		0.00952	-0.0002508	0.00957	0.00111	0.00941	0.00191	0.00955	0.000455448		0.00952	0.02696	0.00957	0.02774	0.00941	0.02845	0.00955	0.03222
0.00954	0.0268	0.00959	0.02895	0.00942	0.03047	0.00957	0.03279		0.00954	-0.000267345	0.00959	0.00112	0.00942	0.00197	0.00957	0.000374449		0.00954	0.02707	0.00959	0.02783	0.00942	0.0285	0.00957	0.03241
0.00956	0.02689	0.00961	0.02905	0.00944	0.03057	0.00958	0.0329		0.00956	-0.000282134	0.00961	0.00114	0.00944	0.00202	0.00958	0.000293066		0.00956	0.02718	0.00961	0.02791	0.00944	0.02855	0.00958	0.03261
0.00958	0.02698	0.00962	0.02915	0.00946	0.03067	0.0096	0.03301		0.00958	-0.000294745	0.00962	0.00116	0.00946	0.00207	0.0096	0.000215645		0.00958	0.02728	0.00962	0.02799	0.00946	0.02861	0.0096	0.0328
0.00959	0.02708	0.00964	0.02925	0.00947	0.03077	0.00962	0.03313		0.00959	-0.000304678	0.00964	0.00118	0.00947	0.00211	0.00962	0.000142608		0.00959	0.02738	0.00964	0.02807	0.00947	0.02866	0.00962	0.03298
0.00961	0.02717	0.00966	0.02934	0.00949	0.03088	0.00963	0.03324		0.00961	-0.000313147	0.00966	0.0012	0.00949	0.00216	0.00963	7.56905e-05		0.00961	0.02748	0.00966	0.02814	0.00949	0.02871	0.00963	0.03316
0.00963	0.02726	0.00967	0.02944	0.00951	0.03098	0.00965	0.03335		0.00963	-0.000320448	0.00967	0.00123	0.00951	0.00221	0.00965	1.29441e-05		0.00963	0.02758	0.00967	0.02822	0.00951	0.02877	0.00965	0.03334
0.00964	0.02735	0.00969	0.02954	0.00952	0.03108	0.00967	0.03346		0.00964	-0.000328787	0.00969	0.00126	0.00952	0.00226	0.00967	-4.66569e-05		0.00964	0.02768	0.00969	0.02829	0.00952	0.02883	0.00967	0.03351
0.00966	0.02744	0.00971	0.02964	0.00954	0.03119	0.00969	0.03358		0.00966	-0.00033697	0.00971	0.00128	0.00954	0.0023	0.00969	-0.000102113		0.00966	0.02778	0.00971	0.02836	0.00954	0.02888	0.00969	0.03368
0.00968	0.02754	0.00972	0.02974	0.00956	0.03129	0.0097	0.03369		0.00968	-0.000344282	0.00972	0.00131	0.00956	0.00235	0.0097	-0.000156849		0.00968	0.02788	0.00972	0.02843	0.00956	0.02894	0.0097	0.03385
0.00969	0.02763	0.00974	0.02984	0.00957	0.03139	0.00972	0.0338		0.00969	-0.00034857	0.00974	0.00134	0.00957	0.00239	0.00972	-0.000206018		0.00969	0.02798	0.00974	0.0285	0.00957	0.02901	0.00972	0.03401
0.00971	0.02772	0.00976	0.02994	0.00959	0.0315	0.00974	0.03392		0.00971	-0.000349301	0.00976	0.00137	0.00959	0.00243	0.00974	-0.000248746		0.00971	0.02807	0.00976	0.02857	0.00959	0.02907	0.00974	0.03417
0.00973	0.02781	0.00977	0.03004	0.00961	0.0316	0.00975	0.03403		0.00973	-0.000347105	0.00977	0.0014	0.00961	0.00246	0.00975	-0.000285661		0.00973	0.02816	0.00977	0.02864	0.00961	0.02914	0.00975	0.03432
0.00974	0.02791	0.00979	0.03014	0.00962	0.0317	0.00977	0.03415		0.00974	-0.000343836	0.00979	0.00143	0.00962	0.0025	0.00977	-0.00031704		0.00974	0.02825	0.00979	0.02872	0.00962	0.02921	0.00977	0.03447
0.00976	0.028	0.00981	0.03024	0.00964	0.03181	0.00979	0.03426		0.00976	-0.000338274	0.00981	0.00146	0.00964	0.00253	0.00979	-0.000341921		0.00976	0.02834	0.00981	0.02879	0.00964	0.02928	0.00979	0.03461
0.00978	0.02809	0.00983	0.03035	0.00966	0.03191	0.0098	0.03438		0.00978	-0.000329113	0.00983	0.00149	0.00966	0.00256	0.0098	-0.000360972		0.00978	0.02842	0.00983	0.02886	0.00966	0.02935	0.0098	0.03474
0.00979	0.02819	0.00984	0.03045	0.00967	0.03202	0.00982	0.03449		0.00979	-0.000318482	0.00984	0.00152	0.00967	0.00258	0.00982	-0.000375038		0.00979	0.0285	0.00984	0.02892	0.00967	0.02943	0.00982	0.03487
0.00981	0.02828	0.00986	0.03055	0.00969	0.03212	0.00984	0.03461		0.00981	-0.000304143	0.00986	0.00155	0.00969	0.0026	0.00984	-0.000384778		0.00981	0.02858	0.00986	0.02899	0.00969	0.02952	0.00984	0.03499
0.00983	0.02837	0.00988	0.03065	0.00971	0.03222	0.00985	0.03473		0.00983	-0.000289178	0.00988	0.00159	0.00971	0.00262	0.00985	-0.000385137		0.00983	0.02866	0.00988	0.02906	0.00971	0.02961	0.00985	0.03511
0.00985	0.02847	0.00989	0.03075	0.00972	0.03233	0.00987	0.03484		0.00985	-0.000271504	0.00989	0.00162	0.00972	0.00263	0.00987	-0.00037857		0.00985	0.02874	0.00989	0.02912	0.00972	0.0297	0.00987	0.03522
0.00986	0.02856	0.00991	0.03085	0.00974	0.03243	0.00989	0.03496		0.00986	-0.000252496	0.00991	0.00166	0.00974	0.00265	0.00989	-0.000365648		0.00986	0.02881	0.00991	0.02919	0.00974	0.02978	0.00989	0.03532
0.00988	0.02865	0.00993	0.03095	0.00976	0.03254	0.00991	0.03507		0.00988	-0.000228277	0.00993	0.0017	0.00976	0.00266	0.00991	-0.000349254		0.00988	0.02888	0.00993	0.02925	0.00976	0.02987	0.00991	0.03542
0.0099	0.02875	0.00994	0.03105	0.00977	0.03264	0.00992	0.03519		0.0099	-0.000203338	0.00994	0.00173	0.00977	0.00268	0.00992	-0.000331253		0.0099	0.02895	0.00994	0.02932	0.00977	0.02997	0.00992	0.03552
0.00991	0.02884	0.00996	0.03115	0.00979	0.03275	0.00994	0.03531		0.00991	-0.000175498	0.00996	0.00177	0.00979	0.00269	0.00994	-0.000310456		0.00991	0.02902	0.00996	0.02938	0.00979	0.03006	0.00994	0.03562
0.00993	0.02894	0.00998	0.03126	0.00981	0.03285	0.00996	0.03542		0.00993	-0.0001448	0.00998	0.00181	0.00981	0.00269	0.00996	-0.000286815		0.00993	0.02908	0.00998	0.02945	0.00981	0.03016	0.00996	0.03571
0.00995	0.02903	0.01	0.03136	0.00982	0.03296	0.00997	0.03554		0.00995	-0.000113556	0.01	0.00184	0.00982	0.00269	0.00997	-0.000257896		0.00995	0.02914	0.01	0.02951	0.00982	0.03027	0.00997	0.0358
0.00996	0.02912	0.01001	0.03146	0.00984	0.03307	0.00999	0.03566		0.00996	-8.25079e-05	0.01001	0.00188	0.00984	0.00268	0.00999	-0.000224664		0.00996	0.02921	0.01001	0.02958	0.00984	0.03038	0.00999	0.03588
0.00998	0.02922	0.01003	0.03156	0.00986	0.03317	0.01001	0.03577		0.00998	-5.00958e-05	0.01003	0.00192	0.00986	0.00267	0.01001	-0.000187185		0.00998	0.02927	0.01003	0.02964	0.00986	0.0305	0.01001	0.03596
0.01	0.02931	0.01005	0.03166	0.00987	0.03328	0.01002	0.03589		0.01	-1.81978e-05	0.01005	0.00196	0.00987	0.00266	0.01002	-0.000141936		0.01	0.02933	0.01005	0.0297	0.00987	0.03062	0.01002	0.03603
0.01001	0.02941	0.01006	0.03177	0.00989	0.03338	0.01004	0.03601		0.01001	1.56142e-05	0.01006	0.002	0.00989	0.00264	0.01004	-9.23746e-05		0.01001	0.02939	0.01006	0.02977	0.00989	0.03074	0.01004	0.0361
0.01003	0.0295	0.01008	0.03187	0.00991	0.03349	0.01006	0.03613		0.01003	4.85107e-05	0.01008	0.00204	0.00991	0.00262	0.01006	-3.48145e-05		0.01003	0.02945	0.01008	0.02982	0.00991	0.03087	0.01006	0.03616
0.01005	0.0296	0.0101	0.03197	0.00992	0.0336	0.01007	0.03624		0.01005	8.12882e-05	0.0101	0.00209	0.00992	0.0026	0.01007	2.71424e-05		0.01005	0.02952	0.0101	0.02988	0.00992	0.03099	0.01007	0.03622
0.01006	0.02969	0.01011	0.03207	0.00994	0.0337	0.01009	0.03636		0.01006	0.000115435	0.01011	0.00214	0.00994	0.00258	0.01009	9.62004e-05		0.01006	0.02958	0.01011	0.02994	0.00994	0.03113	0.01009	0.03626
0.01008	0.02979	0.01013	0.03218	0.00996	0.03381	0.01011	0.03648		0.01008	0.000150611	0.01013	0.00219	0.00996	0.00255	0.01011	0.000171844		0.01008	0.02964	0.01013	0.02999	0.00996	0.03126	0.01011	0.03631
0.0101	0.02988	0.01015	0.03228	0.00997	0.03392	0.01013	0.0366		0.0101	0.000185301	0.01015	0.00224	0.00997	0.00252	0.01013	0.00025314		0.0101	0.0297	0.01015	0.03004	0.00997	0.0314	0.01013	0.03634
0.01012	0.02998	0.01016	0.03238	0.00999	0.03403	0.01014	0.03671		0.01012	0.000219927	0.01016	0.00229	0.00999	0.00248	0.01014	0.000339664		0.01012	0.02976	0.01016	0.03009	0.00999	0.03154	0.01014	0.03637
0.01013	0.03007	0.01018	0.03248	0.01001	0.03414	0.01016	0.03683		0.01013	0.000255581	0.01018	0.00234	0.01001	0.00244	0.01016	0.000431848		0.01013	0.02982	0.01018	0.03014	0.01001	0.03169	0.01016	0.0364
0.01015	0.03017	0.0102	0.03259	0.01002	0.03424	0.01018	0.03695		0.01015	0.000287869	0.0102	0.0024	0.01002	0.0024	0.01018	0.000528268		0.01015	0.02988	0.0102	0.03019	0.01002	0.03184	0.01018	0.03642
0.01017	0.03026	0.01022	0.03269	0.01004	0.03435	0.01019	0.03707		0.01017	0.000320292	0.01022	0.00245	0.01004	0.00235	0.01019	0.000629277		0.01017	0.02994	0.01022	0.03024	0.01004	0.032	0.01019	0.03644
0.01018	0.03036	0.01023	0.03279	0.01006	0.03446	0.01021	0.03719		0.01018	0.000354283	0.01023	0.00251	0.01006	0.00231	0.01021	0.000733199		0.01018	0.03001	0.01023	0.03029	0.01006	0.03215	0.01021	0.03645
0.0102	0.03046	0.01025	0.0329	0.01007	0.03457	0.01023	0.0373		0.0102	0.00039056	0.01025	0.00256	0.01007	0.00226	0.01023	0.00084195		0.0102	0.03006	0.01025	0.03034	0.01007	0.03231	0.01023	0.03646
0.01022	0.03055	0.01027	0.033	0.01009	0.03468	0.01024	0.03742		0.01022	0.000428959	0.01027	0.00261	0.01009	0.00222	0.01024	0.000955988		0.01022	0.03012	0.01027	0.03039	0.01009	0.03246	0.01024	0.03647
0.01023	0.03065	0.01028	0.0331	0.01011	0.03479	0.01026	0.03754		0.01023	0.000467518	0.01028	0.00266	0.01011	0.00217	0.01026	0.00107		0.01023	0.03018	0.01028	0.03044	0.01011	0.03262	0.01026	0.03647
0.01025	0.03074	0.0103	0.03321	0.01012	0.0349	0.01028	0.03766		0.01025	0.000506516	0.0103	0.00271	0.01012	0.00213	0.01028	0.00119		0.01025	0.03024	0.0103	0.0305	0.01012	0.03277	0.01028	0.03647
0.01027	0.03084	0.01032	0.03331	0.01014	0.03501	0.01029	0.03777		0.01027	0.000544353	0.01032	0.00275	0.01014	0.00209	0.01029	0.00131		0.01027	0.03029	0.01032	0.03056	0.01014	0.03292	0.01029	0.03647
0.01028	0.03094	0.01033	0.03341	0.01016	0.03512	0.01031	0.03789		0.01028	0.000582455	0.01033	0.0028	0.01016	0.00204	0.01031	0.00143		0.01028	0.03035	0.01033	0.03062	0.01016	0.03308	0.01031	0.03646
0.0103	0.03103	0.01035	0.03352	0.01017	0.03523	0.01033	0.03801		0.0103	0.000621423	0.01035	0.00283	0.01017	0.002	0.01033	0.00155		0.0103	0.03041	0.01035	0.03068	0.01017	0.03323	0.01033	0.03646
0.01032	0.03113	0.01037	0.03362	0.01019	0.03534	0.01035	0.03813		0.01032	0.000660786	0.01037	0.00287	0.01019	0.00196	0.01035	0.00167		0.01032	0.03047	0.01037	0.03075	0.01019	0.03338	0.01035	0.03646
0.01033	0.03122	0.01039	0.03372	0.01021	0.03545	0.01036	0.03825		0.01033	0.000700747	0.01039	0.0029	0.01021	0.00193	0.01036	0.0018		0.01033	0.03052	0.01039	0.03082	0.01021	0.03353	0.01036	0.03645
0.01035	0.03132	0.0104	0.03383	0.01022	0.03556	0.01038	0.03836		0.01035	0.0007414	0.0104	0.00293	0.01022	0.00189	0.01038	0.00192		0.01035	0.03058	0.0104	0.0309	0.01022	0.03367	0.01038	0.03645
0.01037	0.03142	0.01042	0.03393	0.01024	0.03568	0.0104	0.03848		0.01037	0.000783331	0.01042	0.00294	0.01024	0.00186	0.0104	0.00204		0.01037	0.03063	0.01042	0.03099	0.01024	0.03382	0.0104	0.03644
0.01038	0.03151	0.01044	0.03404	0.01026	0.03579	0.01041	0.0386		0.01038	0.000822481	0.01044	0.00294	0.01026	0.00183	0.01041	0.00216		0.01038	0.03069	0.01044	0.03109	0.01026	0.03396	0.01041	0.03644
0.0104	0.03161	0.01045	0.03414	0.01027	0.0359	0.01043	0.03872		0.0104	0.000858522	0.01045	0.00293	0.01027	0.0018	0.01043	0.00227		0.0104	0.03075	0.01045	0.03121	0.01027	0.0341	0.01043	0.03644
0.01042	0.03171	0.01047	0.03425	0.01029	0.03601	0.01045	0.03884		0.01042	0.000890867	0.01047	0.00291	0.01029	0.00177	0.01045	0.00239		0.01042	0.03082	0.01047	0.03134	0.01029	0.03424	0.01045	0.03644
0.01044	0.0318	0.01049	0.03435	0.01031	0.03612	0.01046	0.03895		0.01044	0.000915154	0.01049	0.00288	0.01031	0.00174	0.01046	0.00251		0.01044	0.03089	0.01049	0.03147	0.01031	0.03438	0.01046	0.03645
0.01045	0.0319	0.0105	0.03446	0.01032	0.03624	0.01048	0.03907		0.01045	0.000937193	0.0105	0.00285	0.01032	0.00172	0.01048	0.00262		0.01045	0.03096	0.0105	0.0316	0.01032	0.03452	0.01048	0.03645
0.01047	0.032	0.01052	0.03456	0.01034	0.03635	0.0105	0.03919		0.01047	0.000952779	0.01052	0.00282	0.01034	0.00169	0.0105	0.00271		0.01047	0.03105	0.01052	0.03174	0.01034	0.03466	0.0105	0.03648
0.01049	0.0321	0.01054	0.03467	0.01036	0.03646	0.01051	0.03931		0.01049	0.000963093	0.01054	0.00279	0.01036	0.00166	0.01051	0.00278		0.01049	0.03113	0.01054	0.03188	0.01036	0.0348	0.01051	0.03653
0.0105	0.03219	0.01056	0.03477	0.01037	0.03658	0.01053	0.03943		0.0105	0.000967114	0.01056	0.00276	0.01037	0.00164	0.01053	0.00284		0.0105	0.03123	0.01056	0.03202	0.01037	0.03494	0.01053	0.03659
0.01052	0.03229	0.01057	0.03488	0.01039	0.03669	0.01055	0.03954		0.01052	0.000967317	0.01057	0.00272	0.01039	0.00161	0.01055	0.00288		0.01052	0.03132	0.01057	0.03216	0.01039	0.03508	0.01055	0.03666
0.01054	0.03239	0.01059	0.03499	0.01041	0.0368	0.01057	0.03966		0.01054	0.000964254	0.01059	0.00268	0.01041	0.00159	0.01057	0.00292		0.01054	0.03143	0.01059	0.0323	0.01041	0.03521	0.01057	0.03675
0.01055	0.03249	0.01061	0.03509	0.01042	0.03692	0.01058	0.03978		0.01055	0.000960425	0.01061	0.00264	0.01042	0.00158	0.01058	0.00294		0.01055	0.03153	0.01061	0.03245	0.01042	0.03534	0.01058	0.03684
0.01057	0.03259	0.01062	0.0352	0.01044	0.03703	0.0106	0.0399		0.01057	0.000954299	0.01062	0.00261	0.01044	0.00156	0.0106	0.00295		0.01057	0.03163	0.01062	0.03259	0.01044	0.03547	0.0106	0.03695
0.01059	0.03268	0.01064	0.03531	0.01046	0.03715	0.01062	0.04002		0.01059	0.000946573	0.01064	0.00257	0.01046	0.00154	0.01062	0.00295		0.01059	0.03174	0.01064	0.03274	0.01046	0.03561	0.01062	0.03707
0.0106	0.03278	0.01066	0.03541	0.01047	0.03726	0.01063	0.04014		0.0106	0.000935464	0.01066	0.00253	0.01047	0.00152	0.01063	0.00294		0.0106	0.03185	0.01066	0.03288	0.01047	0.03574	0.01063	0.0372
0.01062	0.03288	0.01067	0.03552	0.01049	0.03738	0.01065	0.04026		0.01062	0.00092244	0.01067	0.00249	0.01049	0.00151	0.01065	0.00292		0.01062	0.03196	0.01067	0.03303	0.01049	0.03587	0.01065	0.03734
0.01064	0.03298	0.01069	0.03563	0.01051	0.03749	0.01067	0.04038		0.01064	0.000907056	0.01069	0.00246	0.01051	0.00149	0.01067	0.00289		0.01064	0.03207	0.01069	0.03317	0.01051	0.036	0.01067	0.03749
0.01065	0.03308	0.01071	0.03574	0.01052	0.03761	0.01068	0.0405		0.01065	0.000886541	0.01071	0.00241	0.01052	0.00148	0.01068	0.00285		0.01065	0.03219	0.01071	0.03332	0.01052	0.03613	0.01068	0.03765
0.01067	0.03318	0.01072	0.03585	0.01054	0.03772	0.0107	0.04062		0.01067	0.000861193	0.01072	0.00237	0.01054	0.00147	0.0107	0.0028		0.01067	0.03232	0.01072	0.03347	0.01054	0.03625	0.0107	0.03782
0.01069	0.03328	0.01074	0.03596	0.01056	0.03784	0.01072	0.04074		0.01069	0.000835071	0.01074	0.00233	0.01056	0.00146	0.01072	0.00274		0.01069	0.03244	0.01074	0.03362	0.01056	0.03638	0.01072	0.038
0.01071	0.03338	0.01076	0.03606	0.01057	0.03796	0.01073	0.04086		0.01071	0.000806882	0.01076	0.00229	0.01057	0.00146	0.01073	0.00267		0.01071	0.03257	0.01076	0.03377	0.01057	0.0365	0.01073	0.03818
0.01072	0.03348	0.01078	0.03617	0.01059	0.03807	0.01075	0.04098		0.01072	0.000777693	0.01078	0.00225	0.01059	0.00145	0.01075	0.0026		0.01072	0.0327	0.01078	0.03393	0.01059	0.03662	0.01075	0.03838
0.01074	0.03358	0.01079	0.03628	0.01061	0.03819	0.01077	0.0411		0.01074	0.00074686	0.01079	0.00221	0.01061	0.00144	0.01077	0.00251		0.01074	0.03283	0.01079	0.03408	0.01061	0.03674	0.01077	0.03859
0.01076	0.03368	0.01081	0.03639	0.01062	0.0383	0.01079	0.04122		0.01076	0.00071055	0.01081	0.00217	0.01062	0.00144	0.01079	0.00242		0.01076	0.03297	0.01081	0.03423	0.01062	0.03686	0.01079	0.0388
0.01077	0.03378	0.01083	0.0365	0.01064	0.03842	0.0108	0.04134		0.01077	0.000669818	0.01083	0.00213	0.01064	0.00144	0.0108	0.00233		0.01077	0.03311	0.01083	0.03437	0.01064	0.03698	0.0108	0.03901
0.01079	0.03388	0.01084	0.03661	0.01066	0.03854	0.01082	0.04147		0.01079	0.000627716	0.01084	0.00209	0.01066	0.00144	0.01082	0.00224		0.01079	0.03325	0.01084	0.03452	0.01066	0.03709	0.01082	0.03922
0.01081	0.03398	0.01086	0.03672	0.01067	0.03865	0.01084	0.04159		0.01081	0.0005844	0.01086	0.00206	0.01067	0.00145	0.01084	0.00215		0.01081	0.0334	0.01086	0.03467	0.01067	0.03721	0.01084	0.03944
0.01082	0.03408	0.01088	0.03683	0.01069	0.03877	0.01085	0.04171		0.01082	0.000539583	0.01088	0.00202	0.01069	0.00145	0.01085	0.00205		0.01082	0.03354	0.01088	0.03482	0.01069	0.03732	0.01085	0.03966
0.01084	0.03418	0.01089	0.03694	0.01071	0.03889	0.01087	0.04184		0.01084	0.000493615	0.01089	0.00198	0.01071	0.00146	0.01087	0.00195		0.01084	0.03369	0.01089	0.03496	0.01071	0.03743	0.01087	0.03988
0.01086	0.03429	0.01091	0.03706	0.01072	0.03901	0.01089	0.04196		0.01086	0.00045001	0.01091	0.00194	0.01072	0.00147	0.01089	0.00186		0.01086	0.03384	0.01091	0.03511	0.01072	0.03753	0.01089	0.0401
0.01087	0.03439	0.01093	0.03717	0.01074	0.03912	0.0109	0.04208		0.01087	0.000404754	0.01093	0.0019	0.01074	0.00149	0.0109	0.00176		0.01087	0.03398	0.01093	0.03526	0.01074	0.03764	0.0109	0.04032
0.01089	0.03449	0.01095	0.03728	0.01076	0.03924	0.01092	0.04221		0.01089	0.000363704	0.01095	0.00187	0.01076	0.00151	0.01092	0.00166		0.01089	0.03413	0.01095	0.03541	0.01076	0.03774	0.01092	0.04054
0.01091	0.03459	0.01096	0.03739	0.01077	0.03936	0.01094	0.04233		0.01091	0.000322546	0.01096	0.00183	0.01077	0.00153	0.01094	0.00156		0.01091	0.03427	0.01096	0.03556	0.01077	0.03783	0.01094	0.04077
0.01092	0.03469	0.01098	0.0375	0.01079	0.03948	0.01095	0.04246		0.01092	0.0002841	0.01098	0.00179	0.01079	0.00155	0.01095	0.00146		0.01092	0.03441	0.01098	0.03571	0.01079	0.03793	0.01095	0.041
0.01094	0.0348	0.011	0.03761	0.01081	0.0396	0.01097	0.04258		0.01094	0.000244682	0.011	0.00176	0.01081	0.00158	0.01097	0.00135		0.01094	0.03455	0.011	0.03585	0.01081	0.03802	0.01097	0.04124
0.01096	0.0349	0.01101	0.03773	0.01082	0.03972	0.01099	0.04271		0.01096	0.000206283	0.01101	0.00173	0.01082	0.0016	0.01099	0.00122		0.01096	0.03469	0.01101	0.036	0.01082	0.03812	0.01099	0.04149
0.01098	0.035	0.01103	0.03784	0.01084	0.03983	0.01101	0.04284		0.01098	0.000170098	0.01103	0.0017	0.01084	0.00163	0.01101	0.0011		0.01098	0.03483	0.01103	0.03614	0.01084	0.03821	0.01101	0.04174
0.01099	0.03511	0.01105	0.03795	0.01086	0.03995	0.01102	0.04296		0.01099	0.000134089	0.01105	0.00167	0.01086	0.00166	0.01102	0.000970959		0.01099	0.03497	0.01105	0.03628	0.01086	0.0383	0.01102	0.04199
0.01101	0.03521	0.01106	0.03806	0.01087	0.04007	0.01104	0.04309		0.01101	9.80111e-05	0.01106	0.00164	0.01087	0.00169	0.01104	0.000849622		0.01101	0.03511	0.01106	0.03642	0.01087	0.03839	0.01104	0.04224
0.01103	0.03531	0.01108	0.03818	0.01089	0.04019	0.01106	0.04322		0.01103	6.08184e-05	0.01108	0.00162	0.01089	0.00172	0.01106	0.000730015		0.01103	0.03525	0.01108	0.03656	0.01089	0.03847	0.01106	0.04249
0.01104	0.03542	0.0111	0.03829	0.01091	0.04031	0.01107	0.04334		0.01104	2.55592e-05	0.0111	0.00159	0.01091	0.00175	0.01107	0.000614888		0.01104	0.03539	0.0111	0.0367	0.01091	0.03856	0.01107	0.04273
0.01106	0.03552	0.01111	0.03841	0.01092	0.04043	0.01109	0.04347		0.01106	-8.97621e-06	0.01111	0.00157	0.01092	0.00178	0.01109	0.000504597		0.01106	0.03553	0.01111	0.03683	0.01092	0.03865	0.01109	0.04297
0.01108	0.03563	0.01113	0.03852	0.01094	0.04055	0.01111	0.0436		0.01108	-4.29704e-05	0.01113	0.00155	0.01094	0.00182	0.01111	0.000399792		0.01108	0.03567	0.01113	0.03697	0.01094	0.03873	0.01111	0.0432
0.01109	0.03573	0.01115	0.03863	0.01096	0.04067	0.01112	0.04373		0.01109	-7.5634e-05	0.01115	0.00153	0.01096	0.00185	0.01112	0.000300722		0.01109	0.03581	0.01115	0.0371	0.01096	0.03882	0.01112	0.04343
0.01111	0.03583	0.01117	0.03875	0.01097	0.04079	0.01114	0.04386		0.01111	-0.00011073	0.01117	0.00151	0.01097	0.00189	0.01114	0.000207172		0.01111	0.03595	0.01117	0.03723	0.01097	0.0389	0.01114	0.04365
0.01113	0.03594	0.01118	0.03886	0.01099	0.04091	0.01116	0.04399		0.01113	-0.000144732	0.01118	0.00149	0.01099	0.00193	0.01116	0.00012002		0.01113	0.03608	0.01118	0.03737	0.01099	0.03898	0.01116	0.04387
0.01114	0.03604	0.0112	0.03898	0.01101	0.04103	0.01117	0.04412		0.01114	-0.000177002	0.0112	0.00147	0.01101	0.00197	0.01117	3.6694e-05		0.01114	0.03622	0.0112	0.0375	0.01101	0.03906	0.01117	0.04408
0.01116	0.03615	0.01122	0.03909	0.01102	0.04115	0.01119	0.04425		0.01116	-0.000206978	0.01122	0.00146	0.01102	0.00201	0.01119	-3.76749e-05		0.01116	0.03636	0.01122	0.03764	0.01102	0.03914	0.01119	0.04429
0.01118	0.03626	0.01123	0.03921	0.01104	0.04127	0.01121	0.04438		0.01118	-0.000236893	0.01123	0.00144	0.01104	0.00205	0.01121	-0.000107503		0.01118	0.03649	0.01123	0.03777	0.01104	0.03922	0.01121	0.04449
0.01119	0.03636	0.01125	0.03932	0.01106	0.04139	0.01123	0.04451		0.01119	-0.000266072	0.01125	0.00143	0.01106	0.0021	0.01123	-0.000172395		0.01119	0.03663	0.01125	0.03789	0.01106	0.03929	0.01123	0.04468
0.01121	0.03647	0.01127	0.03944	0.01107	0.04151	0.01124	0.04464		0.01121	-0.000291734	0.01127	0.00142	0.01107	0.00214	0.01124	-0.000229355		0.01121	0.03676	0.01127	0.03802	0.01107	0.03937	0.01124	0.04487
0.01123	0.03657	0.01128	0.03955	0.01109	0.04163	0.01126	0.04477		0.01123	-0.000317242	0.01128	0.00141	0.01109	0.00218	0.01126	-0.000279111		0.01123	0.03689	0.01128	0.03814	0.01109	0.03945	0.01126	0.04505
0.01125	0.03668	0.0113	0.03967	0.01111	0.04175	0.01128	0.0449		0.01125	-0.000341794	0.0113	0.00141	0.01111	0.00222	0.01128	-0.000324893		0.01125	0.03702	0.0113	0.03826	0.01111	0.03953	0.01128	0.04523
0.01126	0.03679	0.01132	0.03979	0.01112	0.04187	0.01129	0.04503		0.01126	-0.000365086	0.01132	0.00141	0.01112	0.00227	0.01129	-0.000363088		0.01126	0.03715	0.01132	0.03837	0.01112	0.0396	0.01129	0.0454
0.01128	0.03689	0.01134	0.0399	0.01114	0.04199	0.01131	0.04517		0.01128	-0.000388511	0.01134	0.00142	0.01114	0.00231	0.01131	-0.00039952		0.01128	0.03728	0.01134	0.03848	0.01114	0.03968	0.01131	0.04557
0.0113	0.037	0.01135	0.04002	0.01116	0.04211	0.01133	0.0453		0.0113	-0.000411554	0.01135	0.00142	0.01116	0.00235	0.01133	-0.000425634		0.0113	0.03741	0.01135	0.03859	0.01116	0.03976	0.01133	0.04572
0.01131	0.03711	0.01137	0.04013	0.01117	0.04223	0.01134	0.04543		0.01131	-0.000434456	0.01137	0.00144	0.01117	0.0024	0.01134	-0.000445848		0.01131	0.03754	0.01137	0.0387	0.01117	0.03984	0.01134	0.04588
0.01133	0.03721	0.01139	0.04025	0.01119	0.04235	0.01136	0.04556		0.01133	-0.000457617	0.01139	0.00145	0.01119	0.00244	0.01136	-0.000460445		0.01133	0.03767	0.01139	0.0388	0.01119	0.03991	0.01136	0.04602
0.01135	0.03732	0.0114	0.04037	0.01121	0.04248	0.01138	0.0457		0.01135	-0.000480256	0.0114	0.00146	0.01121	0.00249	0.01138	-0.000466807		0.01135	0.0378	0.0114	0.03891	0.01121	0.03999	0.01138	0.04616
0.01136	0.03743	0.01142	0.04048	0.01122	0.0426	0.01139	0.04583		0.01136	-0.000499218	0.01142	0.00147	0.01122	0.00253	0.01139	-0.0004678		0.01136	0.03793	0.01142	0.03901	0.01122	0.04007	0.01139	0.0463
0.01138	0.03754	0.01144	0.0406	0.01124	0.04272	0.01141	0.04596		0.01138	-0.000518807	0.01144	0.00149	0.01124	0.00257	0.01141	-0.000463063		0.01138	0.03806	0.01144	0.03911	0.01124	0.04015	0.01141	0.04643
0.0114	0.03764	0.01145	0.04072	0.01126	0.04284	0.01143	0.0461		0.0114	-0.000535987	0.01145	0.00151	0.01126	0.00261	0.01143	-0.000451961		0.0114	0.03818	0.01145	0.03921	0.01126	0.04023	0.01143	0.04655
0.01141	0.03775	0.01147	0.04084	0.01127	0.04296	0.01145	0.04623		0.01141	-0.000551653	0.01147	0.00152	0.01127	0.00265	0.01145	-0.0004349		0.01141	0.0383	0.01147	0.03931	0.01127	0.04031	0.01145	0.04666
0.01143	0.03786	0.01149	0.04095	0.01129	0.04308	0.01146	0.04636		0.01143	-0.000567247	0.01149	0.00154	0.01129	0.00269	0.01146	-0.000412699		0.01143	0.03843	0.01149	0.03941	0.01129	0.0404	0.01146	0.04678
0.01145	0.03797	0.01151	0.04107	0.01131	0.04321	0.01148	0.0465		0.01145	-0.000579357	0.01151	0.00157	0.01131	0.00272	0.01148	-0.000384901		0.01145	0.03855	0.01151	0.03951	0.01131	0.04049	0.01148	0.04688
0.01146	0.03808	0.01152	0.04119	0.01132	0.04333	0.0115	0.04663		0.01146	-0.000587407	0.01152	0.00159	0.01132	0.00275	0.0115	-0.000348333		0.01146	0.03867	0.01152	0.0396	0.01132	0.04058	0.0115	0.04698
0.01148	0.03819	0.01154	0.04131	0.01134	0.04345	0.01151	0.04676		0.01148	-0.00059289	0.01154	0.00161	0.01134	0.00278	0.01151	-0.000305049		0.01148	0.03878	0.01154	0.0397	0.01134	0.04067	0.01151	0.04707
0.0115	0.0383	0.01156	0.04143	0.01136	0.04357	0.01153	0.0469		0.0115	-0.000595964	0.01156	0.00164	0.01136	0.0028	0.01153	-0.000255119		0.0115	0.03889	0.01156	0.03979	0.01136	0.04077	0.01153	0.04715
0.01152	0.0384	0.01157	0.04154	0.01137	0.0437	0.01155	0.04703		0.01152	-0.000597495	0.01157	0.00166	0.01137	0.00283	0.01155	-0.000199966		0.01152	0.039	0.01157	0.03988	0.01137	0.04087	0.01155	0.04723
0.01153	0.03851	0.01159	0.04166	0.01139	0.04382	0.01156	0.04717		0.01153	-0.000594896	0.01159	0.00169	0.01139	0.00284	0.01156	-0.000138375		0.01153	0.03911	0.01159	0.03997	0.01139	0.04097	0.01156	0.04731
0.01155	0.03862	0.01161	0.04178	0.01141	0.04394	0.01158	0.0473		0.01155	-0.000588383	0.01161	0.00172	0.01141	0.00287	0.01158	-7.46586e-05		0.01155	0.03921	0.01161	0.04006	0.01141	0.04108	0.01158	0.04738
0.01157	0.03873	0.01162	0.0419	0.01142	0.04407	0.0116	0.04744		0.01157	-0.000578906	0.01162	0.00176	0.01142	0.00289	0.0116	-3.34046e-06		0.01157	0.03931	0.01162	0.04014	0.01142	0.04118	0.0116	0.04744
0.01158	0.03884	0.01164	0.04202	0.01144	0.04419	0.01162	0.04757		0.01158	-0.000566013	0.01164	0.00179	0.01144	0.0029	0.01162	7.11479e-05		0.01158	0.03941	0.01164	0.04023	0.01144	0.04128	0.01162	0.0475
0.0116	0.03895	0.01166	0.04214	0.01146	0.04431	0.01163	0.0477		0.0116	-0.000549924	0.01166	0.00183	0.01146	0.00292	0.01163	0.000146742		0.0116	0.0395	0.01166	0.04031	0.01146	0.04139	0.01163	0.04756
0.01162	0.03906	0.01167	0.04226	0.01147	0.04444	0.01165	0.04784		0.01162	-0.000529606	0.01167	0.00187	0.01147	0.00293	0.01165	0.000225685		0.01162	0.03959	0.01167	0.04039	0.01147	0.0415	0.01165	0.04761
0.01163	0.03917	0.01169	0.04237	0.01149	0.04456	0.01167	0.04797		0.01163	-0.000507892	0.01169	0.00191	0.01149	0.00295	0.01167	0.000311207		0.01163	0.03968	0.01169	0.04047	0.01149	0.04161	0.01167	0.04766
0.01165	0.03928	0.01171	0.04249	0.01151	0.04468	0.01168	0.04811		0.01165	-0.000484855	0.01171	0.00195	0.01151	0.00296	0.01168	0.000401127		0.01165	0.03977	0.01171	0.04054	0.01151	0.04173	0.01168	0.04771
0.01167	0.03939	0.01173	0.04261	0.01152	0.04481	0.0117	0.04824		0.01167	-0.000461116	0.01173	0.002	0.01152	0.00296	0.0117	0.000494184		0.01167	0.03985	0.01173	0.04062	0.01152	0.04185	0.0117	0.04775
0.01168	0.0395	0.01174	0.04273	0.01154	0.04493	0.01172	0.04838		0.01168	-0.00043403	0.01174	0.00204	0.01154	0.00295	0.01172	0.000592701		0.01168	0.03994	0.01174	0.04069	0.01154	0.04198	0.01172	0.04779
0.0117	0.03961	0.01176	0.04285	0.01156	0.04506	0.01173	0.04851		0.0117	-0.000403569	0.01176	0.00209	0.01156	0.00294	0.01173	0.000695441		0.0117	0.04002	0.01176	0.04077	0.01156	0.04212	0.01173	0.04782
0.01172	0.03972	0.01178	0.04297	0.01157	0.04518	0.01175	0.04865		0.01172	-0.000372241	0.01178	0.00213	0.01157	0.00293	0.01175	0.000800532		0.01172	0.0401	0.01178	0.04084	0.01157	0.04226	0.01175	0.04785
0.01173	0.03983	0.01179	0.04309	0.01159	0.04531	0.01177	0.04878		0.01173	-0.000339788	0.01179	0.00218	0.01159	0.0029	0.01177	0.000909505		0.01173	0.04017	0.01179	0.04091	0.01159	0.0424	0.01177	0.04787
0.01175	0.03994	0.01181	0.04321	0.01161	0.04543	0.01178	0.04892		0.01175	-0.000306653	0.01181	0.00223	0.01161	0.00288	0.01178	0.00102		0.01175	0.04025	0.01181	0.04098	0.01161	0.04255	0.01178	0.0479
0.01177	0.04006	0.01183	0.04333	0.01162	0.04556	0.0118	0.04905		0.01177	-0.000274027	0.01183	0.00229	0.01162	0.00286	0.0118	0.00114		0.01177	0.04033	0.01183	0.04105	0.01162	0.0427	0.0118	0.04792
0.01179	0.04017	0.01184	0.04345	0.01164	0.04568	0.01182	0.04919		0.01179	-0.00023903	0.01184	0.00234	0.01164	0.00283	0.01182	0.00125		0.01179	0.04041	0.01184	0.04111	0.01164	0.04286	0.01182	0.04794
0.0118	0.04028	0.01186	0.04357	0.01166	0.04581	0.01184	0.04932		0.0118	-0.000207329	0.01186	0.00239	0.01166	0.0028	0.01184	0.00137		0.0118	0.04048	0.01186	0.04118	0.01166	0.04301	0.01184	0.04796
0.01182	0.04039	0.01188	0.04369	0.01167	0.04593	0.01185	0.04946		0.01182	-0.000173058	0.01188	0.00245	0.01167	0.00277	0.01185	0.00148		0.01182	0.04056	0.01188	0.04124	0.01167	0.04317	0.01185	0.04798
0.01184	0.0405	0.0119	0.04381	0.01169	0.04606	0.01187	0.0496		0.01184	-0.000139609	0.0119	0.00251	0.01169	0.00274	0.01187	0.0016		0.01184	0.04064	0.0119	0.0413	0.01169	0.04333	0.01187	0.04799
0.01185	0.04061	0.01191	0.04393	0.01171	0.04619	0.01189	0.04973		0.01185	-0.000103886	0.01191	0.00257	0.01171	0.0027	0.01189	0.00172		0.01185	0.04072	0.01191	0.04136	0.01171	0.04349	0.01189	0.04801
0.01187	0.04072	0.01193	0.04405	0.01172	0.04631	0.0119	0.04987		0.01187	-6.80854e-05	0.01193	0.00263	0.01172	0.00266	0.0119	0.00184		0.01187	0.04079	0.01193	0.04142	0.01172	0.04365	0.0119	0.04803
0.01189	0.04083	0.01195	0.04417	0.01174	0.04644	0.01192	0.05		0.01189	-3.15355e-05	0.01195	0.00269	0.01174	0.00262	0.01192	0.00196		0.01189	0.04087	0.01195	0.04149	0.01174	0.04382	0.01192	0.04805
0.0119	0.04095	0.01196	0.04429	0.01176	0.04657	0.01194	0.05014		0.0119	7.39247e-06	0.01196	0.00274	0.01176	0.00258	0.01194	0.00207		0.0119	0.04094	0.01196	0.04155	0.01176	0.04399	0.01194	0.04806
0.01192	0.04106	0.01198	0.04442	0.01177	0.0467	0.01195	0.05027		0.01192	4.59022e-05	0.01198	0.0028	0.01177	0.00253	0.01195	0.00219		0.01192	0.04101	0.01198	0.04162	0.01177	0.04416	0.01195	0.04808
0.01194	0.04117	0.012	0.04454	0.01179	0.04682	0.01197	0.05041		0.01194	8.51845e-05	0.012	0.00285	0.01179	0.00249	0.01197	0.00231		0.01194	0.04108	0.012	0.04168	0.01179	0.04433	0.01197	0.0481
0.01195	0.04128	0.01201	0.04466	0.01181	0.04695	0.01199	0.05054		0.01195	0.000121196	0.01201	0.00291	0.01181	0.00245	0.01199	0.00242		0.01195	0.04116	0.01201	0.04175	0.01181	0.0445	0.01199	0.04813
0.01197	0.04139	0.01203	0.04478	0.01182	0.04708	0.012	0.05068		0.01197	0.000155458	0.01203	0.00297	0.01182	0.00241	0.012	0.00252		0.01197	0.04124	0.01203	0.04181	0.01182	0.04467	0.012	0.04815
0.01199	0.04151	0.01205	0.0449	0.01184	0.04721	0.01202	0.05081		0.01199	0.000188858	0.01205	0.00302	0.01184	0.00237	0.01202	0.00262		0.01199	0.04132	0.01205	0.04188	0.01184	0.04484	0.01202	0.04819
0.012	0.04162	0.01206	0.04502	0.01186	0.04734	0.01204	0.05095		0.012	0.000223169	0.01206	0.00308	0.01186	0.00233	0.01204	0.00272		0.012	0.0414	0.01206	0.04194	0.01186	0.04501	0.01204	0.04823
0.01202	0.04173	0.01208	0.04514	0.01187	0.04747	0.01206	0.05108		0.01202	0.000256708	0.01208	0.00313	0.01187	0.00229	0.01206	0.0028		0.01202	0.04147	0.01208	0.04202	0.01187	0.04518	0.01206	0.04828
0.01204	0.04184	0.0121	0.04526	0.01189	0.0476	0.01207	0.05122		0.01204	0.000290492	0.0121	0.00317	0.01189	0.00225	0.01207	0.00287		0.01204	0.04155	0.0121	0.0421	0.01189	0.04535	0.01207	0.04835
0.01205	0.04196	0.01212	0.04539	0.01191	0.04773	0.01209	0.05136		0.01205	0.000320025	0.01212	0.0032	0.01191	0.00221	0.01209	0.00293		0.01205	0.04164	0.01212	0.04219	0.01191	0.04551	0.01209	0.04843
0.01207	0.04207	0.01213	0.04551	0.01192	0.04786	0.01211	0.05149		0.01207	0.000348541	0.01213	0.00322	0.01192	0.00218	0.01211	0.00297		0.01207	0.04172	0.01213	0.04228	0.01192	0.04568	0.01211	0.04853
0.01209	0.04218	0.01215	0.04563	0.01194	0.04799	0.01212	0.05163		0.01209	0.000372959	0.01215	0.00323	0.01194	0.00214	0.01212	0.003		0.01209	0.04181	0.01215	0.04239	0.01194	0.04584	0.01212	0.04863
0.01211	0.04229	0.01217	0.04575	0.01196	0.04812	0.01214	0.05177		0.01211	0.000397485	0.01217	0.00324	0.01196	0.00211	0.01214	0.00302		0.01211	0.0419	0.01217	0.04251	0.01196	0.04601	0.01214	0.04875
0.01212	0.04241	0.01218	0.04587	0.01197	0.04825	0.01216	0.0519		0.01212	0.000422641	0.01218	0.00324	0.01197	0.00207	0.01216	0.00302		0.01212	0.04199	0.01218	0.04263	0.01197	0.04618	0.01216	0.04888
0.01214	0.04252	0.0122	0.046	0.01199	0.04838	0.01217	0.05204		0.01214	0.000447813	0.0122	0.00324	0.01199	0.00204	0.01217	0.00302		0.01214	0.04207	0.0122	0.04275	0.01199	0.04634	0.01217	0.04902
0.01216	0.04263	0.01222	0.04612	0.01201	0.04851	0.01219	0.05218		0.01216	0.000471486	0.01222	0.00324	0.01201	0.00201	0.01219	0.00302		0.01216	0.04216	0.01222	0.04288	0.01201	0.0465	0.01219	0.04916
0.01217	0.04275	0.01223	0.04624	0.01202	0.04864	0.01221	0.05231		0.01217	0.000495782	0.01223	0.00324	0.01202	0.00198	0.01221	0.00301		0.01217	0.04225	0.01223	0.043	0.01202	0.04666	0.01221	0.04931
0.01219	0.04286	0.01225	0.04636	0.01204	0.04877	0.01222	0.05245		0.01219	0.000518705	0.01225	0.00324	0.01204	0.00195	0.01222	0.00299		0.01219	0.04234	0.01225	0.04313	0.01204	0.04682	0.01222	0.04946
0.01221	0.04298	0.01227	0.04649	0.01206	0.0489	0.01224	0.05259		0.01221	0.000541902	0.01227	0.00323	0.01206	0.00192	0.01224	0.00296		0.01221	0.04243	0.01227	0.04326	0.01206	0.04698	0.01224	0.04963
0.01222	0.04309	0.01229	0.04661	0.01207	0.04903	0.01226	0.05273		0.01222	0.000559906	0.01229	0.00322	0.01207	0.0019	0.01226	0.00291		0.01222	0.04253	0.01229	0.0434	0.01207	0.04714	0.01226	0.04981
0.01224	0.0432	0.0123	0.04673	0.01209	0.04917	0.01228	0.05286		0.01224	0.000575834	0.0123	0.0032	0.01209	0.00188	0.01228	0.00285		0.01224	0.04263	0.0123	0.04353	0.01209	0.04729	0.01228	0.05001
0.01226	0.04332	0.01232	0.04686	0.01211	0.0493	0.01229	0.053		0.01226	0.000592014	0.01232	0.00318	0.01211	0.00186	0.01229	0.00277		0.01226	0.04273	0.01232	0.04368	0.01211	0.04744	0.01229	0.05023
0.01227	0.04343	0.01234	0.04698	0.01212	0.04943	0.01231	0.05314		0.01227	0.00060518	0.01234	0.00316	0.01212	0.00184	0.01231	0.00269		0.01227	0.04283	0.01234	0.04382	0.01212	0.04759	0.01231	0.05045
0.01229	0.04355	0.01235	0.04711	0.01214	0.04956	0.01233	0.05328		0.01229	0.000616294	0.01235	0.00314	0.01214	0.00182	0.01233	0.00259		0.01229	0.04293	0.01235	0.04396	0.01214	0.04774	0.01233	0.05069
0.01231	0.04366	0.01237	0.04723	0.01216	0.0497	0.01234	0.05342		0.01231	0.000625721	0.01237	0.00312	0.01216	0.0018	0.01234	0.00249		0.01231	0.04304	0.01237	0.04411	0.01216	0.04789	0.01234	0.05093
0.01232	0.04378	0.01239	0.04736	0.01217	0.04983	0.01236	0.05356		0.01232	0.000629717	0.01239	0.0031	0.01217	0.00179	0.01236	0.00238		0.01232	0.04315	0.01239	0.04426	0.01217	0.04804	0.01236	0.05118
0.01234	0.04389	0.0124	0.04748	0.01219	0.04996	0.01238	0.0537		0.01234	0.000626295	0.0124	0.00306	0.01219	0.00178	0.01238	0.00226		0.01234	0.04326	0.0124	0.04442	0.01219	0.04818	0.01238	0.05144
0.01236	0.04401	0.01242	0.04761	0.01221	0.0501	0.01239	0.05384		0.01236	0.000620445	0.01242	0.00303	0.01221	0.00177	0.01239	0.00214		0.01236	0.04338	0.01242	0.04458	0.01221	0.04832	0.01239	0.0517
0.01238	0.04412	0.01244	0.04773	0.01222	0.05023	0.01241	0.05398		0.01238	0.000611765	0.01244	0.00299	0.01222	0.00177	0.01241	0.00203		0.01238	0.04351	0.01244	0.04474	0.01222	0.04846	0.01241	0.05195
0.01239	0.04424	0.01245	0.04786	0.01224	0.05036	0.01243	0.05412		0.01239	0.000599783	0.01245	0.00295	0.01224	0.00177	0.01243	0.00191		0.01239	0.04364	0.01245	0.0449	0.01224	0.0486	0.01243	0.05221
0.01241	0.04435	0.01247	0.04798	0.01226	0.0505	0.01244	0.05426		0.01241	0.000584865	0.01247	0.00291	0.01226	0.00176	0.01244	0.0018		0.01241	0.04377	0.01247	0.04507	0.01226	0.04873	0.01244	0.05247
0.01243	0.04447	0.01249	0.04811	0.01227	0.05063	0.01246	0.05441		0.01243	0.000570191	0.01249	0.00287	0.01227	0.00176	0.01246	0.00169		0.01243	0.0439	0.01249	0.04524	0.01227	0.04887	0.01246	0.05272
0.01244	0.04458	0.01251	0.04823	0.01229	0.05076	0.01248	0.05455		0.01244	0.000555423	0.01251	0.00283	0.01229	0.00175	0.01248	0.00158		0.01244	0.04403	0.01251	0.04541	0.01229	0.04901	0.01248	0.05297
0.01246	0.0447	0.01252	0.04836	0.01231	0.0509	0.0125	0.05469		0.01246	0.000538604	0.01252	0.00278	0.01231	0.00175	0.0125	0.00147		0.01246	0.04416	0.01252	0.04558	0.01231	0.04915	0.0125	0.05322
0.01248	0.04482	0.01254	0.04849	0.01232	0.05103	0.01251	0.05483		0.01248	0.000521903	0.01254	0.00274	0.01232	0.00175	0.01251	0.00137		0.01248	0.04429	0.01254	0.04575	0.01232	0.04928	0.01251	0.05346
0.01249	0.04493	0.01256	0.04861	0.01234	0.05117	0.01253	0.05498		0.01249	0.000504556	0.01256	0.0027	0.01234	0.00176	0.01253	0.00127		0.01249	0.04443	0.01256	0.04592	0.01234	0.04941	0.01253	0.05371
0.01251	0.04505	0.01257	0.04874	0.01236	0.0513	0.01255	0.05512		0.01251	0.000486685	0.01257	0.00265	0.01236	0.00177	0.01255	0.00116		0.01251	0.04456	0.01257	0.04609	0.01236	0.04954	0.01255	0.05396
0.01253	0.04517	0.01259	0.04887	0.01237	0.05144	0.01256	0.05526		0.01253	0.000465729	0.01259	0.00261	0.01237	0.00178	0.01256	0.00106		0.01253	0.0447	0.01259	0.04626	0.01237	0.04966	0.01256	0.0542
0.01254	0.04528	0.01261	0.049	0.01239	0.05157	0.01258	0.05541		0.01254	0.000442488	0.01261	0.00257	0.01239	0.00179	0.01258	0.000967172		0.01254	0.04484	0.01261	0.04643	0.01239	0.04978	0.01258	0.05444
0.01256	0.0454	0.01262	0.04912	0.01241	0.05171	0.0126	0.05555		0.01256	0.000416171	0.01262	0.00253	0.01241	0.00181	0.0126	0.000871879		0.01256	0.04498	0.01262	0.04659	0.01241	0.0499	0.0126	0.05468
0.01258	0.04552	0.01264	0.04925	0.01242	0.05185	0.01261	0.0557		0.01258	0.000383341	0.01264	0.00249	0.01242	0.00183	0.01261	0.000775198		0.01258	0.04513	0.01264	0.04676	0.01242	0.05002	0.01261	0.05492
0.01259	0.04563	0.01266	0.04938	0.01244	0.05198	0.01263	0.05584		0.01259	0.000344844	0.01266	0.00245	0.01244	0.00185	0.01263	0.000680199		0.01259	0.04529	0.01266	0.04693	0.01244	0.05013	0.01263	0.05516
0.01261	0.04575	0.01268	0.04951	0.01246	0.05212	0.01265	0.05599		0.01261	0.000304573	0.01268	0.00241	0.01246	0.00187	0.01265	0.000586957		0.01261	0.04545	0.01268	0.0471	0.01246	0.05025	0.01265	0.0554
0.01263	0.04587	0.01269	0.04964	0.01247	0.05225	0.01266	0.05613		0.01263	0.000258643	0.01269	0.00237	0.01247	0.00189	0.01266	0.000496454		0.01263	0.04561	0.01269	0.04726	0.01247	0.05036	0.01266	0.05564
0.01265	0.04599	0.01271	0.04977	0.01249	0.05239	0.01268	0.05628		0.01265	0.000209453	0.01271	0.00234	0.01249	0.00192	0.01268	0.000410333		0.01265	0.04578	0.01271	0.04743	0.01249	0.05047	0.01268	0.05587
0.01266	0.04611	0.01273	0.0499	0.01251	0.05253	0.0127	0.05643		0.01266	0.000157351	0.01273	0.0023	0.01251	0.00194	0.0127	0.000326719		0.01266	0.04595	0.01273	0.0476	0.01251	0.05059	0.0127	0.0561
0.01268	0.04622	0.01274	0.05003	0.01252	0.05266	0.01272	0.05657		0.01268	0.000105038	0.01274	0.00226	0.01252	0.00196	0.01272	0.000248074		0.01268	0.04612	0.01274	0.04776	0.01252	0.0507	0.01272	0.05632
0.0127	0.04634	0.01276	0.05016	0.01254	0.0528	0.01273	0.05672		0.0127	5.68292e-05	0.01276	0.00223	0.01254	0.00199	0.01273	0.000175122		0.0127	0.04629	0.01276	0.04793	0.01254	0.05082	0.01273	0.05654
0.01271	0.04646	0.01278	0.05029	0.01256	0.05294	0.01275	0.05687		0.01271	5.06901e-06	0.01278	0.00219	0.01256	0.00201	0.01275	0.000107373		0.01271	0.04646	0.01278	0.04809	0.01256	0.05092	0.01275	0.05676
0.01273	0.04658	0.01279	0.05042	0.01257	0.05307	0.01277	0.05701		0.01273	-4.66754e-05	0.01279	0.00216	0.01257	0.00204	0.01277	4.18642e-05		0.01273	0.04663	0.01279	0.04825	0.01257	0.05103	0.01277	0.05697
0.01275	0.0467	0.01281	0.05055	0.01259	0.05321	0.01278	0.05716		0.01275	-9.92767e-05	0.01281	0.00214	0.01259	0.00207	0.01278	-1.90881e-05		0.01275	0.0468	0.01281	0.04841	0.01259	0.05114	0.01278	0.05718
0.01276	0.04682	0.01283	0.05068	0.01261	0.05335	0.0128	0.05731		0.01276	-0.000151955	0.01283	0.00211	0.01261	0.0021	0.0128	-7.12292e-05		0.01276	0.04697	0.01283	0.04856	0.01261	0.05125	0.0128	0.05738
0.01278	0.04694	0.01285	0.05081	0.01262	0.05349	0.01282	0.05746		0.01278	-0.000201257	0.01285	0.00209	0.01262	0.00214	0.01282	-0.00011664		0.01278	0.04714	0.01285	0.04872	0.01262	0.05135	0.01282	0.05758
0.0128	0.04706	0.01286	0.05094	0.01264	0.05362	0.01283	0.05761		0.0128	-0.000251799	0.01286	0.00206	0.01264	0.00217	0.01283	-0.00015343		0.0128	0.04731	0.01286	0.04887	0.01264	0.05145	0.01283	0.05776
0.01281	0.04718	0.01288	0.05107	0.01266	0.05376	0.01285	0.05776		0.01281	-0.000301608	0.01288	0.00204	0.01266	0.0022	0.01285	-0.000184357		0.01281	0.04748	0.01288	0.04903	0.01266	0.05156	0.01285	0.05794
0.01283	0.0473	0.0129	0.0512	0.01267	0.0539	0.01287	0.0579		0.01283	-0.000349742	0.0129	0.00203	0.01267	0.00223	0.01287	-0.000210449		0.01283	0.04765	0.0129	0.04917	0.01267	0.05167	0.01287	0.05812
0.01285	0.04742	0.01291	0.05133	0.01269	0.05404	0.01288	0.05805		0.01285	-0.000395641	0.01291	0.00201	0.01269	0.00227	0.01288	-0.000229059		0.01285	0.04782	0.01291	0.04933	0.01269	0.05177	0.01288	0.05828
0.01286	0.04754	0.01293	0.05146	0.01271	0.05418	0.0129	0.0582		0.01286	-0.000439707	0.01293	0.00199	0.01271	0.0023	0.0129	-0.00024091		0.01286	0.04798	0.01293	0.04948	0.01271	0.05188	0.0129	0.05844
0.01288	0.04767	0.01295	0.0516	0.01272	0.05431	0.01292	0.05835		0.01288	-0.000482294	0.01295	0.00196	0.01272	0.00233	0.01292	-0.000243659		0.01288	0.04815	0.01295	0.04963	0.01272	0.05198	0.01292	0.0586
0.0129	0.04779	0.01296	0.05173	0.01274	0.05445	0.01294	0.0585		0.0129	-0.000524991	0.01296	0.00194	0.01274	0.00237	0.01294	-0.00024102		0.0129	0.04831	0.01296	0.04978	0.01274	0.05209	0.01294	0.05874
0.01292	0.04791	0.01298	0.05186	0.01276	0.05459	0.01295	0.05865		0.01292	-0.000566803	0.01298	0.00192	0.01276	0.00241	0.01295	-0.000232958		0.01292	0.04847	0.01298	0.04994	0.01276	0.05219	0.01295	0.05889
0.01293	0.04803	0.013	0.05199	0.01277	0.05473	0.01297	0.0588		0.01293	-0.000605897	0.013	0.00191	0.01277	0.00244	0.01297	-0.000224671		0.01293	0.04864	0.013	0.05009	0.01277	0.05229	0.01297	0.05903
0.01295	0.04815	0.01301	0.05213	0.01279	0.05487	0.01299	0.05895		0.01295	-0.000643408	0.01301	0.00189	0.01279	0.00249	0.01299	-0.000212799		0.01295	0.0488	0.01301	0.05023	0.01279	0.05238	0.01299	0.05917
0.01297	0.04827	0.01303	0.05226	0.01281	0.05501	0.013	0.0591		0.01297	-0.00068094	0.01303	0.00188	0.01281	0.00253	0.013	-0.000193145		0.01297	0.04896	0.01303	0.05038	0.01281	0.05248	0.013	0.0593
0.01298	0.0484	0.01305	0.05239	0.01282	0.05515	0.01302	0.05925		0.01298	-0.000714567	0.01305	0.00187	0.01282	0.00257	0.01302	-0.000172904		0.01298	0.04911	0.01305	0.05052	0.01282	0.05258	0.01302	0.05943
0.013	0.04852	0.01307	0.05252	0.01284	0.05529	0.01304	0.0594		0.013	-0.000747313	0.01307	0.00186	0.01284	0.00261	0.01304	-0.000149313		0.013	0.04927	0.01307	0.05067	0.01284	0.05267	0.01304	0.05955
0.01302	0.04864	0.01308	0.05266	0.01286	0.05543	0.01305	0.05955		0.01302	-0.000777522	0.01308	0.00185	0.01286	0.00266	0.01305	-0.000120898		0.01302	0.04942	0.01308	0.05081	0.01286	0.05277	0.01305	0.05968
0.01303	0.04876	0.0131	0.05279	0.01287	0.05557	0.01307	0.05971		0.01303	-0.000803391	0.0131	0.00185	0.01287	0.0027	0.01307	-9.29641e-05		0.01303	0.04957	0.0131	0.05094	0.01287	0.05286	0.01307	0.0598
0.01305	0.04889	0.01312	0.05293	0.01289	0.0557	0.01309	0.05986		0.01305	-0.00083038	0.01312	0.00185	0.01289	0.00274	0.01309	-5.45804e-05		0.01305	0.04972	0.01312	0.05108	0.01289	0.05296	0.01309	0.05991
0.01307	0.04901	0.01313	0.05306	0.01291	0.05584	0.0131	0.06001		0.01307	-0.000852406	0.01313	0.00185	0.01291	0.00278	0.0131	-9.75769e-06		0.01307	0.04986	0.01313	0.05121	0.01291	0.05306	0.0131	0.06002
0.01308	0.04913	0.01315	0.05319	0.01292	0.05598	0.01312	0.06016		0.01308	-0.000873902	0.01315	0.00185	0.01292	0.00283	0.01312	4.07993e-05		0.01308	0.05001	0.01315	0.05134	0.01292	0.05316	0.01312	0.06012
0.0131	0.04926	0.01317	0.05333	0.01294	0.05612	0.01314	0.06031		0.0131	-0.000893903	0.01317	0.00186	0.01294	0.00287	0.01314	9.2656e-05		0.0131	0.05015	0.01317	0.05146	0.01294	0.05325	0.01314	0.06022
0.01312	0.04938	0.01318	0.05346	0.01296	0.05626	0.01316	0.06046		0.01312	-0.000914777	0.01318	0.00187	0.01296	0.00291	0.01316	0.000148228		0.01312	0.0503	0.01318	0.05159	0.01296	0.05335	0.01316	0.06031
0.01313	0.04951	0.0132	0.0536	0.01297	0.0564	0.01317	0.06061		0.01313	-0.000930791	0.0132	0.00189	0.01297	0.00295	0.01317	0.000208457		0.01313	0.05044	0.0132	0.05171	0.01297	0.05345	0.01317	0.06041
0.01315	0.04963	0.01322	0.05373	0.01299	0.05655	0.01319	0.06077		0.01315	-0.00094614	0.01322	0.00191	0.01299	0.00299	0.01319	0.00027328		0.01315	0.05058	0.01322	0.05182	0.01299	0.05356	0.01319	0.06049
0.01317	0.04975	0.01324	0.05387	0.01301	0.05669	0.01321	0.06092		0.01317	-0.000958672	0.01324	0.00192	0.01301	0.00302	0.01321	0.000344883		0.01317	0.05071	0.01324	0.05194	0.01301	0.05366	0.01321	0.06057
0.01319	0.04988	0.01325	0.054	0.01302	0.05683	0.01322	0.06107		0.01319	-0.000970385	0.01325	0.00195	0.01302	0.00305	0.01322	0.000417946		0.01319	0.05085	0.01325	0.05206	0.01302	0.05377	0.01322	0.06065
0.0132	0.05	0.01327	0.05414	0.01304	0.05697	0.01324	0.06122		0.0132	-0.000980282	0.01327	0.00197	0.01304	0.00308	0.01324	0.000495717		0.0132	0.05098	0.01327	0.05216	0.01304	0.05389	0.01324	0.06073
0.01322	0.05013	0.01329	0.05427	0.01306	0.05711	0.01326	0.06138		0.01322	-0.000990859	0.01329	0.002	0.01306	0.00311	0.01326	0.00058186		0.01322	0.05112	0.01329	0.05227	0.01306	0.054	0.01326	0.06079
0.01324	0.05025	0.0133	0.05441	0.01307	0.05725	0.01327	0.06153		0.01324	-0.000996204	0.0133	0.00203	0.01307	0.00314	0.01327	0.000670214		0.01324	0.05125	0.0133	0.05238	0.01307	0.05411	0.01327	0.06086
0.01325	0.05038	0.01332	0.05454	0.01309	0.05739	0.01329	0.06168		0.01325	-0.000999699	0.01332	0.00207	0.01309	0.00316	0.01329	0.000766119		0.01325	0.05138	0.01332	0.05248	0.01309	0.05423	0.01329	0.06091
0.01327	0.0505	0.01334	0.05468	0.01311	0.05753	0.01331	0.06183		0.01327	-0.000997762	0.01334	0.00211	0.01311	0.00318	0.01331	0.000867445		0.01327	0.0515	0.01334	0.05257	0.01311	0.05435	0.01331	0.06096
0.01329	0.05063	0.01335	0.05482	0.01312	0.05767	0.01332	0.06198		0.01329	-0.000993863	0.01335	0.00215	0.01312	0.0032	0.01332	0.00097357		0.01329	0.05162	0.01335	0.05267	0.01312	0.05447	0.01332	0.06101
0.0133	0.05076	0.01337	0.05495	0.01314	0.05782	0.01334	0.06214		0.0133	-0.000989644	0.01337	0.00219	0.01314	0.00322	0.01334	0.00108		0.0133	0.05175	0.01337	0.05276	0.01314	0.0546	0.01334	0.06105
0.01332	0.05088	0.01339	0.05509	0.01316	0.05796	0.01336	0.06229		0.01332	-0.000980965	0.01339	0.00223	0.01316	0.00324	0.01336	0.0012		0.01332	0.05186	0.01339	0.05285	0.01316	0.05472	0.01336	0.06109
0.01334	0.05101	0.0134	0.05522	0.01317	0.0581	0.01338	0.06244		0.01334	-0.000974072	0.0134	0.00228	0.01317	0.00325	0.01338	0.00131		0.01334	0.05198	0.0134	0.05295	0.01317	0.05485	0.01338	0.06113
0.01335	0.05113	0.01342	0.05536	0.01319	0.05824	0.01339	0.0626		0.01335	-0.000964759	0.01342	0.00232	0.01319	0.00326	0.01339	0.00143		0.01335	0.0521	0.01342	0.05304	0.01319	0.05498	0.01339	0.06117
0.01337	0.05126	0.01344	0.0555	0.01321	0.05838	0.01341	0.06275		0.01337	-0.000953935	0.01344	0.00236	0.01321	0.00327	0.01341	0.00154		0.01337	0.05221	0.01344	0.05313	0.01321	0.05512	0.01341	0.0612
0.01339	0.05139	0.01346	0.05563	0.01322	0.05853	0.01343	0.0629		0.01339	-0.000942348	0.01346	0.00241	0.01322	0.00327	0.01343	0.00166		0.01339	0.05233	0.01346	0.05323	0.01322	0.05526	0.01343	0.06124
0.0134	0.05151	0.01347	0.05577	0.01324	0.05867	0.01344	0.06305		0.0134	-0.000926528	0.01347	0.00245	0.01324	0.00326	0.01344	0.00177		0.0134	0.05244	0.01347	0.05332	0.01324	0.05541	0.01344	0.06128
0.01342	0.05164	0.01349	0.05591	0.01326	0.05881	0.01346	0.06321		0.01342	-0.00090877	0.01349	0.00249	0.01326	0.00324	0.01346	0.00188		0.01342	0.05255	0.01349	0.05342	0.01326	0.05557	0.01346	0.06132
0.01344	0.05177	0.01351	0.05604	0.01327	0.05896	0.01348	0.06336		0.01344	-0.0008915	0.01351	0.00254	0.01327	0.00322	0.01348	0.00199		0.01344	0.05266	0.01351	0.05351	0.01327	0.05573	0.01348	0.06137
0.01345	0.05189	0.01352	0.05618	0.01329	0.0591	0.01349	0.06351		0.01345	-0.000871433	0.01352	0.00258	0.01329	0.0032	0.01349	0.0021		0.01345	0.05276	0.01352	0.0536	0.01329	0.0559	0.01349	0.06141
0.01347	0.05202	0.01354	0.05632	0.01331	0.05924	0.01351	0.06367		0.01347	-0.000849714	0.01354	0.00263	0.01331	0.00318	0.01351	0.00221		0.01347	0.05287	0.01354	0.05369	0.01331	0.05607	0.01351	0.06145
0.01349	0.05215	0.01356	0.05646	0.01332	0.05939	0.01353	0.06382		0.01349	-0.000827716	0.01356	0.00267	0.01332	0.00315	0.01353	0.00232		0.01349	0.05297	0.01356	0.05378	0.01332	0.05624	0.01353	0.0615
0.01351	0.05227	0.01357	0.05659	0.01334	0.05953	0.01354	0.06397		0.01351	-0.000799949	0.01357	0.00272	0.01334	0.00312	0.01354	0.00243		0.01351	0.05307	0.01357	0.05387	0.01334	0.05641	0.01354	0.06154
0.01352	0.0524	0.01359	0.05673	0.01336	0.05968	0.01356	0.06412		0.01352	-0.000773018	0.01359	0.00277	0.01336	0.00309	0.01356	0.00254		0.01352	0.05317	0.01359	0.05397	0.01336	0.05658	0.01356	0.06159
0.01354	0.05253	0.01361	0.05687	0.01337	0.05982	0.01358	0.06428		0.01354	-0.000746074	0.01361	0.00281	0.01337	0.00306	0.01358	0.00264		0.01354	0.05327	0.01361	0.05406	0.01337	0.05676	0.01358	0.06164
0.01356	0.05266	0.01363	0.05701	0.01339	0.05997	0.0136	0.06443		0.01356	-0.000721574	0.01363	0.00286	0.01339	0.00303	0.0136	0.00273		0.01356	0.05338	0.01363	0.05414	0.01339	0.05694	0.0136	0.0617
0.01357	0.05278	0.01364	0.05714	0.01341	0.06011	0.01361	0.06459		0.01357	-0.000693229	0.01364	0.00291	0.01341	0.00299	0.01361	0.00281		0.01357	0.05348	0.01364	0.05423	0.01341	0.05712	0.01361	0.06177
0.01359	0.05291	0.01366	0.05728	0.01342	0.06026	0.01363	0.06474		0.01359	-0.000664559	0.01366	0.00296	0.01342	0.00296	0.01363	0.00288		0.01359	0.05358	0.01366	0.05432	0.01342	0.0573	0.01363	0.06185
0.01361	0.05304	0.01368	0.05742	0.01344	0.0604	0.01365	0.06489		0.01361	-0.000637276	0.01368	0.00301	0.01344	0.00292	0.01365	0.00295		0.01361	0.05368	0.01368	0.05441	0.01344	0.05749	0.01365	0.06194
0.01362	0.05317	0.01369	0.05756	0.01346	0.06055	0.01366	0.06505		0.01362	-0.000608018	0.01369	0.00306	0.01346	0.00288	0.01366	0.003		0.01362	0.05377	0.01369	0.0545	0.01346	0.05767	0.01366	0.06204
0.01364	0.0533	0.01371	0.0577	0.01347	0.06069	0.01368	0.0652		0.01364	-0.000579653	0.01371	0.00311	0.01347	0.00284	0.01368	0.00304		0.01364	0.05387	0.01371	0.05459	0.01347	0.05786	0.01368	0.06216
0.01366	0.05342	0.01373	0.05783	0.01349	0.06084	0.0137	0.06535		0.01366	-0.000553611	0.01373	0.00315	0.01349	0.0028	0.0137	0.00306		0.01366	0.05398	0.01373	0.05468	0.01349	0.05804	0.0137	0.0623
0.01367	0.05355	0.01374	0.05797	0.01351	0.06099	0.01371	0.06551		0.01367	-0.000526328	0.01374	0.0032	0.01351	0.00276	0.01371	0.00306		0.01367	0.05408	0.01374	0.05477	0.01351	0.05823	0.01371	0.06244
0.01369	0.05368	0.01376	0.05811	0.01352	0.06113	0.01373	0.06566		0.01369	-0.000501327	0.01376	0.00325	0.01352	0.00272	0.01373	0.00306		0.01369	0.05418	0.01376	0.05486	0.01352	0.05842	0.01373	0.0626
0.01371	0.05381	0.01378	0.05825	0.01354	0.06128	0.01375	0.06582		0.01371	-0.000476561	0.01378	0.0033	0.01354	0.00268	0.01375	0.00305		0.01371	0.05429	0.01378	0.05495	0.01354	0.0586	0.01375	0.06277
0.01372	0.05394	0.0138	0.05839	0.01356	0.06143	0.01376	0.06597		0.01372	-0.000448265	0.0138	0.00334	0.01356	0.00265	0.01376	0.00303		0.01372	0.05439	0.0138	0.05505	0.01356	0.05878	0.01376	0.06294
0.01374	0.05407	0.01381	0.05853	0.01357	0.06157	0.01378	0.06613		0.01374	-0.00041817	0.01381	0.00339	0.01357	0.00261	0.01378	0.00299		0.01374	0.05448	0.01381	0.05514	0.01357	0.05896	0.01378	0.06314
0.01376	0.0542	0.01383	0.05867	0.01359	0.06172	0.0138	0.06628		0.01376	-0.000383399	0.01383	0.00343	0.01359	0.00258	0.0138	0.00295		0.01376	0.05458	0.01383	0.05524	0.01359	0.05914	0.0138	0.06334
0.01378	0.05432	0.01385	0.05881	0.01361	0.06187	0.01382	0.06644		0.01378	-0.000349285	0.01385	0.00348	0.01361	0.00255	0.01382	0.0029		0.01378	0.05467	0.01385	0.05533	0.01361	0.05932	0.01382	0.06354
0.01379	0.05445	0.01386	0.05895	0.01362	0.06202	0.01383	0.0666		0.01379	-0.000311948	0.01386	0.00352	0.01362	0.00252	0.01383	0.00284		0.01379	0.05477	0.01386	0.05543	0.01362	0.0595	0.01383	0.06376
0.01381	0.05458	0.01388	0.05909	0.01364	0.06217	0.01385	0.06675		0.01381	-0.00027394	0.01388	0.00355	0.01364	0.00249	0.01385	0.00277		0.01381	0.05486	0.01388	0.05553	0.01364	0.05968	0.01385	0.06398
0.01383	0.05471	0.0139	0.05923	0.01366	0.06231	0.01387	0.06691		0.01383	-0.000234109	0.0139	0.00359	0.01366	0.00246	0.01387	0.00269		0.01383	0.05495	0.0139	0.05563	0.01366	0.05985	0.01387	0.06422
0.01384	0.05484	0.01391	0.05937	0.01367	0.06246	0.01388	0.06707		0.01384	-0.000192556	0.01391	0.00363	0.01367	0.00243	0.01388	0.00261		0.01384	0.05503	0.01391	0.05574	0.01367	0.06003	0.01388	0.06446
0.01386	0.05497	0.01393	0.05951	0.01369	0.06261	0.0139	0.06722		0.01386	-0.000150687	0.01393	0.00365	0.01369	0.0024	0.0139	0.00251		0.01386	0.05512	0.01393	0.05585	0.01369	0.06021	0.0139	0.06471
0.01388	0.0551	0.01395	0.05965	0.01371	0.06276	0.01392	0.06738		0.01388	-0.000105136	0.01395	0.00367	0.01371	0.00237	0.01392	0.00241		0.01388	0.05521	0.01395	0.05598	0.01371	0.06039	0.01392	0.06497
0.01389	0.05523	0.01396	0.05979	0.01372	0.06291	0.01393	0.06754		0.01389	-5.83085e-05	0.01396	0.00367	0.01372	0.00234	0.01393	0.0023		0.01389	0.05529	0.01396	0.05612	0.01372	0.06057	0.01393	0.06524
0.01391	0.05536	0.01398	0.05993	0.01374	0.06306	0.01395	0.0677		0.01391	-8.67499e-06	0.01398	0.00367	0.01374	0.00232	0.01395	0.00218		0.01391	0.05537	0.01398	0.05626	0.01374	0.06074	0.01395	0.06551
0.01393	0.05549	0.014	0.06007	0.01376	0.06321	0.01397	0.06785		0.01393	4.2751e-05	0.014	0.00366	0.01376	0.0023	0.01397	0.00206		0.01393	0.05545	0.014	0.0564	0.01376	0.06091	0.01397	0.0658
0.01394	0.05562	0.01402	0.06021	0.01377	0.06336	0.01398	0.06801		0.01394	9.52567e-05	0.01402	0.00365	0.01377	0.00228	0.01398	0.00194		0.01394	0.05553	0.01402	0.05655	0.01377	0.06108	0.01398	0.06608
0.01396	0.05575	0.01403	0.06035	0.01379	0.06351	0.014	0.06817		0.01396	0.000147745	0.01403	0.00364	0.01379	0.00226	0.014	0.00181		0.01396	0.0556	0.01403	0.05671	0.01379	0.06125	0.014	0.06636
0.01398	0.05588	0.01405	0.06049	0.01381	0.06366	0.01402	0.06833		0.01398	0.000203129	0.01405	0.00362	0.01381	0.00224	0.01402	0.0017		0.01398	0.05568	0.01405	0.05687	0.01381	0.06142	0.01402	0.06664
0.01399	0.05601	0.01407	0.06063	0.01382	0.06381	0.01404	0.06849		0.01399	0.000255814	0.01407	0.00361	0.01382	0.00223	0.01404	0.00158		0.01399	0.05576	0.01407	0.05702	0.01382	0.06158	0.01404	0.06691
0.01401	0.05614	0.01408	0.06077	0.01384	0.06396	0.01405	0.06865		0.01401	0.000307061	0.01408	0.00359	0.01384	0.00222	0.01405	0.00147		0.01401	0.05584	0.01408	0.05718	0.01384	0.06174	0.01405	0.06719
0.01403	0.05627	0.0141	0.06092	0.01386	0.06411	0.01407	0.06881		0.01403	0.000357048	0.0141	0.00357	0.01386	0.0022	0.01407	0.00135		0.01403	0.05592	0.0141	0.05734	0.01386	0.06191	0.01407	0.06746
0.01405	0.0564	0.01412	0.06106	0.01387	0.06426	0.01409	0.06897		0.01405	0.000405414	0.01412	0.00355	0.01387	0.00219	0.01409	0.00124		0.01405	0.056	0.01412	0.0575	0.01387	0.06207	0.01409	0.06773
0.01406	0.05653	0.01413	0.0612	0.01389	0.06442	0.0141	0.06913		0.01406	0.000445544	0.01413	0.00354	0.01389	0.00218	0.0141	0.00113		0.01406	0.05609	0.01413	0.05766	0.01389	0.06224	0.0141	0.068
0.01408	0.05667	0.01415	0.06134	0.01391	0.06457	0.01412	0.0693		0.01408	0.000481139	0.01415	0.00351	0.01391	0.00217	0.01412	0.00103		0.01408	0.05618	0.01415	0.05783	0.01391	0.0624	0.01412	0.06827
0.0141	0.0568	0.01417	0.06148	0.01392	0.06472	0.01414	0.06946		0.0141	0.000507236	0.01417	0.00349	0.01392	0.00216	0.01414	0.000921792		0.0141	0.05629	0.01417	0.058	0.01392	0.06256	0.01414	0.06854
0.01411	0.05693	0.01419	0.06163	0.01394	0.06487	0.01415	0.06962		0.01411	0.000523014	0.01419	0.00345	0.01394	0.00215	0.01415	0.000821386		0.01411	0.0564	0.01419	0.05817	0.01394	0.06272	0.01415	0.0688
0.01413	0.05706	0.0142	0.06177	0.01396	0.06502	0.01417	0.06978		0.01413	0.000534877	0.0142	0.00342	0.01396	0.00213	0.01417	0.000723947		0.01413	0.05652	0.0142	0.05835	0.01396	0.06289	0.01417	0.06906
0.01415	0.05719	0.01422	0.06191	0.01397	0.06518	0.01419	0.06994		0.01415	0.000540388	0.01422	0.00337	0.01397	0.00213	0.01419	0.000630238		0.01415	0.05665	0.01422	0.05854	0.01397	0.06305	0.01419	0.06931
0.01416	0.05732	0.01424	0.06206	0.01399	0.06533	0.0142	0.07011		0.01416	0.000537201	0.01424	0.00333	0.01399	0.00212	0.0142	0.000539335		0.01416	0.05678	0.01424	0.05873	0.01399	0.06321	0.0142	0.06957
0.01418	0.05745	0.01425	0.0622	0.01401	0.06548	0.01422	0.07027		0.01418	0.000526806	0.01425	0.00328	0.01401	0.00211	0.01422	0.000453171		0.01418	0.05693	0.01425	0.05892	0.01401	0.06337	0.01422	0.06982
0.0142	0.05759	0.01427	0.06234	0.01402	0.06563	0.01424	0.07043		0.0142	0.000512617	0.01427	0.00323	0.01402	0.00212	0.01424	0.000369988		0.0142	0.05707	0.01427	0.05912	0.01402	0.06352	0.01424	0.07006
0.01421	0.05772	0.01429	0.06249	0.01404	0.06579	0.01426	0.0706		0.01421	0.000493853	0.01429	0.00318	0.01404	0.00212	0.01426	0.000290702		0.01421	0.05722	0.01429	0.05931	0.01404	0.06367	0.01426	0.07031
0.01423	0.05785	0.0143	0.06263	0.01406	0.06594	0.01427	0.07076		0.01423	0.000470605	0.0143	0.00312	0.01406	0.00212	0.01427	0.000215302		0.01423	0.05738	0.0143	0.05951	0.01406	0.06382	0.01427	0.07055
0.01425	0.05798	0.01432	0.06278	0.01407	0.06609	0.01429	0.07093		0.01425	0.000441633	0.01432	0.00307	0.01407	0.00212	0.01429	0.00014444		0.01425	0.05754	0.01432	0.0597	0.01407	0.06397	0.01429	0.07078
0.01426	0.05811	0.01434	0.06292	0.01409	0.06625	0.01431	0.07109		0.01426	0.000408543	0.01434	0.00302	0.01409	0.00213	0.01431	7.6221e-05		0.01426	0.05771	0.01434	0.0599	0.01409	0.06412	0.01431	0.07101
0.01428	0.05825	0.01435	0.06307	0.01411	0.0664	0.01432	0.07126		0.01428	0.000368757	0.01435	0.00298	0.01411	0.00214	0.01432	1.32375e-05		0.01428	0.05788	0.01435	0.06009	0.01411	0.06426	0.01432	0.07124
0.0143	0.05838	0.01437	0.06321	0.01412	0.06655	0.01434	0.07142		0.0143	0.000324674	0.01437	0.00293	0.01412	0.00215	0.01434	-4.6325e-05		0.0143	0.05806	0.01437	0.06028	0.01412	0.06441	0.01434	0.07147
0.01432	0.05851	0.01439	0.06336	0.01414	0.06671	0.01436	0.07159		0.01432	0.000277732	0.01439	0.00289	0.01414	0.00216	0.01436	-0.000101416		0.01432	0.05824	0.01439	0.06047	0.01414	0.06455	0.01436	0.07169
0.01433	0.05865	0.01441	0.06351	0.01416	0.06686	0.01437	0.07175		0.01433	0.000227873	0.01441	0.00284	0.01416	0.00217	0.01437	-0.000149787		0.01433	0.05842	0.01441	0.06066	0.01416	0.06469	0.01437	0.0719
0.01435	0.05878	0.01442	0.06365	0.01417	0.06702	0.01439	0.07192		0.01435	0.000176653	0.01442	0.0028	0.01417	0.00219	0.01439	-0.00019281		0.01435	0.0586	0.01442	0.06085	0.01417	0.06483	0.01439	0.07211
0.01437	0.05891	0.01444	0.0638	0.01419	0.06717	0.01441	0.07208		0.01437	0.000125675	0.01444	0.00276	0.01419	0.00221	0.01441	-0.000230571		0.01437	0.05879	0.01444	0.06103	0.01419	0.06497	0.01441	0.07231
0.01438	0.05905	0.01446	0.06394	0.01421	0.06733	0.01442	0.07225		0.01438	7.5276e-05	0.01446	0.00273	0.01421	0.00223	0.01442	-0.000261063		0.01438	0.05897	0.01446	0.06122	0.01421	0.0651	0.01442	0.07251
0.0144	0.05918	0.01447	0.06409	0.01422	0.06748	0.01444	0.07242		0.0144	2.16883e-05	0.01447	0.00269	0.01422	0.00225	0.01444	-0.000286033		0.0144	0.05916	0.01447	0.0614	0.01422	0.06523	0.01444	0.0727
0.01442	0.05932	0.01449	0.06424	0.01424	0.06764	0.01446	0.07258		0.01442	-3.49869e-05	0.01449	0.00265	0.01424	0.00228	0.01446	-0.000305433		0.01442	0.05935	0.01449	0.06159	0.01424	0.06536	0.01446	0.07289
0.01443	0.05945	0.01451	0.06439	0.01426	0.06779	0.01448	0.07275		0.01443	-9.10277e-05	0.01451	0.00262	0.01426	0.00231	0.01448	-0.000318985		0.01443	0.05954	0.01451	0.06177	0.01426	0.06549	0.01448	0.07307
0.01445	0.05959	0.01452	0.06453	0.01427	0.06795	0.01449	0.07292		0.01445	-0.00014848	0.01452	0.00259	0.01427	0.00234	0.01449	-0.000322769		0.01445	0.05974	0.01452	0.06195	0.01427	0.06561	0.01449	0.07324
0.01447	0.05972	0.01454	0.06468	0.01429	0.0681	0.01451	0.07309		0.01447	-0.000205243	0.01454	0.00256	0.01429	0.00237	0.01451	-0.00032291		0.01447	0.05993	0.01454	0.06212	0.01429	0.06574	0.01451	0.07341
0.01448	0.05986	0.01456	0.06483	0.01431	0.06826	0.01453	0.07325		0.01448	-0.000262903	0.01456	0.00252	0.01431	0.0024	0.01453	-0.000316304		0.01448	0.06012	0.01456	0.0623	0.01431	0.06586	0.01453	0.07357
0.0145	0.05999	0.01458	0.06498	0.01432	0.06841	0.01454	0.07342		0.0145	-0.000318417	0.01458	0.00249	0.01432	0.00244	0.01454	-0.000305073		0.0145	0.06031	0.01458	0.06248	0.01432	0.06598	0.01454	0.07373
0.01452	0.06013	0.01459	0.06512	0.01434	0.06857	0.01456	0.07359		0.01452	-0.000370486	0.01459	0.00246	0.01434	0.00247	0.01456	-0.000291736		0.01452	0.0605	0.01459	0.06266	0.01434	0.0661	0.01456	0.07388
0.01453	0.06027	0.01461	0.06527	0.01436	0.06873	0.01458	0.07376		0.01453	-0.000422128	0.01461	0.00243	0.01436	0.00251	0.01458	-0.000270218		0.01453	0.06069	0.01461	0.06284	0.01436	0.06622	0.01458	0.07403
0.01455	0.0604	0.01463	0.06542	0.01437	0.06888	0.01459	0.07392		0.01455	-0.000473845	0.01463	0.0024	0.01437	0.00255	0.01459	-0.000244555		0.01455	0.06088	0.01463	0.06302	0.01437	0.06633	0.01459	0.07417
0.01457	0.06054	0.01464	0.06557	0.01439	0.06904	0.01461	0.07409		0.01457	-0.000522652	0.01464	0.00238	0.01439	0.00259	0.01461	-0.000213089		0.01457	0.06106	0.01464	0.06319	0.01439	0.06645	0.01461	0.07431
0.01459	0.06068	0.01466	0.06572	0.01441	0.0692	0.01463	0.07426		0.01459	-0.000570802	0.01466	0.00235	0.01441	0.00263	0.01463	-0.000176477		0.01459	0.06125	0.01466	0.06337	0.01441	0.06657	0.01463	0.07444
0.0146	0.06081	0.01468	0.06587	0.01442	0.06935	0.01464	0.07443		0.0146	-0.000616829	0.01468	0.00233	0.01442	0.00267	0.01464	-0.000133961		0.0146	0.06143	0.01468	0.06354	0.01442	0.06669	0.01464	0.07456
0.01462	0.06095	0.01469	0.06602	0.01444	0.06951	0.01466	0.0746		0.01462	-0.000662005	0.01469	0.00231	0.01444	0.0027	0.01466	-8.49469e-05		0.01462	0.06161	0.01469	0.0637	0.01444	0.06681	0.01466	0.07468
0.01464	0.06109	0.01471	0.06617	0.01446	0.06967	0.01468	0.07477		0.01464	-0.00070409	0.01471	0.0023	0.01446	0.00274	0.01468	-2.65784e-05		0.01464	0.06179	0.01471	0.06387	0.01446	0.06692	0.01468	0.07479
0.01465	0.06122	0.01473	0.06632	0.01447	0.06982	0.0147	0.07494		0.01465	-0.000747189	0.01473	0.00228	0.01447	0.00278	0.0147	3.67046e-05		0.01465	0.06197	0.01473	0.06403	0.01447	0.06704	0.0147	0.0749
0.01467	0.06136	0.01475	0.06647	0.01449	0.06998	0.01471	0.07511		0.01467	-0.000787026	0.01475	0.00227	0.01449	0.00283	0.01471	0.000107824		0.01467	0.06215	0.01475	0.0642	0.01449	0.06716	0.01471	0.075
0.01469	0.0615	0.01476	0.06662	0.01451	0.07014	0.01473	0.07527		0.01469	-0.00082675	0.01476	0.00225	0.01451	0.00287	0.01473	0.000182998		0.01469	0.06233	0.01476	0.06436	0.01451	0.06727	0.01473	0.07509
0.0147	0.06164	0.01478	0.06677	0.01452	0.0703	0.01475	0.07544		0.0147	-0.000863288	0.01478	0.00224	0.01452	0.00291	0.01475	0.00026224		0.0147	0.0625	0.01478	0.06452	0.01452	0.06738	0.01475	0.07518
0.01472	0.06178	0.0148	0.06692	0.01454	0.07045	0.01476	0.07561		0.01472	-0.000896855	0.0148	0.00223	0.01454	0.00296	0.01476	0.000345467		0.01472	0.06267	0.0148	0.06468	0.01454	0.0675	0.01476	0.07527
0.01474	0.06191	0.01481	0.06707	0.01456	0.07061	0.01478	0.07578		0.01474	-0.000931732	0.01481	0.00223	0.01456	0.003	0.01478	0.00043074		0.01474	0.06285	0.01481	0.06484	0.01456	0.06761	0.01478	0.07535
0.01475	0.06205	0.01483	0.06722	0.01457	0.07077	0.0148	0.07595		0.01475	-0.000966099	0.01483	0.00222	0.01457	0.00305	0.0148	0.000519576		0.01475	0.06302	0.01483	0.065	0.01457	0.06772	0.0148	0.07543
0.01477	0.06219	0.01485	0.06737	0.01459	0.07093	0.01481	0.07612		0.01477	-0.00099975	0.01485	0.00222	0.01459	0.00309	0.01481	0.00060957		0.01477	0.06319	0.01485	0.06516	0.01459	0.06784	0.01481	0.07551
0.01479	0.06233	0.01486	0.06752	0.01461	0.07109	0.01483	0.07629		0.01479	-0.00103	0.01486	0.00222	0.01461	0.00313	0.01483	0.000703518		0.01479	0.06336	0.01486	0.06531	0.01461	0.06796	0.01483	0.07559
0.0148	0.06247	0.01488	0.06767	0.01462	0.07124	0.01485	0.07646		0.0148	-0.00107	0.01488	0.00222	0.01462	0.00317	0.01485	0.00080207		0.0148	0.06354	0.01488	0.06546	0.01462	0.06807	0.01485	0.07566
0.01482	0.06261	0.0149	0.06783	0.01464	0.0714	0.01486	0.07663		0.01482	-0.0011	0.0149	0.00222	0.01464	0.00321	0.01486	0.000901195		0.01482	0.06371	0.0149	0.0656	0.01464	0.06819	0.01486	0.07573
0.01484	0.06275	0.01491	0.06798	0.01466	0.07156	0.01488	0.0768		0.01484	-0.00114	0.01491	0.00223	0.01466	0.00325	0.01488	0.001		0.01484	0.06389	0.01491	0.06575	0.01466	0.06831	0.01488	0.0758
0.01486	0.06289	0.01493	0.06813	0.01467	0.07172	0.0149	0.07697		0.01486	-0.00117	0.01493	0.00225	0.01467	0.00329	0.0149	0.00111		0.01486	0.06406	0.01493	0.06588	0.01467	0.06843	0.0149	0.07586
0.01487	0.06303	0.01495	0.06828	0.01469	0.07188	0.01492	0.07714		0.01487	-0.00121	0.01495	0.00226	0.01469	0.00333	0.01492	0.00122		0.01487	0.06424	0.01495	0.06602	0.01469	0.06855	0.01492	0.07592
0.01489	0.06317	0.01497	0.06843	0.01471	0.07204	0.01493	0.07731		0.01489	-0.00124	0.01497	0.00228	0.01471	0.00337	0.01493	0.00133		0.01489	0.06441	0.01497	0.06615	0.01471	0.06867	0.01493	0.07598
0.01491	0.06331	0.01498	0.06859	0.01472	0.0722	0.01495	0.07748		0.01491	-0.00127	0.01498	0.00231	0.01472	0.0034	0.01495	0.00144		0.01491	0.06458	0.01498	0.06628	0.01472	0.0688	0.01495	0.07604
0.01492	0.06345	0.015	0.06874	0.01474	0.07236	0.01497	0.07765		0.01492	-0.00131	0.015	0.00233	0.01474	0.00343	0.01497	0.00155		0.01492	0.06475	0.015	0.06641	0.01474	0.06893	0.01497	0.0761
0.01494	0.06359	0.01502	0.06889	0.01476	0.07252	0.01498	0.07782		0.01494	-0.00134	0.01502	0.00236	0.01476	0.00346	0.01498	0.00166		0.01494	0.06493	0.01502	0.06653	0.01476	0.06906	0.01498	0.07616
0.01496	0.06373	0.01503	0.06905	0.01477	0.07267	0.015	0.07799		0.01496	-0.00136	0.01503	0.00239	0.01477	0.00348	0.015	0.00178		0.01496	0.06509	0.01503	0.06666	0.01477	0.06919	0.015	0.07622
0.01497	0.06387	0.01505	0.0692	0.01479	0.07283	0.01502	0.07816		0.01497	-0.00139	0.01505	0.00242	0.01479	0.00351	0.01502	0.00189		0.01497	0.06526	0.01505	0.06678	0.01479	0.06933	0.01502	0.07628
0.01499	0.06401	0.01507	0.06935	0.01481	0.07299	0.01503	0.07833		0.01499	-0.00141	0.01507	0.00245	0.01481	0.00353	0.01503	0.002		0.01499	0.06543	0.01507	0.0669	0.01481	0.06947	0.01503	0.07633
0.01501	0.06415	0.01508	0.0695	0.01482	0.07315	0.01505	0.07851		0.01501	-0.00144	0.01508	0.00249	0.01482	0.00354	0.01505	0.00212		0.01501	0.06559	0.01508	0.06701	0.01482	0.06961	0.01505	0.07639
0.01502	0.0643	0.0151	0.06966	0.01484	0.07331	0.01507	0.07868		0.01502	-0.00146	0.0151	0.00252	0.01484	0.00356	0.01507	0.00223		0.01502	0.06575	0.0151	0.06713	0.01484	0.06976	0.01507	0.07644
0.01504	0.06444	0.01512	0.06981	0.01486	0.07348	0.01508	0.07885		0.01504	-0.00148	0.01512	0.00256	0.01486	0.00357	0.01508	0.00235		0.01504	0.06591	0.01512	0.06725	0.01486	0.0699	0.01508	0.0765
0.01506	0.06458	0.01514	0.06997	0.01487	0.07364	0.0151	0.07902		0.01506	-0.0015	0.01514	0.00259	0.01487	0.00358	0.0151	0.00246		0.01506	0.06608	0.01514	0.06737	0.01487	0.07006	0.0151	0.07655
0.01507	0.06472	0.01515	0.07012	0.01489	0.0738	0.01512	0.07919		0.01507	-0.00151	0.01515	0.00263	0.01489	0.00359	0.01512	0.00258		0.01507	0.06624	0.01515	0.06749	0.01489	0.07021	0.01512	0.07661
0.01509	0.06486	0.01517	0.07027	0.01491	0.07396	0.01514	0.07936		0.01509	-0.00152	0.01517	0.00267	0.01491	0.0036	0.01514	0.00269		0.01509	0.06639	0.01517	0.0676	0.01491	0.07036	0.01514	0.07667
0.01511	0.06501	0.01519	0.07043	0.01492	0.07412	0.01515	0.07953		0.01511	-0.00153	0.01519	0.00271	0.01492	0.0036	0.01515	0.0028		0.01511	0.06654	0.01519	0.06772	0.01492	0.07052	0.01515	0.07673
0.01512	0.06515	0.0152	0.07058	0.01494	0.07428	0.01517	0.0797		0.01512	-0.00154	0.0152	0.00275	0.01494	0.0036	0.01517	0.00291		0.01512	0.06669	0.0152	0.06783	0.01494	0.07068	0.01517	0.07679
0.01514	0.06529	0.01522	0.07074	0.01496	0.07444	0.01519	0.07987		0.01514	-0.00154	0.01522	0.00279	0.01496	0.00359	0.01519	0.00301		0.01514	0.06683	0.01522	0.06795	0.01496	0.07086	0.01519	0.07686
0.01516	0.06543	0.01524	0.07089	0.01497	0.0746	0.0152	0.08004		0.01516	-0.00154	0.01524	0.00283	0.01497	0.00357	0.0152	0.00309		0.01516	0.06698	0.01524	0.06806	0.01497	0.07104	0.0152	0.07695
0.01518	0.06558	0.01525	0.07104	0.01499	0.07477	0.01522	0.08022		0.01518	-0.00154	0.01525	0.00288	0.01499	0.00354	0.01522	0.00315		0.01518	0.06712	0.01525	0.06817	0.01499	0.07122	0.01522	0.07707
0.01519	0.06572	0.01527	0.0712	0.01501	0.07493	0.01524	0.08039		0.01519	-0.00153	0.01527	0.00292	0.01501	0.00352	0.01524	0.0032		0.01519	0.06725	0.01527	0.06828	0.01501	0.07141	0.01524	0.07719
0.01521	0.06586	0.01529	0.07135	0.01502	0.07509	0.01525	0.08056		0.01521	-0.00152	0.01529	0.00297	0.01502	0.00349	0.01525	0.00323		0.01521	0.06739	0.01529	0.06839	0.01502	0.0716	0.01525	0.07733
0.01523	0.06601	0.0153	0.07151	0.01504	0.07525	0.01527	0.08073		0.01523	-0.00151	0.0153	0.00301	0.01504	0.00346	0.01527	0.00325		0.01523	0.06751	0.0153	0.0685	0.01504	0.07179	0.01527	0.07748
0.01524	0.06615	0.01532	0.07166	0.01506	0.07542	0.01529	0.0809		0.01524	-0.00149	0.01532	0.00306	0.01506	0.00343	0.01529	0.00326		0.01524	0.06764	0.01532	0.06861	0.01506	0.07198	0.01529	0.07765
0.01526	0.0663	0.01534	0.07182	0.01507	0.07558	0.0153	0.08108		0.01526	-0.00146	0.01534	0.0031	0.01507	0.0034	0.0153	0.00324		0.01526	0.06776	0.01534	0.06872	0.01507	0.07218	0.0153	0.07784
0.01528	0.06644	0.01536	0.07198	0.01509	0.07574	0.01532	0.08125		0.01528	-0.00143	0.01536	0.00315	0.01509	0.00337	0.01532	0.00319		0.01528	0.06787	0.01536	0.06882	0.01509	0.07237	0.01532	0.07805
0.01529	0.06658	0.01537	0.07213	0.01511	0.0759	0.01534	0.08142		0.01529	-0.0014	0.01537	0.0032	0.01511	0.00333	0.01534	0.00314		0.01529	0.06798	0.01537	0.06893	0.01511	0.07257	0.01534	0.07828
0.01531	0.06673	0.01539	0.07229	0.01512	0.07607	0.01536	0.08159		0.01531	-0.00136	0.01539	0.00325	0.01512	0.00329	0.01536	0.00307		0.01531	0.06809	0.01539	0.06904	0.01512	0.07278	0.01536	0.07852
0.01533	0.06687	0.01541	0.07244	0.01514	0.07623	0.01537	0.08177		0.01533	-0.00132	0.01541	0.0033	0.01514	0.00325	0.01537	0.003		0.01533	0.06819	0.01541	0.06914	0.01514	0.07298	0.01537	0.07877
0.01534	0.06702	0.01542	0.0726	0.01516	0.0764	0.01539	0.08194		0.01534	-0.00128	0.01542	0.00335	0.01516	0.00321	0.01539	0.00291		0.01534	0.06829	0.01542	0.06925	0.01516	0.07319	0.01539	0.07903
0.01536	0.06716	0.01544	0.07275	0.01517	0.07656	0.01541	0.08211		0.01536	-0.00123	0.01544	0.0034	0.01517	0.00317	0.01541	0.00283		0.01536	0.06839	0.01544	0.06935	0.01517	0.0734	0.01541	0.07929
0.01538	0.0673	0.01546	0.07291	0.01519	0.07673	0.01542	0.08229		0.01538	-0.00118	0.01546	0.00346	0.01519	0.00312	0.01542	0.00273		0.01538	0.06849	0.01546	0.06945	0.01519	0.0736	0.01542	0.07956
0.01539	0.06745	0.01547	0.07307	0.01521	0.07689	0.01544	0.08246		0.01539	-0.00114	0.01547	0.00351	0.01521	0.00308	0.01544	0.00264		0.01539	0.06859	0.01547	0.06955	0.01521	0.07381	0.01544	0.07983
0.01541	0.06759	0.01549	0.07322	0.01522	0.07706	0.01546	0.08264		0.01541	-0.0011	0.01549	0.00357	0.01522	0.00304	0.01546	0.00253		0.01541	0.06869	0.01549	0.06966	0.01522	0.07401	0.01546	0.0801
0.01543	0.06774	0.01551	0.07338	0.01524	0.07722	0.01547	0.08281		0.01543	-0.00105	0.01551	0.00362	0.01524	0.00301	0.01547	0.00243		0.01543	0.06879	0.01551	0.06976	0.01524	0.07422	0.01547	0.08038
0.01545	0.06788	0.01553	0.07353	0.01526	0.07739	0.01549	0.08299		0.01545	-0.00101	0.01553	0.00367	0.01526	0.00297	0.01549	0.00232		0.01545	0.06889	0.01553	0.06986	0.01526	0.07442	0.01549	0.08066
0.01546	0.06803	0.01554	0.07369	0.01527	0.07755	0.01551	0.08316		0.01546	-0.000962564	0.01554	0.00373	0.01527	0.00294	0.01551	0.00222		0.01546	0.06899	0.01554	0.06996	0.01527	0.07462	0.01551	0.08095
0.01548	0.06817	0.01556	0.07385	0.01529	0.07772	0.01552	0.08334		0.01548	-0.00091653	0.01556	0.00378	0.01529	0.0029	0.01552	0.00211		0.01548	0.06909	0.01556	0.07007	0.01529	0.07482	0.01552	0.08123
0.0155	0.06832	0.01558	0.074	0.01531	0.07788	0.01554	0.08352		0.0155	-0.000870582	0.01558	0.00384	0.01531	0.00287	0.01554	0.002		0.0155	0.06919	0.01558	0.07017	0.01531	0.07502	0.01554	0.08152
0.01551	0.06846	0.01559	0.07416	0.01532	0.07805	0.01556	0.08369		0.01551	-0.00082601	0.01559	0.00389	0.01532	0.00284	0.01556	0.00189		0.01551	0.06929	0.01559	0.07027	0.01532	0.07521	0.01556	0.08181
0.01553	0.06861	0.01561	0.07432	0.01534	0.07822	0.01558	0.08387		0.01553	-0.00078019	0.01561	0.00394	0.01534	0.00281	0.01558	0.00177		0.01553	0.06939	0.01561	0.07038	0.01534	0.07541	0.01558	0.0821
0.01555	0.06875	0.01563	0.07448	0.01536	0.07838	0.01559	0.08405		0.01555	-0.000733777	0.01563	0.00399	0.01536	0.00279	0.01559	0.00165		0.01555	0.06949	0.01563	0.07048	0.01536	0.0756	0.01559	0.0824
0.01556	0.0689	0.01564	0.07463	0.01537	0.07855	0.01561	0.08423		0.01556	-0.000688029	0.01564	0.00404	0.01537	0.00276	0.01561	0.00152		0.01556	0.06959	0.01564	0.07059	0.01537	0.07579	0.01561	0.0827
0.01558	0.06905	0.01566	0.07479	0.01539	0.07872	0.01563	0.0844		0.01558	-0.000642461	0.01566	0.00409	0.01539	0.00274	0.01563	0.00141		0.01558	0.06969	0.01566	0.0707	0.01539	0.07598	0.01563	0.083
0.0156	0.06919	0.01568	0.07495	0.01541	0.07889	0.01564	0.08458		0.0156	-0.000598935	0.01568	0.00413	0.01541	0.00271	0.01564	0.00129		0.0156	0.06979	0.01568	0.07082	0.01541	0.07618	0.01564	0.08329
0.01561	0.06934	0.0157	0.07511	0.01542	0.07905	0.01566	0.08476		0.01561	-0.000555331	0.0157	0.00417	0.01542	0.00268	0.01566	0.00118		0.01561	0.06989	0.0157	0.07094	0.01542	0.07637	0.01566	0.08358
0.01563	0.06948	0.01571	0.07526	0.01544	0.07922	0.01568	0.08494		0.01563	-0.000514345	0.01571	0.0042	0.01544	0.00266	0.01568	0.00108		0.01563	0.07	0.01571	0.07106	0.01544	0.07656	0.01568	0.08386
0.01565	0.06963	0.01573	0.07542	0.01546	0.07939	0.01569	0.08512		0.01565	-0.0004753	0.01573	0.00423	0.01546	0.00264	0.01569	0.00097298		0.01565	0.07011	0.01573	0.07119	0.01546	0.07675	0.01569	0.08415
0.01566	0.06978	0.01575	0.07558	0.01547	0.07956	0.01571	0.0853		0.01566	-0.000433022	0.01575	0.00425	0.01547	0.00262	0.01571	0.000873311		0.01566	0.07021	0.01575	0.07133	0.01547	0.07694	0.01571	0.08443
0.01568	0.06992	0.01576	0.07574	0.01549	0.07973	0.01573	0.08548		0.01568	-0.000390201	0.01576	0.00425	0.01549	0.0026	0.01573	0.000776248		0.01568	0.07031	0.01576	0.07149	0.01549	0.07712	0.01573	0.0847
0.0157	0.07007	0.01578	0.0759	0.01551	0.0799	0.01574	0.08566		0.0157	-0.000346386	0.01578	0.00424	0.01551	0.00258	0.01574	0.00067951		0.0157	0.07042	0.01578	0.07166	0.01551	0.07731	0.01574	0.08498
0.01572	0.07022	0.0158	0.07606	0.01552	0.08006	0.01576	0.08584		0.01572	-0.000303433	0.0158	0.00423	0.01552	0.00257	0.01576	0.000586596		0.01572	0.07052	0.0158	0.07183	0.01552	0.0775	0.01576	0.08525
0.01573	0.07036	0.01581	0.07621	0.01554	0.08023	0.01578	0.08602		0.01573	-0.000258785	0.01581	0.00421	0.01554	0.00255	0.01578	0.00049786		0.01573	0.07062	0.01581	0.072	0.01554	0.07768	0.01578	0.08552
0.01575	0.07051	0.01583	0.07637	0.01556	0.0804	0.0158	0.0862		0.01575	-0.000213916	0.01583	0.00419	0.01556	0.00254	0.0158	0.00041287		0.01575	0.07072	0.01583	0.07219	0.01556	0.07786	0.0158	0.08579
0.01577	0.07066	0.01585	0.07653	0.01557	0.08057	0.01581	0.08638		0.01577	-0.000172118	0.01585	0.00416	0.01557	0.00253	0.01581	0.000331656		0.01577	0.07083	0.01585	0.07237	0.01557	0.07804	0.01581	0.08605
0.01578	0.0708	0.01586	0.07669	0.01559	0.08074	0.01583	0.08656		0.01578	-0.000130427	0.01586	0.00413	0.01559	0.00252	0.01583	0.000254799		0.01578	0.07093	0.01586	0.07256	0.01559	0.07822	0.01583	0.08631
0.0158	0.07095	0.01588	0.07685	0.01561	0.08091	0.01585	0.08674		0.0158	-9.20558e-05	0.01588	0.0041	0.01561	0.00251	0.01585	0.000177203		0.0158	0.07104	0.01588	0.07275	0.01561	0.0784	0.01585	0.08657
0.01582	0.0711	0.0159	0.07701	0.01562	0.08108	0.01586	0.08693		0.01582	-5.4893e-05	0.0159	0.00407	0.01562	0.0025	0.01586	0.000104094		0.01582	0.07115	0.0159	0.07294	0.01562	0.07858	0.01586	0.08682
0.01583	0.07125	0.01592	0.07717	0.01564	0.08125	0.01588	0.08711		0.01583	-2.2859e-05	0.01592	0.00404	0.01564	0.00249	0.01588	3.68448e-05		0.01583	0.07127	0.01592	0.07313	0.01564	0.07876	0.01588	0.08707
0.01585	0.07139	0.01593	0.07733	0.01566	0.08142	0.0159	0.08729		0.01585	4.74251e-06	0.01593	0.00401	0.01566	0.00248	0.0159	-2.41406e-05		0.01585	0.07139	0.01593	0.07333	0.01566	0.07894	0.0159	0.08732
0.01587	0.07154	0.01595	0.07749	0.01567	0.08159	0.01591	0.08747		0.01587	2.13829e-05	0.01595	0.00398	0.01567	0.00247	0.01591	-8.1279e-05		0.01587	0.07152	0.01595	0.07352	0.01567	0.07912	0.01591	0.08756
0.01588	0.07169	0.01597	0.07765	0.01569	0.08176	0.01593	0.08766		0.01588	3.12881e-05	0.01597	0.00394	0.01569	0.00247	0.01593	-0.000135702		0.01588	0.07166	0.01597	0.07371	0.01569	0.0793	0.01593	0.08779
0.0159	0.07184	0.01598	0.07781	0.01571	0.08194	0.01595	0.08784		0.0159	2.85661e-05	0.01598	0.00391	0.01571	0.00246	0.01595	-0.000184755		0.0159	0.07181	0.01598	0.07391	0.01571	0.07948	0.01595	0.08803
0.01592	0.07198	0.016	0.07798	0.01572	0.08211	0.01596	0.08802		0.01592	2.39348e-05	0.016	0.00387	0.01572	0.00246	0.01596	-0.000226931		0.01592	0.07196	0.016	0.07411	0.01572	0.07965	0.01596	0.08825
0.01593	0.07213	0.01602	0.07814	0.01574	0.08228	0.01598	0.08821		0.01593	1.30731e-05	0.01602	0.00382	0.01574	0.00245	0.01598	-0.000264113		0.01593	0.07212	0.01602	0.07431	0.01574	0.07983	0.01598	0.08847
0.01595	0.07228	0.01603	0.0783	0.01576	0.08245	0.016	0.08839		0.01595	2.69603e-06	0.01603	0.00378	0.01576	0.00245	0.016	-0.000295129		0.01595	0.07228	0.01603	0.07452	0.01576	0.08	0.016	0.08869
0.01597	0.07243	0.01605	0.07846	0.01577	0.08262	0.01602	0.08858		0.01597	-9.91138e-06	0.01605	0.00374	0.01577	0.00246	0.01602	-0.000315707		0.01597	0.07244	0.01605	0.07472	0.01577	0.08016	0.01602	0.08889
0.01599	0.07258	0.01607	0.07862	0.01579	0.08279	0.01603	0.08876		0.01599	-2.52195e-05	0.01607	0.0037	0.01579	0.00247	0.01603	-0.000331349		0.01599	0.0726	0.01607	0.07493	0.01579	0.08033	0.01603	0.08909
0.016	0.07273	0.01609	0.07879	0.01581	0.08297	0.01605	0.08894		0.016	-4.35605e-05	0.01609	0.00365	0.01581	0.00248	0.01605	-0.000340085		0.016	0.07277	0.01609	0.07514	0.01581	0.08049	0.01605	0.08928
0.01602	0.07288	0.0161	0.07895	0.01582	0.08314	0.01607	0.08913		0.01602	-6.30103e-05	0.0161	0.0036	0.01582	0.0025	0.01607	-0.000341194		0.01602	0.07294	0.0161	0.07534	0.01582	0.08064	0.01607	0.08947
0.01604	0.07303	0.01612	0.07911	0.01584	0.08331	0.01608	0.08931		0.01604	-7.93846e-05	0.01612	0.00356	0.01584	0.00251	0.01608	-0.000337189		0.01604	0.0731	0.01612	0.07555	0.01584	0.0808	0.01608	0.08965
0.01605	0.07317	0.01614	0.07927	0.01586	0.08348	0.0161	0.0895		0.01605	-0.000100902	0.01614	0.00351	0.01586	0.00254	0.0161	-0.000324907		0.01605	0.07328	0.01614	0.07576	0.01586	0.08095	0.0161	0.08982
0.01607	0.07332	0.01615	0.07944	0.01587	0.08366	0.01612	0.08968		0.01607	-0.000120933	0.01615	0.00347	0.01587	0.00256	0.01612	-0.000307194		0.01607	0.07345	0.01615	0.07596	0.01587	0.0811	0.01612	0.08999
0.01609	0.07347	0.01617	0.0796	0.01589	0.08383	0.01613	0.08987		0.01609	-0.00014828	0.01617	0.00344	0.01589	0.00259	0.01613	-0.000283506		0.01609	0.07362	0.01617	0.07617	0.01589	0.08124	0.01613	0.09015
0.0161	0.07362	0.01619	0.07976	0.01591	0.084	0.01615	0.09006		0.0161	-0.000179499	0.01619	0.0034	0.01591	0.00261	0.01615	-0.000255782		0.0161	0.0738	0.01619	0.07637	0.01591	0.08139	0.01615	0.09031
0.01612	0.07377	0.0162	0.07993	0.01592	0.08418	0.01617	0.09024		0.01612	-0.000216768	0.0162	0.00336	0.01592	0.00264	0.01617	-0.000221941		0.01612	0.07399	0.0162	0.07657	0.01592	0.08153	0.01617	0.09046
0.01614	0.07393	0.01622	0.08009	0.01594	0.08435	0.01619	0.09043		0.01614	-0.00026307	0.01622	0.00332	0.01594	0.00267	0.01619	-0.000182786		0.01614	0.07419	0.01622	0.07677	0.01594	0.08168	0.01619	0.09061
0.01615	0.07408	0.01624	0.08026	0.01596	0.08452	0.0162	0.09061		0.01615	-0.000316626	0.01624	0.00328	0.01596	0.0027	0.0162	-0.000138149		0.01615	0.07439	0.01624	0.07698	0.01596	0.08182	0.0162	0.09075
0.01617	0.07423	0.01625	0.08042	0.01597	0.0847	0.01622	0.0908		0.01617	-0.000379487	0.01625	0.00324	0.01597	0.00274	0.01622	-8.54983e-05		0.01617	0.07461	0.01625	0.07718	0.01597	0.08196	0.01622	0.09089
0.01619	0.07438	0.01627	0.08059	0.01599	0.08487	0.01624	0.09099		0.01619	-0.000445449	0.01627	0.00321	0.01599	0.00277	0.01624	-3.01309e-05		0.01619	0.07482	0.01627	0.07738	0.01599	0.0821	0.01624	0.09102
0.0162	0.07453	0.01629	0.08075	0.01601	0.08504	0.01625	0.09117		0.0162	-0.000513335	0.01629	0.00317	0.01601	0.00281	0.01625	3.40012e-05		0.0162	0.07504	0.01629	0.07758	0.01601	0.08224	0.01625	0.09114
0.01622	0.07468	0.01631	0.08092	0.01602	0.08522	0.01627	0.09136		0.01622	-0.0005812	0.01631	0.00313	0.01602	0.00285	0.01627	0.00010175		0.01622	0.07526	0.01631	0.07778	0.01602	0.08237	0.01627	0.09126
0.01624	0.07483	0.01632	0.08108	0.01604	0.08539	0.01629	0.09155		0.01624	-0.000647169	0.01632	0.00309	0.01604	0.00289	0.01629	0.000175282		0.01624	0.07548	0.01632	0.07799	0.01604	0.0825	0.01629	0.09137
0.01626	0.07498	0.01634	0.08125	0.01606	0.08557	0.0163	0.09173		0.01626	-0.000713826	0.01634	0.00306	0.01606	0.00293	0.0163	0.000252342		0.01626	0.0757	0.01634	0.07819	0.01606	0.08263	0.0163	0.09148
0.01627	0.07514	0.01636	0.08141	0.01607	0.08574	0.01632	0.09192		0.01627	-0.000779079	0.01636	0.00302	0.01607	0.00297	0.01632	0.000333745		0.01627	0.07592	0.01636	0.07839	0.01607	0.08277	0.01632	0.09159
0.01629	0.07529	0.01637	0.08158	0.01609	0.08592	0.01634	0.09211		0.01629	-0.00084051	0.01637	0.00299	0.01609	0.00301	0.01634	0.000419803		0.01629	0.07613	0.01637	0.07859	0.01609	0.0829	0.01634	0.09169
0.01631	0.07544	0.01639	0.08174	0.01611	0.08609	0.01635	0.09229		0.01631	-0.000900043	0.01639	0.00296	0.01611	0.00305	0.01635	0.00050721		0.01631	0.07634	0.01639	0.07879	0.01611	0.08304	0.01635	0.09179
0.01632	0.07559	0.01641	0.08191	0.01612	0.08627	0.01637	0.09248		0.01632	-0.000957805	0.01641	0.00293	0.01612	0.00309	0.01637	0.000601249		0.01632	0.07655	0.01641	0.07898	0.01612	0.08317	0.01637	0.09188
0.01634	0.07575	0.01642	0.08208	0.01614	0.08644	0.01639	0.09267		0.01634	-0.00101	0.01642	0.00291	0.01614	0.00313	0.01639	0.00069783		0.01634	0.07676	0.01642	0.07917	0.01614	0.08331	0.01639	0.09197
0.01636	0.0759	0.01644	0.08224	0.01616	0.08662	0.01641	0.09285		0.01636	-0.00106	0.01644	0.00288	0.01616	0.00317	0.01641	0.000796821		0.01636	0.07696	0.01644	0.07937	0.01616	0.08345	0.01641	0.09206
0.01637	0.07605	0.01646	0.08241	0.01617	0.08679	0.01642	0.09304		0.01637	-0.00111	0.01646	0.00285	0.01617	0.00321	0.01642	0.000898048		0.01637	0.07717	0.01646	0.07956	0.01617	0.08358	0.01642	0.09214
0.01639	0.07621	0.01648	0.08258	0.01619	0.08697	0.01644	0.09323		0.01639	-0.00116	0.01648	0.00283	0.01619	0.00325	0.01644	0.001		0.01639	0.07737	0.01648	0.07975	0.01619	0.08372	0.01644	0.09223
0.01641	0.07636	0.01649	0.08275	0.01621	0.08714	0.01646	0.09342		0.01641	-0.00121	0.01649	0.0028	0.01621	0.00329	0.01646	0.00111		0.01641	0.07757	0.01649	0.07994	0.01621	0.08385	0.01646	0.09231
0.01642	0.07651	0.01651	0.08291	0.01622	0.08732	0.01647	0.0936		0.01642	-0.00126	0.01651	0.00278	0.01622	0.00333	0.01647	0.00121		0.01642	0.07777	0.01651	0.08013	0.01622	0.08399	0.01647	0.09239
0.01644	0.07667	0.01653	0.08308	0.01624	0.08749	0.01649	0.09379		0.01644	-0.0013	0.01653	0.00276	0.01624	0.00337	0.01649	0.00133		0.01644	0.07797	0.01653	0.08032	0.01624	0.08413	0.01649	0.09247
0.01646	0.07682	0.01654	0.08325	0.01626	0.08767	0.01651	0.09398		0.01646	-0.00135	0.01654	0.00274	0.01626	0.00341	0.01651	0.00144		0.01646	0.07817	0.01654	0.08051	0.01626	0.08426	0.01651	0.09254
0.01647	0.07698	0.01656	0.08342	0.01627	0.08785	0.01652	0.09417		0.01647	-0.00138	0.01656	0.00273	0.01627	0.00345	0.01652	0.00156		0.01647	0.07836	0.01656	0.08069	0.01627	0.0844	0.01652	0.09261
0.01649	0.07713	0.01658	0.08359	0.01629	0.08802	0.01654	0.09436		0.01649	-0.00142	0.01658	0.00271	0.01629	0.00349	0.01654	0.00168		0.01649	0.07856	0.01658	0.08087	0.01629	0.08453	0.01654	0.09268
0.01651	0.07729	0.01659	0.08376	0.01631	0.0882	0.01656	0.09454		0.01651	-0.00146	0.01659	0.0027	0.01631	0.00353	0.01656	0.0018		0.01651	0.07875	0.01659	0.08105	0.01631	0.08467	0.01656	0.09275
0.01653	0.07744	0.01661	0.08392	0.01632	0.08838	0.01657	0.09473		0.01653	-0.00149	0.01661	0.0027	0.01632	0.00357	0.01657	0.00192		0.01653	0.07894	0.01661	0.08123	0.01632	0.08481	0.01657	0.09282
0.01654	0.0776	0.01663	0.08409	0.01634	0.08855	0.01659	0.09492		0.01654	-0.00153	0.01663	0.00269	0.01634	0.00361	0.01659	0.00204		0.01654	0.07913	0.01663	0.0814	0.01634	0.08495	0.01659	0.09288
0.01656	0.07775	0.01665	0.08426	0.01636	0.08873	0.01661	0.09511		0.01656	-0.00156	0.01665	0.00269	0.01636	0.00364	0.01661	0.00216		0.01656	0.07931	0.01665	0.08157	0.01636	0.08509	0.01661	0.09295
0.01658	0.07791	0.01666	0.08443	0.01637	0.08891	0.01663	0.0953		0.01658	-0.00159	0.01666	0.0027	0.01637	0.00368	0.01663	0.00227		0.01658	0.0795	0.01666	0.08173	0.01637	0.08523	0.01663	0.09302
0.01659	0.07807	0.01668	0.0846	0.01639	0.08908	0.01664	0.09549		0.01659	-0.00162	0.01668	0.0027	0.01639	0.00371	0.01664	0.00239		0.01659	0.07968	0.01668	0.0819	0.01639	0.08538	0.01664	0.0931
0.01661	0.07822	0.0167	0.08477	0.01641	0.08926	0.01666	0.09567		0.01661	-0.00165	0.0167	0.00272	0.01641	0.00374	0.01666	0.0025		0.01661	0.07987	0.0167	0.08205	0.01641	0.08553	0.01666	0.09318
0.01663	0.07838	0.01671	0.08494	0.01642	0.08944	0.01668	0.09586		0.01663	-0.00167	0.01671	0.00273	0.01642	0.00376	0.01668	0.00259		0.01663	0.08005	0.01671	0.08221	0.01642	0.08568	0.01668	0.09327
0.01664	0.07853	0.01673	0.08511	0.01644	0.08962	0.01669	0.09605		0.01664	-0.0017	0.01673	0.00274	0.01644	0.00378	0.01669	0.00268		0.01664	0.08023	0.01673	0.08237	0.01644	0.08583	0.01669	0.09337
0.01666	0.07869	0.01675	0.08528	0.01646	0.0898	0.01671	0.09624		0.01666	-0.00172	0.01675	0.00276	0.01646	0.0038	0.01671	0.00277		0.01666	0.08041	0.01675	0.08252	0.01646	0.08599	0.01671	0.09347
0.01668	0.07885	0.01676	0.08545	0.01647	0.08997	0.01673	0.09643		0.01668	-0.00174	0.01676	0.00277	0.01647	0.00382	0.01673	0.00285		0.01668	0.08059	0.01676	0.08268	0.01647	0.08616	0.01673	0.09358
0.01669	0.079	0.01678	0.08562	0.01649	0.09015	0.01674	0.09662		0.01669	-0.00176	0.01678	0.00279	0.01649	0.00384	0.01674	0.00291		0.01669	0.08077	0.01678	0.08283	0.01649	0.08632	0.01674	0.0937
0.01671	0.07916	0.0168	0.08579	0.01651	0.09033	0.01676	0.09681		0.01671	-0.00178	0.0168	0.00282	0.01651	0.00385	0.01676	0.00297		0.01671	0.08094	0.0168	0.08298	0.01651	0.08648	0.01676	0.09384
0.01673	0.07932	0.01681	0.08596	0.01652	0.09051	0.01678	0.097		0.01673	-0.0018	0.01681	0.00284	0.01652	0.00386	0.01678	0.00301		0.01673	0.08111	0.01681	0.08312	0.01652	0.08664	0.01678	0.09398
0.01674	0.07948	0.01683	0.08613	0.01654	0.09069	0.01679	0.09719		0.01674	-0.00181	0.01683	0.00286	0.01654	0.00387	0.01679	0.00305		0.01674	0.08129	0.01683	0.08327	0.01654	0.08681	0.01679	0.09414
0.01676	0.07963	0.01685	0.0863	0.01656	0.09087	0.01681	0.09738		0.01676	-0.00183	0.01685	0.00289	0.01656	0.00388	0.01681	0.00307		0.01676	0.08146	0.01685	0.08342	0.01656	0.08698	0.01681	0.0943
0.01678	0.07979	0.01687	0.08648	0.01657	0.09105	0.01683	0.09757		0.01678	-0.00184	0.01687	0.00292	0.01657	0.00389	0.01683	0.00309		0.01678	0.08163	0.01687	0.08356	0.01657	0.08716	0.01683	0.09447
0.01679	0.07995	0.01688	0.08665	0.01659	0.09122	0.01685	0.09776		0.01679	-0.00185	0.01688	0.00295	0.01659	0.00389	0.01685	0.0031		0.01679	0.0818	0.01688	0.0837	0.01659	0.08733	0.01685	0.09466
0.01681	0.08011	0.0169	0.08682	0.01661	0.0914	0.01686	0.09795		0.01681	-0.00186	0.0169	0.00298	0.01661	0.00389	0.01686	0.00309		0.01681	0.08196	0.0169	0.08384	0.01661	0.08752	0.01686	0.09485
0.01683	0.08027	0.01692	0.08699	0.01662	0.09158	0.01688	0.09814		0.01683	-0.00186	0.01692	0.00301	0.01662	0.00388	0.01688	0.00307		0.01683	0.08213	0.01692	0.08397	0.01662	0.08771	0.01688	0.09506
0.01685	0.08042	0.01693	0.08716	0.01664	0.09176	0.0169	0.09833		0.01685	-0.00186	0.01693	0.00305	0.01664	0.00386	0.0169	0.00304		0.01685	0.08229	0.01693	0.08411	0.01664	0.0879	0.0169	0.09529
0.01686	0.08058	0.01695	0.08733	0.01666	0.09194	0.01691	0.09852		0.01686	-0.00186	0.01695	0.00309	0.01666	0.00384	0.01691	0.00299		0.01686	0.08245	0.01695	0.08424	0.01666	0.08811	0.01691	0.09553
0.01688	0.08074	0.01697	0.0875	0.01667	0.09212	0.01693	0.09871		0.01688	-0.00187	0.01697	0.00313	0.01667	0.00382	0.01693	0.00293		0.01688	0.08261	0.01697	0.08437	0.01667	0.08831	0.01693	0.09578
0.0169	0.0809	0.01698	0.08768	0.01669	0.0923	0.01695	0.0989		0.0169	-0.00186	0.01698	0.00317	0.01669	0.00379	0.01695	0.00286		0.0169	0.08276	0.01698	0.0845	0.01669	0.08851	0.01695	0.09604
0.01691	0.08106	0.017	0.08785	0.01671	0.09249	0.01696	0.09909		0.01691	-0.00186	0.017	0.00322	0.01671	0.00377	0.01696	0.00278		0.01691	0.08292	0.017	0.08463	0.01671	0.08871	0.01696	0.09632
0.01693	0.08122	0.01702	0.08802	0.01672	0.09267	0.01698	0.09928		0.01693	-0.00185	0.01702	0.00326	0.01672	0.00374	0.01698	0.00269		0.01693	0.08307	0.01702	0.08476	0.01672	0.08892	0.01698	0.0966
0.01695	0.08138	0.01704	0.08819	0.01674	0.09285	0.017	0.09948		0.01695	-0.00184	0.01704	0.00331	0.01674	0.00372	0.017	0.0026		0.01695	0.08322	0.01704	0.08489	0.01674	0.08913	0.017	0.09688
0.01696	0.08154	0.01705	0.08837	0.01676	0.09303	0.01701	0.09967		0.01696	-0.00183	0.01705	0.00335	0.01676	0.00368	0.01701	0.0025		0.01696	0.08337	0.01705	0.08501	0.01676	0.08935	0.01701	0.09717
0.01698	0.0817	0.01707	0.08854	0.01677	0.09321	0.01703	0.09986		0.01698	-0.00182	0.01707	0.0034	0.01677	0.00365	0.01703	0.0024		0.01698	0.08351	0.01707	0.08514	0.01677	0.08956	0.01703	0.09746
0.017	0.08186	0.01709	0.08871	0.01679	0.09339	0.01705	0.10005		0.017	-0.0018	0.01709	0.00345	0.01679	0.00361	0.01705	0.00229		0.017	0.08366	0.01709	0.08526	0.01679	0.08978	0.01705	0.09776
0.01701	0.08202	0.0171	0.08889	0.01681	0.09357	0.01707	0.10025		0.01701	-0.00178	0.0171	0.0035	0.01681	0.00358	0.01707	0.00219		0.01701	0.08379	0.0171	0.08539	0.01681	0.09	0.01707	0.09806
0.01703	0.08218	0.01712	0.08906	0.01682	0.09376	0.01708	0.10044		0.01703	-0.00176	0.01712	0.00355	0.01682	0.00355	0.01708	0.00208		0.01703	0.08393	0.01712	0.08551	0.01682	0.09021	0.01708	0.09836
0.01705	0.08234	0.01714	0.08923	0.01684	0.09394	0.0171	0.10064		0.01705	-0.00173	0.01714	0.0036	0.01684	0.00351	0.0171	0.00198		0.01705	0.08407	0.01714	0.08563	0.01684	0.09043	0.0171	0.09866
0.01706	0.0825	0.01715	0.08941	0.01686	0.09412	0.01712	0.10083		0.01706	-0.00171	0.01715	0.00365	0.01686	0.00348	0.01712	0.00187		0.01706	0.0842	0.01715	0.08576	0.01686	0.09064	0.01712	0.09896
0.01708	0.08266	0.01717	0.08958	0.01687	0.09431	0.01713	0.10102		0.01708	-0.00168	0.01717	0.0037	0.01687	0.00345	0.01713	0.00177		0.01708	0.08433	0.01717	0.08588	0.01687	0.09085	0.01713	0.09925
0.0171	0.08282	0.01719	0.08975	0.01689	0.09449	0.01715	0.10122		0.0171	-0.00164	0.01719	0.00375	0.01689	0.00342	0.01715	0.00167		0.0171	0.08446	0.01719	0.086	0.01689	0.09107	0.01715	0.09955
0.01712	0.08298	0.0172	0.08993	0.01691	0.09467	0.01717	0.10141		0.01712	-0.00161	0.0172	0.00381	0.01691	0.00339	0.01717	0.00157		0.01712	0.08459	0.0172	0.08612	0.01691	0.09129	0.01717	0.09985
0.01713	0.08314	0.01722	0.0901	0.01692	0.09486	0.01718	0.10161		0.01713	-0.00158	0.01722	0.00386	0.01692	0.00336	0.01718	0.00147		0.01713	0.08472	0.01722	0.08624	0.01692	0.0915	0.01718	0.10014
0.01715	0.0833	0.01724	0.09027	0.01694	0.09504	0.0172	0.10181		0.01715	-0.00154	0.01724	0.00392	0.01694	0.00333	0.0172	0.00137		0.01715	0.08484	0.01724	0.08635	0.01694	0.09171	0.0172	0.10044
0.01717	0.08346	0.01726	0.09045	0.01696	0.09522	0.01722	0.102		0.01717	-0.0015	0.01726	0.00398	0.01696	0.0033	0.01722	0.00127		0.01717	0.08496	0.01726	0.08647	0.01696	0.09192	0.01722	0.10073
0.01718	0.08362	0.01727	0.09062	0.01697	0.09541	0.01723	0.1022		0.01718	-0.00147	0.01727	0.00403	0.01697	0.00327	0.01723	0.00118		0.01718	0.08509	0.01727	0.08659	0.01697	0.09213	0.01723	0.10102
0.0172	0.08378	0.01729	0.0908	0.01699	0.09559	0.01725	0.1024		0.0172	-0.00143	0.01729	0.00409	0.01699	0.00325	0.01725	0.00109		0.0172	0.08521	0.01729	0.08671	0.01699	0.09235	0.01725	0.10131
0.01722	0.08394	0.01731	0.09097	0.01701	0.09578	0.01727	0.10259		0.01722	-0.00139	0.01731	0.00414	0.01701	0.00322	0.01727	0.000996269		0.01722	0.08533	0.01731	0.08683	0.01701	0.09255	0.01727	0.1016
0.01723	0.0841	0.01732	0.09115	0.01702	0.09596	0.01729	0.10279		0.01723	-0.00135	0.01732	0.0042	0.01702	0.0032	0.01729	0.000909035		0.01723	0.08545	0.01732	0.08695	0.01702	0.09276	0.01729	0.10188
0.01725	0.08427	0.01734	0.09132	0.01704	0.09615	0.0173	0.10299		0.01725	-0.00131	0.01734	0.00425	0.01704	0.00317	0.0173	0.000820465		0.01725	0.08558	0.01734	0.08707	0.01704	0.09297	0.0173	0.10217
0.01727	0.08443	0.01736	0.09149	0.01706	0.09633	0.01732	0.10318		0.01727	-0.00127	0.01736	0.00431	0.01706	0.00315	0.01732	0.000730747		0.01727	0.0857	0.01736	0.08719	0.01706	0.09318	0.01732	0.10245
0.01728	0.08459	0.01737	0.09167	0.01707	0.09652	0.01734	0.10338		0.01728	-0.00123	0.01737	0.00436	0.01707	0.00313	0.01734	0.000643347		0.01728	0.08582	0.01737	0.08731	0.01707	0.09338	0.01734	0.10274
0.0173	0.08475	0.01739	0.09184	0.01709	0.0967	0.01735	0.10358		0.0173	-0.00119	0.01739	0.00442	0.01709	0.00312	0.01735	0.000556604		0.0173	0.08594	0.01739	0.08743	0.01709	0.09359	0.01735	0.10302
0.01732	0.08491	0.01741	0.09202	0.01711	0.09689	0.01737	0.10378		0.01732	-0.00115	0.01741	0.00447	0.01711	0.0031	0.01737	0.00047415		0.01732	0.08606	0.01741	0.08755	0.01711	0.09379	0.01737	0.10331
0.01733	0.08507	0.01743	0.0922	0.01712	0.09707	0.01739	0.10398		0.01733	-0.00111	0.01743	0.00452	0.01712	0.00308	0.01739	0.000396685		0.01733	0.08619	0.01743	0.08768	0.01712	0.09399	0.01739	0.10358
0.01735	0.08524	0.01744	0.09237	0.01714	0.09726	0.0174	0.10418		0.01735	-0.00109	0.01744	0.00456	0.01714	0.00307	0.0174	0.000322821		0.01735	0.08632	0.01744	0.08781	0.01714	0.09419	0.0174	0.10385
0.01737	0.0854	0.01746	0.09255	0.01716	0.09745	0.01742	0.10438		0.01737	-0.00106	0.01746	0.0046	0.01716	0.00305	0.01742	0.000253802		0.01737	0.08646	0.01746	0.08795	0.01716	0.0944	0.01742	0.10412
0.01739	0.08556	0.01748	0.09272	0.01717	0.09763	0.01744	0.10458		0.01739	-0.00105	0.01748	0.00463	0.01717	0.00303	0.01744	0.000191136		0.01739	0.08661	0.01748	0.0881	0.01717	0.0946	0.01744	0.10438
0.0174	0.08572	0.01749	0.0929	0.01719	0.09782	0.01745	0.10478		0.0174	-0.00104	0.01749	0.00465	0.01719	0.00302	0.01745	0.000132729		0.0174	0.08676	0.01749	0.08825	0.01719	0.0948	0.01745	0.10464
0.01742	0.08589	0.01751	0.09307	0.01721	0.09801	0.01747	0.10498		0.01742	-0.00103	0.01751	0.00466	0.01721	0.00301	0.01747	8.34788e-05		0.01742	0.08692	0.01751	0.08841	0.01721	0.095	0.01747	0.10489
0.01744	0.08605	0.01753	0.09325	0.01722	0.09819	0.01749	0.10518		0.01744	-0.00102	0.01753	0.00468	0.01722	0.003	0.01749	3.94272e-05		0.01744	0.08707	0.01753	0.08857	0.01722	0.0952	0.01749	0.10514
0.01745	0.08621	0.01754	0.09343	0.01724	0.09838	0.01751	0.10538		0.01745	-0.00101	0.01754	0.00469	0.01724	0.00299	0.01751	1.44144e-06		0.01745	0.08722	0.01754	0.08874	0.01724	0.0954	0.01751	0.10538
0.01747	0.08638	0.01756	0.0936	0.01726	0.09857	0.01752	0.10558		0.01747	-0.000995624	0.01756	0.00469	0.01726	0.00298	0.01752	-3.2455e-05		0.01747	0.08737	0.01756	0.08891	0.01726	0.09559	0.01752	0.10561
0.01749	0.08654	0.01758	0.09378	0.01727	0.09876	0.01754	0.10578		0.01749	-0.00097881	0.01758	0.00469	0.01727	0.00298	0.01754	-5.92949e-05		0.01749	0.08752	0.01758	0.08909	0.01727	0.09578	0.01754	0.10584
0.0175	0.0867	0.01759	0.09396	0.01729	0.09895	0.01756	0.10598		0.0175	-0.0009624	0.01759	0.00468	0.01729	0.00297	0.01756	-8.12011e-05		0.0175	0.08767	0.01759	0.08927	0.01729	0.09597	0.01756	0.10606
0.01752	0.08687	0.01761	0.09413	0.01731	0.09913	0.01757	0.10618		0.01752	-0.000948849	0.01761	0.00468	0.01731	0.00297	0.01757	-9.80392e-05		0.01752	0.08782	0.01761	0.08946	0.01731	0.09616	0.01757	0.10628
0.01754	0.08703	0.01763	0.09431	0.01732	0.09932	0.01759	0.10638		0.01754	-0.000934057	0.01763	0.00466	0.01732	0.00297	0.01759	-0.000111484		0.01754	0.08796	0.01763	0.08965	0.01732	0.09635	0.01759	0.10649
0.01755	0.08719	0.01765	0.09449	0.01734	0.09951	0.01761	0.10658		0.01755	-0.000922963	0.01765	0.00465	0.01734	0.00297	0.01761	-0.000122675		0.01755	0.08812	0.01765	0.08984	0.01734	0.09654	0.01761	0.10671
0.01757	0.08736	0.01766	0.09467	0.01736	0.0997	0.01762	0.10679		0.01757	-0.000916601	0.01766	0.00463	0.01736	0.00296	0.01762	-0.000128205		0.01757	0.08827	0.01766	0.09003	0.01736	0.09674	0.01762	0.10691
0.01759	0.08752	0.01768	0.09484	0.01737	0.09989	0.01764	0.10699		0.01759	-0.000908652	0.01768	0.00461	0.01737	0.00295	0.01764	-0.000131018		0.01759	0.08843	0.01768	0.09023	0.01737	0.09694	0.01764	0.10712
0.0176	0.08769	0.0177	0.09502	0.01739	0.10008	0.01766	0.10719		0.0176	-0.000901363	0.0177	0.00459	0.01739	0.00295	0.01766	-0.000131076		0.0176	0.08859	0.0177	0.09043	0.01739	0.09713	0.01766	0.10732
0.01762	0.08785	0.01771	0.0952	0.01741	0.10027	0.01767	0.10739		0.01762	-0.000893653	0.01771	0.00456	0.01741	0.00295	0.01767	-0.00012697		0.01762	0.08874	0.01771	0.09064	0.01741	0.09732	0.01767	0.10752
0.01764	0.08802	0.01773	0.09538	0.01742	0.10046	0.01769	0.1076		0.01764	-0.000886921	0.01773	0.00453	0.01742	0.00295	0.01769	-0.000115746		0.01764	0.0889	0.01773	0.09085	0.01742	0.09751	0.01769	0.10771
0.01766	0.08818	0.01775	0.09556	0.01744	0.10065	0.01771	0.1078		0.01766	-0.000882464	0.01775	0.00449	0.01744	0.00295	0.01771	-0.000102772		0.01766	0.08906	0.01775	0.09107	0.01744	0.09769	0.01771	0.1079
0.01767	0.08835	0.01776	0.09574	0.01746	0.10083	0.01773	0.108		0.01767	-0.00087713	0.01776	0.00444	0.01746	0.00296	0.01773	-8.22056e-05		0.01767	0.08922	0.01776	0.09129	0.01746	0.09787	0.01773	0.10808
0.01769	0.08851	0.01778	0.09592	0.01747	0.10102	0.01774	0.1082		0.01769	-0.000871479	0.01778	0.0044	0.01747	0.00297	0.01774	-5.75503e-05		0.01769	0.08938	0.01778	0.09152	0.01747	0.09805	0.01774	0.10826
0.01771	0.08868	0.0178	0.0961	0.01749	0.10122	0.01776	0.10841		0.01771	-0.000870729	0.0178	0.00435	0.01749	0.00299	0.01776	-2.45049e-05		0.01771	0.08955	0.0178	0.09174	0.01749	0.09823	0.01776	0.10843
0.01772	0.08884	0.01782	0.09627	0.01751	0.10141	0.01778	0.10861		0.01772	-0.000865272	0.01782	0.00431	0.01751	0.003	0.01778	1.67469e-05		0.01772	0.08971	0.01782	0.09197	0.01751	0.0984	0.01778	0.10859
0.01774	0.08901	0.01783	0.09645	0.01752	0.1016	0.01779	0.10881		0.01774	-0.000859785	0.01783	0.00426	0.01752	0.00302	0.01779	6.26233e-05		0.01774	0.08987	0.01783	0.09219	0.01752	0.09857	0.01779	0.10875
0.01776	0.08917	0.01785	0.09663	0.01754	0.10179	0.01781	0.10902		0.01776	-0.000853941	0.01785	0.00422	0.01754	0.00304	0.01781	0.000113056		0.01776	0.09003	0.01785	0.09242	0.01754	0.09874	0.01781	0.10891
0.01777	0.08934	0.01787	0.09681	0.01756	0.10198	0.01783	0.10922		0.01777	-0.000846362	0.01787	0.00418	0.01756	0.00306	0.01783	0.000170418		0.01777	0.09018	0.01787	0.09264	0.01756	0.09891	0.01783	0.10905
0.01779	0.0895	0.01788	0.097	0.01757	0.10217	0.01784	0.10943		0.01779	-0.000835814	0.01788	0.00413	0.01757	0.00309	0.01784	0.00023651		0.01779	0.09034	0.01788	0.09286	0.01757	0.09908	0.01784	0.10919
0.01781	0.08967	0.0179	0.09718	0.01759	0.10236	0.01786	0.10963		0.01781	-0.000824952	0.0179	0.00409	0.01759	0.00311	0.01786	0.000305859		0.01781	0.0905	0.0179	0.09309	0.01759	0.09925	0.01786	0.10932
0.01782	0.08984	0.01792	0.09736	0.01761	0.10255	0.01788	0.10984		0.01782	-0.000813491	0.01792	0.00405	0.01761	0.00313	0.01788	0.000381819		0.01782	0.09065	0.01792	0.09331	0.01761	0.09942	0.01788	0.10945
0.01784	0.09	0.01793	0.09754	0.01762	0.10274	0.01789	0.11004		0.01784	-0.000802787	0.01793	0.00401	0.01762	0.00316	0.01789	0.000462179		0.01784	0.09081	0.01793	0.09353	0.01762	0.09959	0.01789	0.10958
0.01786	0.09017	0.01795	0.09772	0.01764	0.10293	0.01791	0.11024		0.01786	-0.000791371	0.01795	0.00396	0.01764	0.00318	0.01791	0.000545999		0.01786	0.09096	0.01795	0.09376	0.01764	0.09975	0.01791	0.1097
0.01787	0.09034	0.01797	0.0979	0.01766	0.10313	0.01793	0.11045		0.01787	-0.000784553	0.01797	0.00392	0.01766	0.00321	0.01793	0.000637466		0.01787	0.09112	0.01797	0.09398	0.01766	0.09992	0.01793	0.10981
0.01789	0.0905	0.01799	0.09808	0.01767	0.10332	0.01795	0.11065		0.01789	-0.000788731	0.01799	0.00388	0.01767	0.00323	0.01795	0.000736976		0.01789	0.09129	0.01799	0.0942	0.01767	0.10009	0.01795	0.10992
0.01791	0.09067	0.018	0.09826	0.01769	0.10351	0.01796	0.11086		0.01791	-0.00080208	0.018	0.00384	0.01769	0.00326	0.01796	0.000840898		0.01791	0.09147	0.018	0.09442	0.01769	0.10025	0.01796	0.11002
0.01793	0.09084	0.01802	0.09845	0.01771	0.1037	0.01798	0.11106		0.01793	-0.00081971	0.01802	0.00381	0.01771	0.00329	0.01798	0.000947416		0.01793	0.09166	0.01802	0.09464	0.01771	0.10041	0.01798	0.11012
0.01794	0.091	0.01804	0.09863	0.01772	0.10389	0.018	0.11127		0.01794	-0.000843087	0.01804	0.00377	0.01772	0.00332	0.018	0.00106		0.01794	0.09185	0.01804	0.09486	0.01772	0.10057	0.018	0.11021
0.01796	0.09117	0.01805	0.09881	0.01774	0.10409	0.01801	0.11147		0.01796	-0.000866077	0.01805	0.00374	0.01774	0.00335	0.01801	0.00117		0.01796	0.09204	0.01805	0.09508	0.01774	0.10074	0.01801	0.11031
0.01798	0.09134	0.01807	0.09899	0.01776	0.10428	0.01803	0.11168		0.01798	-0.000889757	0.01807	0.0037	0.01776	0.00338	0.01803	0.00128		0.01798	0.09223	0.01807	0.0953	0.01776	0.1009	0.01803	0.1104
0.01799	0.09151	0.01809	0.09918	0.01777	0.10447	0.01805	0.11188		0.01799	-0.000916893	0.01809	0.00367	0.01777	0.00341	0.01805	0.0014		0.01799	0.09242	0.01809	0.09551	0.01777	0.10107	0.01805	0.11049
0.01801	0.09168	0.0181	0.09936	0.01779	0.10467	0.01806	0.11209		0.01801	-0.000957685	0.0181	0.00364	0.01779	0.00344	0.01806	0.00151		0.01801	0.09263	0.0181	0.09572	0.01779	0.10123	0.01806	0.11058
0.01803	0.09184	0.01812	0.09954	0.01781	0.10486	0.01808	0.11229		0.01803	-0.00101	0.01812	0.00361	0.01781	0.00347	0.01808	0.00163		0.01803	0.09285	0.01812	0.09594	0.01781	0.10139	0.01808	0.11066
0.01804	0.09201	0.01814	0.09973	0.01782	0.10505	0.0181	0.1125		0.01804	-0.00106	0.01814	0.00358	0.01782	0.0035	0.0181	0.00175		0.01804	0.09307	0.01814	0.09614	0.01782	0.10155	0.0181	0.11075
0.01806	0.09218	0.01815	0.09991	0.01784	0.10525	0.01811	0.11271		0.01806	-0.00112	0.01815	0.00356	0.01784	0.00354	0.01811	0.00186		0.01806	0.0933	0.01815	0.09635	0.01784	0.10171	0.01811	0.11084
0.01808	0.09235	0.01817	0.1001	0.01786	0.10544	0.01813	0.11291		0.01808	-0.00117	0.01817	0.00353	0.01786	0.00357	0.01813	0.00198		0.01808	0.09352	0.01817	0.09656	0.01786	0.10187	0.01813	0.11093
0.01809	0.09252	0.01819	0.10028	0.01787	0.10563	0.01815	0.11312		0.01809	-0.00122	0.01819	0.00351	0.01787	0.00361	0.01815	0.0021		0.01809	0.09374	0.01819	0.09677	0.01787	0.10202	0.01815	0.11102
0.01811	0.09269	0.01821	0.10046	0.01789	0.10583	0.01817	0.11332		0.01811	-0.00127	0.01821	0.00349	0.01789	0.00365	0.01817	0.00221		0.01811	0.09395	0.01821	0.09697	0.01789	0.10218	0.01817	0.11111
0.01813	0.09286	0.01822	0.10065	0.01791	0.10602	0.01818	0.11353		0.01813	-0.00131	0.01822	0.00347	0.01791	0.00369	0.01818	0.00232		0.01813	0.09417	0.01822	0.09717	0.01791	0.10234	0.01818	0.11121
0.01814	0.09303	0.01824	0.10083	0.01792	0.10622	0.0182	0.11373		0.01814	-0.00136	0.01824	0.00346	0.01792	0.00373	0.0182	0.00242		0.01814	0.09438	0.01824	0.09738	0.01792	0.10249	0.0182	0.11131
0.01816	0.0932	0.01826	0.10102	0.01794	0.10641	0.01822	0.11394		0.01816	-0.0014	0.01826	0.00344	0.01794	0.00376	0.01822	0.00253		0.01816	0.0946	0.01826	0.09758	0.01794	0.10265	0.01822	0.11141
0.01818	0.09337	0.01827	0.1012	0.01796	0.1066	0.01823	0.11415		0.01818	-0.00145	0.01827	0.00342	0.01796	0.0038	0.01823	0.00262		0.01818	0.09481	0.01827	0.09779	0.01796	0.10281	0.01823	0.11153
0.0182	0.09354	0.01829	0.10139	0.01797	0.1068	0.01825	0.11435		0.0182	-0.00149	0.01829	0.0034	0.01797	0.00383	0.01825	0.00271		0.0182	0.09502	0.01829	0.09799	0.01797	0.10297	0.01825	0.11164
0.01821	0.09371	0.01831	0.10157	0.01799	0.10699	0.01827	0.11456		0.01821	-0.00153	0.01831	0.00338	0.01799	0.00387	0.01827	0.00279		0.01821	0.09523	0.01831	0.09819	0.01799	0.10313	0.01827	0.11177
0.01823	0.09388	0.01832	0.10176	0.01801	0.10719	0.01828	0.11477		0.01823	-0.00157	0.01832	0.00337	0.01801	0.0039	0.01828	0.00287		0.01823	0.09544	0.01832	0.09839	0.01801	0.10329	0.01828	0.1119
0.01825	0.09405	0.01834	0.10195	0.01802	0.10738	0.0183	0.11497		0.01825	-0.0016	0.01834	0.00336	0.01802	0.00393	0.0183	0.00293		0.01825	0.09565	0.01834	0.09859	0.01802	0.10346	0.0183	0.11204
0.01826	0.09422	0.01836	0.10213	0.01804	0.10758	0.01832	0.11518		0.01826	-0.00164	0.01836	0.00335	0.01804	0.00395	0.01832	0.00298		0.01826	0.09586	0.01836	0.09878	0.01804	0.10363	0.01832	0.1122
0.01828	0.09439	0.01838	0.10232	0.01806	0.10777	0.01833	0.11539		0.01828	-0.00168	0.01838	0.00335	0.01806	0.00398	0.01833	0.00302		0.01828	0.09607	0.01838	0.09897	0.01806	0.1038	0.01833	0.11237
0.0183	0.09456	0.01839	0.10251	0.01807	0.10797	0.01835	0.11559		0.0183	-0.00172	0.01839	0.00334	0.01807	0.004	0.01835	0.00304		0.0183	0.09628	0.01839	0.09917	0.01807	0.10397	0.01835	0.11255
0.01831	0.09473	0.01841	0.10269	0.01809	0.10817	0.01837	0.1158		0.01831	-0.00174	0.01841	0.00333	0.01809	0.00403	0.01837	0.00306		0.01831	0.09648	0.01841	0.09936	0.01809	0.10414	0.01837	0.11274
0.01833	0.09491	0.01843	0.10288	0.01811	0.10836	0.01839	0.11601		0.01833	-0.00177	0.01843	0.00333	0.01811	0.00405	0.01839	0.00307		0.01833	0.09668	0.01843	0.09955	0.01811	0.10431	0.01839	0.11294
0.01835	0.09508	0.01844	0.10307	0.01812	0.10856	0.0184	0.11622		0.01835	-0.00179	0.01844	0.00334	0.01812	0.00407	0.0184	0.00307		0.01835	0.09687	0.01844	0.09973	0.01812	0.10448	0.0184	0.11315
0.01836	0.09525	0.01846	0.10325	0.01814	0.10875	0.01842	0.11642		0.01836	-0.00182	0.01846	0.00334	0.01814	0.0041	0.01842	0.00305		0.01836	0.09707	0.01846	0.09991	0.01814	0.10466	0.01842	0.11337
0.01838	0.09542	0.01848	0.10344	0.01816	0.10895	0.01844	0.11663		0.01838	-0.00184	0.01848	0.00335	0.01816	0.00412	0.01844	0.00303		0.01838	0.09726	0.01848	0.10009	0.01816	0.10483	0.01844	0.1136
0.0184	0.09559	0.01849	0.10363	0.01817	0.10915	0.01845	0.11684		0.0184	-0.00186	0.01849	0.00336	0.01817	0.00414	0.01845	0.003		0.0184	0.09746	0.01849	0.10027	0.01817	0.10501	0.01845	0.11384
0.01841	0.09577	0.01851	0.10382	0.01819	0.10934	0.01847	0.11705		0.01841	-0.00189	0.01851	0.00337	0.01819	0.00415	0.01847	0.00297		0.01841	0.09765	0.01851	0.10045	0.01819	0.10519	0.01847	0.11408
0.01843	0.09594	0.01853	0.104	0.01821	0.10954	0.01849	0.11726		0.01843	-0.00191	0.01853	0.00338	0.01821	0.00417	0.01849	0.00293		0.01843	0.09785	0.01853	0.10062	0.01821	0.10537	0.01849	0.11433
0.01845	0.09611	0.01854	0.10419	0.01822	0.10974	0.0185	0.11747		0.01845	-0.00193	0.01854	0.0034	0.01822	0.00418	0.0185	0.00288		0.01845	0.09804	0.01854	0.10079	0.01822	0.10556	0.0185	0.11459
0.01846	0.09628	0.01856	0.10438	0.01824	0.10994	0.01852	0.11768		0.01846	-0.00195	0.01856	0.00342	0.01824	0.00419	0.01852	0.00282		0.01846	0.09823	0.01856	0.10096	0.01824	0.10574	0.01852	0.11486
0.01848	0.09646	0.01858	0.10457	0.01826	0.11013	0.01854	0.11789		0.01848	-0.00196	0.01858	0.00344	0.01826	0.0042	0.01854	0.00275		0.01848	0.09842	0.01858	0.10113	0.01826	0.10593	0.01854	0.11513
0.0185	0.09663	0.0186	0.10476	0.01827	0.11033	0.01855	0.1181		0.0185	-0.00197	0.0186	0.00346	0.01827	0.00421	0.01855	0.00267		0.0185	0.0986	0.0186	0.1013	0.01827	0.10612	0.01855	0.11543
0.01852	0.0968	0.01861	0.10494	0.01829	0.11053	0.01857	0.11831		0.01852	-0.00198	0.01861	0.00348	0.01829	0.00421	0.01857	0.00256		0.01852	0.09879	0.01861	0.10146	0.01829	0.10632	0.01857	0.11574
0.01853	0.09698	0.01863	0.10513	0.01831	0.11073	0.01859	0.11852		0.01853	-0.00199	0.01863	0.00351	0.01831	0.0042	0.01859	0.00245		0.01853	0.09896	0.01863	0.10162	0.01831	0.10652	0.01859	0.11606
0.01855	0.09715	0.01865	0.10532	0.01832	0.11092	0.01861	0.11873		0.01855	-0.002	0.01865	0.00354	0.01832	0.00419	0.01861	0.00233		0.01855	0.09915	0.01865	0.10178	0.01832	0.10673	0.01861	0.11639
0.01857	0.09733	0.01866	0.10551	0.01834	0.11112	0.01862	0.11894		0.01857	-0.00201	0.01866	0.00357	0.01834	0.00417	0.01862	0.00221		0.01857	0.09934	0.01866	0.10194	0.01834	0.10695	0.01862	0.11673
0.01858	0.0975	0.01868	0.1057	0.01836	0.11132	0.01864	0.11915		0.01858	-0.00203	0.01868	0.0036	0.01836	0.00415	0.01864	0.00209		0.01858	0.09953	0.01868	0.1021	0.01836	0.10717	0.01864	0.11706
0.0186	0.09767	0.0187	0.10589	0.01837	0.11152	0.01866	0.11936		0.0186	-0.00205	0.0187	0.00364	0.01837	0.00413	0.01866	0.00197		0.0186	0.09973	0.0187	0.10225	0.01837	0.10739	0.01866	0.11739
0.01862	0.09785	0.01871	0.10608	0.01839	0.11172	0.01867	0.11957		0.01862	-0.00208	0.01871	0.00367	0.01839	0.00411	0.01867	0.00185		0.01862	0.09993	0.01871	0.10241	0.01839	0.10761	0.01867	0.11772
0.01863	0.09802	0.01873	0.10627	0.01841	0.11192	0.01869	0.11979		0.01863	-0.00211	0.01873	0.00371	0.01841	0.00408	0.01869	0.00174		0.01863	0.10013	0.01873	0.10256	0.01841	0.10783	0.01869	0.11805
0.01865	0.0982	0.01875	0.10646	0.01842	0.11212	0.01871	0.12		0.01865	-0.00213	0.01875	0.00375	0.01842	0.00406	0.01871	0.00163		0.01865	0.10033	0.01875	0.10271	0.01842	0.10806	0.01871	0.11837
0.01867	0.09837	0.01877	0.10665	0.01844	0.11232	0.01872	0.12021		0.01867	-0.00215	0.01877	0.00379	0.01844	0.00404	0.01872	0.00152		0.01867	0.10052	0.01877	0.10286	0.01844	0.10828	0.01872	0.11869
0.01868	0.09855	0.01878	0.10684	0.01846	0.11252	0.01874	0.12042		0.01868	-0.00216	0.01878	0.00383	0.01846	0.00401	0.01874	0.00141		0.01868	0.10071	0.01878	0.10301	0.01846	0.10851	0.01874	0.11901
0.0187	0.09872	0.0188	0.10703	0.01847	0.11272	0.01876	0.12064		0.0187	-0.00218	0.0188	0.00387	0.01847	0.00398	0.01876	0.0013		0.0187	0.1009	0.0188	0.10316	0.01847	0.10874	0.01876	0.11933
0.01872	0.0989	0.01882	0.10722	0.01849	0.11292	0.01877	0.12085		0.01872	-0.00219	0.01882	0.00391	0.01849	0.00395	0.01877	0.0012		0.01872	0.10109	0.01882	0.10331	0.01849	0.10897	0.01877	0.11965
0.01873	0.09908	0.01883	0.10741	0.01851	0.11312	0.01879	0.12106		0.01873	-0.0022	0.01883	0.00395	0.01851	0.00392	0.01879	0.0011		0.01873	0.10128	0.01883	0.10346	0.01851	0.1092	0.01879	0.11997
0.01875	0.09925	0.01885	0.1076	0.01852	0.11332	0.01881	0.12128		0.01875	-0.00221	0.01885	0.00399	0.01852	0.00389	0.01881	0.000997923		0.01875	0.10146	0.01885	0.10361	0.01852	0.10943	0.01881	0.12028
0.01877	0.09943	0.01887	0.10779	0.01854	0.11352	0.01883	0.12149		0.01877	-0.00222	0.01887	0.00404	0.01854	0.00386	0.01883	0.000900528		0.01877	0.10165	0.01887	0.10375	0.01854	0.10966	0.01883	0.12059
0.01879	0.0996	0.01888	0.10798	0.01856	0.11372	0.01884	0.12171		0.01879	-0.00223	0.01888	0.00408	0.01856	0.00383	0.01884	0.000806149		0.01879	0.10183	0.01888	0.1039	0.01856	0.10989	0.01884	0.1209
0.0188	0.09978	0.0189	0.10817	0.01857	0.11392	0.01886	0.12192		0.0188	-0.00223	0.0189	0.00413	0.01857	0.00381	0.01886	0.000712259		0.0188	0.10201	0.0189	0.10405	0.01857	0.11012	0.01886	0.12121
0.01882	0.09996	0.01892	0.10836	0.01859	0.11412	0.01888	0.12214		0.01882	-0.00223	0.01892	0.00417	0.01859	0.00378	0.01888	0.000620414		0.01882	0.10219	0.01892	0.10419	0.01859	0.11035	0.01888	0.12152
0.01884	0.10013	0.01894	0.10855	0.01861	0.11433	0.01889	0.12235		0.01884	-0.00223	0.01894	0.00422	0.01861	0.00375	0.01889	0.000530205		0.01884	0.10236	0.01894	0.10433	0.01861	0.11058	0.01889	0.12182
0.01885	0.10031	0.01895	0.10875	0.01862	0.11453	0.01891	0.12257		0.01885	-0.00222	0.01895	0.00427	0.01862	0.00373	0.01891	0.000443843		0.01885	0.10253	0.01895	0.10448	0.01862	0.1108	0.01891	0.12213
0.01887	0.10049	0.01897	0.10894	0.01864	0.11473	0.01893	0.12279		0.01887	-0.00221	0.01897	0.00432	0.01864	0.0037	0.01893	0.000361616		0.01887	0.1027	0.01897	0.10462	0.01864	0.11103	0.01893	0.12242
0.01889	0.10066	0.01899	0.10913	0.01866	0.11493	0.01894	0.123		0.01889	-0.0022	0.01899	0.00437	0.01866	0.00368	0.01894	0.000281932		0.01889	0.10286	0.01899	0.10476	0.01866	0.11125	0.01894	0.12272
0.0189	0.10084	0.019	0.10932	0.01867	0.11514	0.01896	0.12322		0.0189	-0.00219	0.019	0.00442	0.01867	0.00366	0.01896	0.000205337		0.0189	0.10303	0.019	0.1049	0.01867	0.11148	0.01896	0.12301
0.01892	0.10102	0.01902	0.10951	0.01869	0.11534	0.01898	0.12344		0.01892	-0.00217	0.01902	0.00447	0.01869	0.00363	0.01898	0.000131736		0.01892	0.10319	0.01902	0.10504	0.01869	0.1117	0.01898	0.1233
0.01894	0.1012	0.01904	0.1097	0.01871	0.11554	0.01899	0.12365		0.01894	-0.00215	0.01904	0.00452	0.01871	0.00361	0.01899	6.37341e-05		0.01894	0.10335	0.01904	0.10518	0.01871	0.11193	0.01899	0.12359
0.01895	0.10137	0.01905	0.1099	0.01872	0.11574	0.01901	0.12387		0.01895	-0.00213	0.01905	0.00458	0.01872	0.00359	0.01901	7.87867e-07		0.01895	0.10351	0.01905	0.10532	0.01872	0.11216	0.01901	0.12387
0.01897	0.10155	0.01907	0.11009	0.01874	0.11595	0.01903	0.12409		0.01897	-0.00212	0.01907	0.00463	0.01874	0.00356	0.01903	-5.61799e-05		0.01897	0.10367	0.01907	0.10546	0.01874	0.11238	0.01903	0.12414
0.01899	0.10173	0.01909	0.11028	0.01876	0.11615	0.01905	0.12431		0.01899	-0.0021	0.01909	0.00468	0.01876	0.00354	0.01905	-0.000105623		0.01899	0.10382	0.01909	0.1056	0.01876	0.11261	0.01905	0.12441
0.019	0.10191	0.0191	0.11047	0.01877	0.11636	0.01906	0.12452		0.019	-0.00207	0.0191	0.00473	0.01877	0.00352	0.01906	-0.000146805		0.019	0.10398	0.0191	0.10574	0.01877	0.11283	0.01906	0.12467
0.01902	0.10209	0.01912	0.11067	0.01879	0.11656	0.01908	0.12474		0.01902	-0.00205	0.01912	0.00478	0.01879	0.0035	0.01908	-0.000181543		0.01902	0.10413	0.01912	0.10589	0.01879	0.11306	0.01908	0.12492
0.01904	0.10226	0.01914	0.11086	0.01881	0.11676	0.0191	0.12496		0.01904	-0.00202	0.01914	0.00483	0.01881	0.00349	0.0191	-0.000209433		0.01904	0.10429	0.01914	0.10603	0.01881	0.11328	0.0191	0.12517
0.01906	0.10244	0.01916	0.11105	0.01882	0.11697	0.01911	0.12518		0.01906	-0.002	0.01916	0.00488	0.01882	0.00347	0.01911	-0.000233458		0.01906	0.10444	0.01916	0.10617	0.01882	0.1135	0.01911	0.12541
0.01907	0.10262	0.01917	0.11125	0.01884	0.11717	0.01913	0.1254		0.01907	-0.00197	0.01917	0.00493	0.01884	0.00345	0.01913	-0.000248621		0.01907	0.10459	0.01917	0.10631	0.01884	0.11372	0.01913	0.12565
0.01909	0.1028	0.01919	0.11144	0.01886	0.11738	0.01915	0.12562		0.01909	-0.00195	0.01919	0.00499	0.01886	0.00343	0.01915	-0.000257946		0.01909	0.10475	0.01919	0.10645	0.01886	0.11395	0.01915	0.12588
0.01911	0.10298	0.01921	0.11163	0.01887	0.11758	0.01916	0.12584		0.01911	-0.00192	0.01921	0.00503	0.01887	0.00342	0.01916	-0.000263334		0.01911	0.1049	0.01921	0.1066	0.01887	0.11417	0.01916	0.1261
0.01912	0.10316	0.01922	0.11183	0.01889	0.11779	0.01918	0.12606		0.01912	-0.00189	0.01922	0.00508	0.01889	0.0034	0.01918	-0.000265471		0.01912	0.10505	0.01922	0.10674	0.01889	0.11438	0.01918	0.12632
0.01914	0.10334	0.01924	0.11202	0.01891	0.11799	0.0192	0.12628		0.01914	-0.00186	0.01924	0.00513	0.01891	0.00339	0.0192	-0.00026203		0.01914	0.1052	0.01924	0.10689	0.01891	0.1146	0.0192	0.12654
0.01916	0.10352	0.01926	0.11221	0.01892	0.1182	0.01921	0.1265		0.01916	-0.00183	0.01926	0.00517	0.01892	0.00338	0.01921	-0.000255725		0.01916	0.10535	0.01926	0.10704	0.01892	0.11482	0.01921	0.12675
0.01917	0.10369	0.01927	0.11241	0.01894	0.1184	0.01923	0.12672		0.01917	-0.0018	0.01927	0.0052	0.01894	0.00337	0.01923	-0.000244727		0.01917	0.10549	0.01927	0.10721	0.01894	0.11503	0.01923	0.12696
0.01919	0.10387	0.01929	0.1126	0.01896	0.11861	0.01925	0.12694		0.01919	-0.00177	0.01929	0.00521	0.01896	0.00337	0.01925	-0.00022946		0.01919	0.10564	0.01929	0.10739	0.01896	0.11524	0.01925	0.12717
0.01921	0.10405	0.01931	0.11279	0.01897	0.11882	0.01927	0.12716		0.01921	-0.00173	0.01931	0.00521	0.01897	0.00336	0.01927	-0.000204235		0.01921	0.10578	0.01931	0.10759	0.01897	0.11545	0.01927	0.12736
0.01922	0.10423	0.01933	0.11299	0.01899	0.11902	0.01928	0.12738		0.01922	-0.00169	0.01933	0.0052	0.01899	0.00335	0.01928	-0.00017758		0.01922	0.10593	0.01933	0.10779	0.01899	0.11567	0.01928	0.12755
0.01924	0.10441	0.01934	0.11318	0.01901	0.11923	0.0193	0.1276		0.01924	-0.00166	0.01934	0.00519	0.01901	0.00335	0.0193	-0.000146383		0.01924	0.10607	0.01934	0.10799	0.01901	0.11588	0.0193	0.12774
0.01926	0.10459	0.01936	0.11338	0.01902	0.11944	0.01932	0.12782		0.01926	-0.00162	0.01936	0.00517	0.01902	0.00335	0.01932	-0.000110654		0.01926	0.10622	0.01936	0.10821	0.01902	0.11609	0.01932	0.12793
0.01927	0.10477	0.01938	0.11357	0.01904	0.11964	0.01933	0.12804		0.01927	-0.00158	0.01938	0.00515	0.01904	0.00335	0.01933	-7.27827e-05		0.01927	0.10635	0.01938	0.10842	0.01904	0.1163	0.01933	0.12811
0.01929	0.10495	0.01939	0.11377	0.01906	0.11985	0.01935	0.12826		0.01929	-0.00154	0.01939	0.00513	0.01906	0.00335	0.01935	-2.90471e-05		0.01929	0.10649	0.01939	0.10864	0.01906	0.1165	0.01935	0.12829
0.01931	0.10513	0.01941	0.11396	0.01907	0.12006	0.01937	0.12848		0.01931	-0.0015	0.01941	0.00512	0.01907	0.00335	0.01937	2.72227e-05		0.01931	0.10663	0.01941	0.10885	0.01907	0.11671	0.01937	0.12845
0.01933	0.10531	0.01943	0.11416	0.01909	0.12026	0.01938	0.1287		0.01933	-0.00145	0.01943	0.0051	0.01909	0.00335	0.01938	8.86996e-05		0.01933	0.10677	0.01943	0.10906	0.01909	0.11691	0.01938	0.12861
0.01934	0.10549	0.01944	0.11436	0.01911	0.12047	0.0194	0.12892		0.01934	-0.00141	0.01944	0.00508	0.01911	0.00336	0.0194	0.000153967		0.01934	0.10691	0.01944	0.10928	0.01911	0.11712	0.0194	0.12877
0.01936	0.10567	0.01946	0.11455	0.01912	0.12068	0.01942	0.12915		0.01936	-0.00137	0.01946	0.00506	0.01912	0.00337	0.01942	0.000220901		0.01936	0.10705	0.01946	0.1095	0.01912	0.11732	0.01942	0.12893
0.01938	0.10586	0.01948	0.11475	0.01914	0.12089	0.01943	0.12937		0.01938	-0.00133	0.01948	0.00504	0.01914	0.00338	0.01943	0.000290803		0.01938	0.10718	0.01948	0.10971	0.01914	0.11751	0.01943	0.12908
0.01939	0.10604	0.01949	0.11494	0.01916	0.1211	0.01945	0.12959		0.01939	-0.00128	0.01949	0.00502	0.01916	0.00339	0.01945	0.000367205		0.01939	0.10732	0.01949	0.10993	0.01916	0.11771	0.01945	0.12922
0.01941	0.10622	0.01951	0.11514	0.01917	0.1213	0.01947	0.12981		0.01941	-0.00124	0.01951	0.00499	0.01917	0.0034	0.01947	0.00045145		0.01941	0.10745	0.01951	0.11015	0.01917	0.1179	0.01947	0.12936
0.01943	0.1064	0.01953	0.11534	0.01919	0.12151	0.01949	0.13003		0.01943	-0.0012	0.01953	0.00497	0.01919	0.00342	0.01949	0.000540634		0.01943	0.1076	0.01953	0.11037	0.01919	0.11809	0.01949	0.12949
0.01944	0.10658	0.01955	0.11553	0.01921	0.12172	0.0195	0.13026		0.01944	-0.00117	0.01955	0.00494	0.01921	0.00343	0.0195	0.000638119		0.01944	0.10775	0.01955	0.11059	0.01921	0.11829	0.0195	0.12962
0.01946	0.10676	0.01956	0.11573	0.01922	0.12193	0.01952	0.13048		0.01946	-0.00115	0.01956	0.0049	0.01922	0.00345	0.01952	0.000741075		0.01946	0.10791	0.01956	0.11083	0.01922	0.11848	0.01952	0.12974
0.01948	0.10694	0.01958	0.11593	0.01924	0.12214	0.01954	0.1307		0.01948	-0.00115	0.01958	0.00486	0.01924	0.00347	0.01954	0.000851632		0.01948	0.1081	0.01958	0.11107	0.01924	0.11867	0.01954	0.12985
0.01949	0.10712	0.0196	0.11613	0.01926	0.12235	0.01955	0.13092		0.01949	-0.00116	0.0196	0.00482	0.01926	0.00349	0.01955	0.000965157		0.01949	0.10828	0.0196	0.11131	0.01926	0.11886	0.01955	0.12996
0.01951	0.10731	0.01961	0.11632	0.01927	0.12256	0.01957	0.13115		0.01951	-0.00117	0.01961	0.00478	0.01927	0.00351	0.01957	0.00108		0.01951	0.10847	0.01961	0.11155	0.01927	0.11905	0.01957	0.13007
0.01953	0.10749	0.01963	0.11652	0.01929	0.12277	0.01959	0.13137		0.01953	-0.00118	0.01963	0.00473	0.01929	0.00354	0.01959	0.0012		0.01953	0.10867	0.01963	0.11179	0.01929	0.11923	0.01959	0.13017
0.01954	0.10767	0.01965	0.11672	0.01931	0.12298	0.0196	0.13159		0.01954	-0.00119	0.01965	0.00469	0.01931	0.00356	0.0196	0.00132		0.01954	0.10886	0.01965	0.11203	0.01931	0.11941	0.0196	0.13027
0.01956	0.10785	0.01966	0.11692	0.01932	0.12319	0.01962	0.13182		0.01956	-0.0012	0.01966	0.00465	0.01932	0.00359	0.01962	0.00144		0.01956	0.10906	0.01966	0.11227	0.01932	0.1196	0.01962	0.13037
0.01958	0.10803	0.01968	0.11712	0.01934	0.1234	0.01964	0.13204		0.01958	-0.00121	0.01968	0.0046	0.01934	0.00362	0.01964	0.00157		0.01958	0.10925	0.01968	0.11252	0.01934	0.11978	0.01964	0.13047
0.0196	0.10822	0.0197	0.11732	0.01936	0.12361	0.01965	0.13226		0.0196	-0.00122	0.0197	0.00456	0.01936	0.00364	0.01965	0.0017		0.0196	0.10944	0.0197	0.11276	0.01936	0.11996	0.01965	0.13057
0.01961	0.1084	0.01972	0.11751	0.01937	0.12382	0.01967	0.13248		0.01961	-0.00123	0.01972	0.00452	0.01937	0.00367	0.01967	0.00182		0.01961	0.10963	0.01972	0.113	0.01937	0.12014	0.01967	0.13066
0.01963	0.10858	0.01973	0.11771	0.01939	0.12403	0.01969	0.13271		0.01963	-0.00125	0.01973	0.00447	0.01939	0.0037	0.01969	0.00195		0.01963	0.10983	0.01973	0.11324	0.01939	0.12032	0.01969	0.13076
0.01965	0.10877	0.01975	0.11791	0.01941	0.12424	0.01971	0.13293		0.01965	-0.00125	0.01975	0.00443	0.01941	0.00374	0.01971	0.00207		0.01965	0.11002	0.01975	0.11348	0.01941	0.1205	0.01971	0.13087
0.01966	0.10895	0.01977	0.11811	0.01942	0.12445	0.01972	0.13315		0.01966	-0.00126	0.01977	0.00439	0.01942	0.00377	0.01972	0.00219		0.01966	0.11021	0.01977	0.11372	0.01942	0.12068	0.01972	0.13097
0.01968	0.10913	0.01978	0.11831	0.01944	0.12466	0.01974	0.13338		0.01968	-0.00127	0.01978	0.00436	0.01944	0.0038	0.01974	0.0023		0.01968	0.11041	0.01978	0.11396	0.01944	0.12086	0.01974	0.13108
0.0197	0.10932	0.0198	0.11851	0.01946	0.12487	0.01976	0.1336		0.0197	-0.00128	0.0198	0.00432	0.01946	0.00383	0.01976	0.00241		0.0197	0.1106	0.0198	0.11419	0.01946	0.12104	0.01976	0.13119
0.01971	0.1095	0.01982	0.11871	0.01947	0.12508	0.01977	0.13383		0.01971	-0.00128	0.01982	0.00428	0.01947	0.00386	0.01977	0.00252		0.01971	0.11079	0.01982	0.11443	0.01947	0.12122	0.01977	0.1313
0.01973	0.10968	0.01983	0.11891	0.01949	0.12529	0.01979	0.13405		0.01973	-0.00129	0.01983	0.00425	0.01949	0.00389	0.01979	0.00262		0.01973	0.11098	0.01983	0.11467	0.01949	0.1214	0.01979	0.13143
0.01975	0.10987	0.01985	0.11911	0.01951	0.12551	0.01981	0.13427		0.01975	-0.0013	0.01985	0.00421	0.01951	0.00392	0.01981	0.00271		0.01975	0.11117	0.01985	0.1149	0.01951	0.12158	0.01981	0.13156
0.01976	0.11005	0.01987	0.11932	0.01952	0.12572	0.01982	0.1345		0.01976	-0.00131	0.01987	0.00418	0.01952	0.00395	0.01982	0.00279		0.01976	0.11137	0.01987	0.11513	0.01952	0.12176	0.01982	0.13171
0.01978	0.11024	0.01989	0.11952	0.01954	0.12593	0.01984	0.13472		0.01978	-0.00133	0.01989	0.00415	0.01954	0.00399	0.01984	0.00287		0.01978	0.11157	0.01989	0.11537	0.01954	0.12194	0.01984	0.13185
0.0198	0.11042	0.0199	0.11972	0.01956	0.12614	0.01986	0.13495		0.0198	-0.00135	0.0199	0.00412	0.01956	0.00402	0.01986	0.00294		0.0198	0.11178	0.0199	0.1156	0.01956	0.12212	0.01986	0.13201
0.01981	0.11061	0.01992	0.11992	0.01957	0.12635	0.01987	0.13517		0.01981	-0.00137	0.01992	0.00408	0.01957	0.00405	0.01987	0.00301		0.01981	0.11198	0.01992	0.11583	0.01957	0.1223	0.01987	0.13216
0.01983	0.11079	0.01994	0.12012	0.01959	0.12657	0.01989	0.1354		0.01983	-0.00139	0.01994	0.00405	0.01959	0.00408	0.01989	0.00306		0.01983	0.11218	0.01994	0.11607	0.01959	0.12248	0.01989	0.13233
0.01985	0.11098	0.01995	0.12032	0.01961	0.12678	0.01991	0.13562		0.01985	-0.00141	0.01995	0.00403	0.01961	0.00412	0.01991	0.0031		0.01985	0.11239	0.01995	0.1163	0.01961	0.12266	0.01991	0.13252
0.01986	0.11116	0.01997	0.12053	0.01962	0.12699	0.01993	0.13585		0.01986	-0.00144	0.01997	0.004	0.01962	0.00415	0.01993	0.00313		0.01986	0.1126	0.01997	0.11653	0.01962	0.12284	0.01993	0.13272
0.01988	0.11135	0.01999	0.12073	0.01964	0.1272	0.01994	0.13607		0.01988	-0.00147	0.01999	0.00397	0.01964	0.00418	0.01994	0.00315		0.01988	0.11281	0.01999	0.11675	0.01964	0.12302	0.01994	0.13292
0.0199	0.11153	0.02	0.12093	0.01966	0.12742	0.01996	0.1363		0.0199	-0.0015	0.02	0.00396	0.01966	0.00421	0.01996	0.00315		0.0199	0.11304	0.02	0.11697	0.01966	0.12321	0.01996	0.13314
0.01992	0.11172	0.02002	0.12113	0.01967	0.12763	0.01998	0.13652		0.01992	-0.00154	0.02002	0.00394	0.01967	0.00424	0.01998	0.00314		0.01992	0.11326	0.02002	0.11719	0.01967	0.12339	0.01998	0.13338
0.01993	0.1119	0.02004	0.12134	0.01969	0.12784	0.01999	0.13675		0.01993	-0.00158	0.02004	0.00393	0.01969	0.00427	0.01999	0.00311		0.01993	0.11349	0.02004	0.1174	0.01969	0.12358	0.01999	0.13364
0.01995	0.11209	0.02005	0.12154	0.01971	0.12806	0.02001	0.13697		0.01995	-0.00162	0.02005	0.00392	0.01971	0.0043	0.02001	0.00307		0.01995	0.11371	0.02005	0.11762	0.01971	0.12376	0.02001	0.13391
0.01997	0.11228	0.02007	0.12174	0.01972	0.12827	0.02003	0.1372		0.01997	-0.00167	0.02007	0.00391	0.01972	0.00432	0.02003	0.00301		0.01997	0.11394	0.02007	0.11783	0.01972	0.12395	0.02003	0.13419
0.01998	0.11246	0.02009	0.12195	0.01974	0.12848	0.02004	0.13743		0.01998	-0.00171	0.02009	0.0039	0.01974	0.00435	0.02004	0.00294		0.01998	0.11417	0.02009	0.11805	0.01974	0.12413	0.02004	0.13449
0.02	0.11265	0.02011	0.12215	0.01976	0.1287	0.02006	0.13765		0.02	-0.00175	0.02011	0.00389	0.01976	0.00438	0.02006	0.00287		0.02	0.1144	0.02011	0.11826	0.01976	0.12432	0.02006	0.13479
0.02002	0.11284	0.02012	0.12235	0.01977	0.12891	0.02008	0.13788		0.02002	-0.0018	0.02012	0.00388	0.01977	0.0044	0.02008	0.0028		0.02002	0.11464	0.02012	0.11847	0.01977	0.12451	0.02008	0.13508
0.02003	0.11302	0.02014	0.12256	0.01979	0.12913	0.02009	0.13811		0.02003	-0.00185	0.02014	0.00387	0.01979	0.00443	0.02009	0.00272		0.02003	0.11487	0.02014	0.11868	0.01979	0.1247	0.02009	0.13539
0.02005	0.11321	0.02016	0.12276	0.01981	0.12934	0.02011	0.13833		0.02005	-0.00189	0.02016	0.00387	0.01981	0.00445	0.02011	0.00264		0.02005	0.1151	0.02016	0.11889	0.01981	0.12489	0.02011	0.1357
0.02007	0.1134	0.02017	0.12297	0.01982	0.12955	0.02013	0.13856		0.02007	-0.00193	0.02017	0.00386	0.01982	0.00447	0.02013	0.00255		0.02007	0.11533	0.02017	0.1191	0.01982	0.12508	0.02013	0.13601
0.02008	0.11359	0.02019	0.12317	0.01984	0.12977	0.02015	0.13879		0.02008	-0.00198	0.02019	0.00386	0.01984	0.00449	0.02015	0.00245		0.02008	0.11557	0.02019	0.11931	0.01984	0.12527	0.02015	0.13634
0.0201	0.11377	0.02021	0.12337	0.01986	0.12998	0.02016	0.13902		0.0201	-0.00202	0.02021	0.00386	0.01986	0.00451	0.02016	0.00234		0.0201	0.1158	0.02021	0.11951	0.01986	0.12547	0.02016	0.13668
0.02012	0.11396	0.02022	0.12358	0.01987	0.1302	0.02018	0.13925		0.02012	-0.00206	0.02022	0.00387	0.01987	0.00453	0.02018	0.00222		0.02012	0.11603	0.02022	0.11971	0.01987	0.12567	0.02018	0.13702
0.02013	0.11415	0.02024	0.12378	0.01989	0.13041	0.0202	0.13948		0.02013	-0.0021	0.02024	0.00387	0.01989	0.00454	0.0202	0.00211		0.02013	0.11625	0.02024	0.11991	0.01989	0.12587	0.0202	0.13737
0.02015	0.11434	0.02026	0.12399	0.01991	0.13063	0.02021	0.13971		0.02015	-0.00215	0.02026	0.00388	0.01991	0.00455	0.02021	0.00199		0.02015	0.11649	0.02026	0.12011	0.01991	0.12608	0.02021	0.13772
0.02017	0.11453	0.02028	0.12419	0.01992	0.13085	0.02023	0.13993		0.02017	-0.00219	0.02028	0.00389	0.01992	0.00455	0.02023	0.00186		0.02017	0.11671	0.02028	0.1203	0.01992	0.12629	0.02023	0.13807
0.02019	0.11472	0.02029	0.1244	0.01994	0.13106	0.02025	0.14016		0.02019	-0.00223	0.02029	0.00391	0.01994	0.00455	0.02025	0.00174		0.02019	0.11694	0.02029	0.12049	0.01994	0.12651	0.02025	0.13842
0.0202	0.11491	0.02031	0.12461	0.01996	0.13128	0.02026	0.14039		0.0202	-0.00227	0.02031	0.00393	0.01996	0.00455	0.02026	0.00162		0.0202	0.11717	0.02031	0.12068	0.01996	0.12673	0.02026	0.13877
0.02022	0.11509	0.02033	0.12481	0.01997	0.13149	0.02028	0.14062		0.02022	-0.0023	0.02033	0.00395	0.01997	0.00455	0.02028	0.00151		0.02022	0.1174	0.02033	0.12087	0.01997	0.12695	0.02028	0.13912
0.02024	0.11528	0.02034	0.12502	0.01999	0.13171	0.0203	0.14086		0.02024	-0.00234	0.02034	0.00397	0.01999	0.00454	0.0203	0.00139		0.02024	0.11762	0.02034	0.12105	0.01999	0.12717	0.0203	0.13946
0.02025	0.11547	0.02036	0.12522	0.02001	0.13193	0.02031	0.14109		0.02025	-0.00237	0.02036	0.00399	0.02001	0.00453	0.02031	0.00128		0.02025	0.11785	0.02036	0.12123	0.02001	0.12739	0.02031	0.1398
0.02027	0.11566	0.02038	0.12543	0.02002	0.13214	0.02033	0.14132		0.02027	-0.00241	0.02038	0.00401	0.02002	0.00453	0.02033	0.00118		0.02027	0.11807	0.02038	0.12142	0.02002	0.12762	0.02033	0.14014
0.02029	0.11585	0.02039	0.12564	0.02004	0.13236	0.02035	0.14155		0.02029	-0.00245	0.02039	0.00404	0.02004	0.00452	0.02035	0.00107		0.02029	0.1183	0.02039	0.12159	0.02004	0.12784	0.02035	0.14048
0.0203	0.11604	0.02041	0.12584	0.02006	0.13258	0.02037	0.14178		0.0203	-0.00249	0.02041	0.00407	0.02006	0.00451	0.02037	0.000969689		0.0203	0.11853	0.02041	0.12178	0.02006	0.12807	0.02037	0.14081
0.02032	0.11623	0.02043	0.12605	0.02007	0.13279	0.02038	0.14201		0.02032	-0.00252	0.02043	0.0041	0.02007	0.0045	0.02038	0.000871882		0.02032	0.11875	0.02043	0.12195	0.02007	0.1283	0.02038	0.14114
0.02034	0.11642	0.02044	0.12626	0.02009	0.13301	0.0204	0.14225		0.02034	-0.00255	0.02044	0.00413	0.02009	0.00449	0.0204	0.000778685		0.02034	0.11898	0.02044	0.12213	0.02009	0.12852	0.0204	0.14147
0.02035	0.11661	0.02046	0.12646	0.02011	0.13323	0.02042	0.14248		0.02035	-0.00258	0.02046	0.00416	0.02011	0.00448	0.02042	0.000688155		0.02035	0.1192	0.02046	0.1223	0.02011	0.12875	0.02042	0.14179
0.02037	0.11681	0.02048	0.12667	0.02012	0.13345	0.02043	0.14271		0.02037	-0.00261	0.02048	0.00419	0.02012	0.00446	0.02043	0.000598087		0.02037	0.11942	0.02048	0.12248	0.02012	0.12898	0.02043	0.14211
0.02039	0.117	0.0205	0.12688	0.02014	0.13367	0.02045	0.14294		0.02039	-0.00264	0.0205	0.00423	0.02014	0.00444	0.02045	0.000513243		0.02039	0.11964	0.0205	0.12265	0.02014	0.12922	0.02045	0.14243
0.0204	0.11719	0.02051	0.12709	0.02016	0.13388	0.02047	0.14318		0.0204	-0.00267	0.02051	0.00427	0.02016	0.00442	0.02047	0.000432048		0.0204	0.11985	0.02051	0.12281	0.02016	0.12946	0.02047	0.14275
0.02042	0.11738	0.02053	0.12729	0.02017	0.1341	0.02048	0.14341		0.02042	-0.00269	0.02053	0.00432	0.02017	0.0044	0.02048	0.000358479		0.02042	0.12007	0.02053	0.12298	0.02017	0.1297	0.02048	0.14305
0.02044	0.11757	0.02055	0.1275	0.02019	0.13432	0.0205	0.14364		0.02044	-0.00271	0.02055	0.00436	0.02019	0.00438	0.0205	0.000285087		0.02044	0.12028	0.02055	0.12314	0.02019	0.12994	0.0205	0.14336
0.02046	0.11776	0.02056	0.12771	0.02021	0.13454	0.02052	0.14388		0.02046	-0.00273	0.02056	0.00441	0.02021	0.00435	0.02052	0.000213166		0.02046	0.12049	0.02056	0.1233	0.02021	0.13019	0.02052	0.14367
0.02047	0.11795	0.02058	0.12792	0.02022	0.13476	0.02053	0.14411		0.02047	-0.00275	0.02058	0.00446	0.02022	0.00432	0.02053	0.000146537		0.02047	0.1207	0.02058	0.12346	0.02022	0.13043	0.02053	0.14397
0.02049	0.11815	0.0206	0.12813	0.02024	0.13498	0.02055	0.14435		0.02049	-0.00277	0.0206	0.00451	0.02024	0.00429	0.02055	8.49699e-05		0.02049	0.12091	0.0206	0.12362	0.02024	0.13068	0.02055	0.14426
0.02051	0.11834	0.02061	0.12833	0.02026	0.1352	0.02057	0.14458		0.02051	-0.00279	0.02061	0.00455	0.02026	0.00427	0.02057	2.82374e-05		0.02051	0.12112	0.02061	0.12378	0.02026	0.13093	0.02057	0.14455
0.02052	0.11853	0.02063	0.12854	0.02027	0.13542	0.02059	0.14482		0.02052	-0.0028	0.02063	0.0046	0.02027	0.00424	0.02059	-2.34684e-05		0.02052	0.12133	0.02063	0.12394	0.02027	0.13118	0.02059	0.14484
0.02054	0.11872	0.02065	0.12875	0.02029	0.13564	0.0206	0.14505		0.02054	-0.00282	0.02065	0.00465	0.02029	0.00422	0.0206	-6.76023e-05		0.02054	0.12154	0.02065	0.1241	0.02029	0.13142	0.0206	0.14512
0.02056	0.11892	0.02067	0.12896	0.02031	0.13586	0.02062	0.14529		0.02056	-0.00283	0.02067	0.00469	0.02031	0.0042	0.02062	-0.00010742		0.02056	0.12174	0.02067	0.12427	0.02031	0.13166	0.02062	0.1454
0.02057	0.11911	0.02068	0.12917	0.02032	0.13608	0.02064	0.14552		0.02057	-0.00284	0.02068	0.00474	0.02032	0.00418	0.02064	-0.000142611		0.02057	0.12195	0.02068	0.12443	0.02032	0.1319	0.02064	0.14567
0.02059	0.1193	0.0207	0.12938	0.02034	0.1363	0.02065	0.14576		0.02059	-0.00285	0.0207	0.00479	0.02034	0.00416	0.02065	-0.000170534		0.02059	0.12215	0.0207	0.12459	0.02034	0.13214	0.02065	0.14593
0.02061	0.11949	0.02072	0.12959	0.02036	0.13652	0.02067	0.146		0.02061	-0.00285	0.02072	0.00484	0.02036	0.00414	0.02067	-0.000193882		0.02061	0.12235	0.02072	0.12475	0.02036	0.13238	0.02067	0.14619
0.02062	0.11969	0.02073	0.1298	0.02037	0.13674	0.02069	0.14623		0.02062	-0.00285	0.02073	0.00489	0.02037	0.00412	0.02069	-0.000210831		0.02062	0.12254	0.02073	0.12491	0.02037	0.13262	0.02069	0.14644
0.02064	0.11988	0.02075	0.13	0.02039	0.13696	0.0207	0.14647		0.02064	-0.00285	0.02075	0.00494	0.02039	0.00409	0.0207	-0.000221783		0.02064	0.12273	0.02075	0.12506	0.02039	0.13287	0.0207	0.14669
0.02066	0.12007	0.02077	0.13021	0.02041	0.13718	0.02072	0.14671		0.02066	-0.00284	0.02077	0.00499	0.02041	0.00407	0.02072	-0.000223776		0.02066	0.12292	0.02077	0.12522	0.02041	0.13311	0.02072	0.14693
0.02067	0.12027	0.02078	0.13042	0.02042	0.1374	0.02074	0.14694		0.02067	-0.00283	0.02078	0.00505	0.02042	0.00406	0.02074	-0.000219862		0.02067	0.1231	0.02078	0.12538	0.02042	0.13335	0.02074	0.14716
0.02069	0.12046	0.0208	0.13063	0.02044	0.13763	0.02076	0.14718		0.02069	-0.00282	0.0208	0.0051	0.02044	0.00404	0.02076	-0.000212094		0.02069	0.12328	0.0208	0.12553	0.02044	0.13359	0.02076	0.14739
0.02071	0.12066	0.02082	0.13084	0.02045	0.13785	0.02077	0.14742		0.02071	-0.00281	0.02082	0.00516	0.02045	0.00402	0.02077	-0.000201145		0.02071	0.12346	0.02082	0.12569	0.02045	0.13383	0.02077	0.14762
0.02073	0.12085	0.02084	0.13105	0.02047	0.13807	0.02079	0.14765		0.02073	-0.00279	0.02084	0.00521	0.02047	0.004	0.02079	-0.000187172		0.02073	0.12364	0.02084	0.12585	0.02047	0.13407	0.02079	0.14784
0.02074	0.12104	0.02085	0.13126	0.02049	0.13829	0.02081	0.14789		0.02074	-0.00277	0.02085	0.00526	0.02049	0.00399	0.02081	-0.00016971		0.02074	0.12381	0.02085	0.126	0.02049	0.1343	0.02081	0.14806
0.02076	0.12124	0.02087	0.13147	0.0205	0.13852	0.02082	0.14813		0.02076	-0.00274	0.02087	0.00531	0.0205	0.00398	0.02082	-0.000147761		0.02076	0.12398	0.02087	0.12616	0.0205	0.13454	0.02082	0.14828
0.02078	0.12143	0.02089	0.13168	0.02052	0.13874	0.02084	0.14837		0.02078	-0.00272	0.02089	0.00536	0.02052	0.00396	0.02084	-0.000119989		0.02078	0.12415	0.02089	0.12632	0.02052	0.13478	0.02084	0.14849
0.02079	0.12163	0.0209	0.13189	0.02054	0.13896	0.02086	0.14861		0.02079	-0.00269	0.0209	0.00541	0.02054	0.00395	0.02086	-8.72615e-05		0.02079	0.12432	0.0209	0.12648	0.02054	0.13501	0.02086	0.14869
0.02081	0.12182	0.02092	0.13211	0.02055	0.13918	0.02087	0.14884		0.02081	-0.00266	0.02092	0.00546	0.02055	0.00394	0.02087	-5.16585e-05		0.02081	0.12448	0.02092	0.12665	0.02055	0.13525	0.02087	0.1489
0.02083	0.12202	0.02094	0.13232	0.02057	0.13941	0.02089	0.14908		0.02083	-0.00263	0.02094	0.00551	0.02057	0.00393	0.02089	-1.03155e-05		0.02083	0.12465	0.02094	0.12681	0.02057	0.13548	0.02089	0.14909
0.02084	0.12221	0.02095	0.13253	0.02059	0.13963	0.02091	0.14932		0.02084	-0.0026	0.02095	0.00556	0.02059	0.00392	0.02091	3.9227e-05		0.02084	0.12481	0.02095	0.12697	0.02059	0.13572	0.02091	0.14928
0.02086	0.12241	0.02097	0.13274	0.0206	0.13986	0.02092	0.14956		0.02086	-0.00257	0.02097	0.0056	0.0206	0.00391	0.02092	9.50221e-05		0.02086	0.12497	0.02097	0.12714	0.0206	0.13595	0.02092	0.14946
0.02088	0.1226	0.02099	0.13295	0.02062	0.14008	0.02094	0.1498		0.02088	-0.00253	0.02099	0.00565	0.02062	0.00389	0.02094	0.000158818		0.02088	0.12514	0.02099	0.1273	0.02062	0.13619	0.02094	0.14964
0.02089	0.1228	0.021	0.13316	0.02064	0.1403	0.02096	0.15004		0.02089	-0.0025	0.021	0.00569	0.02064	0.00388	0.02096	0.000228847		0.02089	0.1253	0.021	0.12747	0.02064	0.13642	0.02096	0.14981
0.02091	0.12299	0.02102	0.13337	0.02065	0.14053	0.02098	0.15028		0.02091	-0.00247	0.02102	0.00573	0.02065	0.00388	0.02098	0.000303765		0.02091	0.12546	0.02102	0.12765	0.02065	0.13665	0.02098	0.14997
0.02093	0.12319	0.02104	0.13358	0.02067	0.14075	0.02099	0.15052		0.02093	-0.00244	0.02104	0.00576	0.02067	0.00387	0.02099	0.000383695		0.02093	0.12563	0.02104	0.12782	0.02067	0.13688	0.02099	0.15013
0.02094	0.12339	0.02106	0.1338	0.02069	0.14098	0.02101	0.15076		0.02094	-0.0024	0.02106	0.00579	0.02069	0.00387	0.02101	0.000465229		0.02094	0.12579	0.02106	0.12801	0.02069	0.13711	0.02101	0.15029
0.02096	0.12358	0.02107	0.13401	0.0207	0.1412	0.02103	0.15099		0.02096	-0.00237	0.02107	0.00582	0.0207	0.00386	0.02103	0.000548999		0.02096	0.12595	0.02107	0.12819	0.0207	0.13734	0.02103	0.15045
0.02098	0.12378	0.02109	0.13422	0.02072	0.14143	0.02104	0.15123		0.02098	-0.00234	0.02109	0.00583	0.02072	0.00386	0.02104	0.000637153		0.02098	0.12611	0.02109	0.12839	0.02072	0.13757	0.02104	0.1506
0.021	0.12397	0.02111	0.13443	0.02074	0.14165	0.02106	0.15147		0.021	-0.0023	0.02111	0.00584	0.02074	0.00385	0.02106	0.00072705		0.021	0.12627	0.02111	0.1286	0.02074	0.1378	0.02106	0.15075
0.02101	0.12417	0.02112	0.13465	0.02075	0.14188	0.02108	0.15171		0.02101	-0.00227	0.02112	0.00584	0.02075	0.00385	0.02108	0.000821003		0.02101	0.12644	0.02112	0.12881	0.02075	0.13803	0.02108	0.15089
0.02103	0.12437	0.02114	0.13486	0.02077	0.1421	0.02109	0.15195		0.02103	-0.00224	0.02114	0.00583	0.02077	0.00385	0.02109	0.000917621		0.02103	0.1266	0.02114	0.12903	0.02077	0.13825	0.02109	0.15104
0.02105	0.12456	0.02116	0.13507	0.02079	0.14233	0.02111	0.15219		0.02105	-0.00221	0.02116	0.00581	0.02079	0.00386	0.02111	0.00102		0.02105	0.12677	0.02116	0.12926	0.02079	0.13847	0.02111	0.15118
0.02106	0.12476	0.02117	0.13528	0.0208	0.14255	0.02113	0.15243		0.02106	-0.00219	0.02117	0.0058	0.0208	0.00386	0.02113	0.00112		0.02106	0.12694	0.02117	0.12948	0.0208	0.13869	0.02113	0.15131
0.02108	0.12496	0.02119	0.1355	0.02082	0.14278	0.02114	0.15267		0.02108	-0.00216	0.02119	0.00578	0.02082	0.00387	0.02114	0.00123		0.02108	0.12711	0.02119	0.12972	0.02082	0.13892	0.02114	0.15145
0.0211	0.12515	0.02121	0.13571	0.02084	0.14301	0.02116	0.15291		0.0211	-0.00213	0.02121	0.00576	0.02084	0.00387	0.02116	0.00134		0.0211	0.12728	0.02121	0.12996	0.02084	0.13914	0.02116	0.15158
0.02111	0.12535	0.02123	0.13592	0.02085	0.14323	0.02118	0.15316		0.02111	-0.0021	0.02123	0.00573	0.02085	0.00388	0.02118	0.00144		0.02111	0.12745	0.02123	0.13019	0.02085	0.13936	0.02118	0.15171
0.02113	0.12555	0.02124	0.13614	0.02087	0.14346	0.0212	0.1534		0.02113	-0.00207	0.02124	0.00571	0.02087	0.00388	0.0212	0.00155		0.02113	0.12762	0.02124	0.13043	0.02087	0.13958	0.0212	0.15185
0.02115	0.12574	0.02126	0.13635	0.02089	0.14369	0.02121	0.15364		0.02115	-0.00205	0.02126	0.00568	0.02089	0.00389	0.02121	0.00166		0.02115	0.12779	0.02126	0.13067	0.02089	0.13979	0.02121	0.15198
0.02116	0.12594	0.02128	0.13657	0.0209	0.14391	0.02123	0.15388		0.02116	-0.00202	0.02128	0.00565	0.0209	0.0039	0.02123	0.00176		0.02116	0.12796	0.02128	0.13091	0.0209	0.14001	0.02123	0.15212
0.02118	0.12614	0.02129	0.13678	0.02092	0.14414	0.02125	0.15412		0.02118	-0.00199	0.02129	0.00563	0.02092	0.00392	0.02125	0.00187		0.02118	0.12813	0.02129	0.13115	0.02092	0.14023	0.02125	0.15225
0.0212	0.12634	0.02131	0.137	0.02094	0.14437	0.02126	0.15436		0.0212	-0.00197	0.02131	0.0056	0.02094	0.00393	0.02126	0.00198		0.0212	0.1283	0.02131	0.1314	0.02094	0.14044	0.02126	0.15238
0.02121	0.12654	0.02133	0.13721	0.02095	0.1446	0.02128	0.1546		0.02121	-0.00194	0.02133	0.00557	0.02095	0.00395	0.02128	0.00209		0.02121	0.12847	0.02133	0.13164	0.02095	0.14064	0.02128	0.15252
0.02123	0.12673	0.02134	0.13743	0.02097	0.14482	0.0213	0.15484		0.02123	-0.00191	0.02134	0.00553	0.02097	0.00397	0.0213	0.0022		0.02123	0.12864	0.02134	0.13189	0.02097	0.14085	0.0213	0.15264
0.02125	0.12693	0.02136	0.13764	0.02099	0.14505	0.02131	0.15508		0.02125	-0.00188	0.02136	0.0055	0.02099	0.00399	0.02131	0.00231		0.02125	0.12881	0.02136	0.13214	0.02099	0.14106	0.02131	0.15277
0.02127	0.12713	0.02138	0.13786	0.021	0.14528	0.02133	0.15532		0.02127	-0.00186	0.02138	0.00546	0.021	0.00402	0.02133	0.00242		0.02127	0.12899	0.02138	0.13239	0.021	0.14126	0.02133	0.15291
0.02128	0.12733	0.02139	0.13807	0.02102	0.14551	0.02135	0.15557		0.02128	-0.00183	0.02139	0.00542	0.02102	0.00404	0.02135	0.00251		0.02128	0.12916	0.02139	0.13265	0.02102	0.14147	0.02135	0.15305
0.0213	0.12753	0.02141	0.13829	0.02104	0.14574	0.02136	0.15581		0.0213	-0.0018	0.02141	0.00538	0.02104	0.00407	0.02136	0.0026		0.0213	0.12933	0.02141	0.13291	0.02104	0.14167	0.02136	0.1532
0.02132	0.12773	0.02143	0.1385	0.02105	0.14596	0.02138	0.15605		0.02132	-0.00178	0.02143	0.00533	0.02105	0.0041	0.02138	0.00269		0.02132	0.1295	0.02143	0.13317	0.02105	0.14187	0.02138	0.15336
0.02133	0.12792	0.02145	0.13872	0.02107	0.14619	0.0214	0.15629		0.02133	-0.00175	0.02145	0.00528	0.02107	0.00413	0.0214	0.00276		0.02133	0.12968	0.02145	0.13344	0.02107	0.14207	0.0214	0.15353
0.02135	0.12812	0.02146	0.13894	0.02109	0.14642	0.02142	0.15653		0.02135	-0.00174	0.02146	0.00524	0.02109	0.00415	0.02142	0.00282		0.02135	0.12986	0.02146	0.1337	0.02109	0.14227	0.02142	0.15371
0.02137	0.12832	0.02148	0.13915	0.0211	0.14665	0.02143	0.15678		0.02137	-0.00172	0.02148	0.00519	0.0211	0.00418	0.02143	0.00287		0.02137	0.13004	0.02148	0.13396	0.0211	0.14247	0.02143	0.1539
0.02138	0.12852	0.0215	0.13937	0.02112	0.14688	0.02145	0.15702		0.02138	-0.00171	0.0215	0.00515	0.02112	0.00421	0.02145	0.00292		0.02138	0.13024	0.0215	0.13422	0.02112	0.14267	0.02145	0.1541
0.0214	0.12872	0.02151	0.13959	0.02114	0.14711	0.02147	0.15726		0.0214	-0.00171	0.02151	0.00511	0.02114	0.00424	0.02147	0.00295		0.0214	0.13043	0.02151	0.13448	0.02114	0.14287	0.02147	0.15431
0.02142	0.12892	0.02153	0.1398	0.02115	0.14734	0.02148	0.1575		0.02142	-0.00171	0.02153	0.00507	0.02115	0.00426	0.02148	0.00298		0.02142	0.13063	0.02153	0.13473	0.02115	0.14308	0.02148	0.15453
0.02143	0.12912	0.02155	0.14002	0.02117	0.14757	0.0215	0.15775		0.02143	-0.00171	0.02155	0.00503	0.02117	0.00428	0.0215	0.003		0.02143	0.13083	0.02155	0.13499	0.02117	0.14329	0.0215	0.15475
0.02145	0.12932	0.02156	0.14024	0.02119	0.1478	0.02152	0.15799		0.02145	-0.00172	0.02156	0.00499	0.02119	0.00431	0.02152	0.00301		0.02145	0.13104	0.02156	0.13525	0.02119	0.14349	0.02152	0.15498
0.02147	0.12952	0.02158	0.14046	0.0212	0.14803	0.02153	0.15823		0.02147	-0.00174	0.02158	0.00495	0.0212	0.00433	0.02153	0.003		0.02147	0.13126	0.02158	0.1355	0.0212	0.1437	0.02153	0.15523
0.02148	0.12972	0.0216	0.14068	0.02122	0.14826	0.02155	0.15848		0.02148	-0.00175	0.0216	0.00492	0.02122	0.00436	0.02155	0.00299		0.02148	0.13147	0.0216	0.13576	0.02122	0.1439	0.02155	0.15549
0.0215	0.12992	0.02162	0.14089	0.02124	0.14849	0.02157	0.15872		0.0215	-0.00177	0.02162	0.00488	0.02124	0.00439	0.02157	0.00296		0.0215	0.13169	0.02162	0.13601	0.02124	0.1441	0.02157	0.15576
0.02152	0.13012	0.02163	0.14111	0.02125	0.14872	0.02158	0.15896		0.02152	-0.00178	0.02163	0.00484	0.02125	0.00441	0.02158	0.00293		0.02152	0.1319	0.02163	0.13627	0.02125	0.14431	0.02158	0.15604
0.02153	0.13032	0.02165	0.14133	0.02127	0.14895	0.0216	0.15921		0.02153	-0.0018	0.02165	0.00481	0.02127	0.00444	0.0216	0.00287		0.02153	0.13212	0.02165	0.13652	0.02127	0.14451	0.0216	0.15633
0.02155	0.13052	0.02167	0.14155	0.02129	0.14918	0.02162	0.15945		0.02155	-0.00181	0.02167	0.00478	0.02129	0.00447	0.02162	0.00281		0.02155	0.13234	0.02167	0.13677	0.02129	0.14471	0.02162	0.15664
0.02157	0.13072	0.02168	0.14177	0.0213	0.14941	0.02164	0.1597		0.02157	-0.00184	0.02168	0.00474	0.0213	0.0045	0.02164	0.00274		0.02157	0.13256	0.02168	0.13703	0.0213	0.14491	0.02164	0.15695
0.02159	0.13092	0.0217	0.14199	0.02132	0.14964	0.02165	0.15994		0.02159	-0.00188	0.0217	0.00471	0.02132	0.00453	0.02165	0.00266		0.02159	0.1328	0.0217	0.13728	0.02132	0.14511	0.02165	0.15729
0.0216	0.13113	0.02172	0.14221	0.02134	0.14987	0.02167	0.16019		0.0216	-0.00192	0.02172	0.00468	0.02134	0.00456	0.02167	0.00256		0.0216	0.13305	0.02172	0.13753	0.02134	0.14531	0.02167	0.15762
0.02162	0.13133	0.02173	0.14243	0.02135	0.15011	0.02169	0.16043		0.02162	-0.00198	0.02173	0.00465	0.02135	0.00459	0.02169	0.00246		0.02162	0.13331	0.02173	0.13777	0.02135	0.14551	0.02169	0.15797
0.02164	0.13153	0.02175	0.14265	0.02137	0.15034	0.0217	0.16068		0.02164	-0.00205	0.02175	0.00463	0.02137	0.00462	0.0217	0.00236		0.02164	0.13357	0.02175	0.13802	0.02137	0.14572	0.0217	0.15832
0.02165	0.13173	0.02177	0.14287	0.02139	0.15057	0.02172	0.16092		0.02165	-0.00212	0.02177	0.0046	0.02139	0.00465	0.02172	0.00226		0.02165	0.13385	0.02177	0.13827	0.02139	0.14592	0.02172	0.15867
0.02167	0.13193	0.02179	0.14309	0.0214	0.1508	0.02174	0.16117		0.02167	-0.00219	0.02179	0.00457	0.0214	0.00467	0.02174	0.00216		0.02167	0.13412	0.02179	0.13851	0.0214	0.14613	0.02174	0.15902
0.02169	0.13214	0.0218	0.14331	0.02142	0.15103	0.02175	0.16142		0.02169	-0.00226	0.0218	0.00456	0.02142	0.0047	0.02175	0.00205		0.02169	0.13439	0.0218	0.13875	0.02142	0.14633	0.02175	0.15936
0.0217	0.13234	0.02182	0.14353	0.02144	0.15126	0.02177	0.16166		0.0217	-0.00232	0.02182	0.00454	0.02144	0.00473	0.02177	0.00195		0.0217	0.13466	0.02182	0.13899	0.02144	0.14654	0.02177	0.15971
0.02172	0.13254	0.02184	0.14375	0.02145	0.1515	0.02179	0.16191		0.02172	-0.00239	0.02184	0.00452	0.02145	0.00475	0.02179	0.00185		0.02172	0.13493	0.02184	0.13923	0.02145	0.14675	0.02179	0.16006
0.02174	0.13274	0.02185	0.14397	0.02147	0.15173	0.0218	0.16216		0.02174	-0.00245	0.02185	0.0045	0.02147	0.00478	0.0218	0.00176		0.02174	0.1352	0.02185	0.13947	0.02147	0.14695	0.0218	0.1604
0.02175	0.13295	0.02187	0.14419	0.02149	0.15196	0.02182	0.16241		0.02175	-0.00251	0.02187	0.00449	0.02149	0.0048	0.02182	0.00166		0.02175	0.13546	0.02187	0.13971	0.02149	0.14716	0.02182	0.16075
0.02177	0.13315	0.02189	0.14441	0.0215	0.1522	0.02184	0.16265		0.02177	-0.00257	0.02189	0.00447	0.0215	0.00482	0.02184	0.00156		0.02177	0.13572	0.02189	0.13994	0.0215	0.14737	0.02184	0.16109
0.02179	0.13335	0.0219	0.14464	0.02152	0.15243	0.02186	0.1629		0.02179	-0.00262	0.0219	0.00446	0.02152	0.00484	0.02186	0.00146		0.02179	0.13598	0.0219	0.14017	0.02152	0.14759	0.02186	0.16144
0.0218	0.13356	0.02192	0.14486	0.02154	0.15266	0.02187	0.16315		0.0218	-0.00268	0.02192	0.00445	0.02154	0.00486	0.02187	0.00136		0.0218	0.13623	0.02192	0.1404	0.02154	0.1478	0.02187	0.16179
0.02182	0.13376	0.02194	0.14508	0.02155	0.1529	0.02189	0.1634		0.02182	-0.00273	0.02194	0.00445	0.02155	0.00488	0.02189	0.00125		0.02182	0.13649	0.02194	0.14063	0.02155	0.14801	0.02189	0.16215
0.02184	0.13397	0.02195	0.1453	0.02157	0.15313	0.02191	0.16365		0.02184	-0.00277	0.02195	0.00445	0.02157	0.0049	0.02191	0.00114		0.02184	0.13674	0.02195	0.14086	0.02157	0.14823	0.02191	0.16251
0.02186	0.13417	0.02197	0.14553	0.02159	0.15336	0.02192	0.1639		0.02186	-0.00282	0.02197	0.00445	0.02159	0.00492	0.02192	0.00103		0.02186	0.13699	0.02197	0.14108	0.02159	0.14844	0.02192	0.16286
0.02187	0.13437	0.02199	0.14575	0.0216	0.1536	0.02194	0.16415		0.02187	-0.00287	0.02199	0.00445	0.0216	0.00494	0.02194	0.000927832		0.02187	0.13724	0.02199	0.14129	0.0216	0.14866	0.02194	0.16322
0.02189	0.13458	0.02201	0.14597	0.02162	0.15383	0.02196	0.1644		0.02189	-0.00291	0.02201	0.00446	0.02162	0.00495	0.02196	0.000826664		0.02189	0.13749	0.02201	0.14151	0.02162	0.14888	0.02196	0.16357
0.02191	0.13478	0.02202	0.14619	0.02164	0.15406	0.02197	0.16465		0.02191	-0.00296	0.02202	0.00447	0.02164	0.00497	0.02197	0.000729889		0.02191	0.13774	0.02202	0.14172	0.02164	0.1491	0.02197	0.16392
0.02192	0.13499	0.02204	0.14642	0.02165	0.1543	0.02199	0.1649		0.02192	-0.00299	0.02204	0.00448	0.02165	0.00498	0.02199	0.000638488		0.02192	0.13798	0.02204	0.14193	0.02165	0.14932	0.02199	0.16426
0.02194	0.13519	0.02206	0.14664	0.02167	0.15453	0.02201	0.16515		0.02194	-0.00303	0.02206	0.0045	0.02167	0.00498	0.02201	0.000549715		0.02194	0.13822	0.02206	0.14214	0.02167	0.14955	0.02201	0.1646
0.02196	0.1354	0.02207	0.14686	0.02169	0.15477	0.02202	0.1654		0.02196	-0.00306	0.02207	0.00452	0.02169	0.00499	0.02202	0.000465839		0.02196	0.13846	0.02207	0.14235	0.02169	0.14978	0.02202	0.16493
0.02197	0.13561	0.02209	0.14709	0.0217	0.155	0.02204	0.16565		0.02197	-0.0031	0.02209	0.00453	0.0217	0.00498	0.02204	0.000383898		0.02197	0.13871	0.02209	0.14255	0.0217	0.15002	0.02204	0.16527
0.02199	0.13581	0.02211	0.14731	0.02172	0.15524	0.02206	0.1659		0.02199	-0.00313	0.02211	0.00456	0.02172	0.00498	0.02206	0.000307893		0.02199	0.13895	0.02211	0.14275	0.02172	0.15026	0.02206	0.16559
0.02201	0.13602	0.02212	0.14753	0.02174	0.15547	0.02208	0.16615		0.02201	-0.00317	0.02212	0.00458	0.02174	0.00497	0.02208	0.000236232		0.02201	0.13919	0.02212	0.14296	0.02174	0.1505	0.02208	0.16592
0.02202	0.13622	0.02214	0.14776	0.02175	0.15571	0.02209	0.1664		0.02202	-0.0032	0.02214	0.0046	0.02175	0.00496	0.02209	0.000170389		0.02202	0.13942	0.02214	0.14316	0.02175	0.15075	0.02209	0.16623
0.02204	0.13643	0.02216	0.14798	0.02177	0.15595	0.02211	0.16666		0.02204	-0.00322	0.02216	0.00462	0.02177	0.00494	0.02211	0.000109123		0.02204	0.13965	0.02216	0.14336	0.02177	0.151	0.02211	0.16655
0.02206	0.13664	0.02218	0.14821	0.02179	0.15618	0.02213	0.16691		0.02206	-0.00325	0.02218	0.00465	0.02179	0.00493	0.02213	5.44609e-05		0.02206	0.13989	0.02218	0.14356	0.02179	0.15125	0.02213	0.16685
0.02207	0.13684	0.02219	0.14843	0.0218	0.15642	0.02214	0.16716		0.02207	-0.00328	0.02219	0.00468	0.0218	0.00491	0.02214	3.99473e-06		0.02207	0.14012	0.02219	0.14375	0.0218	0.1515	0.02214	0.16716
0.02209	0.13705	0.02221	0.14866	0.02182	0.15665	0.02216	0.16741		0.02209	-0.0033	0.02221	0.0047	0.02182	0.00489	0.02216	-4.34613e-05		0.02209	0.14035	0.02221	0.14395	0.02182	0.15176	0.02216	0.16746
0.02211	0.13726	0.02223	0.14888	0.02184	0.15689	0.02218	0.16767		0.02211	-0.00332	0.02223	0.00473	0.02184	0.00488	0.02218	-8.4777e-05		0.02211	0.14058	0.02223	0.14415	0.02184	0.15201	0.02218	0.16775
0.02213	0.13746	0.02224	0.14911	0.02185	0.15713	0.02219	0.16792		0.02213	-0.00335	0.02224	0.00477	0.02185	0.00486	0.02219	-0.000120412		0.02213	0.14081	0.02224	0.14434	0.02185	0.15227	0.02219	0.16804
0.02214	0.13767	0.02226	0.14933	0.02187	0.15736	0.02221	0.16817		0.02214	-0.00337	0.02226	0.0048	0.02187	0.00484	0.02221	-0.000150598		0.02214	0.14104	0.02226	0.14453	0.02187	0.15252	0.02221	0.16832
0.02216	0.13788	0.02228	0.14956	0.02189	0.1576	0.02223	0.16843		0.02216	-0.00339	0.02228	0.00483	0.02189	0.00482	0.02223	-0.000174907		0.02216	0.14127	0.02228	0.14472	0.02189	0.15278	0.02223	0.1686
0.02218	0.13809	0.02229	0.14978	0.0219	0.15784	0.02224	0.16868		0.02218	-0.0034	0.02229	0.00486	0.0219	0.0048	0.02224	-0.000194046		0.02218	0.14149	0.02229	0.14492	0.0219	0.15304	0.02224	0.16887
0.02219	0.13829	0.02231	0.15001	0.02192	0.15808	0.02226	0.16893		0.02219	-0.00342	0.02231	0.0049	0.02192	0.00478	0.02226	-0.000207928		0.02219	0.14171	0.02231	0.1451	0.02192	0.15329	0.02226	0.16914
0.02221	0.1385	0.02233	0.15023	0.02194	0.15831	0.02228	0.16919		0.02221	-0.00344	0.02233	0.00494	0.02194	0.00476	0.02228	-0.000220466		0.02221	0.14194	0.02233	0.14529	0.02194	0.15355	0.02228	0.16941
0.02223	0.13871	0.02234	0.15046	0.02195	0.15855	0.0223	0.16944		0.02223	-0.00345	0.02234	0.00498	0.02195	0.00474	0.0223	-0.000230258		0.02223	0.14216	0.02234	0.14548	0.02195	0.15382	0.0223	0.16967
0.02224	0.13892	0.02236	0.15068	0.02197	0.15879	0.02231	0.1697		0.02224	-0.00346	0.02236	0.00502	0.02197	0.00471	0.02231	-0.000234846		0.02224	0.14238	0.02236	0.14566	0.02197	0.15408	0.02231	0.16993
0.02226	0.13913	0.02238	0.15091	0.02199	0.15903	0.02233	0.16995		0.02226	-0.00347	0.02238	0.00507	0.02199	0.00469	0.02233	-0.000237989		0.02226	0.1426	0.02238	0.14584	0.02199	0.15434	0.02233	0.17019
0.02228	0.13934	0.0224	0.15114	0.022	0.15927	0.02235	0.17021		0.02228	-0.00348	0.0224	0.00512	0.022	0.00467	0.02235	-0.000234508		0.02228	0.14282	0.0224	0.14602	0.022	0.15459	0.02235	0.17044
0.02229	0.13954	0.02241	0.15136	0.02202	0.15951	0.02236	0.17046		0.02229	-0.00349	0.02241	0.00517	0.02202	0.00465	0.02236	-0.000222082		0.02229	0.14303	0.02241	0.1462	0.02202	0.15485	0.02236	0.17068
0.02231	0.13975	0.02243	0.15159	0.02204	0.15974	0.02238	0.17072		0.02231	-0.00349	0.02243	0.00522	0.02204	0.00463	0.02238	-0.000202191		0.02231	0.14324	0.02243	0.14637	0.02204	0.15511	0.02238	0.17092
0.02233	0.13996	0.02245	0.15182	0.02205	0.15998	0.0224	0.17097		0.02233	-0.00349	0.02245	0.00526	0.02205	0.00462	0.0224	-0.000176309		0.02233	0.14345	0.02245	0.14655	0.02205	0.15537	0.0224	0.17115
0.02234	0.14017	0.02246	0.15204	0.02207	0.16022	0.02241	0.17123		0.02234	-0.00349	0.02246	0.00531	0.02207	0.0046	0.02241	-0.000145101		0.02234	0.14366	0.02246	0.14673	0.02207	0.15562	0.02241	0.17137
0.02236	0.14038	0.02248	0.15227	0.02209	0.16046	0.02243	0.17148		0.02236	-0.00349	0.02248	0.00536	0.02209	0.00458	0.02243	-0.000109376		0.02236	0.14387	0.02248	0.14691	0.02209	0.15588	0.02243	0.17159
0.02238	0.14059	0.0225	0.1525	0.0221	0.1607	0.02245	0.17174		0.02238	-0.00349	0.0225	0.00541	0.0221	0.00456	0.02245	-6.77052e-05		0.02238	0.14408	0.0225	0.14709	0.0221	0.15614	0.02245	0.17181
0.0224	0.1408	0.02251	0.15272	0.02212	0.16094	0.02246	0.172		0.0224	-0.00348	0.02251	0.00546	0.02212	0.00454	0.02246	-1.98494e-05		0.0224	0.14428	0.02251	0.14727	0.02212	0.1564	0.02246	0.17202
0.02241	0.14101	0.02253	0.15295	0.02214	0.16118	0.02248	0.17225		0.02241	-0.00347	0.02253	0.00551	0.02214	0.00453	0.02248	3.36223e-05		0.02241	0.14448	0.02253	0.14744	0.02214	0.15665	0.02248	0.17222
0.02243	0.14122	0.02255	0.15318	0.02215	0.16142	0.0225	0.17251		0.02243	-0.00346	0.02255	0.00556	0.02215	0.00451	0.0225	9.32819e-05		0.02243	0.14469	0.02255	0.14761	0.02215	0.15691	0.0225	0.17242
0.02245	0.14143	0.02257	0.15341	0.02217	0.16166	0.02252	0.17277		0.02245	-0.00345	0.02257	0.00562	0.02217	0.00449	0.02252	0.000157249		0.02245	0.14488	0.02257	0.14778	0.02217	0.15717	0.02252	0.17261
0.02246	0.14164	0.02258	0.15363	0.02219	0.1619	0.02253	0.17302		0.02246	-0.00343	0.02258	0.00567	0.02219	0.00448	0.02253	0.000227975		0.02246	0.14507	0.02258	0.14796	0.02219	0.15743	0.02253	0.17279
0.02248	0.14185	0.0226	0.15386	0.0222	0.16215	0.02255	0.17328		0.02248	-0.00342	0.0226	0.00573	0.0222	0.00446	0.02255	0.00030141		0.02248	0.14527	0.0226	0.14813	0.0222	0.15769	0.02255	0.17298
0.0225	0.14206	0.02262	0.15409	0.02222	0.16239	0.02257	0.17354		0.0225	-0.0034	0.02262	0.00578	0.02222	0.00444	0.02257	0.000377038		0.0225	0.14546	0.02262	0.14831	0.02222	0.15795	0.02257	0.17316
0.02251	0.14227	0.02263	0.15432	0.02224	0.16263	0.02258	0.17379		0.02251	-0.00338	0.02263	0.00584	0.02224	0.00442	0.02258	0.000461757		0.02251	0.14565	0.02263	0.14848	0.02224	0.1582	0.02258	0.17333
0.02253	0.14248	0.02265	0.15455	0.02225	0.16287	0.0226	0.17405		0.02253	-0.00336	0.02265	0.00589	0.02225	0.00441	0.0226	0.00054937		0.02253	0.14584	0.02265	0.14866	0.02225	0.15846	0.0226	0.1735
0.02255	0.14269	0.02267	0.15477	0.02227	0.16311	0.02262	0.17431		0.02255	-0.00333	0.02267	0.00594	0.02227	0.0044	0.02262	0.000640766		0.02255	0.14603	0.02267	0.14883	0.02227	0.15871	0.02262	0.17367
0.02256	0.14291	0.02268	0.155	0.02229	0.16335	0.02263	0.17457		0.02256	-0.00331	0.02268	0.006	0.02229	0.00438	0.02263	0.000736394		0.02256	0.14622	0.02268	0.149	0.02229	0.15897	0.02263	0.17383
0.02258	0.14312	0.0227	0.15523	0.0223	0.16359	0.02265	0.17482		0.02258	-0.00328	0.0227	0.00606	0.0223	0.00438	0.02265	0.000835232		0.02258	0.1464	0.0227	0.14917	0.0223	0.15922	0.02265	0.17399
0.0226	0.14333	0.02272	0.15546	0.02232	0.16384	0.02267	0.17508		0.0226	-0.00326	0.02272	0.00611	0.02232	0.00436	0.02267	0.000939562		0.0226	0.14658	0.02272	0.14935	0.02232	0.15947	0.02267	0.17414
0.02261	0.14354	0.02274	0.15569	0.02234	0.16408	0.02268	0.17534		0.02261	-0.00323	0.02274	0.00616	0.02234	0.00435	0.02268	0.00105		0.02261	0.14676	0.02274	0.14953	0.02234	0.15973	0.02268	0.17429
0.02263	0.14375	0.02275	0.15592	0.02235	0.16432	0.0227	0.1756		0.02263	-0.0032	0.02275	0.00621	0.02235	0.00434	0.0227	0.00115		0.02263	0.14695	0.02275	0.1497	0.02235	0.15998	0.0227	0.17444
0.02265	0.14396	0.02277	0.15615	0.02237	0.16456	0.02272	0.17585		0.02265	-0.00317	0.02277	0.00626	0.02237	0.00433	0.02272	0.00127		0.02265	0.14713	0.02277	0.14988	0.02237	0.16023	0.02272	0.17459
0.02267	0.14417	0.02279	0.15638	0.02239	0.16481	0.02274	0.17611		0.02267	-0.00314	0.02279	0.00631	0.02239	0.00433	0.02274	0.00138		0.02267	0.14731	0.02279	0.15007	0.02239	0.16048	0.02274	0.17473
0.02268	0.14439	0.0228	0.15661	0.0224	0.16505	0.02275	0.17637		0.02268	-0.00311	0.0228	0.00635	0.0224	0.00431	0.02275	0.00149		0.02268	0.1475	0.0228	0.15026	0.0224	0.16074	0.02275	0.17488
0.0227	0.1446	0.02282	0.15684	0.02242	0.16529	0.02277	0.17663		0.0227	-0.00308	0.02282	0.00638	0.02242	0.00431	0.02277	0.0016		0.0227	0.14768	0.02282	0.15045	0.02242	0.16099	0.02277	0.17502
0.02272	0.14481	0.02284	0.15707	0.02244	0.16554	0.02279	0.17689		0.02272	-0.00305	0.02284	0.00641	0.02244	0.0043	0.02279	0.00172		0.02272	0.14786	0.02284	0.15066	0.02244	0.16124	0.02279	0.17516
0.02273	0.14502	0.02285	0.1573	0.02245	0.16578	0.0228	0.17715		0.02273	-0.00302	0.02285	0.00642	0.02245	0.0043	0.0228	0.00184		0.02273	0.14804	0.02285	0.15087	0.02245	0.16148	0.0228	0.1753
0.02275	0.14524	0.02287	0.15753	0.02247	0.16603	0.02282	0.1774		0.02275	-0.00299	0.02287	0.00643	0.02247	0.0043	0.02282	0.00196		0.02275	0.14823	0.02287	0.15109	0.02247	0.16173	0.02282	0.17544
0.02277	0.14545	0.02289	0.15776	0.02249	0.16627	0.02284	0.17766		0.02277	-0.00295	0.02289	0.00644	0.02249	0.0043	0.02284	0.00208		0.02277	0.1484	0.02289	0.15131	0.02249	0.16197	0.02284	0.17558
0.02278	0.14566	0.0229	0.15799	0.0225	0.16651	0.02285	0.17792		0.02278	-0.00292	0.0229	0.00645	0.0225	0.0043	0.02285	0.00219		0.02278	0.14858	0.0229	0.15154	0.0225	0.16221	0.02285	0.17573
0.0228	0.14587	0.02292	0.15822	0.02252	0.16676	0.02287	0.17818		0.0228	-0.00288	0.02292	0.00644	0.02252	0.00431	0.02287	0.0023		0.0228	0.14875	0.02292	0.15177	0.02252	0.16245	0.02287	0.17588
0.02282	0.14609	0.02294	0.15845	0.02254	0.167	0.02289	0.17844		0.02282	-0.00284	0.02294	0.00644	0.02254	0.00431	0.02289	0.00241		0.02282	0.14893	0.02294	0.15201	0.02254	0.16269	0.02289	0.17603
0.02283	0.1463	0.02296	0.15868	0.02255	0.16725	0.0229	0.1787		0.02283	-0.00281	0.02296	0.00643	0.02255	0.00432	0.0229	0.00251		0.02283	0.14911	0.02296	0.15225	0.02255	0.16293	0.0229	0.17619
0.02285	0.14651	0.02297	0.15891	0.02257	0.16749	0.02292	0.17896		0.02285	-0.00277	0.02297	0.00641	0.02257	0.00433	0.02292	0.0026		0.02285	0.14928	0.02297	0.1525	0.02257	0.16316	0.02292	0.17636
0.02287	0.14673	0.02299	0.15914	0.02259	0.16774	0.02294	0.17922		0.02287	-0.00273	0.02299	0.0064	0.02259	0.00435	0.02294	0.00268		0.02287	0.14946	0.02299	0.15274	0.02259	0.16339	0.02294	0.17653
0.02288	0.14694	0.02301	0.15937	0.0226	0.16798	0.02296	0.17948		0.02288	-0.0027	0.02301	0.00638	0.0226	0.00437	0.02296	0.00276		0.02288	0.14964	0.02301	0.15299	0.0226	0.16362	0.02296	0.17671
0.0229	0.14715	0.02302	0.1596	0.02262	0.16823	0.02297	0.17974		0.0229	-0.00266	0.02302	0.00636	0.02262	0.00439	0.02297	0.00283		0.0229	0.14981	0.02302	0.15324	0.02262	0.16384	0.02297	0.1769
0.02292	0.14737	0.02304	0.15984	0.02264	0.16848	0.02299	0.18		0.02292	-0.00262	0.02304	0.00635	0.02264	0.0044	0.02299	0.00289		0.02292	0.14999	0.02304	0.15349	0.02264	0.16407	0.02299	0.17711
0.02294	0.14758	0.02306	0.16007	0.02265	0.16872	0.02301	0.18026		0.02294	-0.00259	0.02306	0.00633	0.02265	0.00442	0.02301	0.00293		0.02294	0.15017	0.02306	0.15374	0.02265	0.1643	0.02301	0.17733
0.02295	0.1478	0.02307	0.1603	0.02267	0.16897	0.02302	0.18052		0.02295	-0.00256	0.02307	0.0063	0.02267	0.00444	0.02302	0.00296		0.02295	0.15035	0.02307	0.154	0.02267	0.16453	0.02302	0.17756
0.02297	0.14801	0.02309	0.16053	0.02269	0.16921	0.02304	0.18078		0.02297	-0.00252	0.02309	0.00627	0.02269	0.00446	0.02304	0.00297		0.02297	0.15053	0.02309	0.15426	0.02269	0.16475	0.02304	0.17781
0.02299	0.14822	0.02311	0.16077	0.0227	0.16946	0.02306	0.18104		0.02299	-0.00249	0.02311	0.00623	0.0227	0.00449	0.02306	0.00297		0.02299	0.15071	0.02311	0.15453	0.0227	0.16497	0.02306	0.17806
0.023	0.14844	0.02313	0.161	0.02272	0.16971	0.02307	0.1813		0.023	-0.00245	0.02313	0.0062	0.02272	0.00451	0.02307	0.00297		0.023	0.15089	0.02313	0.1548	0.02272	0.1652	0.02307	0.17833
0.02302	0.14865	0.02314	0.16123	0.02274	0.16995	0.02309	0.18156		0.02302	-0.00241	0.02314	0.00616	0.02274	0.00453	0.02309	0.00295		0.02302	0.15107	0.02314	0.15507	0.02274	0.16542	0.02309	0.17861
0.02304	0.14887	0.02316	0.16147	0.02275	0.1702	0.02311	0.18182		0.02304	-0.00238	0.02316	0.00612	0.02275	0.00456	0.02311	0.00293		0.02304	0.15125	0.02316	0.15535	0.02275	0.16564	0.02311	0.17889
0.02305	0.14908	0.02318	0.1617	0.02277	0.17045	0.02312	0.18208		0.02305	-0.00234	0.02318	0.00608	0.02277	0.00458	0.02312	0.0029		0.02305	0.15143	0.02318	0.15562	0.02277	0.16587	0.02312	0.17919
0.02307	0.1493	0.02319	0.16193	0.02279	0.17069	0.02314	0.18234		0.02307	-0.00231	0.02319	0.00604	0.02279	0.00461	0.02314	0.00285		0.02307	0.15161	0.02319	0.15589	0.02279	0.16609	0.02314	0.17949
0.02309	0.14951	0.02321	0.16217	0.0228	0.17094	0.02316	0.18261		0.02309	-0.00228	0.02321	0.006	0.0228	0.00464	0.02316	0.0028		0.02309	0.15179	0.02321	0.15617	0.0228	0.1663	0.02316	0.17981
0.0231	0.14973	0.02323	0.1624	0.02282	0.17119	0.02318	0.18287		0.0231	-0.00224	0.02323	0.00596	0.02282	0.00467	0.02318	0.00273		0.0231	0.15197	0.02323	0.15644	0.02282	0.16652	0.02318	0.18014
0.02312	0.14994	0.02324	0.16264	0.02284	0.17144	0.02319	0.18313		0.02312	-0.00221	0.02324	0.00592	0.02284	0.00469	0.02319	0.00265		0.02312	0.15215	0.02324	0.15672	0.02284	0.16675	0.02319	0.18048
0.02314	0.15016	0.02326	0.16287	0.02285	0.17169	0.02321	0.18339		0.02314	-0.00218	0.02326	0.00588	0.02285	0.00472	0.02321	0.00255		0.02314	0.15234	0.02326	0.15699	0.02285	0.16697	0.02321	0.18084
0.02315	0.15037	0.02328	0.16311	0.02287	0.17193	0.02323	0.18366		0.02315	-0.00217	0.02328	0.00584	0.02287	0.00474	0.02323	0.00245		0.02315	0.15254	0.02328	0.15727	0.02287	0.16719	0.02323	0.1812
0.02317	0.15059	0.02329	0.16334	0.02289	0.17218	0.02324	0.18392		0.02317	-0.00217	0.02329	0.0058	0.02289	0.00477	0.02324	0.00235		0.02317	0.15276	0.02329	0.15754	0.02289	0.16741	0.02324	0.18157
0.02319	0.15081	0.02331	0.16358	0.0229	0.17243	0.02326	0.18418		0.02319	-0.00216	0.02331	0.00577	0.0229	0.0048	0.02326	0.00224		0.02319	0.15297	0.02331	0.15781	0.0229	0.16763	0.02326	0.18194
0.0232	0.15102	0.02333	0.16381	0.02292	0.17268	0.02328	0.18445		0.0232	-0.00217	0.02333	0.00573	0.02292	0.00483	0.02328	0.00214		0.0232	0.1532	0.02333	0.15808	0.02292	0.16785	0.02328	0.18231
0.02322	0.15124	0.02335	0.16405	0.02294	0.17293	0.02329	0.18471		0.02322	-0.00219	0.02335	0.00569	0.02294	0.00485	0.02329	0.00203		0.02322	0.15343	0.02335	0.15835	0.02294	0.16807	0.02329	0.18268
0.02324	0.15145	0.02336	0.16428	0.02295	0.17318	0.02331	0.18497		0.02324	-0.00221	0.02336	0.00566	0.02295	0.00488	0.02331	0.00193		0.02324	0.15367	0.02336	0.15863	0.02295	0.16829	0.02331	0.18304
0.02326	0.15167	0.02338	0.16452	0.02297	0.17343	0.02333	0.18524		0.02326	-0.00225	0.02338	0.00562	0.02297	0.00491	0.02333	0.00183		0.02326	0.15392	0.02338	0.1589	0.02297	0.16851	0.02333	0.18341
0.02327	0.15189	0.0234	0.16475	0.02299	0.17367	0.02334	0.1855		0.02327	-0.00228	0.0234	0.00559	0.02299	0.00494	0.02334	0.00173		0.02327	0.15417	0.0234	0.15917	0.02299	0.16874	0.02334	0.18377
0.02329	0.1521	0.02341	0.16499	0.023	0.17392	0.02336	0.18577		0.02329	-0.00232	0.02341	0.00555	0.023	0.00497	0.02336	0.00164		0.02329	0.15443	0.02341	0.15944	0.023	0.16895	0.02336	0.18413
0.02331	0.15232	0.02343	0.16523	0.02302	0.17417	0.02338	0.18603		0.02331	-0.00236	0.02343	0.00552	0.02302	0.005	0.02338	0.00154		0.02331	0.15468	0.02343	0.15971	0.02302	0.16918	0.02338	0.18449
0.02332	0.15254	0.02345	0.16546	0.02304	0.17442	0.0234	0.1863		0.02332	-0.0024	0.02345	0.00548	0.02304	0.00503	0.0234	0.00144		0.02332	0.15494	0.02345	0.15998	0.02304	0.1694	0.0234	0.18486
0.02334	0.15276	0.02346	0.1657	0.02305	0.17467	0.02341	0.18656		0.02334	-0.00245	0.02346	0.00546	0.02305	0.00506	0.02341	0.00135		0.02334	0.15521	0.02346	0.16024	0.02305	0.16961	0.02341	0.18522
0.02336	0.15297	0.02348	0.16594	0.02307	0.17492	0.02343	0.18683		0.02336	-0.0025	0.02348	0.00543	0.02307	0.00508	0.02343	0.00126		0.02336	0.15548	0.02348	0.16051	0.02307	0.16984	0.02343	0.18557
0.02337	0.15319	0.0235	0.16618	0.02309	0.17517	0.02345	0.1871		0.02337	-0.00255	0.0235	0.00541	0.02309	0.00511	0.02345	0.00117		0.02337	0.15575	0.0235	0.16077	0.02309	0.17006	0.02345	0.18593
0.02339	0.15341	0.02352	0.16641	0.0231	0.17542	0.02346	0.18736		0.02339	-0.00261	0.02352	0.00539	0.0231	0.00514	0.02346	0.00108		0.02339	0.15602	0.02352	0.16103	0.0231	0.17029	0.02346	0.18628
0.02341	0.15363	0.02353	0.16665	0.02312	0.17567	0.02348	0.18763		0.02341	-0.00267	0.02353	0.00537	0.02312	0.00516	0.02348	0.000995389		0.02341	0.15629	0.02353	0.16129	0.02312	0.17051	0.02348	0.18664
0.02342	0.15385	0.02355	0.16689	0.02314	0.17592	0.0235	0.1879		0.02342	-0.00272	0.02355	0.00535	0.02314	0.00519	0.0235	0.000912571		0.02342	0.15657	0.02355	0.16154	0.02314	0.17074	0.0235	0.18698
0.02344	0.15407	0.02357	0.16713	0.02315	0.17618	0.02351	0.18816		0.02344	-0.00277	0.02357	0.00533	0.02315	0.00522	0.02351	0.000832487		0.02344	0.15683	0.02357	0.1618	0.02315	0.17096	0.02351	0.18733
0.02346	0.15428	0.02358	0.16737	0.02317	0.17643	0.02353	0.18843		0.02346	-0.00282	0.02358	0.00531	0.02317	0.00524	0.02353	0.000752538		0.02346	0.15711	0.02358	0.16205	0.02317	0.17119	0.02353	0.18768
0.02347	0.1545	0.0236	0.1676	0.02319	0.17668	0.02355	0.1887		0.02347	-0.00287	0.0236	0.0053	0.02319	0.00526	0.02355	0.000674373		0.02347	0.15738	0.0236	0.16231	0.02319	0.17142	0.02355	0.18803
0.02349	0.15472	0.02362	0.16784	0.0232	0.17693	0.02356	0.18897		0.02349	-0.00292	0.02362	0.00528	0.0232	0.00528	0.02356	0.000598153		0.02349	0.15764	0.02362	0.16256	0.0232	0.17165	0.02356	0.18837
0.02351	0.15494	0.02363	0.16808	0.02322	0.17718	0.02358	0.18924		0.02351	-0.00297	0.02363	0.00527	0.02322	0.0053	0.02358	0.000528853		0.02351	0.15791	0.02363	0.16281	0.02322	0.17188	0.02358	0.18871
0.02353	0.15516	0.02365	0.16832	0.02324	0.17743	0.0236	0.1895		0.02353	-0.00301	0.02365	0.00525	0.02324	0.00532	0.0236	0.000459319		0.02353	0.15817	0.02365	0.16307	0.02324	0.17212	0.0236	0.18905
0.02354	0.15538	0.02367	0.16856	0.02325	0.17768	0.02362	0.18977		0.02354	-0.00306	0.02367	0.00524	0.02325	0.00533	0.02362	0.000391335		0.02354	0.15844	0.02367	0.16332	0.02325	0.17235	0.02362	0.18938
0.02356	0.1556	0.02369	0.1688	0.02327	0.17794	0.02363	0.19004		0.02356	-0.0031	0.02369	0.00523	0.02327	0.00534	0.02363	0.000325222		0.02356	0.1587	0.02369	0.16357	0.02327	0.17259	0.02363	0.18972
0.02358	0.15582	0.0237	0.16904	0.02329	0.17819	0.02365	0.19031		0.02358	-0.00315	0.0237	0.00523	0.02329	0.00535	0.02365	0.00026156		0.02358	0.15897	0.0237	0.16381	0.02329	0.17283	0.02365	0.19005
0.02359	0.15604	0.02372	0.16928	0.0233	0.17844	0.02367	0.19058		0.02359	-0.00319	0.02372	0.00522	0.0233	0.00537	0.02367	0.000203069		0.02359	0.15923	0.02372	0.16406	0.0233	0.17307	0.02367	0.19038
0.02361	0.15626	0.02374	0.16952	0.02332	0.17869	0.02368	0.19085		0.02361	-0.00324	0.02374	0.00522	0.02332	0.00537	0.02368	0.000151342		0.02361	0.1595	0.02374	0.1643	0.02332	0.17332	0.02368	0.1907
0.02363	0.15648	0.02375	0.16976	0.02334	0.17895	0.0237	0.19112		0.02363	-0.00328	0.02375	0.00522	0.02334	0.00538	0.0237	0.00010288		0.02363	0.15976	0.02375	0.16454	0.02334	0.17357	0.0237	0.19102
0.02364	0.1567	0.02377	0.17	0.02335	0.1792	0.02372	0.19139		0.02364	-0.00332	0.02377	0.00522	0.02335	0.00538	0.02372	6.10278e-05		0.02364	0.16002	0.02377	0.16478	0.02335	0.17382	0.02372	0.19133
0.02366	0.15692	0.02379	0.17024	0.02337	0.17945	0.02373	0.19166		0.02366	-0.00336	0.02379	0.00522	0.02337	0.00538	0.02373	2.44313e-05		0.02366	0.16029	0.02379	0.16502	0.02337	0.17407	0.02373	0.19164
0.02368	0.15715	0.0238	0.17048	0.02339	0.17971	0.02375	0.19193		0.02368	-0.0034	0.0238	0.00523	0.02339	0.00538	0.02375	-7.63679e-06		0.02368	0.16055	0.0238	0.16525	0.02339	0.17432	0.02375	0.19194
0.02369	0.15737	0.02382	0.17072	0.0234	0.17996	0.02377	0.1922		0.02369	-0.00345	0.02382	0.00524	0.0234	0.00538	0.02377	-3.14069e-05		0.02369	0.16081	0.02382	0.16548	0.0234	0.17458	0.02377	0.19223
0.02371	0.15759	0.02384	0.17096	0.02342	0.18021	0.02378	0.19247		0.02371	-0.00349	0.02384	0.00525	0.02342	0.00537	0.02378	-4.85716e-05		0.02371	0.16108	0.02384	0.16571	0.02342	0.17484	0.02378	0.19252
0.02373	0.15781	0.02385	0.1712	0.02344	0.18047	0.0238	0.19274		0.02373	-0.00353	0.02385	0.00526	0.02344	0.00536	0.0238	-5.60405e-05		0.02373	0.16134	0.02385	0.16594	0.02344	0.1751	0.0238	0.1928
0.02374	0.15803	0.02387	0.17145	0.02345	0.18072	0.02382	0.19302		0.02374	-0.00356	0.02387	0.00528	0.02345	0.00535	0.02382	-6.11062e-05		0.02374	0.1616	0.02387	0.16617	0.02345	0.17537	0.02382	0.19308
0.02376	0.15825	0.02389	0.17169	0.02347	0.18097	0.02384	0.19329		0.02376	-0.0036	0.02389	0.00529	0.02347	0.00533	0.02384	-6.50052e-05		0.02376	0.16186	0.02389	0.16639	0.02347	0.17564	0.02384	0.19335
0.02378	0.15848	0.02391	0.17193	0.02349	0.18123	0.02385	0.19356		0.02378	-0.00364	0.02391	0.00531	0.02349	0.00531	0.02385	-6.49133e-05		0.02378	0.16212	0.02391	0.16662	0.02349	0.17592	0.02385	0.19362
0.0238	0.1587	0.02392	0.17217	0.0235	0.18148	0.02387	0.19383		0.0238	-0.00367	0.02392	0.00533	0.0235	0.00529	0.02387	-6.21188e-05		0.0238	0.16237	0.02392	0.16684	0.0235	0.17619	0.02387	0.19389
0.02381	0.15892	0.02394	0.17241	0.02352	0.18174	0.02389	0.1941		0.02381	-0.0037	0.02394	0.00535	0.02352	0.00527	0.02389	-5.39942e-05		0.02381	0.16262	0.02394	0.16706	0.02352	0.17646	0.02389	0.19416
0.02383	0.15914	0.02396	0.17265	0.02354	0.18199	0.0239	0.19438		0.02383	-0.00373	0.02396	0.00537	0.02354	0.00525	0.0239	-3.98507e-05		0.02383	0.16288	0.02396	0.16729	0.02354	0.17674	0.0239	0.19442
0.02385	0.15937	0.02397	0.1729	0.02355	0.18225	0.02392	0.19465		0.02385	-0.00376	0.02397	0.00539	0.02355	0.00523	0.02392	-2.15749e-05		0.02385	0.16313	0.02397	0.16751	0.02355	0.17702	0.02392	0.19467
0.02386	0.15959	0.02399	0.17314	0.02357	0.1825	0.02394	0.19492		0.02386	-0.00379	0.02399	0.00542	0.02357	0.00521	0.02394	7.46107e-07		0.02386	0.16338	0.02399	0.16772	0.02357	0.17729	0.02394	0.19492
0.02388	0.15981	0.02401	0.17338	0.02359	0.18276	0.02395	0.19519		0.02388	-0.00382	0.02401	0.00544	0.02359	0.00519	0.02395	2.63176e-05		0.02388	0.16364	0.02401	0.16794	0.02359	0.17757	0.02395	0.19517
0.0239	0.16004	0.02402	0.17362	0.0236	0.18302	0.02397	0.19547		0.0239	-0.00385	0.02402	0.00547	0.0236	0.00517	0.02397	5.34038e-05		0.0239	0.16389	0.02402	0.16816	0.0236	0.17784	0.02397	0.19541
0.02391	0.16026	0.02404	0.17387	0.02362	0.18327	0.02399	0.19574		0.02391	-0.00387	0.02404	0.0055	0.02362	0.00516	0.02399	8.50016e-05		0.02391	0.16413	0.02404	0.16837	0.02362	0.17812	0.02399	0.19565
0.02393	0.16049	0.02406	0.17411	0.02364	0.18353	0.024	0.19601		0.02393	-0.00389	0.02406	0.00554	0.02364	0.00514	0.024	0.000122105		0.02393	0.16438	0.02406	0.16857	0.02364	0.17839	0.024	0.19589
0.02395	0.16071	0.02408	0.17435	0.02365	0.18378	0.02402	0.19629		0.02395	-0.00392	0.02408	0.00557	0.02365	0.00512	0.02402	0.000161783		0.02395	0.16463	0.02408	0.16878	0.02365	0.17866	0.02402	0.19612
0.02396	0.16093	0.02409	0.1746	0.02367	0.18404	0.02404	0.19656		0.02396	-0.00395	0.02409	0.00561	0.02367	0.0051	0.02404	0.000206147		0.02396	0.16488	0.02409	0.16899	0.02367	0.17894	0.02404	0.19635
0.02398	0.16116	0.02411	0.17484	0.02369	0.1843	0.02406	0.19683		0.02398	-0.00398	0.02411	0.00565	0.02369	0.00509	0.02406	0.000253284		0.02398	0.16513	0.02411	0.16919	0.02369	0.17921	0.02406	0.19658
0.024	0.16138	0.02413	0.17508	0.0237	0.18456	0.02407	0.19711		0.024	-0.004	0.02413	0.00569	0.0237	0.00507	0.02407	0.000304611		0.024	0.16539	0.02413	0.16939	0.0237	0.17948	0.02407	0.1968
0.02401	0.16161	0.02414	0.17533	0.02372	0.18481	0.02409	0.19738		0.02401	-0.00403	0.02414	0.00573	0.02372	0.00506	0.02409	0.000358318		0.02401	0.16563	0.02414	0.16959	0.02372	0.17976	0.02409	0.19702
0.02403	0.16183	0.02416	0.17557	0.02374	0.18507	0.02411	0.19766		0.02403	-0.00405	0.02416	0.00578	0.02374	0.00505	0.02411	0.000417084		0.02403	0.16588	0.02416	0.1698	0.02374	0.18002	0.02411	0.19724
0.02405	0.16206	0.02418	0.17582	0.02375	0.18533	0.02412	0.19793		0.02405	-0.00406	0.02418	0.00582	0.02375	0.00503	0.02412	0.0004824		0.02405	0.16612	0.02418	0.17	0.02375	0.1803	0.02412	0.19745
0.02407	0.16228	0.02419	0.17606	0.02377	0.18559	0.02414	0.1982		0.02407	-0.00408	0.02419	0.00586	0.02377	0.00502	0.02414	0.000552342		0.02407	0.16637	0.02419	0.1702	0.02377	0.18057	0.02414	0.19765
0.02408	0.16251	0.02421	0.1763	0.02379	0.18584	0.02416	0.19848		0.02408	-0.0041	0.02421	0.00591	0.02379	0.00501	0.02416	0.000627291		0.02408	0.16661	0.02421	0.1704	0.02379	0.18084	0.02416	0.19785
0.0241	0.16273	0.02423	0.17655	0.0238	0.1861	0.02417	0.19875		0.0241	-0.00411	0.02423	0.00595	0.0238	0.00499	0.02417	0.000706549		0.0241	0.16685	0.02423	0.1706	0.0238	0.18111	0.02417	0.19805
0.02412	0.16296	0.02424	0.17679	0.02382	0.18636	0.02419	0.19903		0.02412	-0.00414	0.02424	0.00599	0.02382	0.00498	0.02419	0.00079219		0.02412	0.16709	0.02424	0.1708	0.02382	0.18138	0.02419	0.19824
0.02413	0.16318	0.02426	0.17704	0.02384	0.18662	0.02421	0.1993		0.02413	-0.00415	0.02426	0.00604	0.02384	0.00497	0.02421	0.000881419		0.02413	0.16733	0.02426	0.171	0.02384	0.18165	0.02421	0.19842
0.02415	0.16341	0.02428	0.17728	0.02385	0.18688	0.02422	0.19958		0.02415	-0.00415	0.02428	0.00608	0.02385	0.00496	0.02422	0.000977137		0.02415	0.16756	0.02428	0.1712	0.02385	0.18192	0.02422	0.1986
0.02417	0.16364	0.0243	0.17753	0.02387	0.18714	0.02424	0.19985		0.02417	-0.00416	0.0243	0.00613	0.02387	0.00494	0.02424	0.00107		0.02417	0.1678	0.0243	0.1714	0.02387	0.18219	0.02424	0.19878
0.02418	0.16386	0.02431	0.17777	0.02389	0.1874	0.02426	0.20013		0.02418	-0.00417	0.02431	0.00618	0.02389	0.00493	0.02426	0.00118		0.02418	0.16803	0.02431	0.17159	0.02389	0.18246	0.02426	0.19895
0.0242	0.16409	0.02433	0.17802	0.0239	0.18765	0.02428	0.20041		0.0242	-0.00417	0.02433	0.00623	0.0239	0.00492	0.02428	0.00129		0.0242	0.16826	0.02433	0.17179	0.0239	0.18274	0.02428	0.19912
0.02422	0.16432	0.02435	0.17826	0.02392	0.18791	0.02429	0.20068		0.02422	-0.00417	0.02435	0.00628	0.02392	0.00491	0.02429	0.00139		0.02422	0.16849	0.02435	0.17198	0.02392	0.183	0.02429	0.19929
0.02423	0.16454	0.02436	0.17851	0.02394	0.18817	0.02431	0.20096		0.02423	-0.00417	0.02436	0.00633	0.02394	0.0049	0.02431	0.0015		0.02423	0.16871	0.02436	0.17218	0.02394	0.18327	0.02431	0.19946
0.02425	0.16477	0.02438	0.17876	0.02395	0.18843	0.02433	0.20123		0.02425	-0.00417	0.02438	0.00638	0.02395	0.00489	0.02433	0.0016		0.02425	0.16894	0.02438	0.17238	0.02395	0.18354	0.02433	0.19963
0.02427	0.165	0.0244	0.179	0.02397	0.18869	0.02434	0.20151		0.02427	-0.00416	0.0244	0.00643	0.02397	0.00488	0.02434	0.0017		0.02427	0.16916	0.0244	0.17257	0.02397	0.18381	0.02434	0.19981
0.02428	0.16522	0.02441	0.17925	0.02399	0.18895	0.02436	0.20178		0.02428	-0.00416	0.02441	0.00648	0.02399	0.00487	0.02436	0.00179		0.02428	0.16938	0.02441	0.17276	0.02399	0.18408	0.02436	0.19999
0.0243	0.16545	0.02443	0.17949	0.024	0.18921	0.02438	0.20206		0.0243	-0.00414	0.02443	0.00654	0.024	0.00487	0.02438	0.00188		0.0243	0.16959	0.02443	0.17296	0.024	0.18435	0.02438	0.20018
0.02432	0.16568	0.02445	0.17974	0.02402	0.18948	0.02439	0.20234		0.02432	-0.00413	0.02445	0.00659	0.02402	0.00486	0.02439	0.00197		0.02432	0.16981	0.02445	0.17316	0.02402	0.18462	0.02439	0.20037
0.02434	0.16591	0.02447	0.17999	0.02404	0.18974	0.02441	0.20261		0.02434	-0.00411	0.02447	0.00663	0.02404	0.00486	0.02441	0.00205		0.02434	0.17002	0.02447	0.17335	0.02404	0.18488	0.02441	0.20056
0.02435	0.16613	0.02448	0.18023	0.02405	0.19	0.02443	0.20289		0.02435	-0.00409	0.02448	0.00668	0.02405	0.00486	0.02443	0.00213		0.02435	0.17022	0.02448	0.17355	0.02405	0.18514	0.02443	0.20076
0.02437	0.16636	0.0245	0.18048	0.02407	0.19026	0.02444	0.20317		0.02437	-0.00406	0.0245	0.00674	0.02407	0.00486	0.02444	0.0022		0.02437	0.17042	0.0245	0.17374	0.02407	0.1854	0.02444	0.20097
0.02439	0.16659	0.02452	0.18073	0.02409	0.19052	0.02446	0.20344		0.02439	-0.00403	0.02452	0.00678	0.02409	0.00486	0.02446	0.00227		0.02439	0.17062	0.02452	0.17394	0.02409	0.18566	0.02446	0.20117
0.0244	0.16682	0.02453	0.18097	0.0241	0.19078	0.02448	0.20372		0.0244	-0.004	0.02453	0.00683	0.0241	0.00486	0.02448	0.00234		0.0244	0.17082	0.02453	0.17414	0.0241	0.18592	0.02448	0.20138
0.02442	0.16705	0.02455	0.18122	0.02412	0.19104	0.0245	0.204		0.02442	-0.00397	0.02455	0.00688	0.02412	0.00486	0.0245	0.00241		0.02442	0.17102	0.02455	0.17434	0.02412	0.18618	0.0245	0.20159
0.02444	0.16727	0.02457	0.18147	0.02414	0.19131	0.02451	0.20428		0.02444	-0.00395	0.02457	0.00692	0.02414	0.00486	0.02451	0.00247		0.02444	0.17122	0.02457	0.17455	0.02414	0.18644	0.02451	0.20181
0.02445	0.1675	0.02458	0.18172	0.02415	0.19157	0.02453	0.20455		0.02445	-0.00391	0.02458	0.00696	0.02415	0.00486	0.02453	0.00252		0.02445	0.17142	0.02458	0.17475	0.02415	0.18671	0.02453	0.20203
0.02447	0.16773	0.0246	0.18196	0.02417	0.19183	0.02455	0.20483		0.02447	-0.00388	0.0246	0.007	0.02417	0.00486	0.02455	0.00256		0.02447	0.17161	0.0246	0.17497	0.02417	0.18697	0.02455	0.20227
0.02449	0.16796	0.02462	0.18221	0.02419	0.19209	0.02456	0.20511		0.02449	-0.00385	0.02462	0.00702	0.02419	0.00486	0.02456	0.0026		0.02449	0.17181	0.02462	0.17519	0.02419	0.18723	0.02456	0.20251
0.0245	0.16819	0.02464	0.18246	0.0242	0.19235	0.02458	0.20539		0.0245	-0.00382	0.02464	0.00704	0.0242	0.00487	0.02458	0.00264		0.0245	0.17201	0.02464	0.17542	0.0242	0.18749	0.02458	0.20275
0.02452	0.16842	0.02465	0.18271	0.02422	0.19262	0.0246	0.20567		0.02452	-0.00378	0.02465	0.00705	0.02422	0.00487	0.0246	0.00266		0.02452	0.1722	0.02465	0.17566	0.02422	0.18774	0.0246	0.20301
0.02454	0.16865	0.02467	0.18296	0.02424	0.19288	0.02461	0.20594		0.02454	-0.00375	0.02467	0.00705	0.02424	0.00488	0.02461	0.00267		0.02454	0.1724	0.02467	0.1759	0.02424	0.188	0.02461	0.20328
0.02455	0.16888	0.02469	0.18321	0.02425	0.19314	0.02463	0.20622		0.02455	-0.00372	0.02469	0.00705	0.02425	0.00489	0.02463	0.00267		0.02455	0.1726	0.02469	0.17616	0.02425	0.18826	0.02463	0.20355
0.02457	0.16911	0.0247	0.18345	0.02427	0.19341	0.02465	0.2065		0.02457	-0.00369	0.0247	0.00704	0.02427	0.0049	0.02465	0.00267		0.02457	0.1728	0.0247	0.17641	0.02427	0.18851	0.02465	0.20383
0.02459	0.16934	0.02472	0.1837	0.02429	0.19367	0.02466	0.20678		0.02459	-0.00366	0.02472	0.00703	0.02429	0.00491	0.02466	0.00265		0.02459	0.17299	0.02472	0.17667	0.02429	0.18876	0.02466	0.20413
0.0246	0.16957	0.02474	0.18395	0.0243	0.19393	0.02468	0.20706		0.0246	-0.00362	0.02474	0.00702	0.0243	0.00492	0.02468	0.00263		0.0246	0.17319	0.02474	0.17693	0.0243	0.18901	0.02468	0.20443
0.02462	0.1698	0.02475	0.1842	0.02432	0.1942	0.0247	0.20734		0.02462	-0.00359	0.02475	0.007	0.02432	0.00494	0.0247	0.0026		0.02462	0.17339	0.02475	0.1772	0.02432	0.18926	0.0247	0.20474
0.02464	0.17003	0.02477	0.18445	0.02434	0.19446	0.02472	0.20762		0.02464	-0.00356	0.02477	0.00699	0.02434	0.00495	0.02472	0.00257		0.02464	0.17358	0.02477	0.17746	0.02434	0.18951	0.02472	0.20505
0.02466	0.17026	0.02479	0.1847	0.02435	0.19473	0.02473	0.2079		0.02466	-0.00353	0.02479	0.00697	0.02435	0.00497	0.02473	0.00253		0.02466	0.17378	0.02479	0.17773	0.02435	0.18976	0.02473	0.20537
0.02467	0.17049	0.0248	0.18495	0.02437	0.19499	0.02475	0.20818		0.02467	-0.00349	0.0248	0.00695	0.02437	0.00499	0.02475	0.00249		0.02467	0.17398	0.0248	0.178	0.02437	0.19001	0.02475	0.20569
0.02469	0.17072	0.02482	0.1852	0.02439	0.19526	0.02477	0.20846		0.02469	-0.00346	0.02482	0.00694	0.02439	0.005	0.02477	0.00244		0.02469	0.17417	0.02482	0.17826	0.02439	0.19025	0.02477	0.20602
0.02471	0.17095	0.02484	0.18545	0.0244	0.19552	0.02478	0.20874		0.02471	-0.00342	0.02484	0.00692	0.0244	0.00502	0.02478	0.00239		0.02471	0.17437	0.02484	0.17853	0.0244	0.1905	0.02478	0.20635
0.02472	0.17118	0.02486	0.1857	0.02442	0.19579	0.0248	0.20902		0.02472	-0.00339	0.02486	0.0069	0.02442	0.00504	0.0248	0.00233		0.02472	0.17457	0.02486	0.1788	0.02442	0.19075	0.0248	0.20669
0.02474	0.17141	0.02487	0.18595	0.02444	0.19605	0.02482	0.2093		0.02474	-0.00337	0.02487	0.00688	0.02444	0.00506	0.02482	0.00227		0.02474	0.17477	0.02487	0.17907	0.02444	0.19099	0.02482	0.20703
0.02476	0.17164	0.02489	0.1862	0.02445	0.19632	0.02483	0.20958		0.02476	-0.00334	0.02489	0.00685	0.02445	0.00508	0.02483	0.0022		0.02476	0.17498	0.02489	0.17935	0.02445	0.19124	0.02483	0.20738
0.02477	0.17187	0.02491	0.18645	0.02447	0.19658	0.02485	0.20986		0.02477	-0.00332	0.02491	0.00682	0.02447	0.0051	0.02485	0.00212		0.02477	0.17519	0.02491	0.17963	0.02447	0.19148	0.02485	0.20775
0.02479	0.1721	0.02492	0.1867	0.02449	0.19685	0.02487	0.21015		0.02479	-0.00329	0.02492	0.00679	0.02449	0.00512	0.02487	0.00203		0.02479	0.1754	0.02492	0.17992	0.02449	0.19173	0.02487	0.20812
0.02481	0.17233	0.02494	0.18695	0.0245	0.19711	0.02488	0.21043		0.02481	-0.00327	0.02494	0.00675	0.0245	0.00515	0.02488	0.00193		0.02481	0.17561	0.02494	0.1802	0.0245	0.19197	0.02488	0.2085
0.02482	0.17256	0.02496	0.18721	0.02452	0.19738	0.0249	0.21071		0.02482	-0.00325	0.02496	0.00671	0.02452	0.00517	0.0249	0.00183		0.02482	0.17581	0.02496	0.18049	0.02452	0.19221	0.0249	0.20888
0.02484	0.1728	0.02497	0.18746	0.02454	0.19765	0.02492	0.21099		0.02484	-0.00323	0.02497	0.00668	0.02454	0.0052	0.02492	0.00173		0.02484	0.17602	0.02497	0.18078	0.02454	0.19245	0.02492	0.20926
0.02486	0.17303	0.02499	0.18771	0.02455	0.19791	0.02494	0.21127		0.02486	-0.00321	0.02499	0.00664	0.02455	0.00523	0.02494	0.00163		0.02486	0.17624	0.02499	0.18107	0.02455	0.19268	0.02494	0.20965
0.02487	0.17326	0.02501	0.18796	0.02457	0.19818	0.02495	0.21156		0.02487	-0.00319	0.02501	0.0066	0.02457	0.00525	0.02495	0.00153		0.02487	0.17645	0.02501	0.18137	0.02457	0.19292	0.02495	0.21003
0.02489	0.17349	0.02503	0.18821	0.02459	0.19844	0.02497	0.21184		0.02489	-0.00318	0.02503	0.00656	0.02459	0.00528	0.02497	0.00143		0.02489	0.17667	0.02503	0.18166	0.02459	0.19317	0.02497	0.21041
0.02491	0.17372	0.02504	0.18847	0.0246	0.19871	0.02499	0.21212		0.02491	-0.00317	0.02504	0.00652	0.0246	0.0053	0.02499	0.00133		0.02491	0.17689	0.02504	0.18195	0.0246	0.19341	0.02499	0.21079
0.02493	0.17396	0.02506	0.18872	0.02462	0.19898	0.025	0.21241		0.02493	-0.00316	0.02506	0.00648	0.02462	0.00533	0.025	0.00124		0.02493	0.17711	0.02506	0.18224	0.02462	0.19365	0.025	0.21117
0.02494	0.17419	0.02508	0.18897	0.02464	0.19925	0.02502	0.21269		0.02494	-0.00316	0.02508	0.00644	0.02464	0.00536	0.02502	0.00114		0.02494	0.17735	0.02508	0.18253	0.02464	0.19389	0.02502	0.21155
0.02496	0.17442	0.02509	0.18923	0.02465	0.19951	0.02504	0.21298		0.02496	-0.00316	0.02509	0.00641	0.02465	0.00538	0.02504	0.00105		0.02496	0.17758	0.02509	0.18282	0.02465	0.19413	0.02504	0.21193
0.02498	0.17465	0.02511	0.18948	0.02467	0.19978	0.02505	0.21326		0.02498	-0.00316	0.02511	0.00637	0.02467	0.00541	0.02505	0.000959986		0.02498	0.17781	0.02511	0.1831	0.02467	0.19437	0.02505	0.2123
0.02499	0.17489	0.02513	0.18973	0.02469	0.20005	0.02507	0.21355		0.02499	-0.00316	0.02513	0.00634	0.02469	0.00544	0.02507	0.000871322		0.02499	0.17805	0.02513	0.18339	0.02469	0.19461	0.02507	0.21267
0.02501	0.17512	0.02514	0.18999	0.0247	0.20032	0.02509	0.21383		0.02501	-0.00316	0.02514	0.0063	0.0247	0.00547	0.02509	0.000784956		0.02501	0.17828	0.02514	0.18368	0.0247	0.19485	0.02509	0.21305
0.02503	0.17535	0.02516	0.19024	0.02472	0.20058	0.02511	0.21412		0.02503	-0.00317	0.02516	0.00627	0.02472	0.0055	0.02511	0.000698885		0.02503	0.17852	0.02516	0.18397	0.02472	0.19509	0.02511	0.21342
0.02504	0.17559	0.02518	0.19049	0.02474	0.20085	0.02512	0.2144		0.02504	-0.00318	0.02518	0.00624	0.02474	0.00552	0.02512	0.000617303		0.02504	0.17877	0.02518	0.18425	0.02474	0.19533	0.02512	0.21378
0.02506	0.17582	0.02519	0.19075	0.02475	0.20112	0.02514	0.21469		0.02506	-0.00319	0.02519	0.00621	0.02475	0.00554	0.02514	0.000537328		0.02506	0.17901	0.02519	0.18453	0.02475	0.19558	0.02514	0.21415
0.02508	0.17605	0.02521	0.191	0.02477	0.20139	0.02516	0.21497		0.02508	-0.00321	0.02521	0.00619	0.02477	0.00556	0.02516	0.000462063		0.02508	0.17927	0.02521	0.18482	0.02477	0.19583	0.02516	0.21451
0.02509	0.17629	0.02523	0.19126	0.02479	0.20166	0.02517	0.21526		0.02509	-0.00323	0.02523	0.00616	0.02479	0.00558	0.02517	0.000388598		0.02509	0.17952	0.02523	0.1851	0.02479	0.19608	0.02517	0.21487
0.02511	0.17652	0.02525	0.19151	0.0248	0.20193	0.02519	0.21555		0.02511	-0.00325	0.02525	0.00613	0.0248	0.0056	0.02519	0.000318952		0.02511	0.17977	0.02525	0.18538	0.0248	0.19632	0.02519	0.21523
0.02513	0.17676	0.02526	0.19177	0.02482	0.20219	0.02521	0.21583		0.02513	-0.00329	0.02526	0.00611	0.02482	0.00562	0.02521	0.000251737		0.02513	0.18005	0.02526	0.18566	0.02482	0.19657	0.02521	0.21558
0.02514	0.17699	0.02528	0.19202	0.02484	0.20246	0.02522	0.21612		0.02514	-0.00333	0.02528	0.00608	0.02484	0.00564	0.02522	0.0001882		0.02514	0.18032	0.02528	0.18594	0.02484	0.19682	0.02522	0.21593
0.02516	0.17722	0.0253	0.19228	0.02485	0.20273	0.02524	0.21641		0.02516	-0.00338	0.0253	0.00606	0.02485	0.00566	0.02524	0.00013051		0.02516	0.1806	0.0253	0.18622	0.02485	0.19707	0.02524	0.21628
0.02518	0.17746	0.02531	0.19253	0.02487	0.203	0.02526	0.21669		0.02518	-0.00342	0.02531	0.00604	0.02487	0.00568	0.02526	7.75574e-05		0.02518	0.18088	0.02531	0.1865	0.02487	0.19732	0.02526	0.21662
0.0252	0.17769	0.02533	0.19279	0.02489	0.20327	0.02527	0.21698		0.0252	-0.00347	0.02533	0.00602	0.02489	0.0057	0.02527	2.76498e-05		0.0252	0.18117	0.02533	0.18677	0.02489	0.19757	0.02527	0.21695
0.02521	0.17793	0.02535	0.19305	0.0249	0.20354	0.02529	0.21727		0.02521	-0.00352	0.02535	0.006	0.0249	0.00572	0.02529	-1.85628e-05		0.02521	0.18145	0.02535	0.18705	0.0249	0.19782	0.02529	0.21729
0.02523	0.17816	0.02536	0.1933	0.02492	0.20381	0.02531	0.21756		0.02523	-0.00357	0.02536	0.00599	0.02492	0.00574	0.02531	-5.74771e-05		0.02523	0.18173	0.02536	0.18732	0.02492	0.19807	0.02531	0.21762
0.02525	0.1784	0.02538	0.19356	0.02494	0.20408	0.02533	0.21785		0.02525	-0.00361	0.02538	0.00597	0.02494	0.00575	0.02533	-9.12023e-05		0.02525	0.18201	0.02538	0.18759	0.02494	0.19833	0.02533	0.21794
0.02526	0.17864	0.0254	0.19382	0.02495	0.20435	0.02534	0.21813		0.02526	-0.00366	0.0254	0.00596	0.02495	0.00576	0.02534	-0.000121178		0.02526	0.18229	0.0254	0.18785	0.02495	0.19859	0.02534	0.21826
0.02528	0.17887	0.02542	0.19407	0.02497	0.20462	0.02536	0.21842		0.02528	-0.00369	0.02542	0.00595	0.02497	0.00578	0.02536	-0.000147806		0.02528	0.18257	0.02542	0.18812	0.02497	0.19885	0.02536	0.21857
0.0253	0.17911	0.02543	0.19433	0.02499	0.20489	0.02538	0.21871		0.0253	-0.00373	0.02543	0.00594	0.02499	0.00579	0.02538	-0.00016931		0.0253	0.18284	0.02543	0.18839	0.02499	0.19911	0.02538	0.21888
0.02531	0.17934	0.02545	0.19459	0.025	0.20516	0.02539	0.219		0.02531	-0.00377	0.02545	0.00593	0.025	0.0058	0.02539	-0.000186807		0.02531	0.18311	0.02545	0.18865	0.025	0.19937	0.02539	0.21919
0.02533	0.17958	0.02547	0.19484	0.02502	0.20544	0.02541	0.21929		0.02533	-0.0038	0.02547	0.00593	0.02502	0.0058	0.02541	-0.000199556		0.02533	0.18339	0.02547	0.18892	0.02502	0.19963	0.02541	0.21949
0.02535	0.17982	0.02548	0.1951	0.02504	0.20571	0.02543	0.21958		0.02535	-0.00384	0.02548	0.00592	0.02504	0.00581	0.02543	-0.000207163		0.02535	0.18365	0.02548	0.18918	0.02504	0.1999	0.02543	0.21979
0.02536	0.18005	0.0255	0.19536	0.02505	0.20598	0.02544	0.21987		0.02536	-0.00387	0.0255	0.00592	0.02505	0.00582	0.02544	-0.000209316		0.02536	0.18392	0.0255	0.18943	0.02505	0.20016	0.02544	0.22008
0.02538	0.18029	0.02552	0.19562	0.02507	0.20625	0.02546	0.22016		0.02538	-0.0039	0.02552	0.00593	0.02507	0.00582	0.02546	-0.000207705		0.02538	0.18419	0.02552	0.18969	0.02507	0.20043	0.02546	0.22037
0.0254	0.18053	0.02553	0.19588	0.02509	0.20652	0.02548	0.22045		0.0254	-0.00393	0.02553	0.00592	0.02509	0.00583	0.02548	-0.000198657		0.0254	0.18446	0.02553	0.18995	0.02509	0.20069	0.02548	0.22065
0.02541	0.18077	0.02555	0.19613	0.0251	0.20679	0.02549	0.22074		0.02541	-0.00395	0.02555	0.00593	0.0251	0.00583	0.02549	-0.000184983		0.02541	0.18472	0.02555	0.1902	0.0251	0.20097	0.02549	0.22093
0.02543	0.181	0.02557	0.19639	0.02512	0.20707	0.02551	0.22103		0.02543	-0.00397	0.02557	0.00594	0.02512	0.00583	0.02551	-0.000163097		0.02543	0.18498	0.02557	0.19046	0.02512	0.20124	0.02551	0.22119
0.02545	0.18124	0.02558	0.19665	0.02514	0.20734	0.02553	0.22132		0.02545	-0.004	0.02558	0.00594	0.02514	0.00582	0.02553	-0.000136731		0.02545	0.18524	0.02558	0.19071	0.02514	0.20152	0.02553	0.22146
0.02547	0.18148	0.0256	0.19691	0.02515	0.20761	0.02555	0.22161		0.02547	-0.00402	0.0256	0.00595	0.02515	0.00582	0.02555	-0.000108624		0.02547	0.1855	0.0256	0.19095	0.02515	0.20179	0.02555	0.22172
0.02548	0.18172	0.02562	0.19717	0.02517	0.20788	0.02556	0.2219		0.02548	-0.00405	0.02562	0.00597	0.02517	0.00581	0.02556	-6.93535e-05		0.02548	0.18576	0.02562	0.1912	0.02517	0.20208	0.02556	0.22197
0.0255	0.18195	0.02564	0.19743	0.02519	0.20816	0.02558	0.22219		0.0255	-0.00408	0.02564	0.00599	0.02519	0.0058	0.02558	-2.60457e-05		0.0255	0.18603	0.02564	0.19144	0.02519	0.20236	0.02558	0.22222
0.02552	0.18219	0.02565	0.19769	0.0252	0.20843	0.0256	0.22249		0.02552	-0.0041	0.02565	0.006	0.0252	0.00579	0.0256	2.64891e-05		0.02552	0.1863	0.02565	0.19168	0.0252	0.20264	0.0256	0.22246
0.02553	0.18243	0.02567	0.19795	0.02522	0.2087	0.02561	0.22278		0.02553	-0.00413	0.02567	0.00602	0.02522	0.00577	0.02561	8.98822e-05		0.02553	0.18656	0.02567	0.19192	0.02522	0.20293	0.02561	0.22269
0.02555	0.18267	0.02569	0.1982	0.02524	0.20898	0.02563	0.22307		0.02555	-0.00416	0.02569	0.00605	0.02524	0.00575	0.02563	0.000159918		0.02555	0.18683	0.02569	0.19216	0.02524	0.20322	0.02563	0.22291
0.02557	0.18291	0.0257	0.19846	0.02525	0.20925	0.02565	0.22336		0.02557	-0.00419	0.0257	0.00607	0.02525	0.00573	0.02565	0.000231557		0.02557	0.1871	0.0257	0.1924	0.02525	0.20352	0.02565	0.22313
0.02558	0.18315	0.02572	0.19872	0.02527	0.20952	0.02566	0.22365		0.02558	-0.00422	0.02572	0.00609	0.02527	0.00572	0.02566	0.000310328		0.02558	0.18737	0.02572	0.19263	0.02527	0.20381	0.02566	0.22334
0.0256	0.18339	0.02574	0.19898	0.02529	0.2098	0.02568	0.22394		0.0256	-0.00425	0.02574	0.00612	0.02529	0.00569	0.02568	0.00038663		0.0256	0.18764	0.02574	0.19287	0.02529	0.2041	0.02568	0.22356
0.02562	0.18363	0.02575	0.19924	0.0253	0.21007	0.0257	0.22424		0.02562	-0.00428	0.02575	0.00614	0.0253	0.00567	0.0257	0.000464676		0.02562	0.18791	0.02575	0.1931	0.0253	0.2044	0.0257	0.22377
0.02563	0.18386	0.02577	0.1995	0.02532	0.21035	0.02571	0.22453		0.02563	-0.00431	0.02577	0.00617	0.02532	0.00565	0.02571	0.000551467		0.02563	0.18817	0.02577	0.19333	0.02532	0.20469	0.02571	0.22398
0.02565	0.1841	0.02579	0.19977	0.02534	0.21062	0.02573	0.22482		0.02565	-0.00434	0.02579	0.0062	0.02534	0.00563	0.02573	0.000636713		0.02565	0.18844	0.02579	0.19356	0.02534	0.20499	0.02573	0.22418
0.02567	0.18434	0.02581	0.20003	0.02535	0.2109	0.02575	0.22511		0.02567	-0.00437	0.02581	0.00624	0.02535	0.00561	0.02575	0.000725682		0.02567	0.18871	0.02581	0.19379	0.02535	0.20528	0.02575	0.22439
0.02568	0.18458	0.02582	0.20029	0.02537	0.21117	0.02577	0.22541		0.02568	-0.00439	0.02582	0.00627	0.02537	0.0056	0.02577	0.000818951		0.02568	0.18898	0.02582	0.19402	0.02537	0.20558	0.02577	0.22459
0.0257	0.18482	0.02584	0.20055	0.02539	0.21145	0.02578	0.2257		0.0257	-0.00442	0.02584	0.00631	0.02539	0.00558	0.02578	0.000913272		0.0257	0.18924	0.02584	0.19424	0.02539	0.20587	0.02578	0.22478
0.02572	0.18506	0.02586	0.20081	0.0254	0.21172	0.0258	0.22599		0.02572	-0.00444	0.02586	0.00635	0.0254	0.00557	0.0258	0.00101		0.02572	0.18951	0.02586	0.19446	0.0254	0.20616	0.0258	0.22498
0.02574	0.18531	0.02587	0.20107	0.02542	0.212	0.02582	0.22628		0.02574	-0.00447	0.02587	0.00638	0.02542	0.00555	0.02582	0.00111		0.02574	0.18978	0.02587	0.19469	0.02542	0.20645	0.02582	0.22517
0.02575	0.18555	0.02589	0.20133	0.02544	0.21227	0.02583	0.22658		0.02575	-0.0045	0.02589	0.00642	0.02544	0.00554	0.02583	0.00121		0.02575	0.19005	0.02589	0.19491	0.02544	0.20674	0.02583	0.22537
0.02577	0.18579	0.02591	0.20159	0.02545	0.21255	0.02585	0.22687		0.02577	-0.00453	0.02591	0.00646	0.02545	0.00552	0.02585	0.00131		0.02577	0.19031	0.02591	0.19513	0.02545	0.20703	0.02585	0.22556
0.02579	0.18603	0.02592	0.20185	0.02547	0.21283	0.02587	0.22716		0.02579	-0.00455	0.02592	0.00651	0.02547	0.00551	0.02587	0.00141		0.02579	0.19058	0.02592	0.19535	0.02547	0.20732	0.02587	0.22576
0.0258	0.18627	0.02594	0.20212	0.02549	0.2131	0.02588	0.22746		0.0258	-0.00458	0.02594	0.00654	0.02549	0.00549	0.02588	0.0015		0.0258	0.19085	0.02594	0.19557	0.02549	0.20761	0.02588	0.22596
0.02582	0.18651	0.02596	0.20238	0.0255	0.21338	0.0259	0.22775		0.02582	-0.00461	0.02596	0.00658	0.0255	0.00548	0.0259	0.00159		0.02582	0.19112	0.02596	0.1958	0.0255	0.2079	0.0259	0.22616
0.02584	0.18675	0.02598	0.20264	0.02552	0.21366	0.02592	0.22804		0.02584	-0.00463	0.02598	0.00663	0.02552	0.00546	0.02592	0.00169		0.02584	0.19138	0.02598	0.19601	0.02552	0.2082	0.02592	0.22636
0.02585	0.18699	0.02599	0.2029	0.02554	0.21393	0.02593	0.22834		0.02585	-0.00465	0.02599	0.00667	0.02554	0.00545	0.02593	0.00178		0.02585	0.19164	0.02599	0.19623	0.02554	0.20849	0.02593	0.22656
0.02587	0.18724	0.02601	0.20316	0.02555	0.21421	0.02595	0.22863		0.02587	-0.00467	0.02601	0.00671	0.02555	0.00544	0.02595	0.00187		0.02587	0.1919	0.02601	0.19645	0.02555	0.20877	0.02595	0.22677
0.02589	0.18748	0.02603	0.20343	0.02557	0.21449	0.02597	0.22893		0.02589	-0.00468	0.02603	0.00676	0.02557	0.00542	0.02597	0.00196		0.02589	0.19216	0.02603	0.19667	0.02557	0.20906	0.02597	0.22697
0.0259	0.18772	0.02604	0.20369	0.02559	0.21477	0.02599	0.22922		0.0259	-0.0047	0.02604	0.0068	0.02559	0.00541	0.02599	0.00204		0.0259	0.19241	0.02604	0.19689	0.02559	0.20935	0.02599	0.22718
0.02592	0.18796	0.02606	0.20395	0.0256	0.21504	0.026	0.22951		0.02592	-0.00471	0.02606	0.00685	0.0256	0.0054	0.026	0.00213		0.02592	0.19267	0.02606	0.19711	0.0256	0.20964	0.026	0.22739
0.02594	0.1882	0.02608	0.20422	0.02562	0.21532	0.02602	0.22981		0.02594	-0.00471	0.02608	0.00689	0.02562	0.00539	0.02602	0.00222		0.02594	0.19292	0.02608	0.19733	0.02562	0.20993	0.02602	0.22759
0.02595	0.18845	0.02609	0.20448	0.02564	0.2156	0.02604	0.2301		0.02595	-0.00472	0.02609	0.00694	0.02564	0.00538	0.02604	0.0023		0.02595	0.19317	0.02609	0.19754	0.02564	0.21022	0.02604	0.2278
0.02597	0.18869	0.02611	0.20474	0.02565	0.21588	0.02605	0.2304		0.02597	-0.00473	0.02611	0.00699	0.02565	0.00537	0.02605	0.00238		0.02597	0.19342	0.02611	0.19775	0.02565	0.21051	0.02605	0.22802
0.02599	0.18893	0.02613	0.20501	0.02567	0.21616	0.02607	0.23069		0.02599	-0.00474	0.02613	0.00704	0.02567	0.00536	0.02607	0.00246		0.02599	0.19367	0.02613	0.19796	0.02567	0.21079	0.02607	0.22824
0.02601	0.18918	0.02614	0.20527	0.02569	0.21643	0.02609	0.23099		0.02601	-0.00475	0.02614	0.00709	0.02569	0.00536	0.02609	0.00253		0.02601	0.19392	0.02614	0.19818	0.02569	0.21108	0.02609	0.22846
0.02602	0.18942	0.02616	0.20553	0.0257	0.21671	0.0261	0.23128		0.02602	-0.00475	0.02616	0.00714	0.0257	0.00535	0.0261	0.0026		0.02602	0.19417	0.02616	0.1984	0.0257	0.21137	0.0261	0.22869
0.02604	0.18966	0.02618	0.2058	0.02572	0.21699	0.02612	0.23158		0.02604	-0.00475	0.02618	0.00719	0.02572	0.00534	0.02612	0.00266		0.02604	0.19441	0.02618	0.19861	0.02572	0.21166	0.02612	0.22892
0.02606	0.18991	0.0262	0.20606	0.02574	0.21727	0.02614	0.23188		0.02606	-0.00475	0.0262	0.00723	0.02574	0.00533	0.02614	0.00271		0.02606	0.19465	0.0262	0.19883	0.02574	0.21194	0.02614	0.22916
0.02607	0.19015	0.02621	0.20632	0.02575	0.21755	0.02615	0.23217		0.02607	-0.00474	0.02621	0.00728	0.02575	0.00533	0.02615	0.00274		0.02607	0.19489	0.02621	0.19904	0.02575	0.21223	0.02615	0.22943
0.02609	0.19039	0.02623	0.20659	0.02577	0.21783	0.02617	0.23247		0.02609	-0.00473	0.02623	0.00733	0.02577	0.00532	0.02617	0.00275		0.02609	0.19512	0.02623	0.19926	0.02577	0.21251	0.02617	0.22972
0.02611	0.19064	0.02625	0.20685	0.02579	0.21811	0.02619	0.23276		0.02611	-0.00472	0.02625	0.00738	0.02579	0.00532	0.02619	0.00275		0.02611	0.19535	0.02625	0.19948	0.02579	0.21279	0.02619	0.23001
0.02612	0.19088	0.02626	0.20712	0.0258	0.21839	0.02621	0.23306		0.02612	-0.00471	0.02626	0.00742	0.0258	0.00533	0.02621	0.00274		0.02612	0.19559	0.02626	0.1997	0.0258	0.21306	0.02621	0.23032
0.02614	0.19113	0.02628	0.20738	0.02582	0.21867	0.02622	0.23336		0.02614	-0.0047	0.02628	0.00746	0.02582	0.00533	0.02622	0.00271		0.02614	0.19583	0.02628	0.19993	0.02582	0.21334	0.02622	0.23064
0.02616	0.19137	0.0263	0.20765	0.02584	0.21895	0.02624	0.23365		0.02616	-0.0047	0.0263	0.0075	0.02584	0.00534	0.02624	0.00268		0.02616	0.19607	0.0263	0.20015	0.02584	0.21362	0.02624	0.23097
0.02617	0.19161	0.02631	0.20791	0.02585	0.21923	0.02626	0.23395		0.02617	-0.00469	0.02631	0.00754	0.02585	0.00534	0.02626	0.00264		0.02617	0.1963	0.02631	0.20037	0.02585	0.21389	0.02626	0.23131
0.02619	0.19186	0.02633	0.20818	0.02587	0.21951	0.02627	0.23425		0.02619	-0.00468	0.02633	0.00758	0.02587	0.00535	0.02627	0.00258		0.02619	0.19654	0.02633	0.2006	0.02587	0.21417	0.02627	0.23166
0.02621	0.1921	0.02635	0.20844	0.02589	0.21979	0.02629	0.23454		0.02621	-0.00467	0.02635	0.00762	0.02589	0.00535	0.02629	0.00253		0.02621	0.19677	0.02635	0.20082	0.02589	0.21444	0.02629	0.23202
0.02622	0.19235	0.02637	0.20871	0.0259	0.22007	0.02631	0.23484		0.02622	-0.00466	0.02637	0.00766	0.0259	0.00536	0.02631	0.00247		0.02622	0.19701	0.02637	0.20105	0.0259	0.21471	0.02631	0.23237
0.02624	0.19259	0.02638	0.20897	0.02592	0.22036	0.02632	0.23514		0.02624	-0.00465	0.02638	0.0077	0.02592	0.00537	0.02632	0.00241		0.02624	0.19724	0.02638	0.20128	0.02592	0.21499	0.02632	0.23273
0.02626	0.19284	0.0264	0.20924	0.02594	0.22064	0.02634	0.23544		0.02626	-0.00464	0.0264	0.00773	0.02594	0.00538	0.02634	0.00234		0.02626	0.19748	0.0264	0.20151	0.02594	0.21526	0.02634	0.2331
0.02627	0.19308	0.02642	0.20951	0.02595	0.22092	0.02636	0.23574		0.02627	-0.00463	0.02642	0.00776	0.02595	0.00539	0.02636	0.00228		0.02627	0.19771	0.02642	0.20175	0.02595	0.21553	0.02636	0.23346
0.02629	0.19333	0.02643	0.20977	0.02597	0.2212	0.02637	0.23604		0.02629	-0.00461	0.02643	0.00778	0.02597	0.00541	0.02637	0.00221		0.02629	0.19794	0.02643	0.202	0.02597	0.2158	0.02637	0.23382
0.02631	0.19358	0.02645	0.21004	0.02599	0.22148	0.02639	0.23633		0.02631	-0.0046	0.02645	0.00779	0.02599	0.00542	0.02639	0.00214		0.02631	0.19818	0.02645	0.20225	0.02599	0.21607	0.02639	0.2342
0.02633	0.19382	0.02647	0.2103	0.026	0.22177	0.02641	0.23663		0.02633	-0.00459	0.02647	0.00779	0.026	0.00543	0.02641	0.00206		0.02633	0.19841	0.02647	0.20251	0.026	0.21633	0.02641	0.23457
0.02634	0.19407	0.02648	0.21057	0.02602	0.22205	0.02643	0.23693		0.02634	-0.00457	0.02648	0.00779	0.02602	0.00545	0.02643	0.00198		0.02634	0.19864	0.02648	0.20278	0.02602	0.2166	0.02643	0.23495
0.02636	0.19431	0.0265	0.21084	0.02604	0.22233	0.02644	0.23723		0.02636	-0.00455	0.0265	0.00778	0.02604	0.00547	0.02644	0.00188		0.02636	0.19886	0.0265	0.20306	0.02604	0.21686	0.02644	0.23535
0.02638	0.19456	0.02652	0.2111	0.02605	0.22261	0.02646	0.23753		0.02638	-0.00453	0.02652	0.00777	0.02605	0.00549	0.02646	0.00176		0.02638	0.19909	0.02652	0.20333	0.02605	0.21712	0.02646	0.23577
0.02639	0.19481	0.02653	0.21137	0.02607	0.2229	0.02648	0.23783		0.02639	-0.00451	0.02653	0.00776	0.02607	0.00551	0.02648	0.00164		0.02639	0.19932	0.02653	0.20361	0.02607	0.21739	0.02648	0.23619
0.02641	0.19505	0.02655	0.21164	0.02609	0.22318	0.02649	0.23813		0.02641	-0.00448	0.02655	0.00775	0.02609	0.00553	0.02649	0.00152		0.02641	0.19954	0.02655	0.20389	0.02609	0.21765	0.02649	0.23661
0.02643	0.1953	0.02657	0.21191	0.0261	0.22346	0.02651	0.23843		0.02643	-0.00446	0.02657	0.00773	0.0261	0.00555	0.02651	0.00141		0.02643	0.19976	0.02657	0.20417	0.0261	0.21791	0.02651	0.23703
0.02644	0.19555	0.02659	0.21217	0.02612	0.22375	0.02653	0.23873		0.02644	-0.00444	0.02659	0.00772	0.02612	0.00557	0.02653	0.0013		0.02644	0.19999	0.02659	0.20445	0.02612	0.21817	0.02653	0.23744
0.02646	0.19579	0.0266	0.21244	0.02614	0.22403	0.02654	0.23904		0.02646	-0.00442	0.0266	0.0077	0.02614	0.00559	0.02654	0.00119		0.02646	0.20021	0.0266	0.20474	0.02614	0.21843	0.02654	0.23784
0.02648	0.19604	0.02662	0.21271	0.02615	0.22431	0.02656	0.23934		0.02648	-0.00439	0.02662	0.00768	0.02615	0.00562	0.02656	0.00109		0.02648	0.20044	0.02662	0.20503	0.02615	0.2187	0.02656	0.23824
0.02649	0.19629	0.02664	0.21298	0.02617	0.2246	0.02658	0.23964		0.02649	-0.00437	0.02664	0.00765	0.02617	0.00564	0.02658	0.001		0.02649	0.20066	0.02664	0.20532	0.02617	0.21895	0.02658	0.23864
0.02651	0.19654	0.02665	0.21325	0.02619	0.22488	0.02659	0.23994		0.02651	-0.00434	0.02665	0.00763	0.02619	0.00566	0.02659	0.000913189		0.02651	0.20088	0.02665	0.20562	0.02619	0.21922	0.02659	0.23903
0.02653	0.19678	0.02667	0.21352	0.0262	0.22516	0.02661	0.24024		0.02653	-0.00432	0.02667	0.0076	0.0262	0.00569	0.02661	0.000827296		0.02653	0.2011	0.02667	0.20591	0.0262	0.21948	0.02661	0.23942
0.02654	0.19703	0.02669	0.21378	0.02622	0.22545	0.02663	0.24054		0.02654	-0.00429	0.02669	0.00758	0.02622	0.00571	0.02663	0.000742671		0.02654	0.20133	0.02669	0.20621	0.02622	0.21973	0.02663	0.2398
0.02656	0.19728	0.0267	0.21405	0.02624	0.22573	0.02665	0.24085		0.02656	-0.00427	0.0267	0.00755	0.02624	0.00574	0.02665	0.000665248		0.02656	0.20155	0.0267	0.20651	0.02624	0.22	0.02665	0.24018
0.02658	0.19753	0.02672	0.21432	0.02625	0.22602	0.02666	0.24115		0.02658	-0.00425	0.02672	0.00752	0.02625	0.00576	0.02666	0.000588406		0.02658	0.20177	0.02672	0.2068	0.02625	0.22025	0.02666	0.24056
0.0266	0.19777	0.02674	0.21459	0.02627	0.2263	0.02668	0.24145		0.0266	-0.00422	0.02674	0.00749	0.02627	0.00579	0.02668	0.000522347		0.0266	0.20199	0.02674	0.20711	0.02627	0.22051	0.02668	0.24093
0.02661	0.19802	0.02676	0.21486	0.02629	0.22659	0.0267	0.24176		0.02661	-0.00419	0.02676	0.00745	0.02629	0.00581	0.0267	0.000457212		0.02661	0.20221	0.02676	0.20741	0.02629	0.22077	0.0267	0.2413
0.02663	0.19827	0.02677	0.21513	0.0263	0.22687	0.02671	0.24206		0.02663	-0.00416	0.02677	0.00742	0.0263	0.00584	0.02671	0.000398379		0.02663	0.20243	0.02677	0.20772	0.0263	0.22103	0.02671	0.24166
0.02665	0.19852	0.02679	0.2154	0.02632	0.22716	0.02673	0.24236		0.02665	-0.00414	0.02679	0.00738	0.02632	0.00587	0.02673	0.000341259		0.02665	0.20266	0.02679	0.20803	0.02632	0.22129	0.02673	0.24202
0.02666	0.19877	0.02681	0.21567	0.02634	0.22744	0.02675	0.24267		0.02666	-0.00411	0.02681	0.00733	0.02634	0.00589	0.02675	0.00028812		0.02666	0.20288	0.02681	0.20834	0.02634	0.22155	0.02675	0.24238
0.02668	0.19902	0.02682	0.21594	0.02635	0.22773	0.02676	0.24297		0.02668	-0.00408	0.02682	0.00729	0.02635	0.00592	0.02676	0.0002387		0.02668	0.2031	0.02682	0.20865	0.02635	0.22181	0.02676	0.24273
0.0267	0.19927	0.02684	0.21621	0.02637	0.22802	0.02678	0.24328		0.0267	-0.00406	0.02684	0.00725	0.02637	0.00594	0.02678	0.000192924		0.0267	0.20332	0.02684	0.20896	0.02637	0.22207	0.02678	0.24308
0.02671	0.19952	0.02686	0.21648	0.02639	0.2283	0.0268	0.24358		0.02671	-0.00403	0.02686	0.00721	0.02639	0.00597	0.0268	0.000151662		0.02671	0.20354	0.02686	0.20927	0.02639	0.22233	0.0268	0.24343
0.02673	0.19976	0.02687	0.21676	0.0264	0.22859	0.02681	0.24389		0.02673	-0.004	0.02687	0.00717	0.0264	0.00599	0.02681	0.000114111		0.02673	0.20376	0.02687	0.20958	0.0264	0.2226	0.02681	0.24377
0.02675	0.20001	0.02689	0.21703	0.02642	0.22887	0.02683	0.24419		0.02675	-0.00398	0.02689	0.00714	0.02642	0.00602	0.02683	8.06663e-05		0.02675	0.20399	0.02689	0.20989	0.02642	0.22286	0.02683	0.24411
0.02676	0.20026	0.02691	0.2173	0.02644	0.22916	0.02685	0.2445		0.02676	-0.00396	0.02691	0.0071	0.02644	0.00604	0.02685	4.62822e-05		0.02676	0.20422	0.02691	0.21019	0.02644	0.22312	0.02685	0.24445
0.02678	0.20051	0.02693	0.21757	0.02645	0.22945	0.02687	0.2448		0.02678	-0.00395	0.02693	0.00707	0.02645	0.00606	0.02687	1.86819e-05		0.02678	0.20446	0.02693	0.2105	0.02645	0.22338	0.02687	0.24478
0.0268	0.20076	0.02694	0.21784	0.02647	0.22973	0.02688	0.24511		0.0268	-0.00395	0.02694	0.00704	0.02647	0.00609	0.02688	-5.78044e-06		0.0268	0.20471	0.02694	0.2108	0.02647	0.22365	0.02688	0.24511
0.02681	0.20101	0.02696	0.21811	0.02649	0.23002	0.0269	0.24541		0.02681	-0.00395	0.02696	0.00701	0.02649	0.00611	0.0269	-2.11416e-05		0.02681	0.20497	0.02696	0.21111	0.02649	0.22391	0.0269	0.24544
0.02683	0.20126	0.02698	0.21839	0.0265	0.23031	0.02692	0.24572		0.02683	-0.00397	0.02698	0.00697	0.0265	0.00613	0.02692	-3.51513e-05		0.02683	0.20523	0.02698	0.21141	0.0265	0.22418	0.02692	0.24576
0.02685	0.20151	0.02699	0.21866	0.02652	0.2306	0.02693	0.24603		0.02685	-0.00399	0.02699	0.00694	0.02652	0.00615	0.02693	-4.93491e-05		0.02685	0.2055	0.02699	0.21172	0.02652	0.22445	0.02693	0.24608
0.02687	0.20176	0.02701	0.21893	0.02654	0.23088	0.02695	0.24633		0.02687	-0.00401	0.02701	0.00692	0.02654	0.00617	0.02695	-6.055e-05		0.02687	0.20577	0.02701	0.21201	0.02654	0.22472	0.02695	0.24639
0.02688	0.20201	0.02703	0.2192	0.02655	0.23117	0.02697	0.24664		0.02688	-0.00403	0.02703	0.00689	0.02655	0.00618	0.02697	-6.72697e-05		0.02688	0.20605	0.02703	0.21232	0.02655	0.22499	0.02697	0.24671
0.0269	0.20226	0.02704	0.21948	0.02657	0.23146	0.02698	0.24695		0.0269	-0.00405	0.02704	0.00685	0.02657	0.0062	0.02698	-7.00377e-05		0.0269	0.20632	0.02704	0.21262	0.02657	0.22526	0.02698	0.24702
0.02692	0.20252	0.02706	0.21975	0.02659	0.23175	0.027	0.24725		0.02692	-0.00407	0.02706	0.00683	0.02659	0.00622	0.027	-7.03449e-05		0.02692	0.20659	0.02706	0.21292	0.02659	0.22553	0.027	0.24732
0.02693	0.20277	0.02708	0.22002	0.0266	0.23204	0.02702	0.24756		0.02693	-0.00409	0.02708	0.0068	0.0266	0.00623	0.02702	-6.83807e-05		0.02693	0.20686	0.02708	0.21322	0.0266	0.22581	0.02702	0.24763
0.02695	0.20302	0.02709	0.2203	0.02662	0.23232	0.02703	0.24787		0.02695	-0.00411	0.02709	0.00677	0.02662	0.00624	0.02703	-5.97654e-05		0.02695	0.20713	0.02709	0.21352	0.02662	0.22608	0.02703	0.24793
0.02697	0.20327	0.02711	0.22057	0.02664	0.23261	0.02705	0.24818		0.02697	-0.00414	0.02711	0.00675	0.02664	0.00625	0.02705	-4.43227e-05		0.02697	0.20741	0.02711	0.21382	0.02664	0.22636	0.02705	0.24822
0.02698	0.20352	0.02713	0.22084	0.02665	0.2329	0.02707	0.24848		0.02698	-0.00416	0.02713	0.00673	0.02665	0.00627	0.02707	-2.44684e-05		0.02698	0.20768	0.02713	0.21411	0.02665	0.22663	0.02707	0.24851
0.027	0.20377	0.02715	0.22112	0.02667	0.23319	0.02709	0.24879		0.027	-0.00419	0.02715	0.00671	0.02667	0.00628	0.02709	4.37206e-06		0.027	0.20796	0.02715	0.21441	0.02667	0.22691	0.02709	0.24879
0.02702	0.20402	0.02716	0.22139	0.02669	0.23348	0.0271	0.2491		0.02702	-0.00422	0.02716	0.0067	0.02669	0.00628	0.0271	3.7583e-05		0.02702	0.20824	0.02716	0.2147	0.02669	0.2272	0.0271	0.24906
0.02703	0.20428	0.02718	0.22167	0.0267	0.23377	0.02712	0.24941		0.02703	-0.00424	0.02718	0.00668	0.0267	0.00629	0.02712	7.69456e-05		0.02703	0.20852	0.02718	0.21499	0.0267	0.22748	0.02712	0.24933
0.02705	0.20453	0.0272	0.22194	0.02672	0.23406	0.02714	0.24972		0.02705	-0.00427	0.0272	0.00667	0.02672	0.00629	0.02714	0.000119755		0.02705	0.2088	0.0272	0.21528	0.02672	0.22777	0.02714	0.2496
0.02707	0.20478	0.02721	0.22222	0.02674	0.23435	0.02715	0.25003		0.02707	-0.00431	0.02721	0.00666	0.02674	0.00629	0.02715	0.000168983		0.02707	0.20909	0.02721	0.21556	0.02674	0.22806	0.02715	0.24986
0.02708	0.20503	0.02723	0.22249	0.02675	0.23464	0.02717	0.25033		0.02708	-0.00434	0.02723	0.00665	0.02675	0.00629	0.02717	0.000217015		0.02708	0.20938	0.02723	0.21584	0.02675	0.22834	0.02717	0.25012
0.0271	0.20529	0.02725	0.22277	0.02677	0.23493	0.02719	0.25064		0.0271	-0.00438	0.02725	0.00664	0.02677	0.00629	0.02719	0.00026836		0.0271	0.20967	0.02725	0.21613	0.02677	0.22863	0.02719	0.25037
0.02712	0.20554	0.02726	0.22304	0.02679	0.23522	0.0272	0.25095		0.02712	-0.00442	0.02726	0.00664	0.02679	0.0063	0.0272	0.000321448		0.02712	0.20996	0.02726	0.2164	0.02679	0.22892	0.0272	0.25063
0.02714	0.20579	0.02728	0.22332	0.0268	0.23551	0.02722	0.25126		0.02714	-0.00447	0.02728	0.00664	0.0268	0.00629	0.02722	0.000377279		0.02714	0.21026	0.02728	0.21668	0.0268	0.22922	0.02722	0.25088
0.02715	0.20605	0.0273	0.22359	0.02682	0.2358	0.02724	0.25157		0.02715	-0.00451	0.0273	0.00664	0.02682	0.00629	0.02724	0.000440872		0.02715	0.21056	0.0273	0.21696	0.02682	0.22951	0.02724	0.25113
0.02717	0.2063	0.02732	0.22387	0.02684	0.23609	0.02725	0.25188		0.02717	-0.00456	0.02732	0.00664	0.02684	0.0063	0.02725	0.000505377		0.02717	0.21086	0.02732	0.21723	0.02684	0.22979	0.02725	0.25137
0.02719	0.20655	0.02733	0.22415	0.02685	0.23638	0.02727	0.25219		0.02719	-0.00461	0.02733	0.00665	0.02685	0.00629	0.02727	0.000573664		0.02719	0.21116	0.02733	0.2175	0.02685	0.23009	0.02727	0.25162
0.0272	0.20681	0.02735	0.22442	0.02687	0.23667	0.02729	0.2525		0.0272	-0.00465	0.02735	0.00666	0.02687	0.00629	0.02729	0.000646743		0.0272	0.21145	0.02735	0.21777	0.02687	0.23038	0.02729	0.25185
0.02722	0.20706	0.02737	0.2247	0.02689	0.23696	0.02731	0.25281		0.02722	-0.00469	0.02737	0.00667	0.02689	0.00629	0.02731	0.000717728		0.02722	0.21176	0.02737	0.21803	0.02689	0.23068	0.02731	0.25209
0.02724	0.20731	0.02738	0.22498	0.0269	0.23726	0.02732	0.25312		0.02724	-0.00474	0.02738	0.00668	0.0269	0.00628	0.02732	0.00079681		0.02724	0.21206	0.02738	0.21829	0.0269	0.23097	0.02732	0.25232
0.02725	0.20757	0.0274	0.22525	0.02692	0.23755	0.02734	0.25343		0.02725	-0.00479	0.0274	0.0067	0.02692	0.00628	0.02734	0.000874882		0.02725	0.21236	0.0274	0.21856	0.02692	0.23127	0.02734	0.25256
0.02727	0.20782	0.02742	0.22553	0.02694	0.23784	0.02736	0.25374		0.02727	-0.00483	0.02742	0.00672	0.02694	0.00627	0.02736	0.000956944		0.02727	0.21266	0.02742	0.21881	0.02694	0.23157	0.02736	0.25278
0.02729	0.20808	0.02743	0.22581	0.02695	0.23813	0.02737	0.25405		0.02729	-0.00488	0.02743	0.00674	0.02695	0.00625	0.02737	0.00104		0.02729	0.21296	0.02743	0.21907	0.02695	0.23188	0.02737	0.25301
0.0273	0.20833	0.02745	0.22608	0.02697	0.23842	0.02739	0.25436		0.0273	-0.00493	0.02745	0.00676	0.02697	0.00624	0.02739	0.00113		0.0273	0.21326	0.02745	0.21933	0.02697	0.23219	0.02739	0.25324
0.02732	0.20859	0.02747	0.22636	0.02699	0.23872	0.02741	0.25467		0.02732	-0.00498	0.02747	0.00678	0.02699	0.00622	0.02741	0.00121		0.02732	0.21356	0.02747	0.21958	0.02699	0.2325	0.02741	0.25346
0.02734	0.20884	0.02748	0.22664	0.027	0.23901	0.02742	0.25498		0.02734	-0.00502	0.02748	0.00681	0.027	0.0062	0.02742	0.00131		0.02734	0.21386	0.02748	0.21983	0.027	0.23281	0.02742	0.25368
0.02735	0.2091	0.0275	0.22692	0.02702	0.2393	0.02744	0.25529		0.02735	-0.00506	0.0275	0.00683	0.02702	0.00619	0.02744	0.0014		0.02735	0.21416	0.0275	0.22008	0.02702	0.23311	0.02744	0.2539
0.02737	0.20936	0.02752	0.22719	0.02704	0.2396	0.02746	0.25561		0.02737	-0.00511	0.02752	0.00686	0.02704	0.00617	0.02746	0.00149		0.02737	0.21446	0.02752	0.22034	0.02704	0.23342	0.02746	0.25411
0.02739	0.20961	0.02754	0.22747	0.02705	0.23989	0.02747	0.25592		0.02739	-0.00515	0.02754	0.00688	0.02705	0.00616	0.02747	0.00159		0.02739	0.21476	0.02754	0.22059	0.02705	0.23373	0.02747	0.25433
0.02741	0.20987	0.02755	0.22775	0.02707	0.24018	0.02749	0.25623		0.02741	-0.0052	0.02755	0.00691	0.02707	0.00615	0.02749	0.00168		0.02741	0.21506	0.02755	0.22084	0.02707	0.23404	0.02749	0.25455
0.02742	0.21012	0.02757	0.22803	0.02709	0.24048	0.02751	0.25654		0.02742	-0.00524	0.02757	0.00694	0.02709	0.00613	0.02751	0.00177		0.02742	0.21536	0.02757	0.22109	0.02709	0.23435	0.02751	0.25478
0.02744	0.21038	0.02759	0.22831	0.0271	0.24077	0.02753	0.25685		0.02744	-0.00528	0.02759	0.00697	0.0271	0.00611	0.02753	0.00185		0.02744	0.21566	0.02759	0.22134	0.0271	0.23466	0.02753	0.255
0.02746	0.21064	0.0276	0.22859	0.02712	0.24106	0.02754	0.25716		0.02746	-0.00532	0.0276	0.00699	0.02712	0.0061	0.02754	0.00193		0.02746	0.21596	0.0276	0.22159	0.02712	0.23496	0.02754	0.25523
0.02747	0.21089	0.02762	0.22886	0.02714	0.24136	0.02756	0.25748		0.02747	-0.00537	0.02762	0.00703	0.02714	0.00609	0.02756	0.00201		0.02747	0.21626	0.02762	0.22184	0.02714	0.23527	0.02756	0.25547
0.02749	0.21115	0.02764	0.22914	0.02715	0.24165	0.02758	0.25779		0.02749	-0.0054	0.02764	0.00706	0.02715	0.00608	0.02758	0.00208		0.02749	0.21655	0.02764	0.22209	0.02715	0.23558	0.02758	0.25571
0.02751	0.21141	0.02765	0.22942	0.02717	0.24195	0.02759	0.2581		0.02751	-0.00544	0.02765	0.00709	0.02717	0.00607	0.02759	0.00214		0.02751	0.21685	0.02765	0.22233	0.02717	0.23588	0.02759	0.25596
0.02752	0.21166	0.02767	0.2297	0.02719	0.24224	0.02761	0.25841		0.02752	-0.00548	0.02767	0.00712	0.02719	0.00605	0.02761	0.00218		0.02752	0.21714	0.02767	0.22258	0.02719	0.23619	0.02761	0.25623
0.02754	0.21192	0.02769	0.22998	0.0272	0.24254	0.02763	0.25873		0.02754	-0.00551	0.02769	0.00716	0.0272	0.00604	0.02763	0.00223		0.02754	0.21743	0.02769	0.22282	0.0272	0.2365	0.02763	0.2565
0.02756	0.21218	0.02771	0.23026	0.02722	0.24283	0.02764	0.25904		0.02756	-0.00554	0.02771	0.0072	0.02722	0.00603	0.02764	0.00227		0.02756	0.21772	0.02771	0.22306	0.02722	0.23681	0.02764	0.25677
0.02757	0.21244	0.02772	0.23054	0.02724	0.24313	0.02766	0.25935		0.02757	-0.00557	0.02772	0.00724	0.02724	0.00601	0.02766	0.0023		0.02757	0.21801	0.02772	0.2233	0.02724	0.23712	0.02766	0.25705
0.02759	0.21269	0.02774	0.23082	0.02725	0.24342	0.02768	0.25967		0.02759	-0.0056	0.02774	0.00728	0.02725	0.00601	0.02768	0.00232		0.02759	0.21829	0.02774	0.22355	0.02725	0.23742	0.02768	0.25734
0.02761	0.21295	0.02776	0.2311	0.02727	0.24372	0.02769	0.25998		0.02761	-0.00563	0.02776	0.00731	0.02727	0.006	0.02769	0.00234		0.02761	0.21858	0.02776	0.22379	0.02727	0.23772	0.02769	0.25764
0.02762	0.21321	0.02777	0.23138	0.02729	0.24401	0.02771	0.26029		0.02762	-0.00565	0.02777	0.00735	0.02729	0.00599	0.02771	0.00235		0.02762	0.21886	0.02777	0.22403	0.02729	0.23802	0.02771	0.25794
0.02764	0.21347	0.02779	0.23166	0.0273	0.24431	0.02773	0.26061		0.02764	-0.00567	0.02779	0.00739	0.0273	0.00598	0.02773	0.00235		0.02764	0.21914	0.02779	0.22427	0.0273	0.23833	0.02773	0.25825
0.02766	0.21373	0.02781	0.23194	0.02732	0.24461	0.02775	0.26092		0.02766	-0.00569	0.02781	0.00744	0.02732	0.00598	0.02775	0.00235		0.02766	0.21942	0.02781	0.22451	0.02732	0.23863	0.02775	0.25857
0.02768	0.21399	0.02782	0.23222	0.02734	0.2449	0.02776	0.26123		0.02768	-0.00571	0.02782	0.00748	0.02734	0.00597	0.02776	0.00234		0.02768	0.2197	0.02782	0.22474	0.02734	0.23893	0.02776	0.25889
0.02769	0.21425	0.02784	0.2325	0.02735	0.2452	0.02778	0.26155		0.02769	-0.00573	0.02784	0.00752	0.02735	0.00597	0.02778	0.00233		0.02769	0.21997	0.02784	0.22498	0.02735	0.23923	0.02778	0.25922
0.02771	0.2145	0.02786	0.23278	0.02737	0.2455	0.0278	0.26186		0.02771	-0.00574	0.02786	0.00757	0.02737	0.00596	0.0278	0.0023		0.02771	0.22024	0.02786	0.22521	0.02737	0.23954	0.0278	0.25956
0.02773	0.21476	0.02788	0.23307	0.02739	0.24579	0.02781	0.26218		0.02773	-0.00575	0.02788	0.00762	0.02739	0.00595	0.02781	0.00227		0.02773	0.22051	0.02788	0.22545	0.02739	0.23984	0.02781	0.25991
0.02774	0.21502	0.02789	0.23335	0.0274	0.24609	0.02783	0.26249		0.02774	-0.00576	0.02789	0.00767	0.0274	0.00595	0.02783	0.00224		0.02774	0.22078	0.02789	0.22568	0.0274	0.24015	0.02783	0.26025
0.02776	0.21528	0.02791	0.23363	0.02742	0.24639	0.02785	0.26281		0.02776	-0.00576	0.02791	0.00772	0.02742	0.00594	0.02785	0.0022		0.02776	0.22104	0.02791	0.22591	0.02742	0.24045	0.02785	0.26061
0.02778	0.21554	0.02793	0.23391	0.02744	0.24669	0.02786	0.26312		0.02778	-0.00576	0.02793	0.00777	0.02744	0.00594	0.02786	0.00217		0.02778	0.2213	0.02793	0.22614	0.02744	0.24075	0.02786	0.26096
0.02779	0.2158	0.02794	0.23419	0.02745	0.24698	0.02788	0.26344		0.02779	-0.00576	0.02794	0.00782	0.02745	0.00594	0.02788	0.00213		0.02779	0.22156	0.02794	0.22637	0.02745	0.24105	0.02788	0.26131
0.02781	0.21606	0.02796	0.23447	0.02747	0.24728	0.0279	0.26376		0.02781	-0.00576	0.02796	0.00787	0.02747	0.00593	0.0279	0.0021		0.02781	0.22182	0.02796	0.2266	0.02747	0.24135	0.0279	0.26166
0.02783	0.21632	0.02798	0.23475	0.02749	0.24758	0.02791	0.26407		0.02783	-0.00575	0.02798	0.00793	0.02749	0.00593	0.02791	0.00206		0.02783	0.22207	0.02798	0.22682	0.02749	0.24165	0.02791	0.26202
0.02784	0.21658	0.02799	0.23504	0.0275	0.24788	0.02793	0.26439		0.02784	-0.00574	0.02799	0.00799	0.0275	0.00593	0.02793	0.002		0.02784	0.22233	0.02799	0.22705	0.0275	0.24195	0.02793	0.26239
0.02786	0.21684	0.02801	0.23532	0.02752	0.24818	0.02795	0.2647		0.02786	-0.00574	0.02801	0.00804	0.02752	0.00593	0.02795	0.00194		0.02786	0.22258	0.02801	0.22728	0.02752	0.24225	0.02795	0.26276
0.02788	0.2171	0.02803	0.2356	0.02754	0.24848	0.02797	0.26502		0.02788	-0.00572	0.02803	0.0081	0.02754	0.00594	0.02797	0.00187		0.02788	0.22283	0.02803	0.2275	0.02754	0.24254	0.02797	0.26315
0.02789	0.21736	0.02804	0.23588	0.02755	0.24878	0.02798	0.26534		0.02789	-0.0057	0.02804	0.00815	0.02755	0.00594	0.02798	0.00179		0.02789	0.22307	0.02804	0.22773	0.02755	0.24284	0.02798	0.26354
0.02791	0.21762	0.02806	0.23617	0.02757	0.24907	0.028	0.26566		0.02791	-0.00568	0.02806	0.0082	0.02757	0.00594	0.028	0.00171		0.02791	0.22331	0.02806	0.22796	0.02757	0.24313	0.028	0.26394
0.02793	0.21789	0.02808	0.23645	0.02759	0.24937	0.02802	0.26597		0.02793	-0.00567	0.02808	0.00825	0.02759	0.00595	0.02802	0.00163		0.02793	0.22355	0.02808	0.22819	0.02759	0.24343	0.02802	0.26434
0.02794	0.21815	0.0281	0.23673	0.0276	0.24967	0.02803	0.26629		0.02794	-0.00565	0.0281	0.00831	0.0276	0.00595	0.02803	0.00155		0.02794	0.2238	0.0281	0.22842	0.0276	0.24372	0.02803	0.26474
0.02796	0.21841	0.02811	0.23702	0.02762	0.24997	0.02805	0.26661		0.02796	-0.00562	0.02811	0.00836	0.02762	0.00596	0.02805	0.00147		0.02796	0.22403	0.02811	0.22866	0.02762	0.24401	0.02805	0.26514
0.02798	0.21867	0.02813	0.2373	0.02764	0.25027	0.02807	0.26693		0.02798	-0.0056	0.02813	0.00841	0.02764	0.00597	0.02807	0.00139		0.02798	0.22427	0.02813	0.22889	0.02764	0.2443	0.02807	0.26554
0.028	0.21893	0.02815	0.23758	0.02765	0.25057	0.02808	0.26725		0.028	-0.00557	0.02815	0.00845	0.02765	0.00598	0.02808	0.00131		0.028	0.22451	0.02815	0.22914	0.02765	0.24459	0.02808	0.26594
0.02801	0.21919	0.02816	0.23787	0.02767	0.25087	0.0281	0.26756		0.02801	-0.00555	0.02816	0.00849	0.02767	0.00599	0.0281	0.00123		0.02801	0.22474	0.02816	0.22938	0.02767	0.24489	0.0281	0.26634
0.02803	0.21945	0.02818	0.23815	0.02769	0.25117	0.02812	0.26788		0.02803	-0.00553	0.02818	0.00852	0.02769	0.006	0.02812	0.00115		0.02803	0.22498	0.02818	0.22963	0.02769	0.24517	0.02812	0.26673
0.02805	0.21972	0.0282	0.23843	0.0277	0.25147	0.02813	0.2682		0.02805	-0.0055	0.0282	0.00855	0.0277	0.00601	0.02813	0.00108		0.02805	0.22522	0.0282	0.22989	0.0277	0.24546	0.02813	0.26712
0.02806	0.21998	0.02821	0.23872	0.02772	0.25178	0.02815	0.26852		0.02806	-0.00548	0.02821	0.00856	0.02772	0.00603	0.02815	0.00101		0.02806	0.22546	0.02821	0.23016	0.02772	0.24575	0.02815	0.26751
0.02808	0.22024	0.02823	0.239	0.02774	0.25208	0.02817	0.26884		0.02808	-0.00546	0.02823	0.00857	0.02774	0.00604	0.02817	0.000937286		0.02808	0.2257	0.02823	0.23043	0.02774	0.24603	0.02817	0.2679
0.0281	0.2205	0.02825	0.23929	0.02775	0.25238	0.02819	0.26916		0.0281	-0.00544	0.02825	0.00857	0.02775	0.00606	0.02819	0.000869259		0.0281	0.22594	0.02825	0.23071	0.02775	0.24632	0.02819	0.26829
0.02811	0.22077	0.02827	0.23957	0.02777	0.25268	0.0282	0.26948		0.02811	-0.00542	0.02827	0.00858	0.02777	0.00607	0.0282	0.000803227		0.02811	0.22618	0.02827	0.23099	0.02777	0.2466	0.0282	0.26868
0.02813	0.22103	0.02828	0.23985	0.02779	0.25298	0.02822	0.2698		0.02813	-0.00539	0.02828	0.00857	0.02779	0.00609	0.02822	0.000735284		0.02813	0.22642	0.02828	0.23128	0.02779	0.24689	0.02822	0.26907
0.02815	0.22129	0.0283	0.24014	0.0278	0.25328	0.02824	0.27012		0.02815	-0.00536	0.0283	0.00857	0.0278	0.00611	0.02824	0.000669311		0.02815	0.22666	0.0283	0.23157	0.0278	0.24718	0.02824	0.26945
0.02816	0.22155	0.02832	0.24042	0.02782	0.25358	0.02825	0.27044		0.02816	-0.00534	0.02832	0.00856	0.02782	0.00612	0.02825	0.000603584		0.02816	0.22689	0.02832	0.23187	0.02782	0.24746	0.02825	0.26984
0.02818	0.22182	0.02833	0.24071	0.02784	0.25389	0.02827	0.27076		0.02818	-0.00532	0.02833	0.00855	0.02784	0.00615	0.02827	0.000543796		0.02818	0.22713	0.02833	0.23216	0.02784	0.24774	0.02827	0.27022
0.0282	0.22208	0.02835	0.241	0.02785	0.25419	0.02829	0.27108		0.0282	-0.00529	0.02835	0.00853	0.02785	0.00616	0.02829	0.000485491		0.0282	0.22737	0.02835	0.23246	0.02785	0.24802	0.02829	0.2706
0.02821	0.22234	0.02837	0.24128	0.02787	0.25449	0.0283	0.27141		0.02821	-0.00526	0.02837	0.00851	0.02787	0.00618	0.0283	0.000432301		0.02821	0.22761	0.02837	0.23277	0.02787	0.24831	0.0283	0.27097
0.02823	0.22261	0.02838	0.24157	0.02789	0.25479	0.02832	0.27173		0.02823	-0.00523	0.02838	0.0085	0.02789	0.0062	0.02832	0.000383298		0.02823	0.22784	0.02838	0.23307	0.02789	0.24859	0.02832	0.27134
0.02825	0.22287	0.0284	0.24185	0.0279	0.25509	0.02834	0.27205		0.02825	-0.00521	0.0284	0.00848	0.0279	0.00622	0.02834	0.000340658		0.02825	0.22808	0.0284	0.23337	0.0279	0.24888	0.02834	0.27171
0.02827	0.22313	0.02842	0.24214	0.02792	0.2554	0.02835	0.27237		0.02827	-0.00518	0.02842	0.00846	0.02792	0.00623	0.02835	0.000297946		0.02827	0.22831	0.02842	0.23368	0.02792	0.24917	0.02835	0.27207
0.02828	0.2234	0.02843	0.24243	0.02794	0.2557	0.02837	0.27269		0.02828	-0.00515	0.02843	0.00843	0.02794	0.00625	0.02837	0.000257575		0.02828	0.22855	0.02843	0.23399	0.02794	0.24945	0.02837	0.27244
0.0283	0.22366	0.02845	0.24271	0.02795	0.256	0.02839	0.27302		0.0283	-0.00511	0.02845	0.00841	0.02795	0.00627	0.02839	0.000217941		0.0283	0.22878	0.02845	0.23431	0.02795	0.24973	0.02839	0.2728
0.02832	0.22393	0.02847	0.243	0.02797	0.25631	0.02841	0.27334		0.02832	-0.00508	0.02847	0.00838	0.02797	0.00629	0.02841	0.000185224		0.02832	0.229	0.02847	0.23462	0.02797	0.25001	0.02841	0.27315
0.02833	0.22419	0.02849	0.24329	0.02799	0.25661	0.02842	0.27366		0.02833	-0.00504	0.02849	0.00835	0.02799	0.00631	0.02842	0.000154504		0.02833	0.22923	0.02849	0.23494	0.02799	0.2503	0.02842	0.27351
0.02835	0.22446	0.0285	0.24357	0.028	0.25691	0.02844	0.27399		0.02835	-0.005	0.0285	0.00832	0.028	0.00634	0.02844	0.00012941		0.02835	0.22946	0.0285	0.23525	0.028	0.25058	0.02844	0.27386
0.02837	0.22472	0.02852	0.24386	0.02802	0.25722	0.02846	0.27431		0.02837	-0.00496	0.02852	0.00829	0.02802	0.00636	0.02846	0.000106064		0.02837	0.22968	0.02852	0.23557	0.02802	0.25086	0.02846	0.2742
0.02838	0.22498	0.02854	0.24415	0.02804	0.25752	0.02847	0.27463		0.02838	-0.00492	0.02854	0.00825	0.02804	0.00639	0.02847	8.7112e-05		0.02838	0.22991	0.02854	0.23589	0.02804	0.25114	0.02847	0.27455
0.0284	0.22525	0.02855	0.24444	0.02805	0.25783	0.02849	0.27496		0.0284	-0.00489	0.02855	0.00822	0.02805	0.00641	0.02849	6.61334e-05		0.0284	0.23014	0.02855	0.23622	0.02805	0.25142	0.02849	0.27489
0.02842	0.22551	0.02857	0.24472	0.02807	0.25813	0.02851	0.27528		0.02842	-0.00485	0.02857	0.00818	0.02807	0.00643	0.02851	5.40743e-05		0.02842	0.23037	0.02857	0.23654	0.02807	0.2517	0.02851	0.27523
0.02843	0.22578	0.02859	0.24501	0.02809	0.25843	0.02852	0.2756		0.02843	-0.00482	0.02859	0.00815	0.02809	0.00646	0.02852	3.90951e-05		0.02843	0.2306	0.02859	0.23686	0.02809	0.25197	0.02852	0.27556
0.02845	0.22604	0.0286	0.2453	0.0281	0.25874	0.02854	0.27593		0.02845	-0.00478	0.0286	0.00812	0.0281	0.00648	0.02854	2.86179e-05		0.02845	0.23082	0.0286	0.23718	0.0281	0.25226	0.02854	0.2759
0.02847	0.22631	0.02862	0.24559	0.02812	0.25904	0.02856	0.27625		0.02847	-0.00475	0.02862	0.00808	0.02812	0.00651	0.02856	2.14977e-05		0.02847	0.23106	0.02862	0.2375	0.02812	0.25254	0.02856	0.27623
0.02848	0.22658	0.02864	0.24588	0.02814	0.25935	0.02857	0.27658		0.02848	-0.00472	0.02864	0.00805	0.02814	0.00653	0.02857	1.93935e-05		0.02848	0.2313	0.02864	0.23783	0.02814	0.25282	0.02857	0.27656
0.0285	0.22684	0.02866	0.24617	0.02815	0.25965	0.02859	0.2769		0.0285	-0.0047	0.02866	0.00802	0.02815	0.00655	0.02859	1.7561e-05		0.0285	0.23154	0.02866	0.23815	0.02815	0.25311	0.02859	0.27688
0.02852	0.22711	0.02867	0.24646	0.02817	0.25996	0.02861	0.27723		0.02852	-0.00468	0.02867	0.00799	0.02817	0.00657	0.02861	2.41972e-05		0.02852	0.23178	0.02867	0.23847	0.02817	0.25339	0.02861	0.2772
0.02854	0.22737	0.02869	0.24674	0.02819	0.26027	0.02863	0.27755		0.02854	-0.00465	0.02869	0.00795	0.02819	0.00659	0.02863	3.26041e-05		0.02854	0.23202	0.02869	0.23879	0.02819	0.25368	0.02863	0.27752
0.02855	0.22764	0.02871	0.24703	0.0282	0.26057	0.02864	0.27788		0.02855	-0.00463	0.02871	0.00792	0.0282	0.00661	0.02864	4.66671e-05		0.02855	0.23227	0.02871	0.23911	0.0282	0.25396	0.02864	0.27783
0.02857	0.2279	0.02872	0.24732	0.02822	0.26088	0.02866	0.2782		0.02857	-0.00461	0.02872	0.00789	0.02822	0.00663	0.02866	6.62441e-05		0.02857	0.23252	0.02872	0.23943	0.02822	0.25424	0.02866	0.27814
0.02859	0.22817	0.02874	0.24761	0.02824	0.26118	0.02868	0.27853		0.02859	-0.0046	0.02874	0.00786	0.02824	0.00665	0.02868	8.61341e-05		0.02859	0.23277	0.02874	0.23975	0.02824	0.25453	0.02868	0.27844
0.0286	0.22844	0.02876	0.2479	0.02825	0.26149	0.02869	0.27886		0.0286	-0.00459	0.02876	0.00783	0.02825	0.00667	0.02869	0.000112978		0.0286	0.23303	0.02876	0.24007	0.02825	0.25482	0.02869	0.27874
0.02862	0.2287	0.02877	0.24819	0.02827	0.2618	0.02871	0.27918		0.02862	-0.00458	0.02877	0.0078	0.02827	0.00669	0.02871	0.000141763		0.02862	0.23328	0.02877	0.24039	0.02827	0.25511	0.02871	0.27904
0.02864	0.22897	0.02879	0.24848	0.02829	0.2621	0.02873	0.27951		0.02864	-0.00457	0.02879	0.00778	0.02829	0.00671	0.02873	0.000175684		0.02864	0.23354	0.02879	0.2407	0.02829	0.2554	0.02873	0.27933
0.02865	0.22924	0.02881	0.24878	0.0283	0.26241	0.02874	0.27983		0.02865	-0.00457	0.02881	0.00775	0.0283	0.00672	0.02874	0.000211966		0.02865	0.23381	0.02881	0.24102	0.0283	0.25569	0.02874	0.27962
0.02867	0.2295	0.02883	0.24907	0.02832	0.26272	0.02876	0.28016		0.02867	-0.00458	0.02883	0.00772	0.02832	0.00674	0.02876	0.000255212		0.02867	0.23408	0.02883	0.24134	0.02832	0.25598	0.02876	0.27991
0.02869	0.22977	0.02884	0.24936	0.02834	0.26302	0.02878	0.28049		0.02869	-0.0046	0.02884	0.0077	0.02834	0.00675	0.02878	0.000303279		0.02869	0.23437	0.02884	0.24165	0.02834	0.25627	0.02878	0.28019
0.0287	0.23004	0.02886	0.24965	0.02835	0.26333	0.02879	0.28082		0.0287	-0.00461	0.02886	0.00768	0.02835	0.00677	0.02879	0.000353591		0.0287	0.23465	0.02886	0.24197	0.02835	0.25656	0.02879	0.28046
0.02872	0.23031	0.02888	0.24994	0.02837	0.26364	0.02881	0.28114		0.02872	-0.00464	0.02888	0.00766	0.02837	0.00678	0.02881	0.000406026		0.02872	0.23494	0.02888	0.24228	0.02837	0.25686	0.02881	0.28074
0.02874	0.23057	0.02889	0.25023	0.02839	0.26395	0.02883	0.28147		0.02874	-0.00466	0.02889	0.00764	0.02839	0.00679	0.02883	0.00046788		0.02874	0.23523	0.02889	0.24259	0.02839	0.25715	0.02883	0.281
0.02875	0.23084	0.02891	0.25052	0.0284	0.26425	0.02885	0.2818		0.02875	-0.00469	0.02891	0.00762	0.0284	0.0068	0.02885	0.0005278		0.02875	0.23553	0.02891	0.2429	0.0284	0.25745	0.02885	0.28127
0.02877	0.23111	0.02893	0.25081	0.02842	0.26456	0.02886	0.28212		0.02877	-0.00472	0.02893	0.00761	0.02842	0.00681	0.02886	0.000591562		0.02877	0.23583	0.02893	0.24321	0.02842	0.25775	0.02886	0.28153
0.02879	0.23138	0.02894	0.25111	0.02844	0.26487	0.02888	0.28245		0.02879	-0.00476	0.02894	0.00759	0.02844	0.00682	0.02888	0.000659654		0.02879	0.23614	0.02894	0.24351	0.02844	0.25805	0.02888	0.28179
0.02881	0.23165	0.02896	0.2514	0.02845	0.26518	0.0289	0.28278		0.02881	-0.0048	0.02896	0.00758	0.02845	0.00682	0.0289	0.000733779		0.02881	0.23645	0.02896	0.24382	0.02845	0.25835	0.0289	0.28205
0.02882	0.23192	0.02898	0.25169	0.02847	0.26549	0.02891	0.28311		0.02882	-0.00486	0.02898	0.00756	0.02847	0.00683	0.02891	0.000807059		0.02882	0.23677	0.02898	0.24413	0.02847	0.25866	0.02891	0.2823
0.02884	0.23218	0.02899	0.25198	0.02849	0.2658	0.02893	0.28344		0.02884	-0.00491	0.02899	0.00755	0.02849	0.00683	0.02893	0.0008835		0.02884	0.23709	0.02899	0.24444	0.02849	0.25896	0.02893	0.28255
0.02886	0.23245	0.02901	0.25228	0.0285	0.2661	0.02895	0.28377		0.02886	-0.00497	0.02901	0.00754	0.0285	0.00684	0.02895	0.000966346		0.02886	0.23742	0.02901	0.24474	0.0285	0.25927	0.02895	0.2828
0.02887	0.23272	0.02903	0.25257	0.02852	0.26641	0.02896	0.28409		0.02887	-0.00502	0.02903	0.00752	0.02852	0.00684	0.02896	0.00105		0.02887	0.23775	0.02903	0.24505	0.02852	0.25958	0.02896	0.28305
0.02889	0.23299	0.02905	0.25286	0.02854	0.26672	0.02898	0.28442		0.02889	-0.00509	0.02905	0.00752	0.02854	0.00684	0.02898	0.00113		0.02889	0.23808	0.02905	0.24534	0.02854	0.25989	0.02898	0.28329
0.02891	0.23326	0.02906	0.25316	0.02855	0.26703	0.029	0.28475		0.02891	-0.00515	0.02906	0.00751	0.02855	0.00683	0.029	0.00122		0.02891	0.23841	0.02906	0.24564	0.02855	0.2602	0.029	0.28353
0.02892	0.23353	0.02908	0.25345	0.02857	0.26734	0.02901	0.28508		0.02892	-0.00521	0.02908	0.00751	0.02857	0.00683	0.02901	0.0013		0.02892	0.23875	0.02908	0.24594	0.02857	0.26051	0.02901	0.28378
0.02894	0.2338	0.0291	0.25374	0.02859	0.26765	0.02903	0.28541		0.02894	-0.00528	0.0291	0.00751	0.02859	0.00682	0.02903	0.00139		0.02894	0.23908	0.0291	0.24624	0.02859	0.26083	0.02903	0.28402
0.02896	0.23407	0.02911	0.25404	0.0286	0.26796	0.02905	0.28574		0.02896	-0.00534	0.02911	0.00751	0.0286	0.00681	0.02905	0.00148		0.02896	0.23941	0.02911	0.24653	0.0286	0.26115	0.02905	0.28426
0.02897	0.23434	0.02913	0.25433	0.02862	0.26827	0.02907	0.28607		0.02897	-0.00539	0.02913	0.00751	0.02862	0.0068	0.02907	0.00157		0.02897	0.23973	0.02913	0.24682	0.02862	0.26147	0.02907	0.2845
0.02899	0.23461	0.02915	0.25463	0.02864	0.26858	0.02908	0.2864		0.02899	-0.00545	0.02915	0.00752	0.02864	0.0068	0.02908	0.00166		0.02899	0.24006	0.02915	0.24711	0.02864	0.26178	0.02908	0.28474
0.02901	0.23488	0.02916	0.25492	0.02865	0.26889	0.0291	0.28673		0.02901	-0.0055	0.02916	0.00753	0.02865	0.00679	0.0291	0.00174		0.02901	0.24038	0.02916	0.24739	0.02865	0.2621	0.0291	0.28498
0.02902	0.23515	0.02918	0.25522	0.02867	0.2692	0.02912	0.28706		0.02902	-0.00555	0.02918	0.00754	0.02867	0.00678	0.02912	0.00183		0.02902	0.2407	0.02918	0.24768	0.02867	0.26242	0.02912	0.28523
0.02904	0.23542	0.0292	0.25551	0.02869	0.26951	0.02913	0.28739		0.02904	-0.0056	0.0292	0.00755	0.02869	0.00677	0.02913	0.00191		0.02904	0.24103	0.0292	0.24796	0.02869	0.26275	0.02913	0.28548
0.02906	0.2357	0.02922	0.25581	0.0287	0.26983	0.02915	0.28772		0.02906	-0.00565	0.02922	0.00756	0.0287	0.00676	0.02915	0.00199		0.02906	0.24134	0.02922	0.24825	0.0287	0.26307	0.02915	0.28573
0.02908	0.23597	0.02923	0.2561	0.02872	0.27014	0.02917	0.28805		0.02908	-0.00569	0.02923	0.00757	0.02872	0.00674	0.02917	0.00206		0.02908	0.24166	0.02923	0.24853	0.02872	0.26339	0.02917	0.28598
0.02909	0.23624	0.02925	0.2564	0.02874	0.27045	0.02918	0.28838		0.02909	-0.00574	0.02925	0.00759	0.02874	0.00673	0.02918	0.00213		0.02909	0.24198	0.02925	0.2488	0.02874	0.26372	0.02918	0.28625
0.02911	0.23651	0.02927	0.25669	0.02875	0.27076	0.0292	0.28871		0.02911	-0.00578	0.02927	0.00761	0.02875	0.00672	0.0292	0.00219		0.02911	0.24229	0.02927	0.24908	0.02875	0.26404	0.0292	0.28652
0.02913	0.23678	0.02928	0.25699	0.02877	0.27107	0.02922	0.28904		0.02913	-0.00582	0.02928	0.00763	0.02877	0.00671	0.02922	0.00224		0.02913	0.2426	0.02928	0.24936	0.02877	0.26436	0.02922	0.28679
0.02914	0.23705	0.0293	0.25728	0.02879	0.27138	0.02924	0.28937		0.02914	-0.00586	0.0293	0.00765	0.02879	0.0067	0.02924	0.00229		0.02914	0.24292	0.0293	0.24963	0.02879	0.26468	0.02924	0.28708
0.02916	0.23733	0.02932	0.25758	0.0288	0.2717	0.02925	0.2897		0.02916	-0.0059	0.02932	0.00767	0.0288	0.00669	0.02925	0.00233		0.02916	0.24323	0.02932	0.24991	0.0288	0.265	0.02925	0.28737
0.02918	0.2376	0.02933	0.25788	0.02882	0.27201	0.02927	0.29003		0.02918	-0.00594	0.02933	0.00769	0.02882	0.00668	0.02927	0.00235		0.02918	0.24354	0.02933	0.25019	0.02882	0.26533	0.02927	0.28768
0.02919	0.23787	0.02935	0.25817	0.02884	0.27232	0.02929	0.29036		0.02919	-0.00598	0.02935	0.00772	0.02884	0.00667	0.02929	0.00236		0.02919	0.24385	0.02935	0.25045	0.02884	0.26565	0.02929	0.288
0.02921	0.23814	0.02937	0.25847	0.02885	0.27263	0.0293	0.29069		0.02921	-0.00602	0.02937	0.00775	0.02885	0.00666	0.0293	0.00237		0.02921	0.24416	0.02937	0.25072	0.02885	0.26597	0.0293	0.28833
0.02923	0.23842	0.02938	0.25876	0.02887	0.27295	0.02932	0.29103		0.02923	-0.00606	0.02938	0.00778	0.02887	0.00665	0.02932	0.00236		0.02923	0.24448	0.02938	0.25099	0.02887	0.2663	0.02932	0.28866
0.02924	0.23869	0.0294	0.25906	0.02889	0.27326	0.02934	0.29136		0.02924	-0.0061	0.0294	0.00781	0.02889	0.00664	0.02934	0.00235		0.02924	0.24479	0.0294	0.25125	0.02889	0.26662	0.02934	0.289
0.02926	0.23896	0.02942	0.25936	0.0289	0.27357	0.02935	0.29169		0.02926	-0.00613	0.02942	0.00784	0.0289	0.00663	0.02935	0.00234		0.02926	0.2451	0.02942	0.25152	0.0289	0.26694	0.02935	0.28935
0.02928	0.23924	0.02944	0.25966	0.02892	0.27389	0.02937	0.29202		0.02928	-0.00616	0.02944	0.00787	0.02892	0.00662	0.02937	0.00233		0.02928	0.2454	0.02944	0.25179	0.02892	0.26726	0.02937	0.2897
0.02929	0.23951	0.02945	0.25995	0.02894	0.2742	0.02939	0.29235		0.02929	-0.0062	0.02945	0.00791	0.02894	0.00662	0.02939	0.0023		0.02929	0.24571	0.02945	0.25205	0.02894	0.26759	0.02939	0.29005
0.02931	0.23978	0.02947	0.26025	0.02895	0.27452	0.0294	0.29269		0.02931	-0.00623	0.02947	0.00794	0.02895	0.00661	0.0294	0.00227		0.02931	0.24601	0.02947	0.25231	0.02895	0.26791	0.0294	0.29042
0.02933	0.24006	0.02949	0.26055	0.02897	0.27483	0.02942	0.29302		0.02933	-0.00626	0.02949	0.00798	0.02897	0.00659	0.02942	0.00223		0.02933	0.24632	0.02949	0.25257	0.02897	0.26824	0.02942	0.29079
0.02935	0.24033	0.0295	0.26084	0.02899	0.27514	0.02944	0.29335		0.02935	-0.00629	0.0295	0.00802	0.02899	0.00658	0.02944	0.00218		0.02935	0.24663	0.0295	0.25282	0.02899	0.26856	0.02944	0.29117
0.02936	0.24061	0.02952	0.26114	0.029	0.27546	0.02946	0.29369		0.02936	-0.00633	0.02952	0.00806	0.029	0.00657	0.02946	0.00212		0.02936	0.24694	0.02952	0.25308	0.029	0.26889	0.02946	0.29157
0.02938	0.24088	0.02954	0.26144	0.02902	0.27577	0.02947	0.29402		0.02938	-0.00636	0.02954	0.0081	0.02902	0.00657	0.02947	0.00204		0.02938	0.24724	0.02954	0.25334	0.02902	0.26921	0.02947	0.29198
0.0294	0.24116	0.02955	0.26174	0.02904	0.27609	0.02949	0.29435		0.0294	-0.00639	0.02955	0.00814	0.02904	0.00656	0.02949	0.00196		0.0294	0.24754	0.02955	0.2536	0.02904	0.26953	0.02949	0.2924
0.02941	0.24143	0.02957	0.26204	0.02905	0.2764	0.02951	0.29469		0.02941	-0.00642	0.02957	0.00818	0.02905	0.00655	0.02951	0.00187		0.02941	0.24785	0.02957	0.25386	0.02905	0.26985	0.02951	0.29282
0.02943	0.24171	0.02959	0.26234	0.02907	0.27672	0.02952	0.29502		0.02943	-0.00645	0.02959	0.00822	0.02907	0.00654	0.02952	0.00178		0.02943	0.24815	0.02959	0.25411	0.02907	0.27018	0.02952	0.29324
0.02945	0.24198	0.02961	0.26263	0.02909	0.27703	0.02954	0.29536		0.02945	-0.00647	0.02961	0.00827	0.02909	0.00654	0.02954	0.00169		0.02945	0.24846	0.02961	0.25436	0.02909	0.2705	0.02954	0.29367
0.02946	0.24226	0.02962	0.26293	0.0291	0.27735	0.02956	0.29569		0.02946	-0.0065	0.02962	0.00831	0.0291	0.00653	0.02956	0.00161		0.02946	0.24875	0.02962	0.25462	0.0291	0.27082	0.02956	0.29409
0.02948	0.24253	0.02964	0.26323	0.02912	0.27767	0.02957	0.29603		0.02948	-0.00652	0.02964	0.00836	0.02912	0.00652	0.02957	0.00152		0.02948	0.24905	0.02964	0.25487	0.02912	0.27114	0.02957	0.2945
0.0295	0.24281	0.02966	0.26353	0.02914	0.27798	0.02959	0.29636		0.0295	-0.00654	0.02966	0.0084	0.02914	0.00652	0.02959	0.00144		0.0295	0.24935	0.02966	0.25513	0.02914	0.27146	0.02959	0.29492
0.02951	0.24308	0.02967	0.26383	0.02915	0.2783	0.02961	0.2967		0.02951	-0.00656	0.02967	0.00845	0.02915	0.00651	0.02961	0.00136		0.02951	0.24964	0.02967	0.25538	0.02915	0.27179	0.02961	0.29534
0.02953	0.24336	0.02969	0.26413	0.02917	0.27861	0.02962	0.29703		0.02953	-0.00657	0.02969	0.0085	0.02917	0.00651	0.02962	0.00128		0.02953	0.24993	0.02969	0.25563	0.02917	0.2721	0.02962	0.29575
0.02955	0.24364	0.02971	0.26443	0.02919	0.27893	0.02964	0.29737		0.02955	-0.00659	0.02971	0.00855	0.02919	0.00651	0.02964	0.0012		0.02955	0.25022	0.02971	0.25588	0.02919	0.27242	0.02964	0.29617
0.02956	0.24391	0.02972	0.26473	0.0292	0.27925	0.02966	0.29771		0.02956	-0.00659	0.02972	0.00859	0.0292	0.0065	0.02966	0.00112		0.02956	0.25051	0.02972	0.25613	0.0292	0.27274	0.02966	0.29659
0.02958	0.24419	0.02974	0.26503	0.02922	0.27957	0.02968	0.29804		0.02958	-0.0066	0.02974	0.00865	0.02922	0.0065	0.02968	0.00104		0.02958	0.25079	0.02974	0.25638	0.02922	0.27307	0.02968	0.29701
0.0296	0.24446	0.02976	0.26533	0.02924	0.27988	0.02969	0.29838		0.0296	-0.00661	0.02976	0.00869	0.02924	0.0065	0.02969	0.000956723		0.0296	0.25107	0.02976	0.25664	0.02924	0.27339	0.02969	0.29742
0.02961	0.24474	0.02978	0.26563	0.02925	0.2802	0.02971	0.29872		0.02961	-0.00661	0.02978	0.00874	0.02925	0.0065	0.02971	0.000883936		0.02961	0.25135	0.02978	0.25689	0.02925	0.2737	0.02971	0.29783
0.02963	0.24502	0.02979	0.26593	0.02927	0.28052	0.02973	0.29905		0.02963	-0.00661	0.02979	0.00879	0.02927	0.0065	0.02973	0.000808882		0.02963	0.25163	0.02979	0.25714	0.02927	0.27402	0.02973	0.29825
0.02965	0.2453	0.02981	0.26623	0.02929	0.28084	0.02974	0.29939		0.02965	-0.0066	0.02981	0.00884	0.02929	0.0065	0.02974	0.000738403		0.02965	0.2519	0.02981	0.25739	0.02929	0.27433	0.02974	0.29865
0.02967	0.24557	0.02983	0.26653	0.0293	0.28115	0.02976	0.29973		0.02967	-0.0066	0.02983	0.00889	0.0293	0.00651	0.02976	0.000664982		0.02967	0.25217	0.02983	0.25764	0.0293	0.27464	0.02976	0.29906
0.02968	0.24585	0.02984	0.26683	0.02932	0.28147	0.02978	0.30007		0.02968	-0.00659	0.02984	0.00894	0.02932	0.00651	0.02978	0.000599201		0.02968	0.25244	0.02984	0.25789	0.02932	0.27496	0.02978	0.29947
0.0297	0.24613	0.02986	0.26713	0.02934	0.28179	0.02979	0.30041		0.0297	-0.00658	0.02986	0.00899	0.02934	0.00652	0.02979	0.000529883		0.0297	0.25271	0.02986	0.25814	0.02934	0.27527	0.02979	0.29988
0.02972	0.24641	0.02988	0.26743	0.02935	0.28211	0.02981	0.30074		0.02972	-0.00657	0.02988	0.00904	0.02935	0.00653	0.02981	0.00046501		0.02972	0.25298	0.02988	0.25839	0.02935	0.27558	0.02981	0.30028
0.02973	0.24668	0.02989	0.26773	0.02937	0.28243	0.02983	0.30108		0.02973	-0.00656	0.02989	0.00909	0.02937	0.00654	0.02983	0.000403884		0.02973	0.25324	0.02989	0.25864	0.02937	0.27588	0.02983	0.30068
0.02975	0.24696	0.02991	0.26803	0.02939	0.28275	0.02984	0.30142		0.02975	-0.00654	0.02991	0.00914	0.02939	0.00655	0.02984	0.000344689		0.02975	0.2535	0.02991	0.25889	0.02939	0.27619	0.02984	0.30108
0.02977	0.24724	0.02993	0.26833	0.0294	0.28306	0.02986	0.30176		0.02977	-0.00651	0.02993	0.00918	0.0294	0.00656	0.02986	0.000287342		0.02977	0.25375	0.02993	0.25915	0.0294	0.2765	0.02986	0.30147
0.02978	0.24752	0.02994	0.26864	0.02942	0.28338	0.02988	0.3021		0.02978	-0.00649	0.02994	0.00922	0.02942	0.00658	0.02988	0.000230787		0.02978	0.25401	0.02994	0.25942	0.02942	0.27681	0.02988	0.30187
0.0298	0.2478	0.02996	0.26894	0.02944	0.2837	0.0299	0.30244		0.0298	-0.00647	0.02996	0.00924	0.02944	0.00659	0.0299	0.000176085		0.0298	0.25427	0.02996	0.25969	0.02944	0.27711	0.0299	0.30226
0.02982	0.24807	0.02998	0.26924	0.02945	0.28402	0.02991	0.30278		0.02982	-0.00645	0.02998	0.00926	0.02945	0.0066	0.02991	0.000123061		0.02982	0.25452	0.02998	0.25998	0.02945	0.27742	0.02991	0.30266
0.02983	0.24835	0.03	0.26954	0.02947	0.28434	0.02993	0.30312		0.02983	-0.00642	0.03	0.00927	0.02947	0.00662	0.02993	7.59262e-05		0.02983	0.25477	0.03	0.26027	0.02947	0.27773	0.02993	0.30304
0.02985	0.24863	0.03001	0.26984	0.02949	0.28466	0.02995	0.30346		0.02985	-0.0064	0.03001	0.00928	0.02949	0.00663	0.02995	3.42281e-05		0.02985	0.25503	0.03001	0.26056	0.02949	0.27803	0.02995	0.30342
0.02987	0.24891	0.03003	0.27015	0.0295	0.28498	0.02996	0.3038		0.02987	-0.00638	0.03003	0.00928	0.0295	0.00665	0.02996	-3.85083e-06		0.02987	0.25529	0.03003	0.26086	0.0295	0.27833	0.02996	0.3038
0.02988	0.24919	0.03005	0.27045	0.02952	0.2853	0.02998	0.30414		0.02988	-0.00636	0.03005	0.00928	0.02952	0.00667	0.02998	-3.76184e-05		0.02988	0.25555	0.03005	0.26117	0.02952	0.27863	0.02998	0.30418
0.0299	0.24947	0.03006	0.27075	0.02954	0.28562	0.03	0.30448		0.0299	-0.00633	0.03006	0.00927	0.02954	0.00668	0.03	-7.14243e-05		0.0299	0.2558	0.03006	0.26148	0.02954	0.27894	0.03	0.30455
0.02992	0.24975	0.03008	0.27105	0.02955	0.28594	0.03001	0.30482		0.02992	-0.00631	0.03008	0.00927	0.02955	0.0067	0.03001	-9.27544e-05		0.02992	0.25606	0.03008	0.26179	0.02955	0.27924	0.03001	0.30491
0.02994	0.25003	0.0301	0.27136	0.02957	0.28626	0.03003	0.30516		0.02994	-0.00629	0.0301	0.00926	0.02957	0.00672	0.03003	-0.000110114		0.02994	0.25632	0.0301	0.2621	0.02957	0.27954	0.03003	0.30527
0.02995	0.25031	0.03011	0.27166	0.02959	0.28658	0.03005	0.3055		0.02995	-0.00627	0.03011	0.00925	0.02959	0.00674	0.03005	-0.00012159		0.02995	0.25657	0.03011	0.26242	0.02959	0.27984	0.03005	0.30563
0.02997	0.25059	0.03013	0.27196	0.0296	0.28691	0.03006	0.30585		0.02997	-0.00624	0.03013	0.00923	0.0296	0.00676	0.03006	-0.000130059		0.02997	0.25683	0.03013	0.26273	0.0296	0.28014	0.03006	0.30598
0.02999	0.25087	0.03015	0.27227	0.02962	0.28723	0.03008	0.30619		0.02999	-0.00622	0.03015	0.00922	0.02962	0.00679	0.03008	-0.000132504		0.02999	0.25708	0.03015	0.26305	0.02962	0.28044	0.03008	0.30632
0.03	0.25115	0.03017	0.27257	0.02964	0.28755	0.0301	0.30653		0.03	-0.00619	0.03017	0.00921	0.02964	0.00681	0.0301	-0.000133493		0.03	0.25734	0.03017	0.26336	0.02964	0.28074	0.0301	0.30666
0.03002	0.25143	0.03018	0.27288	0.02965	0.28787	0.03012	0.30687		0.03002	-0.00617	0.03018	0.00919	0.02965	0.00683	0.03012	-0.000131616		0.03002	0.2576	0.03018	0.26368	0.02965	0.28104	0.03012	0.307
0.03004	0.25171	0.0302	0.27318	0.02967	0.28819	0.03013	0.30721		0.03004	-0.00615	0.0302	0.00918	0.02967	0.00685	0.03013	-0.000126233		0.03004	0.25785	0.0302	0.264	0.02967	0.28134	0.03013	0.30734
0.03005	0.25199	0.03022	0.27348	0.02969	0.28851	0.03015	0.30756		0.03005	-0.00613	0.03022	0.00916	0.02969	0.00687	0.03015	-0.000116575		0.03005	0.25811	0.03022	0.26432	0.02969	0.28164	0.03015	0.30767
0.03007	0.25227	0.03023	0.27379	0.0297	0.28884	0.03017	0.3079		0.03007	-0.0061	0.03023	0.00914	0.0297	0.0069	0.03017	-0.000102001		0.03007	0.25837	0.03023	0.26465	0.0297	0.28194	0.03017	0.308
0.03009	0.25255	0.03025	0.27409	0.02972	0.28916	0.03018	0.30824		0.03009	-0.00607	0.03025	0.00912	0.02972	0.00692	0.03018	-8.34215e-05		0.03009	0.25862	0.03025	0.26498	0.02972	0.28224	0.03018	0.30832
0.0301	0.25283	0.03027	0.2744	0.02974	0.28948	0.0302	0.30858		0.0301	-0.00604	0.03027	0.00909	0.02974	0.00694	0.0302	-6.94638e-05		0.0301	0.25887	0.03027	0.2653	0.02974	0.28254	0.0302	0.30865
0.03012	0.25311	0.03028	0.2747	0.02975	0.2898	0.03022	0.30893		0.03012	-0.00601	0.03028	0.00906	0.02975	0.00696	0.03022	-4.61112e-05		0.03012	0.25912	0.03028	0.26564	0.02975	0.28284	0.03022	0.30897
0.03014	0.25339	0.0303	0.27501	0.02977	0.29013	0.03023	0.30927		0.03014	-0.00598	0.0303	0.00903	0.02977	0.00698	0.03023	-1.91298e-05		0.03014	0.25937	0.0303	0.26597	0.02977	0.28314	0.03023	0.30929
0.03015	0.25367	0.03032	0.27531	0.02979	0.29045	0.03025	0.30961		0.03015	-0.00595	0.03032	0.009	0.02979	0.00701	0.03025	1.30551e-05		0.03015	0.25962	0.03032	0.26631	0.02979	0.28344	0.03025	0.3096
0.03017	0.25395	0.03033	0.27562	0.0298	0.29077	0.03027	0.30996		0.03017	-0.00592	0.03033	0.00897	0.0298	0.00703	0.03027	5.00966e-05		0.03017	0.25987	0.03033	0.26665	0.0298	0.28374	0.03027	0.30991
0.03019	0.25424	0.03035	0.27593	0.02982	0.2911	0.03028	0.3103		0.03019	-0.00589	0.03035	0.00894	0.02982	0.00705	0.03028	9.13683e-05		0.03019	0.26012	0.03035	0.26698	0.02982	0.28404	0.03028	0.31021
0.03021	0.25452	0.03037	0.27623	0.02984	0.29142	0.0303	0.31065		0.03021	-0.00585	0.03037	0.00891	0.02984	0.00707	0.0303	0.000137915		0.03021	0.26037	0.03037	0.26732	0.02984	0.28434	0.0303	0.31051
0.03022	0.2548	0.03039	0.27654	0.02985	0.29174	0.03032	0.31099		0.03022	-0.00582	0.03039	0.00888	0.02985	0.00709	0.03032	0.000187279		0.03022	0.26062	0.03039	0.26765	0.02985	0.28465	0.03032	0.3108
0.03024	0.25508	0.0304	0.27685	0.02987	0.29207	0.03034	0.31133		0.03024	-0.00578	0.0304	0.00885	0.02987	0.00711	0.03034	0.000241832		0.03024	0.26086	0.0304	0.26799	0.02987	0.28495	0.03034	0.31109
0.03026	0.25536	0.03042	0.27715	0.02989	0.29239	0.03035	0.31168		0.03026	-0.00575	0.03042	0.00883	0.02989	0.00714	0.03035	0.000298345		0.03026	0.26111	0.03042	0.26833	0.02989	0.28525	0.03035	0.31138
0.03027	0.25564	0.03044	0.27746	0.0299	0.29271	0.03037	0.31202		0.03027	-0.00572	0.03044	0.0088	0.0299	0.00716	0.03037	0.000355871		0.03027	0.26136	0.03044	0.26866	0.0299	0.28555	0.03037	0.31167
0.03029	0.25593	0.03045	0.27777	0.02992	0.29304	0.03039	0.31237		0.03029	-0.00569	0.03045	0.00877	0.02992	0.00718	0.03039	0.000415846		0.03029	0.26162	0.03045	0.269	0.02992	0.28586	0.03039	0.31195
0.03031	0.25621	0.03047	0.27807	0.02994	0.29336	0.0304	0.31271		0.03031	-0.00567	0.03047	0.00874	0.02994	0.0072	0.0304	0.00047492		0.03031	0.26188	0.03047	0.26934	0.02994	0.28616	0.0304	0.31224
0.03032	0.25649	0.03049	0.27838	0.02995	0.29369	0.03042	0.31306		0.03032	-0.00566	0.03049	0.00871	0.02995	0.00722	0.03042	0.000538236		0.03032	0.26215	0.03049	0.26967	0.02995	0.28647	0.03042	0.31252
0.03034	0.25678	0.0305	0.27869	0.02997	0.29401	0.03044	0.3134		0.03034	-0.00566	0.0305	0.00869	0.02997	0.00724	0.03044	0.000603342		0.03034	0.26244	0.0305	0.27	0.02997	0.28678	0.03044	0.3128
0.03036	0.25706	0.03052	0.279	0.02999	0.29434	0.03045	0.31375		0.03036	-0.00567	0.03052	0.00867	0.02999	0.00726	0.03045	0.000674699		0.03036	0.26273	0.03052	0.27033	0.02999	0.28708	0.03045	0.31308
0.03037	0.25734	0.03054	0.2793	0.03	0.29466	0.03047	0.3141		0.03037	-0.00569	0.03054	0.00864	0.03	0.00727	0.03047	0.000745854		0.03037	0.26303	0.03054	0.27066	0.03	0.28739	0.03047	0.31335
0.03039	0.25762	0.03056	0.27961	0.03002	0.29499	0.03049	0.31444		0.03039	-0.0057	0.03056	0.00862	0.03002	0.00729	0.03049	0.00081935		0.03039	0.26332	0.03056	0.27099	0.03002	0.2877	0.03049	0.31362
0.03041	0.25791	0.03057	0.27992	0.03004	0.29531	0.0305	0.31479		0.03041	-0.00571	0.03057	0.0086	0.03004	0.0073	0.0305	0.000896052		0.03041	0.26362	0.03057	0.27132	0.03004	0.28801	0.0305	0.31389
0.03042	0.25819	0.03059	0.28023	0.03005	0.29564	0.03052	0.31513		0.03042	-0.00573	0.03059	0.00858	0.03005	0.00732	0.03052	0.000973835		0.03042	0.26392	0.03059	0.27165	0.03005	0.28832	0.03052	0.31416
0.03044	0.25848	0.03061	0.28054	0.03007	0.29597	0.03054	0.31548		0.03044	-0.00574	0.03061	0.00856	0.03007	0.00733	0.03054	0.00106		0.03044	0.26422	0.03061	0.27198	0.03007	0.28864	0.03054	0.31442
0.03046	0.25876	0.03062	0.28085	0.03009	0.29629	0.03056	0.31583		0.03046	-0.00576	0.03062	0.00854	0.03009	0.00735	0.03056	0.00114		0.03046	0.26452	0.03062	0.27231	0.03009	0.28895	0.03056	0.31469
0.03048	0.25904	0.03064	0.28116	0.0301	0.29662	0.03057	0.31617		0.03048	-0.00578	0.03064	0.00852	0.0301	0.00735	0.03057	0.00123		0.03048	0.26483	0.03064	0.27264	0.0301	0.28926	0.03057	0.31495
0.03049	0.25933	0.03066	0.28147	0.03012	0.29694	0.03059	0.31652		0.03049	-0.00581	0.03066	0.0085	0.03012	0.00736	0.03059	0.00131		0.03049	0.26514	0.03066	0.27297	0.03012	0.28958	0.03059	0.31521
0.03051	0.25961	0.03067	0.28177	0.03014	0.29727	0.03061	0.31687		0.03051	-0.00584	0.03067	0.00848	0.03014	0.00737	0.03061	0.0014		0.03051	0.26545	0.03067	0.27329	0.03014	0.28991	0.03061	0.31547
0.03053	0.2599	0.03069	0.28208	0.03015	0.2976	0.03062	0.31721		0.03053	-0.00587	0.03069	0.00847	0.03015	0.00737	0.03062	0.00147		0.03053	0.26577	0.03069	0.27362	0.03015	0.29023	0.03062	0.31574
0.03054	0.26018	0.03071	0.28239	0.03017	0.29793	0.03064	0.31756		0.03054	-0.0059	0.03071	0.00846	0.03017	0.00737	0.03064	0.00155		0.03054	0.26609	0.03071	0.27394	0.03017	0.29055	0.03064	0.31601
0.03056	0.26047	0.03073	0.2827	0.03019	0.29825	0.03066	0.31791		0.03056	-0.00594	0.03073	0.00845	0.03019	0.00737	0.03066	0.00163		0.03056	0.26641	0.03073	0.27426	0.03019	0.29088	0.03066	0.31628
0.03058	0.26075	0.03074	0.28301	0.0302	0.29858	0.03067	0.31825		0.03058	-0.00598	0.03074	0.00844	0.0302	0.00736	0.03067	0.0017		0.03058	0.26673	0.03074	0.27458	0.0302	0.29122	0.03067	0.31656
0.03059	0.26104	0.03076	0.28332	0.03022	0.29891	0.03069	0.3186		0.03059	-0.00602	0.03076	0.00842	0.03022	0.00736	0.03069	0.00176		0.03059	0.26705	0.03076	0.2749	0.03022	0.29155	0.03069	0.31684
0.03061	0.26132	0.03078	0.28364	0.03024	0.29923	0.03071	0.31895		0.03061	-0.00606	0.03078	0.00841	0.03024	0.00736	0.03071	0.00182		0.03061	0.26738	0.03078	0.27522	0.03024	0.29188	0.03071	0.31713
0.03063	0.26161	0.03079	0.28395	0.03025	0.29956	0.03072	0.3193		0.03063	-0.0061	0.03079	0.0084	0.03025	0.00736	0.03072	0.00188		0.03063	0.26771	0.03079	0.27554	0.03025	0.29221	0.03072	0.31742
0.03064	0.26189	0.03081	0.28426	0.03027	0.29989	0.03074	0.31965		0.03064	-0.00615	0.03081	0.0084	0.03027	0.00735	0.03074	0.00193		0.03064	0.26804	0.03081	0.27586	0.03027	0.29254	0.03074	0.31771
0.03066	0.26218	0.03083	0.28457	0.03029	0.30022	0.03076	0.31999		0.03066	-0.00619	0.03083	0.0084	0.03029	0.00734	0.03076	0.00199		0.03066	0.26836	0.03083	0.27617	0.03029	0.29288	0.03076	0.31801
0.03068	0.26247	0.03084	0.28488	0.0303	0.30055	0.03078	0.32034		0.03068	-0.00623	0.03084	0.00839	0.0303	0.00733	0.03078	0.00203		0.03068	0.2687	0.03084	0.27649	0.0303	0.29322	0.03078	0.31831
0.03069	0.26275	0.03086	0.28519	0.03032	0.30088	0.03079	0.32069		0.03069	-0.00627	0.03086	0.00839	0.03032	0.00732	0.03079	0.00207		0.03069	0.26902	0.03086	0.2768	0.03032	0.29356	0.03079	0.31862
0.03071	0.26304	0.03088	0.2855	0.03034	0.30121	0.03081	0.32104		0.03071	-0.00631	0.03088	0.00839	0.03034	0.00731	0.03081	0.0021		0.03071	0.26935	0.03088	0.27711	0.03034	0.2939	0.03081	0.31894
0.03073	0.26332	0.03089	0.28581	0.03035	0.30153	0.03083	0.32139		0.03073	-0.00635	0.03089	0.00839	0.03035	0.0073	0.03083	0.00212		0.03073	0.26968	0.03089	0.27742	0.03035	0.29424	0.03083	0.31927
0.03075	0.26361	0.03091	0.28613	0.03037	0.30186	0.03084	0.32174		0.03075	-0.00639	0.03091	0.00839	0.03037	0.00729	0.03084	0.00214		0.03075	0.27	0.03091	0.27773	0.03037	0.29458	0.03084	0.3196
0.03076	0.2639	0.03093	0.28644	0.03039	0.30219	0.03086	0.32209		0.03076	-0.00643	0.03093	0.0084	0.03039	0.00728	0.03086	0.00215		0.03076	0.27033	0.03093	0.27804	0.03039	0.29491	0.03086	0.31993
0.03078	0.26419	0.03095	0.28675	0.0304	0.30252	0.03088	0.32244		0.03078	-0.00647	0.03095	0.00841	0.0304	0.00727	0.03088	0.00215		0.03078	0.27066	0.03095	0.27834	0.0304	0.29525	0.03088	0.32028
0.0308	0.26447	0.03096	0.28706	0.03042	0.30285	0.03089	0.32279		0.0308	-0.0065	0.03096	0.00842	0.03042	0.00726	0.03089	0.00215		0.0308	0.27098	0.03096	0.27864	0.03042	0.29559	0.03089	0.32064
0.03081	0.26476	0.03098	0.28738	0.03044	0.30318	0.03091	0.32314		0.03081	-0.00654	0.03098	0.00844	0.03044	0.00726	0.03091	0.00213		0.03081	0.2713	0.03098	0.27894	0.03044	0.29593	0.03091	0.321
0.03083	0.26505	0.031	0.28769	0.03045	0.30351	0.03093	0.32349		0.03083	-0.00657	0.031	0.00845	0.03045	0.00724	0.03093	0.00211		0.03083	0.27162	0.031	0.27924	0.03045	0.29627	0.03093	0.32138
0.03085	0.26534	0.03101	0.288	0.03047	0.30384	0.03094	0.32384		0.03085	-0.0066	0.03101	0.00847	0.03047	0.00723	0.03094	0.00208		0.03085	0.27194	0.03101	0.27953	0.03047	0.29661	0.03094	0.32176
0.03086	0.26562	0.03103	0.28831	0.03049	0.30417	0.03096	0.32419		0.03086	-0.00663	0.03103	0.00849	0.03049	0.00723	0.03096	0.00204		0.03086	0.27225	0.03103	0.27983	0.03049	0.29695	0.03096	0.32214
0.03088	0.26591	0.03105	0.28863	0.0305	0.3045	0.03098	0.32454		0.03088	-0.00665	0.03105	0.0085	0.0305	0.00721	0.03098	0.002		0.03088	0.27256	0.03105	0.28012	0.0305	0.29729	0.03098	0.32254
0.0309	0.2662	0.03106	0.28894	0.03052	0.30484	0.031	0.32489		0.0309	-0.00668	0.03106	0.00852	0.03052	0.00721	0.031	0.00196		0.0309	0.27288	0.03106	0.28042	0.03052	0.29763	0.031	0.32293
0.03091	0.26649	0.03108	0.28926	0.03054	0.30517	0.03101	0.32524		0.03091	-0.0067	0.03108	0.00855	0.03054	0.0072	0.03101	0.00191		0.03091	0.27319	0.03108	0.28071	0.03054	0.29796	0.03101	0.32333
0.03093	0.26678	0.0311	0.28957	0.03055	0.3055	0.03103	0.32559		0.03093	-0.00673	0.0311	0.00857	0.03055	0.0072	0.03103	0.00186		0.03093	0.27351	0.0311	0.281	0.03055	0.2983	0.03103	0.32373
0.03095	0.26707	0.03112	0.28988	0.03057	0.30583	0.03105	0.32594		0.03095	-0.00675	0.03112	0.0086	0.03057	0.00719	0.03105	0.00181		0.03095	0.27382	0.03112	0.28129	0.03057	0.29864	0.03105	0.32413
0.03096	0.26736	0.03113	0.2902	0.03059	0.30616	0.03106	0.32629		0.03096	-0.00677	0.03113	0.00862	0.03059	0.00718	0.03106	0.00176		0.03096	0.27413	0.03113	0.28157	0.03059	0.29898	0.03106	0.32453
0.03098	0.26764	0.03115	0.29051	0.0306	0.30649	0.03108	0.32665		0.03098	-0.0068	0.03115	0.00866	0.0306	0.00717	0.03108	0.0017		0.03098	0.27444	0.03115	0.28186	0.0306	0.29932	0.03108	0.32494
0.031	0.26793	0.03117	0.29083	0.03062	0.30683	0.0311	0.327		0.031	-0.00682	0.03117	0.00868	0.03062	0.00717	0.0311	0.00163		0.031	0.27475	0.03117	0.28214	0.03062	0.29966	0.0311	0.32536
0.03101	0.26822	0.03118	0.29114	0.03064	0.30716	0.03111	0.32735		0.03101	-0.00683	0.03118	0.00871	0.03064	0.00716	0.03111	0.00156		0.03101	0.27506	0.03118	0.28243	0.03064	0.3	0.03111	0.32579
0.03103	0.26851	0.0312	0.29146	0.03065	0.30749	0.03113	0.3277		0.03103	-0.00686	0.0312	0.00875	0.03065	0.00716	0.03113	0.00149		0.03103	0.27537	0.0312	0.28271	0.03065	0.30033	0.03113	0.32621
0.03105	0.2688	0.03122	0.29177	0.03067	0.30782	0.03115	0.32806		0.03105	-0.00688	0.03122	0.00878	0.03067	0.00715	0.03115	0.00141		0.03105	0.27568	0.03122	0.28299	0.03067	0.30067	0.03115	0.32665
0.03107	0.26909	0.03123	0.29209	0.03069	0.30816	0.03116	0.32841		0.03107	-0.00691	0.03123	0.00882	0.03069	0.00715	0.03116	0.00132		0.03107	0.276	0.03123	0.28327	0.03069	0.30101	0.03116	0.32708
0.03108	0.26938	0.03125	0.2924	0.0307	0.30849	0.03118	0.32876		0.03108	-0.00694	0.03125	0.00886	0.0307	0.00714	0.03118	0.00124		0.03108	0.27632	0.03125	0.28354	0.0307	0.30135	0.03118	0.32752
0.0311	0.26967	0.03127	0.29272	0.03072	0.30882	0.0312	0.32912		0.0311	-0.00696	0.03127	0.00889	0.03072	0.00714	0.0312	0.00116		0.0311	0.27664	0.03127	0.28382	0.03072	0.30168	0.0312	0.32796
0.03112	0.26996	0.03128	0.29303	0.03074	0.30915	0.03122	0.32947		0.03112	-0.00699	0.03128	0.00894	0.03074	0.00714	0.03122	0.00108		0.03112	0.27695	0.03128	0.28409	0.03074	0.30202	0.03122	0.32839
0.03113	0.27025	0.0313	0.29335	0.03075	0.30949	0.03123	0.32982		0.03113	-0.00701	0.0313	0.00898	0.03075	0.00714	0.03123	0.001		0.03113	0.27727	0.0313	0.28437	0.03075	0.30235	0.03123	0.32882
0.03115	0.27055	0.03132	0.29366	0.03077	0.30982	0.03125	0.33018		0.03115	-0.00703	0.03132	0.00902	0.03077	0.00713	0.03125	0.000928965		0.03115	0.27758	0.03132	0.28464	0.03077	0.30269	0.03125	0.32925
0.03117	0.27084	0.03134	0.29398	0.03079	0.31016	0.03127	0.33053		0.03117	-0.00706	0.03134	0.00906	0.03079	0.00713	0.03127	0.000856855		0.03117	0.2779	0.03134	0.28492	0.03079	0.30302	0.03127	0.32968
0.03118	0.27113	0.03135	0.2943	0.0308	0.31049	0.03128	0.33089		0.03118	-0.00708	0.03135	0.00909	0.0308	0.00713	0.03128	0.000787476		0.03118	0.27821	0.03135	0.2852	0.0308	0.30336	0.03128	0.3301
0.0312	0.27142	0.03137	0.29461	0.03082	0.31082	0.0313	0.33124		0.0312	-0.0071	0.03137	0.00914	0.03082	0.00713	0.0313	0.000719881		0.0312	0.27852	0.03137	0.28548	0.03082	0.3037	0.0313	0.33052
0.03122	0.27171	0.03139	0.29493	0.03084	0.31116	0.03132	0.3316		0.03122	-0.00712	0.03139	0.00917	0.03084	0.00713	0.03132	0.000654143		0.03122	0.27883	0.03139	0.28576	0.03084	0.30403	0.03132	0.33094
0.03123	0.272	0.0314	0.29524	0.03085	0.31149	0.03133	0.33195		0.03123	-0.00714	0.0314	0.00921	0.03085	0.00713	0.03133	0.000591286		0.03123	0.27914	0.0314	0.28603	0.03085	0.30436	0.03133	0.33136
0.03125	0.27229	0.03142	0.29556	0.03087	0.31183	0.03135	0.33231		0.03125	-0.00717	0.03142	0.00926	0.03087	0.00713	0.03135	0.000530125		0.03125	0.27946	0.03142	0.28631	0.03087	0.3047	0.03135	0.33178
0.03127	0.27259	0.03144	0.29588	0.03089	0.31216	0.03137	0.33266		0.03127	-0.00719	0.03144	0.00929	0.03089	0.00714	0.03137	0.000471209		0.03127	0.27977	0.03144	0.28658	0.03089	0.30503	0.03137	0.33219
0.03128	0.27288	0.03145	0.2962	0.0309	0.3125	0.03138	0.33302		0.03128	-0.00721	0.03145	0.00934	0.0309	0.00714	0.03138	0.000414119		0.03128	0.28008	0.03145	0.28685	0.0309	0.30536	0.03138	0.33261
0.0313	0.27317	0.03147	0.29651	0.03092	0.31283	0.0314	0.33338		0.0313	-0.00722	0.03147	0.00939	0.03092	0.00714	0.0314	0.000358624		0.0313	0.28039	0.03147	0.28712	0.03092	0.3057	0.0314	0.33302
0.03132	0.27346	0.03149	0.29683	0.03094	0.31317	0.03142	0.33373		0.03132	-0.00724	0.03149	0.00944	0.03094	0.00714	0.03142	0.000305301		0.03132	0.2807	0.03149	0.28739	0.03094	0.30603	0.03142	0.33343
0.03134	0.27376	0.03151	0.29715	0.03095	0.31351	0.03144	0.33409		0.03134	-0.00726	0.03151	0.00949	0.03095	0.00714	0.03144	0.000254568		0.03134	0.28101	0.03151	0.28765	0.03095	0.30637	0.03144	0.33384
0.03135	0.27405	0.03152	0.29746	0.03097	0.31384	0.03145	0.33445		0.03135	-0.00727	0.03152	0.00954	0.03097	0.00714	0.03145	0.000206829		0.03135	0.28132	0.03152	0.28792	0.03097	0.3067	0.03145	0.33424
0.03137	0.27434	0.03154	0.29778	0.03099	0.31418	0.03147	0.3348		0.03137	-0.00729	0.03154	0.00959	0.03099	0.00715	0.03147	0.000160984		0.03137	0.28163	0.03154	0.28819	0.03099	0.30703	0.03147	0.33464
0.03139	0.27463	0.03156	0.2981	0.031	0.31451	0.03149	0.33516		0.03139	-0.0073	0.03156	0.00963	0.031	0.00715	0.03149	0.000119646		0.03139	0.28194	0.03156	0.28847	0.031	0.30736	0.03149	0.33504
0.0314	0.27493	0.03157	0.29842	0.03102	0.31485	0.0315	0.33552		0.0314	-0.00731	0.03157	0.00967	0.03102	0.00716	0.0315	8.17767e-05		0.0314	0.28224	0.03157	0.28875	0.03102	0.30769	0.0315	0.33544
0.03142	0.27522	0.03159	0.29874	0.03104	0.31519	0.03152	0.33588		0.03142	-0.00732	0.03159	0.00971	0.03104	0.00717	0.03152	4.84916e-05		0.03142	0.28254	0.03159	0.28902	0.03104	0.30802	0.03152	0.33583
0.03144	0.27551	0.03161	0.29906	0.03105	0.31552	0.03154	0.33624		0.03144	-0.00732	0.03161	0.00975	0.03105	0.00718	0.03154	1.83215e-05		0.03144	0.28284	0.03161	0.2893	0.03105	0.30834	0.03154	0.33622
0.03145	0.27581	0.03162	0.29937	0.03107	0.31586	0.03155	0.33659		0.03145	-0.00733	0.03162	0.00979	0.03107	0.00719	0.03155	-1.12776e-05		0.03145	0.28314	0.03162	0.28959	0.03107	0.30867	0.03155	0.3366
0.03147	0.2761	0.03164	0.29969	0.03109	0.3162	0.03157	0.33695		0.03147	-0.00733	0.03164	0.00982	0.03109	0.00721	0.03157	-3.415e-05		0.03147	0.28343	0.03164	0.28987	0.03109	0.30899	0.03157	0.33699
0.03149	0.2764	0.03166	0.30001	0.0311	0.31654	0.03159	0.33731		0.03149	-0.00733	0.03166	0.00986	0.0311	0.00722	0.03159	-5.32793e-05		0.03149	0.28372	0.03166	0.29015	0.0311	0.30931	0.03159	0.33736
0.0315	0.27669	0.03168	0.30033	0.03112	0.31687	0.0316	0.33767		0.0315	-0.00732	0.03168	0.0099	0.03112	0.00723	0.0316	-6.99497e-05		0.0315	0.28401	0.03168	0.29043	0.03112	0.30964	0.0316	0.33774
0.03152	0.27698	0.03169	0.30065	0.03114	0.31721	0.03162	0.33803		0.03152	-0.00731	0.03169	0.00994	0.03114	0.00724	0.03162	-8.33716e-05		0.03152	0.28429	0.03169	0.29071	0.03114	0.30997	0.03162	0.33811
0.03154	0.27728	0.03171	0.30097	0.03115	0.31755	0.03164	0.33839		0.03154	-0.0073	0.03171	0.00997	0.03115	0.00725	0.03164	-9.76277e-05		0.03154	0.28458	0.03171	0.29099	0.03115	0.3103	0.03164	0.33849
0.03155	0.27757	0.03173	0.30129	0.03117	0.31789	0.03166	0.33875		0.03155	-0.00729	0.03173	0.01001	0.03117	0.00726	0.03166	-0.000106554		0.03155	0.28486	0.03173	0.29128	0.03117	0.31062	0.03166	0.33885
0.03157	0.27787	0.03174	0.30161	0.03119	0.31823	0.03167	0.33911		0.03157	-0.00727	0.03174	0.01003	0.03119	0.00728	0.03167	-0.000114658		0.03157	0.28514	0.03174	0.29157	0.03119	0.31095	0.03167	0.33922
0.03159	0.27816	0.03176	0.30193	0.0312	0.31856	0.03169	0.33947		0.03159	-0.00726	0.03176	0.01006	0.0312	0.00729	0.03169	-0.000120298		0.03159	0.28542	0.03176	0.29187	0.0312	0.31128	0.03169	0.33959
0.03161	0.27846	0.03178	0.30225	0.03122	0.3189	0.03171	0.33983		0.03161	-0.00725	0.03178	0.01008	0.03122	0.0073	0.03171	-0.000123907		0.03161	0.28571	0.03178	0.29216	0.03122	0.3116	0.03171	0.33995
0.03162	0.27875	0.03179	0.30257	0.03124	0.31924	0.03172	0.34019		0.03162	-0.00723	0.03179	0.0101	0.03124	0.00732	0.03172	-0.00012073		0.03162	0.28599	0.03179	0.29247	0.03124	0.31192	0.03172	0.34031
0.03164	0.27905	0.03181	0.30289	0.03125	0.31958	0.03174	0.34055		0.03164	-0.00722	0.03181	0.01011	0.03125	0.00734	0.03174	-0.000111173		0.03164	0.28627	0.03181	0.29278	0.03125	0.31224	0.03174	0.34066
0.03166	0.27934	0.03183	0.30321	0.03127	0.31992	0.03176	0.34091		0.03166	-0.00721	0.03183	0.01012	0.03127	0.00736	0.03176	-0.000101681		0.03166	0.28655	0.03183	0.29309	0.03127	0.31256	0.03176	0.34101
0.03167	0.27964	0.03184	0.30353	0.03129	0.32026	0.03177	0.34127		0.03167	-0.00719	0.03184	0.01012	0.03129	0.00738	0.03177	-8.72341e-05		0.03167	0.28683	0.03184	0.29341	0.03129	0.31288	0.03177	0.34136
0.03169	0.27994	0.03186	0.30385	0.0313	0.3206	0.03179	0.34163		0.03169	-0.00717	0.03186	0.01012	0.0313	0.0074	0.03179	-7.06483e-05		0.03169	0.28711	0.03186	0.29373	0.0313	0.3132	0.03179	0.3417
0.03171	0.28023	0.03188	0.30417	0.03132	0.32094	0.03181	0.34199		0.03171	-0.00716	0.03188	0.01012	0.03132	0.00742	0.03181	-4.79791e-05		0.03171	0.28739	0.03188	0.29406	0.03132	0.31352	0.03181	0.34204
0.03172	0.28053	0.0319	0.30449	0.03134	0.32128	0.03182	0.34235		0.03172	-0.00714	0.0319	0.01011	0.03134	0.00744	0.03182	-2.13297e-05		0.03172	0.28767	0.0319	0.29438	0.03134	0.31384	0.03182	0.34237
0.03174	0.28082	0.03191	0.30481	0.03135	0.32162	0.03184	0.34271		0.03174	-0.00713	0.03191	0.0101	0.03135	0.00746	0.03184	8.71695e-06		0.03174	0.28795	0.03191	0.29471	0.03135	0.31416	0.03184	0.3427
0.03176	0.28112	0.03193	0.30514	0.03137	0.32196	0.03186	0.34307		0.03176	-0.00712	0.03193	0.01009	0.03137	0.00747	0.03186	4.77536e-05		0.03176	0.28824	0.03193	0.29504	0.03137	0.31449	0.03186	0.34303
0.03177	0.28142	0.03195	0.30546	0.03139	0.3223	0.03188	0.34344		0.03177	-0.0071	0.03195	0.01008	0.03139	0.00749	0.03188	8.86936e-05		0.03177	0.28852	0.03195	0.29538	0.03139	0.31481	0.03188	0.34335
0.03179	0.28171	0.03196	0.30578	0.0314	0.32264	0.03189	0.3438		0.03179	-0.00708	0.03196	0.01007	0.0314	0.00751	0.03189	0.000136458		0.03179	0.28879	0.03196	0.29571	0.0314	0.31513	0.03189	0.34366
0.03181	0.28201	0.03198	0.3061	0.03142	0.32298	0.03191	0.34416		0.03181	-0.00707	0.03198	0.01006	0.03142	0.00754	0.03191	0.000183787		0.03181	0.28908	0.03198	0.29605	0.03142	0.31544	0.03191	0.34398
0.03182	0.28231	0.032	0.30642	0.03144	0.32332	0.03193	0.34452		0.03182	-0.00705	0.032	0.01004	0.03144	0.00756	0.03193	0.000236919		0.03182	0.28935	0.032	0.29638	0.03144	0.31576	0.03193	0.34429
0.03184	0.2826	0.03201	0.30675	0.03145	0.32366	0.03194	0.34489		0.03184	-0.00702	0.03201	0.01003	0.03145	0.00758	0.03194	0.000291186		0.03184	0.28963	0.03201	0.29672	0.03145	0.31608	0.03194	0.34459
0.03186	0.2829	0.03203	0.30707	0.03147	0.324	0.03196	0.34525		0.03186	-0.00701	0.03203	0.01001	0.03147	0.0076	0.03196	0.000345972		0.03186	0.28991	0.03203	0.29706	0.03147	0.31641	0.03196	0.3449
0.03188	0.2832	0.03205	0.30739	0.03149	0.32434	0.03198	0.34561		0.03188	-0.00699	0.03205	0.00999	0.03149	0.00762	0.03198	0.000407091		0.03188	0.29019	0.03205	0.2974	0.03149	0.31673	0.03198	0.3452
0.03189	0.2835	0.03207	0.30771	0.0315	0.32469	0.03199	0.34597		0.03189	-0.00698	0.03207	0.00996	0.0315	0.00763	0.03199	0.000471175		0.03189	0.29047	0.03207	0.29775	0.0315	0.31705	0.03199	0.3455
0.03191	0.28379	0.03208	0.30804	0.03152	0.32503	0.03201	0.34634		0.03191	-0.00696	0.03208	0.00993	0.03152	0.00766	0.03201	0.000538509		0.03191	0.29076	0.03208	0.29811	0.03152	0.31737	0.03201	0.3458
0.03193	0.28409	0.0321	0.30836	0.03154	0.32537	0.03203	0.3467		0.03193	-0.00695	0.0321	0.0099	0.03154	0.00768	0.03203	0.000607225		0.03193	0.29104	0.0321	0.29846	0.03154	0.31769	0.03203	0.34609
0.03194	0.28439	0.03212	0.30869	0.03155	0.32571	0.03204	0.34706		0.03194	-0.00693	0.03212	0.00987	0.03155	0.00769	0.03204	0.000676754		0.03194	0.29132	0.03212	0.29882	0.03155	0.31802	0.03204	0.34639
0.03196	0.28469	0.03213	0.30901	0.03157	0.32605	0.03206	0.34743		0.03196	-0.00692	0.03213	0.00984	0.03157	0.0077	0.03206	0.000747036		0.03196	0.29161	0.03213	0.29917	0.03157	0.31835	0.03206	0.34668
0.03198	0.28499	0.03215	0.30933	0.03159	0.3264	0.03208	0.34779		0.03198	-0.00691	0.03215	0.0098	0.03159	0.00772	0.03208	0.000817021		0.03198	0.2919	0.03215	0.29953	0.03159	0.31868	0.03208	0.34697
0.03199	0.28528	0.03217	0.30966	0.0316	0.32674	0.0321	0.34815		0.03199	-0.0069	0.03217	0.00976	0.0316	0.00773	0.0321	0.000887479		0.03199	0.29218	0.03217	0.29989	0.0316	0.31901	0.0321	0.34727
0.03201	0.28558	0.03218	0.30998	0.03162	0.32708	0.03211	0.34852		0.03201	-0.00689	0.03218	0.00973	0.03162	0.00775	0.03211	0.000959175		0.03201	0.29247	0.03218	0.30025	0.03162	0.31933	0.03211	0.34756
0.03203	0.28588	0.0322	0.31031	0.03164	0.32742	0.03213	0.34888		0.03203	-0.00688	0.0322	0.00969	0.03164	0.00776	0.03213	0.00103		0.03203	0.29276	0.0322	0.30061	0.03164	0.31966	0.03213	0.34785
0.03204	0.28618	0.03222	0.31063	0.03165	0.32777	0.03215	0.34925		0.03204	-0.00686	0.03222	0.00966	0.03165	0.00778	0.03215	0.00111		0.03204	0.29304	0.03222	0.30097	0.03165	0.31999	0.03215	0.34814
0.03206	0.28648	0.03223	0.31096	0.03167	0.32811	0.03216	0.34961		0.03206	-0.00684	0.03223	0.00963	0.03167	0.00779	0.03216	0.00118		0.03206	0.29332	0.03223	0.30133	0.03167	0.32032	0.03216	0.34843
0.03208	0.28678	0.03225	0.31128	0.03169	0.32845	0.03218	0.34998		0.03208	-0.00683	0.03225	0.0096	0.03169	0.00781	0.03218	0.00126		0.03208	0.29361	0.03225	0.30168	0.03169	0.32065	0.03218	0.34872
0.03209	0.28708	0.03227	0.31161	0.0317	0.3288	0.0322	0.35034		0.03209	-0.00682	0.03227	0.00956	0.0317	0.00782	0.0322	0.00134		0.03209	0.2939	0.03227	0.30204	0.0317	0.32098	0.0322	0.34901
0.03211	0.28738	0.03229	0.31193	0.03172	0.32914	0.03221	0.35071		0.03211	-0.00682	0.03229	0.00954	0.03172	0.00783	0.03221	0.00141		0.03211	0.29419	0.03229	0.30239	0.03172	0.32131	0.03221	0.3493
0.03213	0.28768	0.0323	0.31226	0.03174	0.32949	0.03223	0.35107		0.03213	-0.00681	0.0323	0.00951	0.03174	0.00785	0.03223	0.00148		0.03213	0.29449	0.0323	0.30275	0.03174	0.32164	0.03223	0.34959
0.03215	0.28798	0.03232	0.31258	0.03175	0.32983	0.03225	0.35144		0.03215	-0.00679	0.03232	0.00948	0.03175	0.00786	0.03225	0.00156		0.03215	0.29477	0.03232	0.3031	0.03175	0.32197	0.03225	0.34988
0.03216	0.28828	0.03234	0.31291	0.03177	0.33017	0.03226	0.3518		0.03216	-0.00678	0.03234	0.00945	0.03177	0.00787	0.03226	0.00163		0.03216	0.29506	0.03234	0.30346	0.03177	0.3223	0.03226	0.35017
0.03218	0.28858	0.03235	0.31324	0.03179	0.33052	0.03228	0.35217		0.03218	-0.00677	0.03235	0.00943	0.03179	0.00788	0.03228	0.0017		0.03218	0.29535	0.03235	0.3038	0.03179	0.32264	0.03228	0.35047
0.0322	0.28888	0.03237	0.31356	0.0318	0.33086	0.0323	0.35253		0.0322	-0.00676	0.03237	0.00941	0.0318	0.00789	0.0323	0.00176		0.0322	0.29564	0.03237	0.30416	0.0318	0.32297	0.0323	0.35077
0.03221	0.28918	0.03239	0.31389	0.03182	0.33121	0.03232	0.3529		0.03221	-0.00676	0.03239	0.00938	0.03182	0.0079	0.03232	0.00182		0.03221	0.29594	0.03239	0.30451	0.03182	0.32331	0.03232	0.35108
0.03223	0.28948	0.0324	0.31422	0.03184	0.33155	0.03233	0.35326		0.03223	-0.00677	0.0324	0.00936	0.03184	0.00791	0.03233	0.00187		0.03223	0.29625	0.0324	0.30486	0.03184	0.32364	0.03233	0.35139
0.03225	0.28978	0.03242	0.31454	0.03185	0.3319	0.03235	0.35363		0.03225	-0.00678	0.03242	0.00934	0.03185	0.00792	0.03235	0.00192		0.03225	0.29656	0.03242	0.3052	0.03185	0.32398	0.03235	0.35171
0.03226	0.29008	0.03244	0.31487	0.03187	0.33224	0.03237	0.354		0.03226	-0.0068	0.03244	0.00932	0.03187	0.00793	0.03237	0.00195		0.03226	0.29688	0.03244	0.30555	0.03187	0.32431	0.03237	0.35204
0.03228	0.29038	0.03246	0.3152	0.03189	0.33259	0.03238	0.35436		0.03228	-0.00681	0.03246	0.0093	0.03189	0.00794	0.03238	0.00198		0.03228	0.29719	0.03246	0.30589	0.03189	0.32465	0.03238	0.35238
0.0323	0.29068	0.03247	0.31553	0.0319	0.33294	0.0324	0.35473		0.0323	-0.00683	0.03247	0.00929	0.0319	0.00795	0.0324	0.00201		0.0323	0.29751	0.03247	0.30624	0.0319	0.32499	0.0324	0.35272
0.03231	0.29098	0.03249	0.31585	0.03192	0.33328	0.03242	0.3551		0.03231	-0.00685	0.03249	0.00927	0.03192	0.00796	0.03242	0.00203		0.03231	0.29783	0.03249	0.30659	0.03192	0.32533	0.03242	0.35307
0.03233	0.29128	0.03251	0.31618	0.03194	0.33363	0.03243	0.35546		0.03233	-0.00687	0.03251	0.00926	0.03194	0.00796	0.03243	0.00204		0.03233	0.29815	0.03251	0.30692	0.03194	0.32567	0.03243	0.35342
0.03235	0.29158	0.03252	0.31651	0.03195	0.33397	0.03245	0.35583		0.03235	-0.00688	0.03252	0.00925	0.03195	0.00796	0.03245	0.00205		0.03235	0.29847	0.03252	0.30726	0.03195	0.32601	0.03245	0.35379
0.03236	0.29189	0.03254	0.31684	0.03197	0.33432	0.03247	0.3562		0.03236	-0.0069	0.03254	0.00924	0.03197	0.00796	0.03247	0.00204		0.03236	0.29878	0.03254	0.3076	0.03197	0.32636	0.03247	0.35416
0.03238	0.29219	0.03256	0.31717	0.03199	0.33467	0.03248	0.35657		0.03238	-0.00691	0.03256	0.00923	0.03199	0.00796	0.03248	0.00203		0.03238	0.2991	0.03256	0.30794	0.03199	0.32671	0.03248	0.35453
0.0324	0.29249	0.03257	0.3175	0.032	0.33502	0.0325	0.35693		0.0324	-0.00693	0.03257	0.00922	0.032	0.00796	0.0325	0.00201		0.0324	0.29942	0.03257	0.30827	0.032	0.32706	0.0325	0.35493
0.03242	0.29279	0.03259	0.31782	0.03202	0.33536	0.03252	0.3573		0.03242	-0.00695	0.03259	0.00922	0.03202	0.00796	0.03252	0.00197		0.03242	0.29974	0.03259	0.3086	0.03202	0.32741	0.03252	0.35533
0.03243	0.29309	0.03261	0.31815	0.03204	0.33571	0.03254	0.35767		0.03243	-0.00696	0.03261	0.00922	0.03204	0.00795	0.03254	0.00192		0.03243	0.30006	0.03261	0.30893	0.03204	0.32776	0.03254	0.35575
0.03245	0.2934	0.03263	0.31848	0.03205	0.33606	0.03255	0.35804		0.03245	-0.00698	0.03263	0.00922	0.03205	0.00794	0.03255	0.00186		0.03245	0.30038	0.03263	0.30927	0.03205	0.32811	0.03255	0.35618
0.03247	0.2937	0.03264	0.31881	0.03207	0.3364	0.03257	0.35841		0.03247	-0.00699	0.03264	0.00922	0.03207	0.00794	0.03257	0.0018		0.03247	0.30069	0.03264	0.30959	0.03207	0.32847	0.03257	0.35661
0.03248	0.294	0.03266	0.31914	0.03209	0.33675	0.03259	0.35878		0.03248	-0.00701	0.03266	0.00923	0.03209	0.00793	0.03259	0.00174		0.03248	0.30102	0.03266	0.30992	0.03209	0.32883	0.03259	0.35704
0.0325	0.2943	0.03268	0.31947	0.0321	0.3371	0.0326	0.35915		0.0325	-0.00705	0.03268	0.00923	0.0321	0.00792	0.0326	0.00167		0.0325	0.30135	0.03268	0.31024	0.0321	0.32918	0.0326	0.35747
0.03252	0.29461	0.03269	0.3198	0.03212	0.33745	0.03262	0.35952		0.03252	-0.00708	0.03269	0.00924	0.03212	0.0079	0.03262	0.00161		0.03252	0.30169	0.03269	0.31056	0.03212	0.32955	0.03262	0.35791
0.03253	0.29491	0.03271	0.32013	0.03214	0.3378	0.03264	0.35988		0.03253	-0.00711	0.03271	0.00925	0.03214	0.00789	0.03264	0.00154		0.03253	0.30202	0.03271	0.31088	0.03214	0.32991	0.03264	0.35835
0.03255	0.29521	0.03273	0.32046	0.03215	0.33815	0.03265	0.36025		0.03255	-0.00715	0.03273	0.00926	0.03215	0.00787	0.03265	0.00147		0.03255	0.30237	0.03273	0.3112	0.03215	0.33027	0.03265	0.35878
0.03257	0.29552	0.03274	0.32079	0.03217	0.33849	0.03267	0.36062		0.03257	-0.0072	0.03274	0.00927	0.03217	0.00786	0.03267	0.00141		0.03257	0.30272	0.03274	0.31152	0.03217	0.33063	0.03267	0.35922
0.03258	0.29582	0.03276	0.32112	0.03219	0.33884	0.03269	0.361		0.03258	-0.00724	0.03276	0.00929	0.03219	0.00785	0.03269	0.00135		0.03258	0.30306	0.03276	0.31183	0.03219	0.33099	0.03269	0.35965
0.0326	0.29613	0.03278	0.32145	0.0322	0.33919	0.0327	0.36137		0.0326	-0.00729	0.03278	0.00931	0.0322	0.00784	0.0327	0.00129		0.0326	0.30341	0.03278	0.31215	0.0322	0.33135	0.0327	0.36008
0.03262	0.29643	0.03279	0.32178	0.03222	0.33954	0.03272	0.36174		0.03262	-0.00733	0.03279	0.00933	0.03222	0.00783	0.03272	0.00122		0.03262	0.30376	0.03279	0.31246	0.03222	0.33171	0.03272	0.36051
0.03263	0.29674	0.03281	0.32211	0.03224	0.33989	0.03274	0.36211		0.03263	-0.00738	0.03281	0.00935	0.03224	0.00782	0.03274	0.00116		0.03263	0.30412	0.03281	0.31277	0.03224	0.33207	0.03274	0.36095
0.03265	0.29704	0.03283	0.32245	0.03225	0.34024	0.03276	0.36248		0.03265	-0.00743	0.03283	0.00936	0.03225	0.00781	0.03276	0.00109		0.03265	0.30447	0.03283	0.31308	0.03225	0.33243	0.03276	0.36139
0.03267	0.29734	0.03285	0.32278	0.03227	0.34059	0.03277	0.36285		0.03267	-0.00748	0.03285	0.00938	0.03227	0.0078	0.03277	0.00101		0.03267	0.30482	0.03285	0.31339	0.03227	0.33279	0.03277	0.36184
0.03268	0.29765	0.03286	0.32311	0.03229	0.34094	0.03279	0.36322		0.03268	-0.00752	0.03286	0.00941	0.03229	0.00779	0.03279	0.000922214		0.03268	0.30517	0.03286	0.3137	0.03229	0.33315	0.03279	0.3623
0.0327	0.29795	0.03288	0.32344	0.0323	0.34129	0.03281	0.36359		0.0327	-0.00756	0.03288	0.00944	0.0323	0.00778	0.03281	0.000833095		0.0327	0.30551	0.03288	0.314	0.0323	0.33351	0.03281	0.36276
0.03272	0.29826	0.0329	0.32377	0.03232	0.34164	0.03282	0.36397		0.03272	-0.0076	0.0329	0.00947	0.03232	0.00778	0.03282	0.000745966		0.03272	0.30586	0.0329	0.31431	0.03232	0.33387	0.03282	0.36322
0.03274	0.29857	0.03291	0.3241	0.03234	0.34199	0.03284	0.36434		0.03274	-0.00764	0.03291	0.00949	0.03234	0.00777	0.03284	0.000660793		0.03274	0.30621	0.03291	0.31461	0.03234	0.33422	0.03284	0.36368
0.03275	0.29887	0.03293	0.32444	0.03235	0.34234	0.03286	0.36471		0.03275	-0.00769	0.03293	0.00953	0.03235	0.00777	0.03286	0.000580902		0.03275	0.30656	0.03293	0.31491	0.03235	0.33457	0.03286	0.36413
0.03277	0.29918	0.03295	0.32477	0.03237	0.3427	0.03287	0.36508		0.03277	-0.00773	0.03295	0.00955	0.03237	0.00776	0.03287	0.000504382		0.03277	0.30691	0.03295	0.31522	0.03237	0.33493	0.03287	0.36458
0.03279	0.29948	0.03296	0.3251	0.03239	0.34305	0.03289	0.36546		0.03279	-0.00777	0.03296	0.00958	0.03239	0.00776	0.03289	0.000432726		0.03279	0.30726	0.03296	0.31552	0.03239	0.33529	0.03289	0.36502
0.0328	0.29979	0.03298	0.32543	0.0324	0.3434	0.03291	0.36583		0.0328	-0.00781	0.03298	0.00961	0.0324	0.00775	0.03291	0.000365597		0.0328	0.3076	0.03298	0.31582	0.0324	0.33565	0.03291	0.36546
0.03282	0.3001	0.033	0.32577	0.03242	0.34375	0.03292	0.3662		0.03282	-0.00785	0.033	0.00965	0.03242	0.00775	0.03292	0.000301805		0.03282	0.30794	0.033	0.31612	0.03242	0.336	0.03292	0.3659
0.03284	0.3004	0.03302	0.3261	0.03244	0.3441	0.03294	0.36658		0.03284	-0.00788	0.03302	0.00968	0.03244	0.00775	0.03294	0.000243765		0.03284	0.30829	0.03302	0.31642	0.03244	0.33635	0.03294	0.36633
0.03285	0.30071	0.03303	0.32643	0.03245	0.34445	0.03296	0.36695		0.03285	-0.00792	0.03303	0.00972	0.03245	0.00774	0.03296	0.000188615		0.03285	0.30863	0.03303	0.31671	0.03245	0.33671	0.03296	0.36676
0.03287	0.30102	0.03305	0.32677	0.03247	0.34481	0.03298	0.36733		0.03287	-0.00796	0.03305	0.00976	0.03247	0.00774	0.03298	0.000133586		0.03287	0.30897	0.03305	0.31701	0.03247	0.33707	0.03298	0.36719
0.03289	0.30132	0.03307	0.3271	0.03249	0.34516	0.03299	0.3677		0.03289	-0.00799	0.03307	0.00979	0.03249	0.00774	0.03299	8.4289e-05		0.03289	0.30932	0.03307	0.31731	0.03249	0.33742	0.03299	0.36762
0.0329	0.30163	0.03308	0.32743	0.0325	0.34551	0.03301	0.36807		0.0329	-0.00802	0.03308	0.00983	0.0325	0.00773	0.03301	3.49492e-05		0.0329	0.30965	0.03308	0.31761	0.0325	0.33778	0.03301	0.36804
0.03292	0.30194	0.0331	0.32777	0.03252	0.34586	0.03303	0.36845		0.03292	-0.00806	0.0331	0.00987	0.03252	0.00773	0.03303	-1.09788e-05		0.03292	0.30999	0.0331	0.3179	0.03252	0.33813	0.03303	0.36846
0.03294	0.30224	0.03312	0.3281	0.03254	0.34622	0.03304	0.36882		0.03294	-0.00808	0.03312	0.0099	0.03254	0.00773	0.03304	-4.98072e-05		0.03294	0.31033	0.03312	0.3182	0.03254	0.33849	0.03304	0.36887
0.03295	0.30255	0.03313	0.32844	0.03255	0.34657	0.03306	0.3692		0.03295	-0.00811	0.03313	0.00994	0.03255	0.00773	0.03306	-8.8464e-05		0.03295	0.31066	0.03313	0.3185	0.03255	0.33884	0.03306	0.36929
0.03297	0.30286	0.03315	0.32877	0.03257	0.34692	0.03308	0.36957		0.03297	-0.00814	0.03315	0.00998	0.03257	0.00773	0.03308	-0.000122234		0.03297	0.311	0.03315	0.31879	0.03257	0.33919	0.03308	0.3697
0.03299	0.30317	0.03317	0.3291	0.03259	0.34728	0.03309	0.36995		0.03299	-0.00817	0.03317	0.01001	0.03259	0.00773	0.03309	-0.000154273		0.03299	0.31133	0.03317	0.31909	0.03259	0.33955	0.03309	0.3701
0.03301	0.30348	0.03318	0.32944	0.0326	0.34763	0.03311	0.37033		0.03301	-0.00819	0.03318	0.01006	0.0326	0.00773	0.03311	-0.000183258		0.03301	0.31167	0.03318	0.31938	0.0326	0.3399	0.03311	0.37051
0.03302	0.30378	0.0332	0.32977	0.03262	0.34798	0.03313	0.3707		0.03302	-0.00821	0.0332	0.0101	0.03262	0.00774	0.03313	-0.000207505		0.03302	0.312	0.0332	0.31967	0.03262	0.34024	0.03313	0.37091
0.03304	0.30409	0.03322	0.33011	0.03264	0.34834	0.03314	0.37108		0.03304	-0.00824	0.03322	0.01014	0.03264	0.00774	0.03314	-0.000227313		0.03304	0.31233	0.03322	0.31996	0.03264	0.34059	0.03314	0.37131
0.03306	0.3044	0.03324	0.33044	0.03265	0.34869	0.03316	0.37145		0.03306	-0.00826	0.03324	0.01019	0.03265	0.00775	0.03316	-0.000251065		0.03306	0.31266	0.03324	0.32026	0.03265	0.34095	0.03316	0.37171
0.03307	0.30471	0.03325	0.33078	0.03267	0.34905	0.03318	0.37183		0.03307	-0.00828	0.03325	0.01023	0.03267	0.00775	0.03318	-0.000267642		0.03307	0.31299	0.03325	0.32055	0.03267	0.34129	0.03318	0.3721
0.03309	0.30502	0.03327	0.33111	0.03269	0.3494	0.0332	0.37221		0.03309	-0.00829	0.03327	0.01028	0.03269	0.00776	0.0332	-0.000280184		0.03309	0.31331	0.03327	0.32084	0.03269	0.34164	0.0332	0.37249
0.03311	0.30533	0.03329	0.33145	0.0327	0.34976	0.03321	0.37259		0.03311	-0.00831	0.03329	0.01032	0.0327	0.00777	0.03321	-0.000287513		0.03311	0.31364	0.03329	0.32113	0.0327	0.34199	0.03321	0.37287
0.03312	0.30564	0.0333	0.33178	0.03272	0.35011	0.03323	0.37296		0.03312	-0.00833	0.0333	0.01037	0.03272	0.00778	0.03323	-0.000294944		0.03312	0.31397	0.0333	0.32141	0.03272	0.34233	0.03323	0.37326
0.03314	0.30595	0.03332	0.33212	0.03273	0.35047	0.03325	0.37334		0.03314	-0.00834	0.03332	0.01042	0.03273	0.00779	0.03325	-0.000299615		0.03314	0.31429	0.03332	0.3217	0.03273	0.34268	0.03325	0.37364
0.03316	0.30626	0.03334	0.33246	0.03275	0.35082	0.03326	0.37372		0.03316	-0.00835	0.03334	0.01048	0.03275	0.00779	0.03326	-0.000297201		0.03316	0.31461	0.03334	0.32198	0.03275	0.34303	0.03326	0.37401
0.03317	0.30657	0.03335	0.33279	0.03277	0.35118	0.03328	0.3741		0.03317	-0.00836	0.03335	0.01053	0.03277	0.0078	0.03328	-0.00029418		0.03317	0.31492	0.03335	0.32227	0.03277	0.34338	0.03328	0.37439
0.03319	0.30688	0.03337	0.33313	0.03278	0.35153	0.0333	0.37447		0.03319	-0.00837	0.03337	0.01057	0.03278	0.00781	0.0333	-0.000281045		0.03319	0.31525	0.03337	0.32256	0.03278	0.34372	0.0333	0.37475
0.03321	0.30719	0.03339	0.33347	0.0328	0.35189	0.03331	0.37485		0.03321	-0.00838	0.03339	0.01062	0.0328	0.00783	0.03331	-0.000266316		0.03321	0.31556	0.03339	0.32284	0.0328	0.34406	0.03331	0.37512
0.03322	0.3075	0.03341	0.3338	0.03282	0.35224	0.03333	0.37523		0.03322	-0.00838	0.03341	0.01067	0.03282	0.00784	0.03333	-0.000245266		0.03322	0.31587	0.03341	0.32313	0.03282	0.3444	0.03333	0.37548
0.03324	0.30781	0.03342	0.33414	0.03283	0.3526	0.03335	0.37561		0.03324	-0.00838	0.03342	0.01072	0.03283	0.00786	0.03335	-0.000219717		0.03324	0.31618	0.03342	0.32342	0.03283	0.34474	0.03335	0.37583
0.03326	0.30812	0.03344	0.33448	0.03285	0.35296	0.03337	0.37599		0.03326	-0.00837	0.03344	0.01076	0.03285	0.00787	0.03337	-0.000193772		0.03326	0.31649	0.03344	0.32371	0.03285	0.34508	0.03337	0.37618
0.03328	0.30843	0.03346	0.33481	0.03287	0.35331	0.03338	0.37637		0.03328	-0.00837	0.03346	0.0108	0.03287	0.00789	0.03338	-0.000163823		0.03328	0.3168	0.03346	0.32401	0.03287	0.34543	0.03338	0.37653
0.03329	0.30874	0.03347	0.33515	0.03288	0.35367	0.0334	0.37675		0.03329	-0.00836	0.03347	0.01085	0.03288	0.00791	0.0334	-0.000127889		0.03329	0.3171	0.03347	0.3243	0.03288	0.34576	0.0334	0.37687
0.03331	0.30905	0.03349	0.33549	0.0329	0.35403	0.03342	0.37712		0.03331	-0.00835	0.03349	0.01089	0.0329	0.00792	0.03342	-9.26828e-05		0.03331	0.3174	0.03349	0.3246	0.0329	0.3461	0.03342	0.37722
0.03333	0.30936	0.03351	0.33582	0.03292	0.35438	0.03343	0.3775		0.03333	-0.00835	0.03351	0.01093	0.03292	0.00794	0.03343	-5.33614e-05		0.03333	0.31771	0.03351	0.3249	0.03292	0.34644	0.03343	0.37756
0.03334	0.30967	0.03352	0.33616	0.03293	0.35474	0.03345	0.37788		0.03334	-0.00835	0.03352	0.01096	0.03293	0.00796	0.03345	-9.76185e-06		0.03334	0.31802	0.03352	0.3252	0.03293	0.34678	0.03345	0.37789
0.03336	0.30998	0.03354	0.3365	0.03295	0.3551	0.03347	0.37826		0.03336	-0.00833	0.03354	0.011	0.03295	0.00798	0.03347	3.72175e-05		0.03336	0.31831	0.03354	0.3255	0.03295	0.34712	0.03347	0.37823
0.03338	0.3103	0.03356	0.33684	0.03297	0.35546	0.03348	0.37864		0.03338	-0.00832	0.03356	0.01103	0.03297	0.008	0.03348	8.51748e-05		0.03338	0.31862	0.03356	0.32581	0.03297	0.34746	0.03348	0.37856
[truncated: 78,020 more rows]
