# Supplementary material for: Deformation and energy damage characteristics of granite-concrete composite under uniaxial compression
Source: PLoS One. 2025 Mar 10;20(3):e0316124. doi: 10.1371/journal.pone.0316124 (PMC11892862; doi:10.1371/journal.pone.0316124)
Supplement: S1 Minimal Data Set — (ZIP) [file pone.0316124.s003.zip › Table 5. Energy evolution of granite-concrete composite with precast crack Angle under different relative areas/S=900.xlsx]

## Sheet: Sheet1
α=0		α=30		α=60		α=90			α=0		α=30		α=60		α=90			α=0		α=30		α=60		α=90
ε	U	ε	U	ε	U	ε	U		ε	Ud	ε	Ud	ε	Ud	ε	Ud		ε	Ue	ε	Ue	ε	Ue	ε	Ue
5.69982e-06	1.41676e-05	6.82367e-06	1.57954e-05	7.99196e-06	1.64123e-05	1.0512e-05	1.9323e-05		5.69982e-06	-0.000708688	6.82367e-06	-0.000832364	7.99196e-06	-0.000971399	1.0512e-05	-0.00123		5.69982e-06	0.000722856	6.82367e-06	0.000848159	7.99196e-06	0.000987811	1.0512e-05	0.00124
1.9749e-05	3.51295e-05	2.14318e-05	3.71149e-05	2.30521e-05	3.6916e-05	2.65042e-05	4.12186e-05		1.9749e-05	-0.00109	2.14318e-05	-0.000966161	2.30521e-05	-0.0008641	2.65042e-05	-0.000926127		1.9749e-05	0.00113	2.14318e-05	0.001	2.30521e-05	0.000901016	2.65042e-05	0.000967346
3.64168e-05	5.82556e-05	3.81676e-05	6.05195e-05	3.9693e-05	5.96863e-05	4.34441e-05	6.54211e-05		3.64168e-05	-0.00169	3.81676e-05	-0.00154	3.9693e-05	-0.0015	4.34441e-05	-0.00153		3.64168e-05	0.00175	3.81676e-05	0.0016	3.9693e-05	0.00156	4.34441e-05	0.00159
5.30846e-05	8.18286e-05	5.49035e-05	8.42958e-05	5.63339e-05	8.27755e-05	6.0384e-05	8.98859e-05		5.30846e-05	-0.00163	5.49035e-05	-0.00141	5.63339e-05	-0.00134	6.0384e-05	-0.0014		5.30846e-05	0.00171	5.49035e-05	0.0015	5.63339e-05	0.00142	6.0384e-05	0.00149
6.97524e-05	0.000106368	7.16393e-05	0.000108739	7.29748e-05	0.000106858	7.73238e-05	0.000114661		6.97524e-05	-0.00178	7.16393e-05	-0.00159	7.29748e-05	-0.00154	7.73238e-05	-0.00155		6.97524e-05	0.00189	7.16393e-05	0.0017	7.29748e-05	0.00164	7.73238e-05	0.00166
8.64202e-05	0.000130943	8.83751e-05	0.000133196	8.96157e-05	0.000131207	9.42637e-05	0.000139184		8.64202e-05	-0.00188	8.83751e-05	-0.00154	8.96157e-05	-0.00156	9.42637e-05	-0.00143		8.64202e-05	0.00201	8.83751e-05	0.00167	8.96157e-05	0.00169	9.42637e-05	0.00157
0.000103088	0.000155066	0.000105111	0.000157228	0.000106257	0.000154937	0.000111204	0.00016379		0.000103088	-0.00174	0.000105111	-0.00154	0.000106257	-0.00156	0.000111204	-0.00143		0.000103088	0.0019	0.000105111	0.0017	0.000106257	0.00172	0.000111204	0.0016
0.000119756	0.000179104	0.000121847	0.00018104	0.000122898	0.000177998	0.000128143	0.000188305		0.000119756	-0.00169	0.000121847	-0.00138	0.000122898	-0.00134	0.000128143	-0.0014		0.000119756	0.00187	0.000121847	0.00156	0.000122898	0.00152	0.000128143	0.00159
0.000136424	0.000202939	0.000138583	0.000204979	0.000139538	0.000201218	0.000145083	0.000212792		0.000136424	-0.00167	0.000138583	-0.00144	0.000139538	-0.00133	0.000145083	-0.00136		0.000136424	0.00187	0.000138583	0.00164	0.000139538	0.00153	0.000145083	0.00157
0.000153091	0.000226259	0.000155319	0.000228708	0.000156179	0.000224433	0.000162023	0.000236892		0.000153091	-0.00158	0.000155319	-0.00136	0.000156179	-0.00134	0.000162023	-0.00134		0.000153091	0.0018	0.000155319	0.00159	0.000156179	0.00156	0.000162023	0.00158
0.000169759	0.000248866	0.000172054	0.000251928	0.00017282	0.000247222	0.000178963	0.000260412		0.000169759	-0.00146	0.000172054	-0.00133	0.00017282	-0.00129	0.000178963	-0.00121		0.000169759	0.00171	0.000172054	0.00158	0.00017282	0.00153	0.000178963	0.00147
0.000186427	0.000270931	0.00018879	0.000274604	0.000189461	0.000269606	0.000195903	0.000283641		0.000186427	-0.00132	0.00018879	-0.00119	0.000189461	-0.00118	0.000195903	-0.00115		0.000186427	0.00159	0.00018879	0.00146	0.000189461	0.00145	0.000195903	0.00144
0.000203095	0.00029278	0.000205526	0.000296914	0.000206102	0.000291797	0.000212843	0.000306431		0.000203095	-0.00126	0.000205526	-0.00115	0.000206102	-0.00114	0.000212843	-0.0011		0.000203095	0.00156	0.000205526	0.00144	0.000206102	0.00143	0.000212843	0.0014
0.000219763	0.000314546	0.000222262	0.00031891	0.000222743	0.000313663	0.000229783	0.000328804		0.000219763	-0.00122	0.000222262	-0.00105	0.000222743	-0.00109	0.000229783	-0.001		0.000219763	0.00153	0.000222262	0.00137	0.000222743	0.0014	0.000229783	0.00133
0.00023643	0.000336133	0.000238998	0.000340502	0.000239384	0.000335012	0.000246722	0.000350968		0.00023643	-0.0012	0.000238998	-0.00102	0.000239384	-0.00101	0.000246722	-0.000951799		0.00023643	0.00153	0.000238998	0.00136	0.000239384	0.00135	0.000246722	0.0013
0.000253098	0.000357629	0.000255734	0.000361961	0.000256025	0.000356142	0.000263662	0.000372927		0.000253098	-0.00112	0.000255734	-0.000907262	0.000256025	-0.000915236	0.000263662	-0.000907575		0.000253098	0.00148	0.000255734	0.00127	0.000256025	0.00127	0.000263662	0.00128
0.000269766	0.000379097	0.000272469	0.00038348	0.000272666	0.000377234	0.000280602	0.000394678		0.000269766	-0.00113	0.000272469	-0.000946441	0.000272666	-0.000914492	0.000280602	-0.000860574		0.000269766	0.00151	0.000272469	0.00133	0.000272666	0.00129	0.000280602	0.00126
0.000286434	0.000400423	0.000289205	0.000404795	0.000289307	0.000398145	0.000297542	0.000416127		0.000286434	-0.00107	0.000289205	-0.00087917	0.000289307	-0.000863732	0.000297542	-0.000816596		0.000286434	0.00147	0.000289205	0.00128	0.000289307	0.00126	0.000297542	0.00123
0.000303102	0.000421487	0.000305941	0.000425854	0.000305948	0.000418901	0.000314482	0.000437234		0.000303102	-0.00105	0.000305941	-0.000854273	0.000305948	-0.000829296	0.000314482	-0.000749341		0.000303102	0.00147	0.000305941	0.00128	0.000305948	0.00125	0.000314482	0.00119
0.000319769	0.000442204	0.000322677	0.000446651	0.000322588	0.000439536	0.000331422	0.000457991		0.000319769	-0.00095968	0.000322677	-0.000776412	0.000322588	-0.00078514	0.000331422	-0.000698384		0.000319769	0.0014	0.000322677	0.00122	0.000322588	0.00122	0.000331422	0.00116
0.000336437	0.00046262	0.000339413	0.000467208	0.000339229	0.000459911	0.000348362	0.000478484		0.000336437	-0.000911703	0.000339413	-0.000750732	0.000339229	-0.000759627	0.000348362	-0.000631009		0.000336437	0.00137	0.000339413	0.00122	0.000339229	0.00122	0.000348362	0.00111
0.000353105	0.000482802	0.000356149	0.000487457	0.00035587	0.000479819	0.000365301	0.000498792		0.000353105	-0.000839015	0.000356149	-0.000679915	0.00035587	-0.000684072	0.000365301	-0.000600001		0.000353105	0.00132	0.000356149	0.00117	0.00035587	0.00116	0.000365301	0.0011
0.000369773	0.000502711	0.000372884	0.000507458	0.000372511	0.000499313	0.000382241	0.000518887		0.000369773	-0.000810156	0.000372884	-0.000639339	0.000372511	-0.000612061	0.000382241	-0.000551234		0.000369773	0.00131	0.000372884	0.00115	0.000372511	0.00111	0.000382241	0.00107
0.000386441	0.000522419	0.00038962	0.000527301	0.000389152	0.000518542	0.000399181	0.000538849		0.000386441	-0.000728843	0.00038962	-0.000583914	0.000389152	-0.000551615	0.000399181	-0.000514444		0.000386441	0.00125	0.00038962	0.00111	0.000389152	0.00107	0.000399181	0.00105
0.000403108	0.000542003	0.000406356	0.000547083	0.000405793	0.000537665	0.000416121	0.00055877		0.000403108	-0.000718879	0.000406356	-0.000563864	0.000405793	-0.000514601	0.000416121	-0.000483372		0.000403108	0.00126	0.000406356	0.00111	0.000405793	0.00105	0.000416121	0.00104
0.000419776	0.000561431	0.000423092	0.00056676	0.000422434	0.000556716	0.000433061	0.000578698		0.000419776	-0.000658721	0.000423092	-0.000530892	0.000422434	-0.000490221	0.000433061	-0.000465955		0.000419776	0.00122	0.000423092	0.0011	0.000422434	0.00105	0.000433061	0.00104
0.000436444	0.00058079	0.000439828	0.000586385	0.000439075	0.000575681	0.000450001	0.000598612		0.000436444	-0.000640425	0.000439828	-0.000501176	0.000439075	-0.000460838	0.000450001	-0.000444986		0.000436444	0.00122	0.000439828	0.00109	0.000439075	0.00104	0.000450001	0.00104
0.000453112	0.000600109	0.000456564	0.00060596	0.000455716	0.000594531	0.000466941	0.000618463		0.000453112	-0.000602811	0.000456564	-0.000480216	0.000455716	-0.000433534	0.000466941	-0.000423343		0.000453112	0.0012	0.000456564	0.00109	0.000455716	0.00103	0.000466941	0.00104
0.00046978	0.000619383	0.0004733	0.00062539	0.000472357	0.000613224	0.00048388	0.000638179		0.00046978	-0.000591673	0.0004733	-0.000450926	0.000472357	-0.00039827	0.00048388	-0.000392138		0.00046978	0.00121	0.0004733	0.00108	0.000472357	0.00101	0.00048388	0.00103
0.000486448	0.000638554	0.000490036	0.000644622	0.000488998	0.000631767	0.00050082	0.000657729		0.000486448	-0.000553145	0.000490036	-0.000410001	0.000488998	-0.000362551	0.00050082	-0.000356133		0.000486448	0.00119	0.000490036	0.00105	0.000488998	0.000994318	0.00050082	0.00101
0.000503115	0.00065762	0.000506771	0.000663649	0.000505639	0.000650197	0.00051776	0.000677107		0.000503115	-0.000528048	0.000506771	-0.000369217	0.000505639	-0.000329117	0.00051776	-0.000318968		0.000503115	0.00119	0.000506771	0.00103	0.000505639	0.000979313	0.00051776	0.000996075
0.000519783	0.000676583	0.000523507	0.00068243	0.00052228	0.000668506	0.0005347	0.000696351		0.000519783	-0.000488959	0.000523507	-0.000327841	0.00052228	-0.000301921	0.0005347	-0.000282145		0.000519783	0.00117	0.000523507	0.00101	0.00052228	0.000970427	0.0005347	0.000978496
0.000536451	0.000695496	0.000540243	0.000700894	0.000538921	0.000686671	0.00055164	0.000715475		0.000536451	-0.000464868	0.000540243	-0.000279774	0.000538921	-0.000267242	0.00055164	-0.00025349		0.000536451	0.00116	0.000540243	0.000980668	0.000538921	0.000953913	0.00055164	0.000968965
0.000553119	0.000714312	0.000556979	0.000718941	0.000555562	0.000704731	0.00056858	0.000734483		0.000553119	-0.000439005	0.000556979	-0.000224597	0.000555562	-0.000235441	0.00056858	-0.000219776		0.000553119	0.00115	0.000556979	0.000943538	0.000555562	0.000940172	0.00056858	0.000954259
0.000569787	0.000732939	0.000573715	0.000736552	0.000572202	0.000722738	0.00058552	0.000753456		0.000569787	-0.000403684	0.000573715	-0.0001584	0.000572202	-0.000209429	0.00058552	-0.000192248		0.000569787	0.00114	0.000573715	0.000894952	0.000572202	0.000932167	0.00058552	0.000945704
0.000586455	0.000751289	0.000590451	0.000753731	0.000588843	0.000740711	0.00060246	0.0007725		0.000586455	-0.000356389	0.000590451	-0.00010192	0.000588843	-0.000188358	0.00060246	-0.000174654		0.000586455	0.00111	0.000590451	0.000855651	0.000588843	0.00092907	0.00060246	0.000947155
0.000603122	0.000769333	0.000607187	0.000770566	0.000605484	0.00075864	0.000619399	0.000791635		0.000603122	-0.000301047	0.000607187	-3.97607e-05	0.000605484	-0.000166502	0.000619399	-0.000168433		0.000603122	0.00107	0.000607187	0.000810326	0.000605484	0.000925142	0.000619399	0.000960068
0.00061979	0.000787017	0.000623923	0.000787133	0.000622125	0.000776552	0.000636339	0.000810842		0.00061979	-0.000248692	0.000623923	-2.08155e-06	0.000622125	-0.000143474	0.000636339	-0.000154427		0.00061979	0.00104	0.000623923	0.000789215	0.000622125	0.000920027	0.000636339	0.000965269
0.000636458	0.000804309	0.000640659	0.000803404	0.000638766	0.000794454	0.000653279	0.000830129		0.000636458	-0.000183011	0.000640659	4.32886e-05	0.000638766	-0.000127225	0.000653279	-0.000144452		0.000636458	0.00098732	0.000640659	0.000760115	0.000638766	0.00092168	0.000653279	0.000974581
0.000653126	0.000821162	0.000657394	0.000819333	0.000655407	0.00081232	0.000670219	0.000849462		0.000653126	-0.000125864	0.000657394	8.53342e-05	0.000655407	-0.000105653	0.000670219	-0.000132156		0.000653126	0.000947027	0.000657394	0.000733999	0.000655407	0.000917972	0.000670219	0.000981619
0.000669794	0.00083748	0.00067413	0.000834925	0.000672048	0.000830159	0.000687159	0.000868797		0.000669794	-5.30446e-05	0.00067413	0.000136515	0.000672048	-8.39342e-05	0.000687159	-0.000115101		0.000669794	0.000890524	0.00067413	0.00069841	0.000672048	0.000914094	0.000687159	0.000983898
0.000686462	0.000853105	0.000690866	0.000850217	0.000688689	0.000847968	0.000704099	0.000888104		0.000686462	2.09666e-05	0.000690866	0.000176449	0.000688689	-6.47821e-05	0.000704099	-9.36604e-05		0.000686462	0.000832139	0.000690866	0.000673768	0.000688689	0.00091275	0.000704099	0.000981765
0.000703129	0.000867919	0.000707602	0.000865187	0.00070533	0.000865694	0.000721039	0.000907392		0.000703129	0.000119705	0.000707602	0.000219059	0.00070533	-4.19705e-05	0.000721039	-7.12076e-05		0.000703129	0.000748214	0.000707602	0.000646127	0.00070533	0.000907665	0.000721039	0.0009786
0.000719797	0.000881903	0.000724338	0.000879823	0.000721971	0.000883313	0.000737978	0.000926669		0.000719797	0.000209727	0.000724338	0.000261119	0.000721971	-1.27286e-05	0.000737978	-5.09553e-05		0.000719797	0.000672176	0.000724338	0.000618704	0.000721971	0.000896042	0.000737978	0.000977624
0.000736465	0.000895141	0.000741074	0.000894158	0.000738612	0.000900847	0.000754918	0.000945939		0.000736465	0.000301312	0.000741074	0.000303728	0.000738612	1.49088e-05	0.000754918	-3.05027e-05		0.000736465	0.000593829	0.000741074	0.000590429	0.000738612	0.000885938	0.000754918	0.000976442
0.000753133	0.00090787	0.00075781	0.000908257	0.000755253	0.000918303	0.000771858	0.000965194		0.000753133	0.000367532	0.00075781	0.000338793	0.000755253	3.95902e-05	0.000771858	-1.10925e-05		0.000753133	0.000540337	0.00075781	0.000569464	0.000755253	0.000878713	0.000771858	0.000976287
0.000769801	0.000920349	0.000774546	0.00092221	0.000771894	0.000935671	0.000788798	0.000984412		0.000769801	0.000412465	0.000774546	0.000369653	0.000771894	6.51995e-05	0.000788798	1.11069e-05		0.000769801	0.000507884	0.000774546	0.000552557	0.000771894	0.000870472	0.000788798	0.000973305
0.000786469	0.000932739	0.000791282	0.000936077	0.000788535	0.000952938	0.000805738	0.001		0.000786469	0.000433209	0.000791282	0.000389899	0.000788535	9.18862e-05	0.000805738	3.47908e-05		0.000786469	0.00049953	0.000791282	0.000546178	0.000788535	0.000861052	0.000805738	0.000968786
0.000803136	0.000945141	0.000808017	0.000949878	0.000805176	0.000970102	0.000822678	0.00102		0.000803136	0.000451849	0.000808017	0.000410814	0.000805176	0.000119653	0.000822678	6.01093e-05		0.000803136	0.000493291	0.000808017	0.000539064	0.000805176	0.000850449	0.000822678	0.000962559
0.000819804	0.000957604	0.000824753	0.000963688	0.000821817	0.000987169	0.000839618	0.00104		0.000819804	0.000456062	0.000824753	0.000427693	0.000821817	0.000146631	0.000839618	8.75039e-05		0.000819804	0.000501543	0.000824753	0.000535994	0.000821817	0.000840538	0.000839618	0.000954172
0.000836472	0.000970137	0.000841489	0.000977579	0.000838458	0.001	0.000856557	0.00106		0.000836472	0.000466905	0.000841489	0.000437311	0.000838458	0.000172593	0.000856557	0.000114947		0.000836472	0.000503232	0.000841489	0.000540268	0.000838458	0.000831574	0.000856557	0.000945652
0.00085314	0.000982777	0.000858225	0.00099164	0.000855099	0.00102	0.000873497	0.00108		0.00085314	0.000470043	0.000858225	0.000442843	0.000855099	0.00019419	0.000873497	0.000141985		0.00085314	0.000512734	0.000858225	0.000548797	0.000855099	0.000826946	0.000873497	0.000937454
0.000869808	0.000995569	0.000874961	0.00101	0.00087174	0.00104	0.000890437	0.0011		0.000869808	0.000474868	0.000874961	0.000438809	0.00087174	0.000212234	0.000890437	0.000169343		0.000869808	0.000520701	0.000874961	0.000567136	0.00087174	0.00082586	0.000890437	0.000928855
0.000886476	0.00101	0.000891697	0.00102	0.00088838	0.00106	0.000907377	0.00112		0.000886476	0.000470836	0.000891697	0.000432587	0.00088838	0.000230194	0.000907377	0.000195207		0.000886476	0.000537693	0.000891697	0.000587878	0.00088838	0.00082484	0.000907377	0.000921689
0.000903143	0.00102	0.000908433	0.00104	0.000905021	0.00107	0.000924317	0.00114		0.000903143	0.000472907	0.000908433	0.00043299	0.000905021	0.000249512	0.000924317	0.000218681		0.000903143	0.000548722	0.000908433	0.000602142	0.000905021	0.000822447	0.000924317	0.000916881
0.000919811	0.00103	0.000925169	0.00105	0.000921662	0.00109	0.000941257	0.00115		0.000919811	0.000473472	0.000925169	0.000437973	0.000921662	0.000267186	0.000941257	0.000239061		0.000919811	0.000561374	0.000925169	0.000611935	0.000921662	0.000821688	0.000941257	0.000915144
0.000936479	0.00105	0.000941905	0.00106	0.000938303	0.00111	0.000958197	0.00117		0.000936479	0.000479672	0.000941905	0.000444423	0.000938303	0.000285144	0.000958197	0.000260165		0.000936479	0.000568474	0.000941905	0.000620331	0.000938303	0.000820615	0.000958197	0.000912658
0.000953147	0.00106	0.00095864	0.00108	0.000954944	0.00112	0.000975136	0.00119		0.000953147	0.000485705	0.00095864	0.000456084	0.000954944	0.000306443	0.000975136	0.000281176		0.000953147	0.000575815	0.00095864	0.000623541	0.000954944	0.000816145	0.000975136	0.000910238
0.000969815	0.00107	0.000975376	0.00109	0.000971585	0.00114	0.000992076	0.00121		0.000969815	0.000493844	0.000975376	0.000469866	0.000971585	0.000329721	0.000992076	0.000302944		0.000969815	0.00058112	0.000975376	0.000624612	0.000971585	0.000809611	0.000992076	0.000907019
0.000986483	0.00109	0.000992112	0.00111	0.000988226	0.00116	0.00101	0.00123		0.000986483	0.000500502	0.000992112	0.000488722	0.000988226	0.000356323	0.00101	0.000326216		0.000986483	0.000587984	0.000992112	0.000620587	0.000988226	0.000799636	0.00101	0.000902234
0.001	0.0011	0.00101	0.00112	0.001	0.00117	0.00103	0.00125		0.001	0.000507496	0.00101	0.000503322	0.001	0.000385261	0.00103	0.000351853		0.001	0.000594593	0.00101	0.000620832	0.001	0.000787205	0.00103	0.000895008
0.00102	0.00112	0.00103	0.00114	0.00102	0.00119	0.00104	0.00127		0.00102	0.000513481	0.00103	0.000516141	0.00102	0.00041191	0.00104	0.000377671		0.00102	0.000602322	0.00103	0.000622884	0.00102	0.000776954	0.00104	0.000887515
0.00104	0.00113	0.00104	0.00115	0.00104	0.00121	0.00106	0.00128		0.00104	0.000515538	0.00104	0.000528817	0.00104	0.000438633	0.00106	0.000405062		0.00104	0.000614115	0.00104	0.000625095	0.00104	0.000766519	0.00106	0.000878344
0.00105	0.00114	0.00106	0.00117	0.00105	0.00122	0.00108	0.0013		0.00105	0.000516982	0.00106	0.000543117	0.00105	0.000464932	0.00108	0.000434265		0.00105	0.000626666	0.00106	0.00062568	0.00105	0.000756391	0.00108	0.000867235
0.00107	0.00116	0.00108	0.00118	0.00107	0.00124	0.00109	0.00132		0.00107	0.00051753	0.00108	0.000558806	0.00107	0.000492648	0.00109	0.000464857		0.00107	0.000640243	0.00108	0.000624843	0.00107	0.000744704	0.00109	0.000854564
0.00109	0.00117	0.00109	0.0012	0.00109	0.00125	0.00111	0.00134		0.00109	0.000521687	0.00109	0.000578339	0.00109	0.000522897	0.00111	0.000502876		0.00109	0.000650327	0.00109	0.000620092	0.00109	0.000730316	0.00111	0.000834203
0.0011	0.00119	0.00111	0.00121	0.0011	0.00127	0.00113	0.00135		0.0011	0.000525139	0.00111	0.000599903	0.0011	0.00055526	0.00113	0.000548719		0.0011	0.000661212	0.00111	0.00061321	0.0011	0.000713601	0.00113	0.000805645
0.00112	0.0012	0.00113	0.00123	0.00112	0.00128	0.00114	0.00137		0.00112	0.000532323	0.00113	0.000624246	0.00112	0.000592212	0.00114	0.000605586		0.00112	0.000668423	0.00113	0.000603435	0.00112	0.000692035	0.00114	0.00076555
0.00114	0.00122	0.00114	0.00124	0.00114	0.0013	0.00116	0.00139		0.00114	0.000543283	0.00114	0.000647852	0.00114	0.000632319	0.00116	0.000672992		0.00114	0.000671873	0.00114	0.000594262	0.00114	0.000666992	0.00116	0.000714261
0.00115	0.00123	0.00116	0.00126	0.00115	0.00131	0.00118	0.0014		0.00115	0.000558294	0.00116	0.000674963	0.00115	0.000678292	0.00118	0.0007503		0.00115	0.00067125	0.00116	0.000581416	0.00115	0.000635687	0.00118	0.000652274
0.00117	0.00124	0.00118	0.00127	0.00117	0.00133	0.0012	0.00142		0.00117	0.00057621	0.00118	0.000703343	0.00117	0.000728467	0.0012	0.00083399		0.00117	0.00066769	0.00118	0.00056716	0.00117	0.000599724	0.0012	0.000583087
0.00119	0.00126	0.00119	0.00128	0.00119	0.00134	0.00121	0.00143		0.00119	0.000592885	0.00119	0.000725768	0.00119	0.000782086	0.00121	0.000907295		0.00119	0.000665384	0.00119	0.000558777	0.00119	0.000559799	0.00121	0.000523739
0.0012	0.00127	0.00121	0.0013	0.0012	0.00136	0.00123	0.00144		0.0012	0.000602578	0.00121	0.00074448	0.0012	0.000837849	0.00123	0.000944078		0.0012	0.000670152	0.00121	0.000554044	0.0012	0.000517231	0.00123	0.000500799
0.00122	0.00129	0.00123	0.00131	0.00122	0.00137	0.00125	0.00146		0.00122	0.000604887	0.00123	0.000763692	0.00122	0.000885424	0.00125	0.000951948		0.00122	0.000682469	0.00123	0.000548734	0.00122	0.000482445	0.00125	0.000506901
0.00124	0.0013	0.00124	0.00133	0.00124	0.00138	0.00126	0.00147		0.00124	0.000601	0.00124	0.000784078	0.00124	0.000923845	0.00126	0.000953353		0.00124	0.000701193	0.00124	0.000542187	0.00124	0.00045657	0.00126	0.000519683
0.00125	0.00132	0.00126	0.00134	0.00125	0.00139	0.00128	0.00149		0.00125	0.000594485	0.00126	0.000801618	0.00125	0.000946137	0.00128	0.000948644		0.00125	0.000722772	0.00126	0.000538544	0.00125	0.000446846	0.00128	0.000538857
0.00127	0.00133	0.00128	0.00135	0.00127	0.00141	0.0013	0.0015		0.00127	0.000587421	0.00128	0.00080268	0.00127	0.000945686	0.0013	0.000940879		0.00127	0.000745115	0.00128	0.000551572	0.00127	0.00046008	0.0013	0.000561384
0.00129	0.00135	0.00129	0.00137	0.00129	0.00142	0.00131	0.00152		0.00129	0.000583028	0.00129	0.000799556	0.00129	0.000940881	0.00131	0.000932733		0.00129	0.000764969	0.00129	0.000568991	0.00129	0.000477923	0.00131	0.00058459
0.0013	0.00136	0.00131	0.00138	0.0013	0.00143	0.00133	0.00153		0.0013	0.00058237	0.00131	0.000798624	0.0013	0.000934197	0.00133	0.000924355		0.0013	0.00078125	0.00131	0.000584398	0.0013	0.00049789	0.00133	0.000608304
0.00132	0.00138	0.00133	0.0014	0.00132	0.00145	0.00135	0.00155		0.00132	0.000582044	0.00133	0.000799556	0.00132	0.000930623	0.00135	0.000919747		0.00132	0.000797361	0.00133	0.000598102	0.00132	0.000514973	0.00135	0.000628505
0.00134	0.0014	0.00134	0.00141	0.00134	0.00146	0.00136	0.00156		0.00134	0.0005811	0.00134	0.00080159	0.00134	0.000926529	0.00136	0.000913834		0.00134	0.000814233	0.00134	0.000610842	0.00134	0.000532793	0.00136	0.000650257
0.00135	0.00141	0.00136	0.00143	0.00135	0.00147	0.00138	0.00158		0.00135	0.000584519	0.00136	0.000806256	0.00135	0.000924558	0.00138	0.000911257		0.00135	0.000826836	0.00136	0.000621058	0.00135	0.000548694	0.00138	0.000668947
0.00137	0.00143	0.00138	0.00144	0.00137	0.00149	0.0014	0.0016		0.00137	0.000593764	0.00138	0.000813314	0.00137	0.000922338	0.0014	0.00090025		0.00137	0.000833654	0.00138	0.000628962	0.00137	0.000565034	0.0014	0.000696431
0.00139	0.00144	0.00139	0.00146	0.00139	0.0015	0.00142	0.00161		0.00139	0.000608163	0.00139	0.00082279	0.00139	0.000922134	0.00142	0.000882249		0.00139	0.000835331	0.00139	0.000634508	0.00139	0.000579539	0.00142	0.000731369
0.0014	0.00146	0.00141	0.00147	0.0014	0.00152	0.00143	0.00163		0.0014	0.000623197	0.00141	0.000833419	0.0014	0.000921587	0.00143	0.000853592		0.0014	0.000836371	0.00141	0.000638945	0.0014	0.00059455	0.00143	0.000777512
0.00142	0.00148	0.00143	0.00149	0.00142	0.00153	0.00145	0.00165		0.00142	0.000640845	0.00143	0.000845166	0.00142	0.000924386	0.00145	0.000818469		0.00142	0.000834772	0.00143	0.000642288	0.00142	0.000606343	0.00145	0.000830723
0.00144	0.00149	0.00144	0.0015	0.00144	0.00155	0.00147	0.00167		0.00144	0.000660698	0.00144	0.000859776	0.00144	0.000929502	0.00147	0.000777559		0.00144	0.000830908	0.00144	0.00064276	0.00144	0.000615915	0.00147	0.000890338
0.00145	0.00151	0.00146	0.00152	0.00145	0.00156	0.00148	0.00169		0.00145	0.000684597	0.00146	0.000876661	0.00145	0.00093761	0.00148	0.000737162		0.00145	0.000822903	0.00146	0.000640912	0.00145	0.000622552	0.00148	0.00095005
0.00147	0.00152	0.00148	0.00153	0.00147	0.00157	0.0015	0.00171		0.00147	0.000712345	0.00148	0.000897303	0.00147	0.000949641	0.0015	0.000695035		0.00147	0.000810877	0.00148	0.000635218	0.00147	0.000625351	0.0015	0.00101
0.00149	0.00154	0.00149	0.00155	0.00149	0.00159	0.00152	0.00173		0.00149	0.000750462	0.00149	0.000921304	0.00149	0.000952846	0.00152	0.000652081		0.00149	0.000788238	0.00149	0.000626067	0.00149	0.000637183	0.00152	0.00108
0.0015	0.00155	0.00151	0.00156	0.0015	0.00161	0.00153	0.00175		0.0015	0.000792617	0.00151	0.000943742	0.0015	0.000944801	0.00153	0.00060958		0.0015	0.000761345	0.00151	0.000618533	0.0015	0.000660587	0.00153	0.00114
0.00152	0.00157	0.00153	0.00158	0.00152	0.00162	0.00155	0.00177		0.00152	0.000823808	0.00153	0.000942279	0.00152	0.000927283	0.00155	0.000567655		0.00152	0.000745297	0.00153	0.000635146	0.00152	0.000693865	0.00155	0.0012
0.00154	0.00158	0.00154	0.00159	0.00154	0.00164	0.00157	0.00179		0.00154	0.000846501	0.00154	0.000932705	0.00154	0.000905308	0.00157	0.000528029		0.00154	0.000737787	0.00154	0.000660225	0.00154	0.000732029	0.00157	0.00126
0.00155	0.0016	0.00156	0.00161	0.00155	0.00165	0.00158	0.00182		0.00155	0.000846318	0.00156	0.000911918	0.00155	0.000881177	0.00158	0.000491034		0.00155	0.000753346	0.00156	0.000696934	0.00155	0.000772786	0.00158	0.00132
0.00157	0.00162	0.00158	0.00163	0.00157	0.00167	0.0016	0.00184		0.00157	0.000839156	0.00158	0.000891205	0.00157	0.000856755	0.0016	0.000455538		0.00157	0.000776139	0.00158	0.000733967	0.00157	0.000814271	0.0016	0.00138
0.00159	0.00163	0.00159	0.00164	0.00159	0.00169	0.00162	0.00186		0.00159	0.000827044	0.00159	0.000872342	0.00159	0.000831528	0.00162	0.000420384		0.00159	0.00080415	0.00159	0.000769546	0.00159	0.000856996	0.00162	0.00144
0.0016	0.00165	0.00161	0.00166	0.0016	0.00171	0.00164	0.00189		0.0016	0.000816288	0.00161	0.000851388	0.0016	0.000805506	0.00164	0.000385713		0.0016	0.000831089	0.00161	0.000807623	0.0016	0.000900946	0.00164	0.0015
0.00162	0.00166	0.00163	0.00168	0.00162	0.00172	0.00165	0.00191		0.00162	0.000800956	0.00163	0.00082908	0.00162	0.00078054	0.00165	0.000352306		0.00162	0.000862909	0.00163	0.000847439	0.00162	0.000944244	0.00165	0.00156
0.00164	0.00168	0.00164	0.00169	0.00164	0.00174	0.00167	0.00194		0.00164	0.00078489	0.00164	0.000811687	0.00164	0.000758496	0.00167	0.000316219		0.00164	0.000895757	0.00164	0.000882693	0.00164	0.000985	0.00167	0.00162
0.00165	0.0017	0.00166	0.00171	0.00165	0.00176	0.00169	0.00196		0.00165	0.000771948	0.00166	0.000794443	0.00165	0.000737454	0.00169	0.000282028		0.00165	0.000925752	0.00166	0.000918136	0.00165	0.00103	0.00169	0.00168
0.00167	0.00172	0.00168	0.00173	0.00167	0.00178	0.0017	0.00199		0.00167	0.000759561	0.00168	0.00077984	0.00167	0.000714754	0.0017	0.000247199		0.00167	0.000955448	0.00168	0.000951252	0.00167	0.00107	0.0017	0.00174
0.00169	0.00173	0.0017	0.00175	0.00169	0.0018	0.00172	0.00201		0.00169	0.00075015	0.0017	0.000766819	0.00169	0.000691291	0.00172	0.000201039		0.00169	0.000982397	0.0017	0.000983078	0.00169	0.00111	0.00172	0.00181
0.0017	0.00175	0.00171	0.00177	0.0017	0.00182	0.00174	0.00204		0.0017	0.000742941	0.00171	0.000756341	0.0017	0.00066696	0.00174	0.000146192		0.0017	0.00101	0.00171	0.00101	0.0017	0.00116	0.00174	0.00189
0.00172	0.00177	0.00173	0.00179	0.00172	0.00184	0.00175	0.00207		0.00172	0.000736555	0.00173	0.000748164	0.00172	0.000633818	0.00175	8.54776e-05		0.00172	0.00103	0.00173	0.00104	0.00172	0.00121	0.00175	0.00198
0.00174	0.00179	0.00175	0.00181	0.00174	0.00186	0.00177	0.0021		0.00174	0.000730644	0.00175	0.000743472	0.00174	0.000595071	0.00177	2.35199e-05		0.00174	0.00106	0.00175	0.00106	0.00174	0.00127	0.00177	0.00207
0.00175	0.0018	0.00176	0.00183	0.00175	0.00189	0.00179	0.00213		0.00175	0.000724073	0.00176	0.000738649	0.00175	0.00055502	0.00179	-3.61871e-05		0.00175	0.00108	0.00176	0.00109	0.00175	0.00133	0.00179	0.00216
0.00177	0.00182	0.00178	0.00185	0.00177	0.00191	0.00181	0.00216		0.00177	0.000720104	0.00178	0.000733518	0.00177	0.000516402	0.00181	-8.8727e-05		0.00177	0.0011	0.00178	0.00111	0.00177	0.00139	0.00181	0.00224
0.00179	0.00184	0.0018	0.00187	0.00179	0.00193	0.00182	0.00219		0.00179	0.000716044	0.0018	0.000729518	0.00179	0.00047983	0.00182	-0.000137662		0.00179	0.00113	0.0018	0.00114	0.00179	0.00145	0.00182	0.00232
0.0018	0.00186	0.00181	0.00189	0.0018	0.00195	0.00184	0.00222		0.0018	0.000713722	0.00181	0.000724968	0.0018	0.000446274	0.00184	-0.000185279		0.0018	0.00115	0.00181	0.00116	0.0018	0.00151	0.00184	0.0024
0.00182	0.00188	0.00183	0.00191	0.00182	0.00198	0.00186	0.00225		0.00182	0.000714462	0.00183	0.000720212	0.00182	0.000419165	0.00186	-0.0002284		0.00182	0.00117	0.00183	0.00119	0.00182	0.00156	0.00186	0.00248
0.00184	0.0019	0.00185	0.00193	0.00184	0.002	0.00187	0.00228		0.00184	0.000715923	0.00185	0.000717819	0.00184	0.000394249	0.00187	-0.000266432		0.00184	0.00118	0.00185	0.00121	0.00184	0.00161	0.00187	0.00254
0.00185	0.00192	0.00186	0.00195	0.00185	0.00203	0.00189	0.00231		0.00185	0.0007167	0.00186	0.000717946	0.00185	0.000373569	0.00189	-0.000302163		0.00185	0.0012	0.00186	0.00123	0.00185	0.00165	0.00189	0.00261
0.00187	0.00194	0.00188	0.00197	0.00187	0.00205	0.00191	0.00234		0.00187	0.000715582	0.00188	0.00071781	0.00187	0.000354413	0.00191	-0.000334226		0.00187	0.00122	0.00188	0.00125	0.00187	0.0017	0.00191	0.00268
0.00189	0.00196	0.0019	0.00199	0.00189	0.00207	0.00192	0.00237		0.00189	0.000712393	0.0019	0.000716793	0.00189	0.000336872	0.00192	-0.000364897		0.00189	0.00125	0.0019	0.00128	0.00189	0.00174	0.00192	0.00274
0.0019	0.00198	0.00191	0.00201	0.0019	0.0021	0.00194	0.00241		0.0019	0.000708853	0.00191	0.00071806	0.0019	0.000320508	0.00194	-0.000393159		0.0019	0.00127	0.00191	0.0013	0.0019	0.00178	0.00194	0.0028
0.00192	0.002	0.00193	0.00204	0.00192	0.00213	0.00196	0.00244		0.00192	0.000705212	0.00193	0.000719354	0.00192	0.000303607	0.00196	-0.00041662		0.00192	0.00129	0.00193	0.00132	0.00192	0.00182	0.00196	0.00286
0.00194	0.00202	0.00195	0.00206	0.00194	0.00215	0.00197	0.00247		0.00194	0.000703661	0.00195	0.000722186	0.00194	0.000286356	0.00197	-0.000436112		0.00194	0.00131	0.00195	0.00134	0.00194	0.00186	0.00197	0.00291
0.00195	0.00204	0.00196	0.00208	0.00195	0.00218	0.00199	0.00251		0.00195	0.000702039	0.00196	0.000726099	0.00195	0.000270361	0.00199	-0.000451231		0.00195	0.00134	0.00196	0.00135	0.00195	0.00191	0.00199	0.00296
0.00197	0.00206	0.00198	0.0021	0.00197	0.0022	0.00201	0.00254		0.00197	0.000702118	0.00198	0.00073084	0.00197	0.000253948	0.00201	-0.000463768		0.00197	0.00136	0.00198	0.00137	0.00197	0.00195	0.00201	0.00301
0.00199	0.00208	0.002	0.00212	0.00199	0.00223	0.00203	0.00258		0.00199	0.000702681	0.002	0.000737369	0.00199	0.000242191	0.00203	-0.000472593		0.00199	0.00138	0.002	0.00139	0.00199	0.00199	0.00203	0.00305
0.002	0.0021	0.00201	0.00215	0.002	0.00226	0.00204	0.00261		0.002	0.00070438	0.00201	0.000745383	0.002	0.000232032	0.00204	-0.000477719		0.002	0.0014	0.00201	0.0014	0.002	0.00202	0.00204	0.00309
0.00202	0.00212	0.00203	0.00217	0.00202	0.00228	0.00206	0.00264		0.00202	0.000705807	0.00203	0.000754147	0.00202	0.000224688	0.00206	-0.000481976		0.00202	0.00142	0.00203	0.00142	0.00202	0.00206	0.00206	0.00313
0.00204	0.00214	0.00205	0.00219	0.00204	0.00231	0.00208	0.00268		0.00204	0.000706034	0.00205	0.000761968	0.00204	0.000220753	0.00208	-0.000482401		0.00204	0.00144	0.00205	0.00143	0.00204	0.00209	0.00208	0.00316
0.00205	0.00216	0.00206	0.00221	0.00205	0.00234	0.00209	0.00271		0.00205	0.000706024	0.00206	0.000769755	0.00205	0.000219464	0.00209	-0.000480374		0.00205	0.00146	0.00206	0.00144	0.00205	0.00212	0.00209	0.00319
0.00207	0.00219	0.00208	0.00224	0.00207	0.00236	0.00211	0.00275		0.00207	0.000707803	0.00208	0.00077842	0.00207	0.0002194	0.00211	-0.000473357		0.00207	0.00148	0.00208	0.00146	0.00207	0.00215	0.00211	0.00322
0.00209	0.00221	0.0021	0.00226	0.00209	0.00239	0.00213	0.00278		0.00209	0.000709469	0.0021	0.000788002	0.00209	0.000223267	0.00213	-0.000462992		0.00209	0.0015	0.0021	0.00147	0.00209	0.00217	0.00213	0.00325
0.0021	0.00223	0.00211	0.00228	0.0021	0.00242	0.00214	0.00282		0.0021	0.000710035	0.00211	0.000798379	0.0021	0.000230347	0.00214	-0.000449988		0.0021	0.00152	0.00211	0.00148	0.0021	0.00219	0.00214	0.00327
0.00212	0.00225	0.00213	0.00231	0.00212	0.00245	0.00216	0.00286		0.00212	0.000708309	0.00213	0.000809428	0.00212	0.000240112	0.00216	-0.000433411		0.00212	0.00154	0.00213	0.0015	0.00212	0.00221	0.00216	0.00329
0.00214	0.00227	0.00215	0.00233	0.00214	0.00248	0.00218	0.00289		0.00214	0.000706084	0.00215	0.000820781	0.00214	0.00025186	0.00218	-0.000412756		0.00214	0.00157	0.00215	0.00151	0.00214	0.00222	0.00218	0.0033
0.00215	0.0023	0.00216	0.00235	0.00215	0.0025	0.00219	0.00293		0.00215	0.000701151	0.00216	0.000830566	0.00215	0.000266113	0.00219	-0.000385141		0.00215	0.00159	0.00216	0.00152	0.00215	0.00224	0.00219	0.00331
0.00217	0.00232	0.00218	0.00238	0.00217	0.00253	0.00221	0.00296		0.00217	0.000694932	0.00218	0.000839232	0.00217	0.000279791	0.00221	-0.000351834		0.00217	0.00162	0.00218	0.00154	0.00217	0.00225	0.00221	0.00331
0.00219	0.00234	0.0022	0.0024	0.00219	0.00256	0.00223	0.003		0.00219	0.000688395	0.0022	0.00084512	0.00219	0.000295506	0.00223	-0.000311701		0.00219	0.00165	0.0022	0.00155	0.00219	0.00226	0.00223	0.00331
0.0022	0.00236	0.00221	0.00242	0.0022	0.00259	0.00225	0.00303		0.0022	0.000679074	0.00221	0.000847841	0.0022	0.000313569	0.00225	-0.000266306		0.0022	0.00168	0.00221	0.00158	0.0022	0.00227	0.00225	0.0033
0.00222	0.00239	0.00223	0.00245	0.00222	0.00262	0.00226	0.00307		0.00222	0.000664993	0.00223	0.000846196	0.00222	0.000331198	0.00226	-0.000215829		0.00222	0.00172	0.00223	0.0016	0.00222	0.00228	0.00226	0.00328
0.00224	0.00241	0.00225	0.00247	0.00224	0.00264	0.00228	0.0031		0.00224	0.000650179	0.00225	0.000841924	0.00224	0.000348949	0.00228	-0.000162883		0.00224	0.00176	0.00225	0.00163	0.00224	0.0023	0.00228	0.00327
0.00225	0.00243	0.00226	0.0025	0.00225	0.00267	0.0023	0.00314		0.00225	0.000631621	0.00226	0.000834349	0.00225	0.000365721	0.0023	-0.000107919		0.00225	0.0018	0.00226	0.00166	0.00225	0.00231	0.0023	0.00325
0.00227	0.00246	0.00228	0.00252	0.00227	0.0027	0.00231	0.00317		0.00227	0.000613071	0.00228	0.000824728	0.00227	0.000382221	0.00231	-4.98352e-05		0.00227	0.00184	0.00228	0.0017	0.00227	0.00232	0.00231	0.00322
0.00229	0.00248	0.0023	0.00255	0.00229	0.00273	0.00233	0.00321		0.00229	0.000594452	0.0023	0.00081412	0.00229	0.000396997	0.00233	1.19149e-05		0.00229	0.00189	0.0023	0.00173	0.00229	0.00233	0.00233	0.0032
0.0023	0.00251	0.00231	0.00257	0.0023	0.00276	0.00235	0.00324		0.0023	0.000577703	0.00231	0.000801949	0.0023	0.000412211	0.00235	7.32628e-05		0.0023	0.00193	0.00231	0.00177	0.0023	0.00235	0.00235	0.00317
0.00232	0.00253	0.00233	0.0026	0.00232	0.00279	0.00236	0.00328		0.00232	0.000562704	0.00233	0.000788698	0.00232	0.000427934	0.00236	0.000129601		0.00232	0.00197	0.00233	0.00181	0.00232	0.00236	0.00236	0.00315
0.00234	0.00256	0.00235	0.00262	0.00234	0.00282	0.00238	0.00331		0.00234	0.000550653	0.00235	0.000776922	0.00234	0.000446026	0.00238	0.000181556		0.00234	0.00201	0.00235	0.00184	0.00234	0.00237	0.00238	0.00313
0.00235	0.00258	0.00236	0.00265	0.00235	0.00284	0.0024	0.00335		0.00235	0.000539496	0.00236	0.000765908	0.00235	0.00046378	0.0024	0.000229646		0.00235	0.00204	0.00236	0.00188	0.00235	0.00238	0.0024	0.00312
0.00237	0.00261	0.00238	0.00267	0.00237	0.00287	0.00242	0.00338		0.00237	0.000529572	0.00238	0.000758677	0.00237	0.000480397	0.00242	0.000278702		0.00237	0.00208	0.00238	0.00192	0.00237	0.00239	0.00242	0.0031
0.00239	0.00263	0.0024	0.0027	0.00239	0.0029	0.00243	0.00341		0.00239	0.000519792	0.0024	0.000753095	0.00239	0.00049769	0.00243	0.000329317		0.00239	0.00211	0.0024	0.00195	0.00239	0.0024	0.00243	0.00309
0.0024	0.00266	0.00241	0.00273	0.0024	0.00293	0.00245	0.00345		0.0024	0.000510982	0.00241	0.00074941	0.0024	0.000516865	0.00245	0.000380474		0.0024	0.00215	0.00241	0.00198	0.0024	0.00241	0.00245	0.00307
0.00242	0.00268	0.00243	0.00275	0.00242	0.00296	0.00247	0.00348		0.00242	0.00050432	0.00243	0.000747906	0.00242	0.000536123	0.00247	0.000433658		0.00242	0.00218	0.00243	0.00201	0.00242	0.00242	0.00247	0.00305
0.00244	0.00271	0.00245	0.00278	0.00244	0.00299	0.00248	0.00352		0.00244	0.000499457	0.00245	0.000745662	0.00244	0.000558074	0.00248	0.000487794		0.00244	0.00221	0.00245	0.00203	0.00244	0.00243	0.00248	0.00303
0.00245	0.00274	0.00246	0.00281	0.00245	0.00302	0.0025	0.00355		0.00245	0.000494372	0.00246	0.000741385	0.00245	0.000582233	0.0025	0.000542982		0.00245	0.00224	0.00246	0.00207	0.00245	0.00244	0.0025	0.00301
0.00247	0.00276	0.00248	0.00283	0.00247	0.00305	0.00252	0.00358		0.00247	0.000490357	0.00248	0.000738824	0.00247	0.000606499	0.00252	0.000599018		0.00247	0.00227	0.00248	0.0021	0.00247	0.00244	0.00252	0.00298
0.00249	0.00279	0.0025	0.00286	0.00249	0.00308	0.00253	0.00362		0.00249	0.000486459	0.0025	0.000737349	0.00249	0.000632847	0.00253	0.000652827		0.00249	0.0023	0.0025	0.00213	0.00249	0.00244	0.00253	0.00296
0.0025	0.00282	0.00252	0.00289	0.0025	0.00311	0.00255	0.00365		0.0025	0.00048044	0.00252	0.000735858	0.0025	0.00065882	0.00255	0.000703417		0.0025	0.00234	0.00252	0.00215	0.0025	0.00245	0.00255	0.00295
0.00252	0.00284	0.00253	0.00292	0.00252	0.00314	0.00257	0.00368		0.00252	0.000474563	0.00253	0.000733707	0.00252	0.000681122	0.00257	0.000751512		0.00252	0.00237	0.00253	0.00218	0.00252	0.00245	0.00257	0.00293
0.00254	0.00287	0.00255	0.00295	0.00254	0.00317	0.00258	0.00372		0.00254	0.000467918	0.00255	0.000732378	0.00254	0.000701214	0.00258	0.000798534		0.00254	0.0024	0.00255	0.00221	0.00254	0.00246	0.00258	0.00292
0.00255	0.0029	0.00257	0.00297	0.00255	0.00319	0.0026	0.00375		0.00255	0.000461208	0.00257	0.0007326	0.00255	0.000720135	0.0026	0.000837546		0.00255	0.00244	0.00257	0.00224	0.00255	0.00247	0.0026	0.00291
0.00257	0.00293	0.00258	0.003	0.00257	0.00322	0.00262	0.00378		0.00257	0.000456043	0.00258	0.000733667	0.00257	0.000739201	0.00262	0.000870915		0.00257	0.00247	0.00258	0.00227	0.00257	0.00248	0.00262	0.00291
0.00259	0.00296	0.0026	0.00303	0.00259	0.00325	0.00264	0.00382		0.00259	0.000453022	0.0026	0.000736369	0.00259	0.000757827	0.00264	0.000902252		0.00259	0.0025	0.0026	0.0023	0.00259	0.0025	0.00264	0.00292
0.0026	0.00298	0.00262	0.00306	0.0026	0.00328	0.00265	0.00385		0.0026	0.000451952	0.00262	0.000740316	0.0026	0.000777826	0.00265	0.000931514		0.0026	0.00253	0.00262	0.00232	0.0026	0.00251	0.00265	0.00292
0.00262	0.00301	0.00263	0.00309	0.00262	0.00331	0.00267	0.00388		0.00262	0.000452323	0.00263	0.000748617	0.00262	0.000799007	0.00267	0.000958062		0.00262	0.00256	0.00263	0.00234	0.00262	0.00251	0.00267	0.00293
0.00264	0.00304	0.00265	0.00312	0.00264	0.00334	0.00269	0.00392		0.00264	0.000455363	0.00265	0.000757148	0.00264	0.000819886	0.00269	0.000984207		0.00264	0.00258	0.00265	0.00236	0.00264	0.00252	0.00269	0.00293
0.00265	0.00307	0.00267	0.00315	0.00265	0.00337	0.0027	0.00395		0.00265	0.000462158	0.00267	0.000767284	0.00265	0.00084009	0.0027	0.00101		0.00265	0.00261	0.00267	0.00238	0.00265	0.00253	0.0027	0.00294
0.00267	0.0031	0.00268	0.00318	0.00267	0.0034	0.00272	0.00398		0.00267	0.000472588	0.00268	0.00077877	0.00267	0.000861182	0.00272	0.00104		0.00267	0.00262	0.00268	0.0024	0.00267	0.00254	0.00272	0.00295
0.00269	0.00313	0.0027	0.00321	0.00269	0.00343	0.00274	0.00402		0.00269	0.000486361	0.0027	0.000792115	0.00269	0.000881099	0.00274	0.00107		0.00269	0.00264	0.0027	0.00241	0.00269	0.00255	0.00274	0.00295
0.0027	0.00315	0.00272	0.00324	0.0027	0.00346	0.00275	0.00405		0.0027	0.000503515	0.00272	0.000807777	0.0027	0.000901923	0.00275	0.00109		0.0027	0.00265	0.00272	0.00243	0.0027	0.00256	0.00275	0.00296
0.00272	0.00318	0.00273	0.00326	0.00272	0.00349	0.00277	0.00409		0.00272	0.000523233	0.00273	0.000825644	0.00272	0.000923409	0.00277	0.00112		0.00272	0.00266	0.00273	0.00244	0.00272	0.00257	0.00277	0.00296
0.00274	0.00321	0.00275	0.00329	0.00274	0.00352	0.00279	0.00412		0.00274	0.000545566	0.00275	0.000846481	0.00274	0.000941119	0.00279	0.00114		0.00274	0.00267	0.00275	0.00245	0.00274	0.00258	0.00279	0.00298
0.00275	0.00324	0.00277	0.00332	0.00275	0.00355	0.0028	0.00415		0.00275	0.000570366	0.00277	0.000867932	0.00275	0.000955554	0.0028	0.00116		0.00275	0.00267	0.00277	0.00246	0.00275	0.0026	0.0028	0.003
0.00277	0.00327	0.00278	0.00335	0.00277	0.00358	0.00282	0.00419		0.00277	0.000597081	0.00278	0.000890792	0.00277	0.000971211	0.00282	0.00116		0.00277	0.00267	0.00278	0.00246	0.00277	0.00261	0.00282	0.00303
0.00279	0.0033	0.0028	0.00338	0.00279	0.00361	0.00284	0.00422		0.00279	0.000624153	0.0028	0.000916718	0.00279	0.000987877	0.00284	0.00115		0.00279	0.00267	0.0028	0.00247	0.00279	0.00262	0.00284	0.00307
0.0028	0.00333	0.00282	0.00341	0.0028	0.00364	0.00286	0.00426		0.0028	0.000652833	0.00282	0.000943725	0.0028	0.00101	0.00286	0.00112		0.0028	0.00267	0.00282	0.00247	0.0028	0.00264	0.00286	0.00313
0.00282	0.00336	0.00283	0.00344	0.00282	0.00367	0.00287	0.00429		0.00282	0.000681057	0.00283	0.000970352	0.00282	0.00103	0.00287	0.00109		0.00282	0.00267	0.00283	0.00247	0.00282	0.00265	0.00287	0.00321
0.00284	0.00338	0.00285	0.00347	0.00284	0.0037	0.00289	0.00433		0.00284	0.000711296	0.00285	0.000995945	0.00284	0.00105	0.00289	0.00104		0.00284	0.00267	0.00285	0.00248	0.00284	0.00265	0.00289	0.00329
0.00285	0.00341	0.00287	0.0035	0.00285	0.00373	0.00291	0.00436		0.00285	0.000742476	0.00287	0.00102	0.00285	0.00107	0.00291	0.000976955		0.00285	0.00267	0.00287	0.00248	0.00285	0.00266	0.00291	0.00339
0.00287	0.00344	0.00288	0.00353	0.00287	0.00376	0.00292	0.0044		0.00287	0.000774907	0.00288	0.00105	0.00287	0.0011	0.00292	0.000914728		0.00287	0.00267	0.00288	0.00248	0.00287	0.00267	0.00292	0.00348
0.00289	0.00347	0.0029	0.00356	0.00289	0.00379	0.00294	0.00444		0.00289	0.000808263	0.0029	0.00107	0.00289	0.00112	0.00294	0.000849827		0.00289	0.00266	0.0029	0.00249	0.00289	0.00267	0.00294	0.00359
0.0029	0.0035	0.00292	0.00359	0.0029	0.00383	0.00296	0.00447		0.0029	0.00084229	0.00292	0.0011	0.0029	0.00115	0.00296	0.00078006		0.0029	0.00266	0.00292	0.00249	0.0029	0.00268	0.00296	0.00369
0.00292	0.00353	0.00293	0.00362	0.00292	0.00386	0.00297	0.00451		0.00292	0.000875872	0.00293	0.00113	0.00292	0.00117	0.00297	0.000705436		0.00292	0.00265	0.00293	0.00249	0.00292	0.00268	0.00297	0.00381
0.00294	0.00356	0.00295	0.00365	0.00294	0.00389	0.00299	0.00455		0.00294	0.000908188	0.00295	0.00115	0.00294	0.0012	0.00299	0.000620865		0.00294	0.00265	0.00295	0.0025	0.00294	0.00269	0.00299	0.00393
0.00295	0.00358	0.00297	0.00368	0.00295	0.00392	0.00301	0.00459		0.00295	0.000942606	0.00297	0.00118	0.00295	0.00122	0.00301	0.000530042		0.00295	0.00264	0.00297	0.0025	0.00295	0.0027	0.00301	0.00406
0.00297	0.00361	0.00298	0.00371	0.00297	0.00395	0.00302	0.00463		0.00297	0.00097826	0.00298	0.0012	0.00297	0.00123	0.00302	0.000435577		0.00297	0.00264	0.00298	0.00251	0.00297	0.00272	0.00302	0.0042
0.00299	0.00364	0.003	0.00374	0.00299	0.00398	0.00304	0.00467		0.00299	0.00101	0.003	0.00122	0.00299	0.00123	0.00304	0.000338527		0.00299	0.00263	0.003	0.00252	0.00299	0.00275	0.00304	0.00433
0.003	0.00367	0.00302	0.00377	0.003	0.00401	0.00306	0.00471		0.003	0.00105	0.00302	0.00125	0.003	0.00123	0.00306	0.000241562		0.003	0.00262	0.00302	0.00252	0.003	0.00278	0.00306	0.00447
0.00302	0.0037	0.00303	0.0038	0.00302	0.00404	0.00308	0.00476		0.00302	0.00109	0.00303	0.00127	0.00302	0.00123	0.00308	0.000145941		0.00302	0.00261	0.00303	0.00252	0.00302	0.00281	0.00308	0.00461
0.00304	0.00373	0.00305	0.00383	0.00304	0.00407	0.00309	0.0048		0.00304	0.00113	0.00305	0.0013	0.00304	0.00123	0.00309	5.33238e-05		0.00304	0.0026	0.00305	0.00253	0.00304	0.00284	0.00309	0.00475
0.00305	0.00376	0.00307	0.00386	0.00305	0.00411	0.00311	0.00484		0.00305	0.00116	0.00307	0.00133	0.00305	0.00122	0.00311	-3.43974e-05		0.00305	0.00259	0.00307	0.00253	0.00305	0.00288	0.00311	0.00488
0.00307	0.00378	0.00308	0.00389	0.00307	0.00414	0.00313	0.00489		0.00307	0.00119	0.00308	0.00135	0.00307	0.00121	0.00313	-0.000116738		0.00307	0.00259	0.00308	0.00254	0.00307	0.00292	0.00313	0.005
0.00309	0.00381	0.0031	0.00392	0.00308	0.00417	0.00314	0.00493		0.00309	0.00122	0.0031	0.00137	0.00308	0.0012	0.00314	-0.000195301		0.00309	0.00259	0.0031	0.00255	0.00308	0.00297	0.00314	0.00513
0.0031	0.00384	0.00312	0.00395	0.0031	0.0042	0.00316	0.00498		0.0031	0.00125	0.00312	0.00138	0.0031	0.00119	0.00316	-0.000268639		0.0031	0.00259	0.00312	0.00257	0.0031	0.00301	0.00316	0.00524
0.00312	0.00387	0.00313	0.00398	0.00312	0.00423	0.00318	0.00502		0.00312	0.00127	0.00313	0.0014	0.00312	0.00117	0.00318	-0.000334333		0.00312	0.0026	0.00313	0.00258	0.00312	0.00306	0.00318	0.00536
0.00314	0.0039	0.00315	0.00401	0.00313	0.00427	0.00319	0.00507		0.00314	0.00127	0.00315	0.00141	0.00313	0.00116	0.00319	-0.000397595		0.00314	0.00263	0.00315	0.0026	0.00313	0.00311	0.00319	0.00546
0.00315	0.00393	0.00317	0.00404	0.00315	0.0043	0.00321	0.00511		0.00315	0.00127	0.00317	0.00142	0.00315	0.00113	0.00321	-0.000456438		0.00315	0.00266	0.00317	0.00262	0.00315	0.00317	0.00321	0.00557
0.00317	0.00395	0.00318	0.00407	0.00317	0.00434	0.00323	0.00516		0.00317	0.00126	0.00318	0.00142	0.00317	0.00111	0.00323	-0.000509034		0.00317	0.0027	0.00318	0.00265	0.00317	0.00322	0.00323	0.00567
0.00319	0.00398	0.0032	0.0041	0.00318	0.00437	0.00325	0.00521		0.00319	0.00124	0.0032	0.00143	0.00318	0.00109	0.00325	-0.000558375		0.00319	0.00274	0.0032	0.00267	0.00318	0.00328	0.00325	0.00576
0.0032	0.00401	0.00322	0.00413	0.0032	0.0044	0.00326	0.00525		0.0032	0.00123	0.00322	0.00144	0.0032	0.00107	0.00326	-0.000602903		0.0032	0.00279	0.00322	0.0027	0.0032	0.00333	0.00326	0.00586
0.00322	0.00404	0.00323	0.00416	0.00322	0.00444	0.00328	0.0053		0.00322	0.00121	0.00323	0.00144	0.00322	0.00105	0.00328	-0.000643427		0.00322	0.00283	0.00323	0.00272	0.00322	0.00339	0.00328	0.00595
0.00324	0.00407	0.00325	0.0042	0.00323	0.00447	0.0033	0.00535		0.00324	0.00119	0.00325	0.00145	0.00323	0.00103	0.0033	-0.000681218		0.00324	0.00288	0.00325	0.00275	0.00323	0.00344	0.0033	0.00603
0.00325	0.0041	0.00327	0.00423	0.00325	0.00451	0.00331	0.0054		0.00325	0.00118	0.00327	0.00145	0.00325	0.00101	0.00331	-0.000715451		0.00325	0.00293	0.00327	0.00278	0.00325	0.0035	0.00331	0.00611
0.00327	0.00413	0.00328	0.00426	0.00327	0.00454	0.00333	0.00545		0.00327	0.00116	0.00328	0.00146	0.00327	0.000983575	0.00333	-0.000746725		0.00327	0.00298	0.00328	0.0028	0.00327	0.00356	0.00333	0.00619
0.00329	0.00416	0.0033	0.00429	0.00328	0.00458	0.00335	0.0055		0.00329	0.00114	0.0033	0.00146	0.00328	0.000957665	0.00335	-0.00077345		0.00329	0.00302	0.0033	0.00283	0.00328	0.00362	0.00335	0.00627
0.0033	0.0042	0.00332	0.00432	0.0033	0.00461	0.00336	0.00555		0.0033	0.00112	0.00332	0.00146	0.0033	0.000931005	0.00336	-0.000797865		0.0033	0.00307	0.00332	0.00286	0.0033	0.00368	0.00336	0.00634
0.00332	0.00423	0.00334	0.00435	0.00332	0.00465	0.00338	0.00559		0.00332	0.00111	0.00334	0.00146	0.00332	0.000904881	0.00338	-0.000820217		0.00332	0.00312	0.00334	0.0029	0.00332	0.00375	0.00338	0.00641
0.00334	0.00426	0.00335	0.00439	0.00333	0.00469	0.0034	0.00564		0.00334	0.00109	0.00335	0.00146	0.00333	0.000880509	0.0034	-0.000836662		0.00334	0.00317	0.00335	0.00293	0.00333	0.00381	0.0034	0.00648
0.00335	0.00429	0.00337	0.00442	0.00335	0.00472	0.00341	0.00569		0.00335	0.00107	0.00337	0.00146	0.00335	0.000859108	0.00341	-0.000850033		0.00335	0.00322	0.00337	0.00296	0.00335	0.00387	0.00341	0.00654
0.00337	0.00432	0.00339	0.00445	0.00337	0.00476	0.00343	0.00574		0.00337	0.00105	0.00339	0.00146	0.00337	0.000840193	0.00343	-0.000858254		0.00337	0.00327	0.00339	0.003	0.00337	0.00392	0.00343	0.0066
0.00339	0.00435	0.0034	0.00448	0.00338	0.0048	0.00345	0.00579		0.00339	0.00103	0.0034	0.00145	0.00338	0.00082425	0.00345	-0.000862007		0.00339	0.00332	0.0034	0.00303	0.00338	0.00397	0.00345	0.00666
0.0034	0.00439	0.00342	0.00452	0.0034	0.00484	0.00347	0.00585		0.0034	0.00101	0.00342	0.00145	0.0034	0.000808531	0.00347	-0.000863714		0.0034	0.00337	0.00342	0.00307	0.0034	0.00403	0.00347	0.00671
0.00342	0.00442	0.00344	0.00455	0.00342	0.00487	0.00348	0.0059		0.00342	0.000992067	0.00344	0.00145	0.00342	0.000792574	0.00348	-0.000867462		0.00342	0.00343	0.00344	0.0031	0.00342	0.00408	0.00348	0.00676
0.00344	0.00445	0.00345	0.00458	0.00343	0.00491	0.0035	0.00595		0.00344	0.000971668	0.00345	0.00144	0.00343	0.000777148	0.0035	-0.000869384		0.00344	0.00348	0.00345	0.00314	0.00343	0.00413	0.0035	0.00682
0.00345	0.00449	0.00347	0.00462	0.00345	0.00495	0.00352	0.006		0.00345	0.000950974	0.00347	0.00144	0.00345	0.000760043	0.00352	-0.000869086		0.00345	0.00353	0.00347	0.00318	0.00345	0.00419	0.00352	0.00687
0.00347	0.00452	0.00349	0.00465	0.00347	0.00499	0.00353	0.00605		0.00347	0.000930577	0.00349	0.00144	0.00347	0.000744884	0.00353	-0.000866845		0.00347	0.00359	0.00349	0.00321	0.00347	0.00424	0.00353	0.00692
0.00349	0.00455	0.0035	0.00469	0.00348	0.00503	0.00355	0.0061		0.00349	0.000912249	0.0035	0.00144	0.00348	0.000731836	0.00355	-0.000861384		0.00349	0.00364	0.0035	0.00325	0.00348	0.0043	0.00355	0.00696
0.0035	0.00459	0.00352	0.00472	0.0035	0.00507	0.00357	0.00615		0.0035	0.000896087	0.00352	0.00143	0.0035	0.000720499	0.00357	-0.000854912		0.0035	0.00369	0.00352	0.00329	0.0035	0.00435	0.00357	0.00701
0.00352	0.00462	0.00354	0.00475	0.00352	0.00511	0.00358	0.00621		0.00352	0.000881119	0.00354	0.00143	0.00352	0.000709751	0.00358	-0.000844089		0.00352	0.00374	0.00354	0.00333	0.00352	0.0044	0.00358	0.00705
0.00354	0.00465	0.00355	0.00479	0.00353	0.00515	0.0036	0.00626		0.00354	0.000867505	0.00355	0.00142	0.00353	0.000697883	0.0036	-0.000832218		0.00354	0.00379	0.00355	0.00337	0.00353	0.00445	0.0036	0.00709
0.00355	0.00469	0.00357	0.00482	0.00355	0.00519	0.00362	0.00631		0.00355	0.000855663	0.00357	0.00141	0.00355	0.000686642	0.00362	-0.000816242		0.00355	0.00383	0.00357	0.00342	0.00355	0.0045	0.00362	0.00713
0.00357	0.00472	0.00359	0.00486	0.00357	0.00523	0.00363	0.00636		0.00357	0.000844461	0.00359	0.00139	0.00357	0.000677572	0.00363	-0.000796057		0.00357	0.00388	0.00359	0.00347	0.00357	0.00455	0.00363	0.00716
0.00359	0.00476	0.0036	0.00489	0.00358	0.00527	0.00365	0.00641		0.00359	0.000834588	0.0036	0.00137	0.00358	0.000669442	0.00365	-0.000772535		0.00359	0.00392	0.0036	0.00352	0.00358	0.0046	0.00365	0.00719
0.0036	0.00479	0.00362	0.00493	0.0036	0.00531	0.00367	0.00647		0.0036	0.000826547	0.00362	0.00135	0.0036	0.000660829	0.00367	-0.000746623		0.0036	0.00397	0.00362	0.00358	0.0036	0.00464	0.00367	0.00721
0.00362	0.00483	0.00364	0.00497	0.00362	0.00535	0.00369	0.00652		0.00362	0.000819207	0.00364	0.00133	0.00362	0.000653019	0.00369	-0.000719017		0.00362	0.00401	0.00364	0.00364	0.00362	0.00469	0.00369	0.00724
0.00364	0.00486	0.00365	0.005	0.00363	0.00539	0.0037	0.00657		0.00364	0.00081327	0.00365	0.0013	0.00363	0.000646963	0.0037	-0.000689656		0.00364	0.00405	0.00365	0.0037	0.00363	0.00474	0.0037	0.00726
0.00365	0.0049	0.00367	0.00504	0.00365	0.00543	0.00372	0.00662		0.00365	0.000808006	0.00367	0.00128	0.00365	0.000642332	0.00372	-0.000658448		0.00365	0.00409	0.00367	0.00376	0.00365	0.00479	0.00372	0.00728
0.00367	0.00494	0.00369	0.00508	0.00367	0.00547	0.00374	0.00668		0.00367	0.000804564	0.00369	0.00125	0.00367	0.000636818	0.00374	-0.000626387		0.00367	0.00413	0.00369	0.00383	0.00367	0.00483	0.00374	0.0073
0.00369	0.00497	0.0037	0.00511	0.00368	0.00551	0.00375	0.00673		0.00369	0.000799989	0.0037	0.00122	0.00368	0.000631636	0.00375	-0.000588937		0.00369	0.00417	0.0037	0.00389	0.00368	0.00488	0.00375	0.00732
0.0037	0.00501	0.00372	0.00515	0.0037	0.00555	0.00377	0.00678		0.0037	0.000794847	0.00372	0.0012	0.0037	0.000626562	0.00377	-0.000548211		0.0037	0.00421	0.00372	0.00396	0.0037	0.00493	0.00377	0.00733
0.00372	0.00504	0.00374	0.00519	0.00372	0.00559	0.00379	0.00684		0.00372	0.000783658	0.00374	0.00117	0.00372	0.000619131	0.00379	-0.000503428		0.00372	0.00426	0.00374	0.00402	0.00372	0.00497	0.00379	0.00734
0.00374	0.00508	0.00375	0.00523	0.00373	0.00564	0.0038	0.00689		0.00374	0.000763545	0.00375	0.00115	0.00373	0.00061223	0.0038	-0.00045548		0.00374	0.00432	0.00375	0.00408	0.00373	0.00502	0.0038	0.00734
0.00375	0.00512	0.00377	0.00527	0.00375	0.00568	0.00382	0.00694		0.00375	0.000740698	0.00377	0.00112	0.00375	0.00060519	0.00382	-0.000405522		0.00375	0.00438	0.00377	0.00414	0.00375	0.00507	0.00382	0.00735
0.00377	0.00516	0.00379	0.0053	0.00377	0.00572	0.00384	0.00699		0.00377	0.000715743	0.00379	0.0011	0.00377	0.000597819	0.00384	-0.000355188		0.00377	0.00444	0.00379	0.0042	0.00377	0.00512	0.00384	0.00735
0.00379	0.00519	0.0038	0.00534	0.00378	0.00576	0.00385	0.00705		0.00379	0.000692079	0.0038	0.00108	0.00378	0.000592591	0.00385	-0.000304012		0.00379	0.0045	0.0038	0.00426	0.00378	0.00517	0.00385	0.00735
0.0038	0.00523	0.00382	0.00538	0.0038	0.00581	0.00387	0.0071		0.0038	0.000667807	0.00382	0.00106	0.0038	0.000587455	0.00387	-0.000251303		0.0038	0.00456	0.00382	0.00432	0.0038	0.00522	0.00387	0.00735
0.00382	0.00527	0.00384	0.00542	0.00382	0.00585	0.00389	0.00715		0.00382	0.000647331	0.00384	0.00104	0.00382	0.000581753	0.00389	-0.000197726		0.00382	0.00462	0.00384	0.00438	0.00382	0.00527	0.00389	0.00735
0.00384	0.00531	0.00385	0.00546	0.00383	0.00589	0.00391	0.00721		0.00384	0.00062832	0.00385	0.00102	0.00383	0.000575724	0.00391	-0.00014206		0.00384	0.00468	0.00385	0.00444	0.00383	0.00532	0.00391	0.00735
0.00385	0.00535	0.00387	0.0055	0.00385	0.00593	0.00392	0.00726		0.00385	0.000609771	0.00387	0.00101	0.00385	0.000571481	0.00392	-8.45085e-05		0.00385	0.00474	0.00387	0.00449	0.00385	0.00536	0.00392	0.00734
0.00387	0.00538	0.00389	0.00554	0.00387	0.00598	0.00394	0.00731		0.00387	0.000593207	0.00389	0.000996964	0.00387	0.000567522	0.00394	-2.66018e-05		0.00387	0.00479	0.00389	0.00455	0.00387	0.00541	0.00394	0.00734
0.00389	0.00542	0.0039	0.00558	0.00388	0.00602	0.00396	0.00736		0.00389	0.000577822	0.0039	0.000983262	0.00388	0.000563132	0.00396	3.34151e-05		0.00389	0.00484	0.0039	0.0046	0.00388	0.00546	0.00396	0.00733
0.0039	0.00546	0.00392	0.00562	0.0039	0.00607	0.00397	0.00742		0.0039	0.000564124	0.00392	0.000969522	0.0039	0.000559715	0.00397	9.50387e-05		0.0039	0.0049	0.00392	0.00465	0.0039	0.00551	0.00397	0.00732
0.00392	0.0055	0.00394	0.00566	0.00392	0.00611	0.00399	0.00747		0.00392	0.000551983	0.00394	0.000958912	0.00392	0.00055592	0.00399	0.000157939		0.00392	0.00495	0.00394	0.00471	0.00392	0.00555	0.00399	0.00731
0.00394	0.00554	0.00395	0.00571	0.00393	0.00615	0.00401	0.00752		0.00394	0.000542877	0.00395	0.000948838	0.00393	0.000555158	0.00401	0.000222893		0.00394	0.005	0.00395	0.00476	0.00393	0.0056	0.00401	0.0073
0.00395	0.00558	0.00397	0.00575	0.00395	0.0062	0.00402	0.00757		0.00395	0.000535046	0.00397	0.000940075	0.00395	0.000555743	0.00402	0.00028881		0.00395	0.00504	0.00397	0.00481	0.00395	0.00564	0.00402	0.00729
0.00397	0.00562	0.00399	0.00579	0.00397	0.00624	0.00404	0.00763		0.00397	0.000529239	0.00399	0.000933249	0.00397	0.000558641	0.00404	0.000356487		0.00397	0.00509	0.00399	0.00486	0.00397	0.00568	0.00404	0.00727
0.00399	0.00566	0.004	0.00583	0.00398	0.00629	0.00406	0.00768		0.00399	0.00052618	0.004	0.000927433	0.00398	0.000562868	0.00406	0.000425425		0.00399	0.00513	0.004	0.0049	0.00398	0.00573	0.00406	0.00725
0.004	0.0057	0.00402	0.00587	0.004	0.00633	0.00408	0.00773		0.004	0.000525348	0.00402	0.000923822	0.004	0.000568931	0.00408	0.000494597		0.004	0.00517	0.00402	0.00495	0.004	0.00576	0.00408	0.00724
0.00402	0.00574	0.00404	0.00591	0.00402	0.00638	0.00409	0.00778		0.00402	0.000528173	0.00404	0.000922884	0.00402	0.000574827	0.00409	0.000555465		0.00402	0.00521	0.00404	0.00499	0.00402	0.0058	0.00409	0.00723
0.00404	0.00578	0.00405	0.00596	0.00403	0.00642	0.00411	0.00784		0.00404	0.00053565	0.00405	0.000923883	0.00403	0.0005803	0.00411	0.000605592		0.00404	0.00524	0.00405	0.00503	0.00403	0.00584	0.00411	0.00723
0.00405	0.00582	0.00407	0.006	0.00405	0.00647	0.00413	0.00789		0.00405	0.00054521	0.00407	0.000925904	0.00405	0.000589408	0.00413	0.000648929		0.00405	0.00528	0.00407	0.00507	0.00405	0.00588	0.00413	0.00724
0.00407	0.00586	0.00409	0.00604	0.00407	0.00651	0.00414	0.00794		0.00407	0.000558032	0.00409	0.000929896	0.00407	0.000601267	0.00414	0.000687133		0.00407	0.0053	0.00409	0.00511	0.00407	0.00591	0.00414	0.00725
0.00409	0.0059	0.0041	0.00609	0.00408	0.00656	0.00416	0.00799		0.00409	0.000574562	0.0041	0.000935841	0.00408	0.0006153	0.00416	0.000722505		0.00409	0.00533	0.0041	0.00515	0.00408	0.00594	0.00416	0.00727
0.0041	0.00594	0.00412	0.00613	0.0041	0.00661	0.00418	0.00805		0.0041	0.000594748	0.00412	0.000943038	0.0041	0.000628975	0.00418	0.000754323		0.0041	0.00535	0.00412	0.00519	0.0041	0.00598	0.00418	0.00729
0.00412	0.00598	0.00414	0.00617	0.00412	0.00665	0.00419	0.0081		0.00412	0.000617882	0.00414	0.000951658	0.00412	0.000643651	0.00419	0.00078243		0.00412	0.00537	0.00414	0.00522	0.00412	0.00601	0.00419	0.00732
0.00414	0.00602	0.00416	0.00621	0.00413	0.0067	0.00421	0.00815		0.00414	0.000643392	0.00416	0.000961086	0.00413	0.000659311	0.00421	0.000807127		0.00414	0.00538	0.00416	0.00525	0.00413	0.00604	0.00421	0.00735
0.00415	0.00606	0.00417	0.00626	0.00415	0.00674	0.00423	0.00821		0.00415	0.000668652	0.00417	0.000970342	0.00415	0.000674498	0.00423	0.000827395		0.00415	0.0054	0.00417	0.00529	0.00415	0.00607	0.00423	0.00738
0.00417	0.00611	0.00419	0.0063	0.00417	0.00679	0.00424	0.00826		0.00417	0.00069443	0.00419	0.000981755	0.00417	0.000691235	0.00424	0.000842664		0.00417	0.00541	0.00419	0.00532	0.00417	0.0061	0.00424	0.00742
0.00419	0.00615	0.00421	0.00634	0.00418	0.00684	0.00426	0.00831		0.00419	0.000719997	0.00421	0.000995883	0.00418	0.000708401	0.00426	0.000848126		0.00419	0.00543	0.00421	0.00535	0.00418	0.00613	0.00426	0.00746
0.0042	0.00619	0.00422	0.00639	0.0042	0.00688	0.00428	0.00837		0.0042	0.00074464	0.00422	0.00101	0.0042	0.000727129	0.00428	0.000844993		0.0042	0.00544	0.00422	0.00538	0.0042	0.00615	0.00428	0.00752
0.00422	0.00623	0.00424	0.00643	0.00422	0.00693	0.0043	0.00842		0.00422	0.000770048	0.00424	0.00103	0.00422	0.000746409	0.0043	0.000832086		0.00422	0.00546	0.00424	0.0054	0.00422	0.00618	0.0043	0.00759
0.00424	0.00627	0.00426	0.00648	0.00423	0.00697	0.00431	0.00847		0.00424	0.000796797	0.00426	0.00105	0.00423	0.000767173	0.00431	0.000809246		0.00424	0.00547	0.00426	0.00542	0.00423	0.00621	0.00431	0.00766
0.00425	0.00631	0.00427	0.00652	0.00425	0.00702	0.00433	0.00853		0.00425	0.000823063	0.00427	0.00108	0.00425	0.000787505	0.00433	0.000774387		0.00425	0.00549	0.00427	0.00544	0.00425	0.00623	0.00433	0.00775
0.00427	0.00635	0.00429	0.00656	0.00427	0.00707	0.00435	0.00858		0.00427	0.000847463	0.00429	0.0011	0.00427	0.000809518	0.00435	0.000731423		0.00427	0.00551	0.00429	0.00546	0.00427	0.00626	0.00435	0.00785
0.00429	0.00639	0.00431	0.00661	0.00428	0.00711	0.00436	0.00864		0.00429	0.000870969	0.00431	0.00113	0.00428	0.000833505	0.00436	0.000681253		0.00429	0.00552	0.00431	0.00548	0.00428	0.00628	0.00436	0.00796
0.0043	0.00644	0.00432	0.00665	0.0043	0.00716	0.00438	0.00869		0.0043	0.000891811	0.00432	0.00115	0.0043	0.000858617	0.00438	0.000620793		0.0043	0.00554	0.00432	0.0055	0.0043	0.0063	0.00438	0.00807
0.00432	0.00648	0.00434	0.0067	0.00432	0.00721	0.0044	0.00875		0.00432	0.000912306	0.00434	0.00118	0.00432	0.000884836	0.0044	0.00055533		0.00432	0.00556	0.00434	0.00552	0.00432	0.00632	0.0044	0.00819
0.00434	0.00652	0.00436	0.00674	0.00433	0.00726	0.00441	0.00881		0.00434	0.000930596	0.00436	0.00121	0.00433	0.000912952	0.00441	0.000483321		0.00434	0.00559	0.00436	0.00553	0.00433	0.00634	0.00441	0.00832
0.00435	0.00656	0.00437	0.00679	0.00435	0.0073	0.00443	0.00886		0.00435	0.000948319	0.00437	0.00124	0.00435	0.000942458	0.00443	0.00040347		0.00435	0.00561	0.00437	0.00555	0.00435	0.00636	0.00443	0.00846
0.00437	0.0066	0.00439	0.00683	0.00437	0.00735	0.00445	0.00892		0.00437	0.000965507	0.00439	0.00127	0.00437	0.00097239	0.00445	0.000313742		0.00437	0.00564	0.00439	0.00556	0.00437	0.00638	0.00445	0.00861
0.00439	0.00664	0.00441	0.00687	0.00438	0.0074	0.00446	0.00898		0.00439	0.000983682	0.00441	0.0013	0.00438	0.001	0.00446	0.000218946		0.00439	0.00566	0.00441	0.00557	0.00438	0.00639	0.00446	0.00876
0.0044	0.00669	0.00442	0.00692	0.0044	0.00744	0.00448	0.00904		0.0044	0.001	0.00442	0.00134	0.0044	0.00103	0.00448	0.000122984		0.0044	0.00568	0.00442	0.00558	0.0044	0.00641	0.00448	0.00891
0.00442	0.00673	0.00444	0.00696	0.00442	0.00749	0.0045	0.0091		0.00442	0.00102	0.00444	0.00137	0.00442	0.00107	0.0045	2.38459e-05		0.00442	0.0057	0.00444	0.0056	0.00442	0.00643	0.0045	0.00907
0.00444	0.00677	0.00446	0.00701	0.00443	0.00754	0.00452	0.00916		0.00444	0.00104	0.00446	0.0014	0.00443	0.0011	0.00452	-7.25086e-05		0.00444	0.00573	0.00446	0.00561	0.00443	0.00644	0.00452	0.00923
0.00445	0.00681	0.00447	0.00705	0.00445	0.00759	0.00453	0.00922		0.00445	0.00106	0.00447	0.00143	0.00445	0.00112	0.00453	-0.000167805		0.00445	0.00575	0.00447	0.00562	0.00445	0.00646	0.00453	0.00938
0.00447	0.00685	0.00449	0.0071	0.00447	0.00763	0.00455	0.00928		0.00447	0.00108	0.00449	0.00146	0.00447	0.00115	0.00455	-0.000259657		0.00447	0.00577	0.00449	0.00564	0.00447	0.00648	0.00455	0.00954
0.00449	0.0069	0.00451	0.00714	0.00448	0.00768	0.00457	0.00934		0.00449	0.0011	0.00451	0.00149	0.00448	0.00117	0.00457	-0.000351023		0.00449	0.0058	0.00451	0.00565	0.00448	0.00651	0.00457	0.00969
0.0045	0.00694	0.00452	0.00719	0.0045	0.00773	0.00458	0.0094		0.0045	0.00112	0.00452	0.00152	0.0045	0.0012	0.00458	-0.000437929		0.0045	0.00582	0.00452	0.00566	0.0045	0.00653	0.00458	0.00984
0.00452	0.00698	0.00454	0.00723	0.00452	0.00778	0.0046	0.00946		0.00452	0.00113	0.00454	0.00155	0.00452	0.00122	0.0046	-0.000524169		0.00452	0.00585	0.00454	0.00568	0.00452	0.00656	0.0046	0.00998
0.00454	0.00702	0.00456	0.00728	0.00453	0.00783	0.00462	0.00952		0.00454	0.00114	0.00456	0.00158	0.00453	0.00124	0.00462	-0.000606986		0.00454	0.00588	0.00456	0.0057	0.00453	0.00658	0.00462	0.01013
0.00455	0.00707	0.00457	0.00732	0.00455	0.00787	0.00463	0.00959		0.00455	0.00115	0.00457	0.00161	0.00455	0.00127	0.00463	-0.00069062		0.00455	0.00592	0.00457	0.00572	0.00455	0.00661	0.00463	0.01028
0.00457	0.00711	0.00459	0.00737	0.00457	0.00792	0.00465	0.00965		0.00457	0.00115	0.00459	0.00163	0.00457	0.00129	0.00465	-0.000772211		0.00457	0.00596	0.00459	0.00574	0.00457	0.00663	0.00465	0.01042
0.00459	0.00715	0.00461	0.00741	0.00458	0.00797	0.00467	0.00971		0.00459	0.00114	0.00461	0.00165	0.00458	0.00131	0.00467	-0.000854729		0.00459	0.00602	0.00461	0.00576	0.00458	0.00666	0.00467	0.01057
0.0046	0.0072	0.00462	0.00746	0.0046	0.00802	0.00468	0.00978		0.0046	0.00112	0.00462	0.00167	0.0046	0.00134	0.00468	-0.000933136		0.0046	0.00608	0.00462	0.00579	0.0046	0.00668	0.00468	0.01071
0.00462	0.00724	0.00464	0.0075	0.00462	0.00807	0.0047	0.00984		0.00462	0.0011	0.00464	0.00169	0.00462	0.00136	0.0047	-0.00101		0.00462	0.00614	0.00464	0.00582	0.00462	0.00671	0.0047	0.01085
0.00464	0.00728	0.00466	0.00755	0.00463	0.00812	0.00472	0.00991		0.00464	0.00109	0.00466	0.0017	0.00463	0.00138	0.00472	-0.00108		0.00464	0.0062	0.00466	0.00585	0.00463	0.00673	0.00472	0.01098
0.00465	0.00733	0.00467	0.00759	0.00465	0.00816	0.00474	0.00997		0.00465	0.00107	0.00467	0.00172	0.00465	0.0014	0.00474	-0.00115		0.00465	0.00625	0.00467	0.00588	0.00465	0.00676	0.00474	0.01112
0.00467	0.00737	0.00469	0.00764	0.00467	0.00821	0.00475	0.01004		0.00467	0.00106	0.00469	0.00173	0.00467	0.00142	0.00475	-0.00121		0.00467	0.00631	0.00469	0.00591	0.00467	0.00679	0.00475	0.01125
0.00469	0.00742	0.00471	0.00769	0.00468	0.00826	0.00477	0.0101		0.00469	0.00105	0.00471	0.00175	0.00468	0.00144	0.00477	-0.00127		0.00469	0.00637	0.00471	0.00594	0.00468	0.00682	0.00477	0.01138
0.0047	0.00746	0.00472	0.00773	0.0047	0.00831	0.00479	0.01017		0.0047	0.00104	0.00472	0.00176	0.0047	0.00146	0.00479	-0.00133		0.0047	0.00642	0.00472	0.00597	0.0047	0.00685	0.00479	0.0115
0.00472	0.00751	0.00474	0.00778	0.00472	0.00836	0.0048	0.01024		0.00472	0.00103	0.00474	0.00177	0.00472	0.00147	0.0048	-0.00138		0.00472	0.00647	0.00474	0.006	0.00472	0.00689	0.0048	0.01162
0.00474	0.00755	0.00476	0.00782	0.00473	0.00841	0.00482	0.0103		0.00474	0.00103	0.00476	0.00179	0.00473	0.00147	0.00482	-0.00143		0.00474	0.00653	0.00476	0.00604	0.00473	0.00694	0.00482	0.01173
0.00475	0.0076	0.00477	0.00787	0.00475	0.00846	0.00484	0.01037		0.00475	0.00102	0.00477	0.0018	0.00475	0.00147	0.00484	-0.00148		0.00475	0.00657	0.00477	0.00607	0.00475	0.00699	0.00484	0.01185
0.00477	0.00764	0.00479	0.00792	0.00477	0.00851	0.00485	0.01044		0.00477	0.00102	0.00479	0.00182	0.00477	0.00146	0.00485	-0.00152		0.00477	0.00662	0.00479	0.0061	0.00477	0.00705	0.00485	0.01196
0.00479	0.00769	0.00481	0.00796	0.00478	0.00856	0.00487	0.01051		0.00479	0.00102	0.00481	0.00184	0.00478	0.00145	0.00487	-0.00157		0.00479	0.00667	0.00481	0.00613	0.00478	0.00711	0.00487	0.01207
0.0048	0.00773	0.00482	0.00801	0.0048	0.00861	0.00489	0.01057		0.0048	0.00102	0.00482	0.00185	0.0048	0.00144	0.00489	-0.0016		0.0048	0.00672	0.00482	0.00616	0.0048	0.00717	0.00489	0.01218
0.00482	0.00778	0.00484	0.00806	0.00482	0.00866	0.00491	0.01064		0.00482	0.00102	0.00484	0.00187	0.00482	0.00142	0.00491	-0.00164		0.00482	0.00676	0.00484	0.00618	0.00482	0.00724	0.00491	0.01228
0.00484	0.00783	0.00486	0.0081	0.00483	0.00871	0.00492	0.01071		0.00484	0.00102	0.00486	0.00189	0.00483	0.00141	0.00492	-0.00166		0.00484	0.00681	0.00486	0.00621	0.00483	0.0073	0.00492	0.01238
0.00485	0.00787	0.00487	0.00815	0.00485	0.00876	0.00494	0.01078		0.00485	0.00102	0.00487	0.00191	0.00485	0.00139	0.00494	-0.00169		0.00485	0.00685	0.00487	0.00624	0.00485	0.00737	0.00494	0.01247
0.00487	0.00792	0.00489	0.0082	0.00487	0.00881	0.00496	0.01085		0.00487	0.00102	0.00489	0.00193	0.00487	0.00138	0.00496	-0.00171		0.00487	0.0069	0.00489	0.00627	0.00487	0.00744	0.00496	0.01255
0.00489	0.00796	0.00491	0.00825	0.00488	0.00886	0.00497	0.01092		0.00489	0.00102	0.00491	0.00195	0.00488	0.00136	0.00497	-0.00172		0.00489	0.00694	0.00491	0.0063	0.00488	0.00751	0.00497	0.01264
0.0049	0.00801	0.00493	0.00829	0.0049	0.00891	0.00499	0.01099		0.0049	0.00102	0.00493	0.00197	0.0049	0.00134	0.00499	-0.00172		0.0049	0.00699	0.00493	0.00633	0.0049	0.00758	0.00499	0.01271
0.00492	0.00806	0.00494	0.00834	0.00492	0.00896	0.00501	0.01106		0.00492	0.00102	0.00494	0.00198	0.00492	0.00132	0.00501	-0.00173		0.00492	0.00704	0.00494	0.00636	0.00492	0.00765	0.00501	0.01278
0.00494	0.0081	0.00496	0.00839	0.00493	0.00902	0.00502	0.01113		0.00494	0.00103	0.00496	0.00199	0.00493	0.0013	0.00502	-0.00172		0.00494	0.00708	0.00496	0.00639	0.00493	0.00772	0.00502	0.01285
0.00495	0.00815	0.00498	0.00844	0.00495	0.00907	0.00504	0.0112		0.00495	0.00103	0.00498	0.00201	0.00495	0.00127	0.00504	-0.00172		0.00495	0.00712	0.00498	0.00643	0.00495	0.00779	0.00504	0.01291
0.00497	0.0082	0.00499	0.00848	0.00497	0.00912	0.00506	0.01127		0.00497	0.00103	0.00499	0.00202	0.00497	0.00125	0.00506	-0.0017		0.00497	0.00717	0.00499	0.00647	0.00497	0.00787	0.00506	0.01297
0.00499	0.00823	0.00501	0.00852	0.00498	0.00916	0.00507	0.01131		0.00499	0.00102	0.00501	0.00201	0.00498	0.00121	0.00507	-0.00172		0.00499	0.00721	0.00501	0.00651	0.00498	0.00794	0.00507	0.01303
0.005	0.00827	0.00502	0.00856	0.00499	0.00921	0.00509	0.01138		0.005	0.00103	0.00502	0.00202	0.00499	0.00121	0.00509	-0.00169		0.005	0.00724	0.00502	0.00654	0.00499	0.008	0.00509	0.01306
0.00501	0.00832	0.00504	0.00861	0.00501	0.00926	0.0051	0.01145		0.00501	0.00104	0.00504	0.00202	0.00501	0.00119	0.0051	-0.00166		0.00501	0.00728	0.00504	0.00658	0.00501	0.00807	0.0051	0.01311
0.00503	0.00837	0.00505	0.00866	0.00503	0.00931	0.00512	0.01152		0.00503	0.00104	0.00505	0.00202	0.00503	0.00116	0.00512	-0.00164		0.00503	0.00733	0.00505	0.00664	0.00503	0.00815	0.00512	0.01316
0.00505	0.00842	0.00507	0.00871	0.00504	0.00937	0.00513	0.01159		0.00505	0.00104	0.00507	0.00201	0.00504	0.00113	0.00513	-0.00162		0.00505	0.00737	0.00507	0.0067	0.00504	0.00824	0.00513	0.01321
0.00506	0.00846	0.00509	0.00876	0.00506	0.00942	0.00515	0.01166		0.00506	0.00104	0.00509	0.00199	0.00506	0.0011	0.00515	-0.00159		0.00506	0.00743	0.00509	0.00676	0.00506	0.00832	0.00515	0.01325
0.00508	0.00851	0.0051	0.00881	0.00508	0.00947	0.00517	0.01173		0.00508	0.00103	0.0051	0.00198	0.00508	0.00107	0.00517	-0.00155		0.00508	0.00748	0.0051	0.00683	0.00508	0.00841	0.00517	0.01328
0.0051	0.00856	0.00512	0.00885	0.00509	0.00953	0.00519	0.0118		0.0051	0.00102	0.00512	0.00196	0.00509	0.00103	0.00519	-0.00151		0.0051	0.00754	0.00512	0.00689	0.00509	0.0085	0.00519	0.01331
0.00511	0.00861	0.00514	0.0089	0.00511	0.00958	0.0052	0.01188		0.00511	0.00101	0.00514	0.00194	0.00511	0.001	0.0052	-0.00146		0.00511	0.0076	0.00514	0.00697	0.00511	0.00858	0.0052	0.01334
0.00513	0.00866	0.00515	0.00895	0.00512	0.00964	0.00522	0.01195		0.00513	0.00101	0.00515	0.00191	0.00512	0.000971599	0.00522	-0.00141		0.00513	0.00765	0.00515	0.00704	0.00512	0.00867	0.00522	0.01335
0.00515	0.00871	0.00517	0.009	0.00514	0.00969	0.00524	0.01202		0.00515	0.001	0.00517	0.00188	0.00514	0.00094188	0.00524	-0.00135		0.00515	0.0077	0.00517	0.00712	0.00514	0.00875	0.00524	0.01337
0.00516	0.00876	0.00519	0.00906	0.00516	0.00975	0.00525	0.01209		0.00516	0.00099913	0.00519	0.00185	0.00516	0.000915772	0.00525	-0.00129		0.00516	0.00776	0.00519	0.0072	0.00516	0.00883	0.00525	0.01338
0.00518	0.00881	0.0052	0.00911	0.00517	0.0098	0.00527	0.01216		0.00518	0.000995919	0.0052	0.00183	0.00517	0.000891677	0.00527	-0.00123		0.00518	0.00781	0.0052	0.00728	0.00517	0.00891	0.00527	0.01339
0.0052	0.00886	0.00522	0.00916	0.00519	0.00986	0.00529	0.01223		0.0052	0.000994552	0.00522	0.0018	0.00519	0.000869733	0.00529	-0.00116		0.0052	0.00786	0.00522	0.00736	0.00519	0.00899	0.00529	0.0134
0.00521	0.0089	0.00524	0.00921	0.00521	0.00992	0.0053	0.0123		0.00521	0.000993621	0.00524	0.00177	0.00521	0.000846848	0.0053	-0.0011		0.00521	0.00791	0.00524	0.00744	0.00521	0.00907	0.0053	0.01341
0.00523	0.00895	0.00525	0.00926	0.00522	0.00997	0.00532	0.01238		0.00523	0.000992296	0.00525	0.00174	0.00522	0.000825672	0.00532	-0.00104		0.00523	0.00796	0.00525	0.00752	0.00522	0.00915	0.00532	0.01341
0.00525	0.009	0.00527	0.00931	0.00524	0.01003	0.00534	0.01245		0.00525	0.000989879	0.00527	0.00172	0.00524	0.000804956	0.00534	-0.000972052		0.00525	0.00801	0.00527	0.00759	0.00524	0.00923	0.00534	0.01342
0.00526	0.00905	0.00529	0.00937	0.00526	0.01009	0.00536	0.01252		0.00526	0.000988863	0.00529	0.0017	0.00526	0.000784158	0.00536	-0.000905826		0.00526	0.00807	0.00529	0.00767	0.00526	0.0093	0.00536	0.01342
0.00528	0.0091	0.0053	0.00942	0.00527	0.01015	0.00537	0.01259		0.00528	0.000988607	0.0053	0.00168	0.00527	0.000764968	0.00537	-0.000838469		0.00528	0.00812	0.0053	0.00774	0.00527	0.00938	0.00537	0.01343
0.0053	0.00915	0.00532	0.00947	0.00529	0.0102	0.00539	0.01266		0.0053	0.000989449	0.00532	0.00166	0.00529	0.000747604	0.00539	-0.000771061		0.0053	0.00817	0.00532	0.00781	0.00529	0.00946	0.00539	0.01343
0.00531	0.00921	0.00534	0.00952	0.00531	0.01026	0.00541	0.01273		0.00531	0.00099076	0.00534	0.00164	0.00531	0.000729264	0.00541	-0.000703382		0.00531	0.00821	0.00534	0.00788	0.00531	0.00953	0.00541	0.01344
0.00533	0.00926	0.00535	0.00958	0.00532	0.01032	0.00542	0.0128		0.00533	0.000991073	0.00535	0.00162	0.00532	0.000711293	0.00542	-0.000635096		0.00533	0.00826	0.00535	0.00795	0.00532	0.00961	0.00542	0.01344
0.00535	0.00931	0.00537	0.00963	0.00534	0.01038	0.00544	0.01288		0.00535	0.000991847	0.00537	0.00161	0.00534	0.000694118	0.00544	-0.000567099		0.00535	0.00831	0.00537	0.00802	0.00534	0.00968	0.00544	0.01344
0.00536	0.00936	0.00539	0.00968	0.00536	0.01043	0.00546	0.01295		0.00536	0.000991891	0.00539	0.00159	0.00536	0.000675545	0.00546	-0.000497887		0.00536	0.00837	0.00539	0.00809	0.00536	0.00976	0.00546	0.01344
0.00538	0.00941	0.0054	0.00974	0.00537	0.01049	0.00547	0.01302		0.00538	0.000989884	0.0054	0.00158	0.00537	0.000656344	0.00547	-0.000428348		0.00538	0.00842	0.0054	0.00816	0.00537	0.00984	0.00547	0.01345
0.0054	0.00946	0.00542	0.00979	0.00539	0.01055	0.00549	0.01309		0.0054	0.000985858	0.00542	0.00157	0.00539	0.000636351	0.00549	-0.000358936		0.0054	0.00847	0.00542	0.00822	0.00539	0.00992	0.00549	0.01345
0.00541	0.00951	0.00544	0.00985	0.00541	0.01061	0.00551	0.01316		0.00541	0.000980355	0.00544	0.00156	0.00541	0.000615988	0.00551	-0.000289821		0.00541	0.00853	0.00544	0.00829	0.00541	0.01	0.00551	0.01345
0.00543	0.00956	0.00545	0.0099	0.00542	0.01067	0.00552	0.01323		0.00543	0.000974531	0.00545	0.00155	0.00542	0.000598726	0.00552	-0.000220534		0.00543	0.00859	0.00545	0.00835	0.00542	0.01007	0.00552	0.01345
0.00545	0.00961	0.00547	0.00996	0.00544	0.01073	0.00554	0.0133		0.00545	0.000966878	0.00547	0.00154	0.00544	0.000581119	0.00554	-0.000151369		0.00545	0.00865	0.00547	0.00842	0.00544	0.01015	0.00554	0.01346
0.00546	0.00967	0.00549	0.01001	0.00546	0.01079	0.00556	0.01338		0.00546	0.000959417	0.00549	0.00153	0.00546	0.000565058	0.00556	-8.80334e-05		0.00546	0.00871	0.00549	0.00848	0.00546	0.01023	0.00556	0.01346
0.00548	0.00972	0.0055	0.01007	0.00547	0.01085	0.00558	0.01345		0.00548	0.000951493	0.0055	0.00152	0.00547	0.000550777	0.00558	-2.97073e-05		0.00548	0.00877	0.0055	0.00854	0.00547	0.0103	0.00558	0.01348
0.0055	0.00977	0.00552	0.01012	0.00549	0.01091	0.00559	0.01352		0.0055	0.000943043	0.00552	0.00152	0.00549	0.000541016	0.00559	2.43014e-05		0.0055	0.00883	0.00552	0.0086	0.00549	0.01037	0.00559	0.0135
0.00551	0.00982	0.00554	0.01018	0.00551	0.01097	0.00561	0.01359		0.00551	0.000934593	0.00554	0.00151	0.00551	0.000534096	0.00561	7.53497e-05		0.00551	0.00889	0.00554	0.00866	0.00551	0.01044	0.00561	0.01352
0.00553	0.00988	0.00555	0.01023	0.00552	0.01103	0.00563	0.01366		0.00553	0.000924587	0.00555	0.00151	0.00552	0.000528304	0.00563	0.000119965		0.00553	0.00895	0.00555	0.00872	0.00552	0.0105	0.00563	0.01354
0.00555	0.00993	0.00557	0.01029	0.00554	0.01109	0.00564	0.01374		0.00555	0.000913925	0.00557	0.00151	0.00554	0.000522631	0.00564	0.000158514		0.00555	0.00902	0.00557	0.00878	0.00554	0.01057	0.00564	0.01358
0.00556	0.00998	0.00559	0.01034	0.00556	0.01115	0.00566	0.01381		0.00556	0.000902012	0.00559	0.0015	0.00556	0.000520319	0.00566	0.000194727		0.00556	0.00908	0.00559	0.00884	0.00556	0.01063	0.00566	0.01361
0.00558	0.01004	0.0056	0.0104	0.00557	0.01121	0.00568	0.01388		0.00558	0.000888804	0.0056	0.0015	0.00557	0.000520151	0.00568	0.000227718		0.00558	0.00915	0.0056	0.0089	0.00557	0.01069	0.00568	0.01365
0.0056	0.01009	0.00562	0.01046	0.00559	0.01128	0.00569	0.01395		0.0056	0.000874313	0.00562	0.0015	0.00559	0.000523534	0.00569	0.000256424		0.0056	0.00921	0.00562	0.00895	0.00559	0.01075	0.00569	0.01369
0.00561	0.01014	0.00564	0.01051	0.00561	0.01134	0.00571	0.01402		0.00561	0.000857763	0.00564	0.00151	0.00561	0.000529222	0.00571	0.000279995		0.00561	0.00929	0.00564	0.00901	0.00561	0.01081	0.00571	0.01374
0.00563	0.0102	0.00565	0.01057	0.00562	0.0114	0.00573	0.0141		0.00563	0.000841159	0.00565	0.00151	0.00562	0.000536585	0.00573	0.000296459		0.00563	0.00936	0.00565	0.00906	0.00562	0.01086	0.00573	0.0138
0.00565	0.01025	0.00567	0.01063	0.00564	0.01146	0.00574	0.01417		0.00565	0.00082339	0.00567	0.00151	0.00564	0.000544821	0.00574	0.000300914		0.00565	0.00943	0.00567	0.00912	0.00564	0.01092	0.00574	0.01387
0.00566	0.01031	0.00569	0.01068	0.00566	0.01152	0.00576	0.01424		0.00566	0.000806421	0.00569	0.00152	0.00566	0.000555584	0.00576	0.000290217		0.00566	0.0095	0.00569	0.00917	0.00566	0.01097	0.00576	0.01395
0.00568	0.01036	0.0057	0.01074	0.00567	0.01158	0.00578	0.01432		0.00568	0.000791018	0.0057	0.00152	0.00567	0.000567986	0.00578	0.000263411		0.00568	0.00957	0.0057	0.00922	0.00567	0.01102	0.00578	0.01405
0.0057	0.01041	0.00572	0.0108	0.00569	0.01165	0.0058	0.01439		0.0057	0.000776867	0.00572	0.00153	0.00569	0.000582711	0.0058	0.00022544		0.0057	0.00964	0.00572	0.00927	0.00569	0.01106	0.0058	0.01416
0.00571	0.01047	0.00574	0.01086	0.00571	0.01171	0.00581	0.01446		0.00571	0.000762896	0.00574	0.00153	0.00571	0.000599737	0.00581	0.000176764		0.00571	0.00971	0.00574	0.00932	0.00571	0.01111	0.00581	0.01429
0.00573	0.01052	0.00575	0.01091	0.00572	0.01177	0.00583	0.01454		0.00573	0.000749171	0.00575	0.00154	0.00572	0.00061743	0.00583	0.000117112		0.00573	0.00978	0.00575	0.00938	0.00572	0.01115	0.00583	0.01442
0.00575	0.01058	0.00577	0.01097	0.00574	0.01183	0.00585	0.01461		0.00575	0.000735801	0.00577	0.00154	0.00574	0.00063609	0.00585	4.68628e-05		0.00575	0.00984	0.00577	0.00943	0.00574	0.0112	0.00585	0.01456
0.00576	0.01064	0.00579	0.01103	0.00576	0.0119	0.00586	0.01469		0.00576	0.000723806	0.00579	0.00155	0.00576	0.000659811	0.00586	-3.12317e-05		0.00576	0.00991	0.00579	0.00948	0.00576	0.01124	0.00586	0.01472
0.00578	0.01069	0.00581	0.01109	0.00577	0.01196	0.00588	0.01476		0.00578	0.000712418	0.00581	0.00156	0.00577	0.000686146	0.00588	-0.000118026		0.00578	0.00998	0.00581	0.00953	0.00577	0.01127	0.00588	0.01488
0.0058	0.01075	0.00582	0.01115	0.00579	0.01202	0.0059	0.01484		0.0058	0.000701426	0.00582	0.00156	0.00579	0.000713568	0.0059	-0.000212468		0.0058	0.01005	0.00582	0.00958	0.00579	0.01131	0.0059	0.01505
0.00581	0.0108	0.00584	0.0112	0.00581	0.01208	0.00591	0.01491		0.00581	0.000691907	0.00584	0.00157	0.00581	0.000742617	0.00591	-0.000312862		0.00581	0.01011	0.00584	0.00963	0.00581	0.01134	0.00591	0.01523
0.00583	0.01086	0.00586	0.01126	0.00582	0.01215	0.00593	0.01499		0.00583	0.000683911	0.00586	0.00158	0.00582	0.000773529	0.00593	-0.000416606		0.00583	0.01017	0.00586	0.00968	0.00582	0.01137	0.00593	0.01541
0.00585	0.01092	0.00587	0.01132	0.00584	0.01221	0.00595	0.01507		0.00585	0.00067866	0.00587	0.00159	0.00584	0.000804372	0.00595	-0.000522775		0.00585	0.01024	0.00587	0.00973	0.00584	0.01141	0.00595	0.01559
0.00586	0.01097	0.00589	0.01138	0.00586	0.01227	0.00597	0.01515		0.00586	0.000675125	0.00589	0.0016	0.00586	0.000836019	0.00597	-0.000629214		0.00586	0.0103	0.00589	0.00978	0.00586	0.01144	0.00597	0.01578
0.00588	0.01103	0.00591	0.01144	0.00587	0.01234	0.00598	0.01522		0.00588	0.000671626	0.00591	0.00161	0.00587	0.000867147	0.00598	-0.000733379		0.00588	0.01036	0.00591	0.00983	0.00587	0.01147	0.00598	0.01596
0.0059	0.01109	0.00592	0.0115	0.00589	0.0124	0.006	0.0153		0.0059	0.000668197	0.00592	0.00162	0.00589	0.000900269	0.006	-0.00083695		0.0059	0.01042	0.00592	0.00988	0.00589	0.0115	0.006	0.01614
0.00591	0.01114	0.00594	0.01156	0.00591	0.01246	0.00602	0.01538		0.00591	0.000665351	0.00594	0.00163	0.00591	0.000934094	0.00602	-0.000939233		0.00591	0.01048	0.00594	0.00993	0.00591	0.01153	0.00602	0.01632
0.00593	0.0112	0.00596	0.01162	0.00592	0.01253	0.00603	0.01546		0.00593	0.000663286	0.00596	0.00164	0.00592	0.000966295	0.00603	-0.00104		0.00593	0.01054	0.00596	0.00997	0.00592	0.01156	0.00603	0.0165
0.00595	0.01126	0.00597	0.01168	0.00594	0.01259	0.00605	0.01554		0.00595	0.00066232	0.00597	0.00166	0.00594	0.000998927	0.00605	-0.00113		0.00595	0.01059	0.00597	0.01002	0.00594	0.01159	0.00605	0.01668
0.00596	0.01131	0.00599	0.01174	0.00596	0.01265	0.00607	0.01562		0.00596	0.000664487	0.00599	0.00167	0.00596	0.00103	0.00607	-0.00123		0.00596	0.01065	0.00599	0.01007	0.00596	0.01162	0.00607	0.01685
0.00598	0.01137	0.00601	0.0118	0.00597	0.01272	0.00608	0.0157		0.00598	0.000668158	0.00601	0.00168	0.00597	0.00107	0.00608	-0.00132		0.00598	0.0107	0.00601	0.01012	0.00597	0.01165	0.00608	0.01702
0.006	0.01143	0.00602	0.01186	0.00599	0.01278	0.0061	0.01578		0.006	0.000671973	0.00602	0.00169	0.00599	0.0011	0.0061	-0.0014		0.006	0.01076	0.00602	0.01017	0.00599	0.01168	0.0061	0.01719
0.00601	0.01149	0.00604	0.01192	0.00601	0.01285	0.00612	0.01586		0.00601	0.000674725	0.00604	0.0017	0.00601	0.00114	0.00612	-0.00149		0.00601	0.01081	0.00604	0.01022	0.00601	0.01171	0.00612	0.01736
0.00603	0.01155	0.00606	0.01198	0.00602	0.01291	0.00613	0.01595		0.00603	0.000677373	0.00606	0.00171	0.00602	0.00117	0.00613	-0.00158		0.00603	0.01087	0.00606	0.01027	0.00602	0.01174	0.00613	0.01752
0.00605	0.0116	0.00607	0.01204	0.00604	0.01297	0.00615	0.01603		0.00605	0.000678923	0.00607	0.00172	0.00604	0.00121	0.00615	-0.00166		0.00605	0.01092	0.00607	0.01032	0.00604	0.01176	0.00615	0.01769
0.00606	0.01166	0.00609	0.0121	0.00606	0.01304	0.00617	0.01611		0.00606	0.000681316	0.00609	0.00174	0.00606	0.00124	0.00617	-0.00174		0.00606	0.01098	0.00609	0.01036	0.00606	0.0118	0.00617	0.01785
0.00608	0.01172	0.00611	0.01216	0.00607	0.0131	0.00619	0.01619		0.00608	0.000683944	0.00611	0.00175	0.00607	0.00128	0.00619	-0.00181		0.00608	0.01104	0.00611	0.01041	0.00607	0.01183	0.00619	0.01801
0.0061	0.01178	0.00612	0.01222	0.00609	0.01317	0.0062	0.01628		0.0061	0.000688218	0.00612	0.00177	0.00609	0.00131	0.0062	-0.00189		0.0061	0.01109	0.00612	0.01046	0.00609	0.01186	0.0062	0.01816
0.00611	0.01184	0.00614	0.01228	0.00611	0.01323	0.00622	0.01636		0.00611	0.000693731	0.00614	0.00178	0.00611	0.00134	0.00622	-0.00196		0.00611	0.01114	0.00614	0.0105	0.00611	0.0119	0.00622	0.01832
0.00613	0.0119	0.00616	0.01234	0.00612	0.0133	0.00624	0.01644		0.00613	0.000699444	0.00616	0.0018	0.00612	0.00137	0.00624	-0.00202		0.00613	0.0112	0.00616	0.01054	0.00612	0.01193	0.00624	0.01847
0.00615	0.01196	0.00617	0.0124	0.00614	0.01336	0.00625	0.01653		0.00615	0.000705901	0.00617	0.00182	0.00614	0.00139	0.00625	-0.00209		0.00615	0.01125	0.00617	0.01058	0.00614	0.01197	0.00625	0.01862
0.00616	0.01201	0.00619	0.01247	0.00616	0.01343	0.00627	0.01661		0.00616	0.00071379	0.00619	0.00184	0.00616	0.00142	0.00627	-0.00215		0.00616	0.0113	0.00619	0.01062	0.00616	0.012	0.00627	0.01876
0.00618	0.01207	0.00621	0.01253	0.00617	0.01349	0.00629	0.0167		0.00618	0.000724087	0.00621	0.00187	0.00617	0.00145	0.00629	-0.0022		0.00618	0.01135	0.00621	0.01066	0.00617	0.01204	0.00629	0.0189
0.0062	0.01213	0.00622	0.01259	0.00619	0.01356	0.0063	0.01678		0.0062	0.000735258	0.00622	0.00189	0.00619	0.00147	0.0063	-0.00225		0.0062	0.0114	0.00622	0.0107	0.00619	0.01209	0.0063	0.01904
0.00621	0.01219	0.00624	0.01265	0.00621	0.01362	0.00632	0.01687		0.00621	0.00074822	0.00624	0.00191	0.00621	0.00149	0.00632	-0.0023		0.00621	0.01144	0.00624	0.01074	0.00621	0.01213	0.00632	0.01917
0.00623	0.01225	0.00626	0.01271	0.00622	0.01369	0.00634	0.01696		0.00623	0.000762891	0.00626	0.00194	0.00622	0.00151	0.00634	-0.00235		0.00623	0.01149	0.00626	0.01078	0.00622	0.01217	0.00634	0.0193
0.00625	0.01231	0.00627	0.01277	0.00624	0.01375	0.00635	0.01704		0.00625	0.000778174	0.00627	0.00196	0.00624	0.00154	0.00635	-0.00239		0.00625	0.01153	0.00627	0.01081	0.00624	0.01221	0.00635	0.01943
0.00626	0.01237	0.00629	0.01284	0.00626	0.01382	0.00637	0.01713		0.00626	0.000795304	0.00629	0.00199	0.00626	0.00156	0.00637	-0.00243		0.00626	0.01158	0.00629	0.01085	0.00626	0.01226	0.00637	0.01956
0.00628	0.01243	0.00631	0.0129	0.00627	0.01388	0.00639	0.01721		0.00628	0.000813153	0.00631	0.00201	0.00627	0.00158	0.00639	-0.00246		0.00628	0.01162	0.00631	0.01089	0.00627	0.0123	0.00639	0.01968
0.0063	0.01249	0.00632	0.01296	0.00629	0.01395	0.00641	0.0173		0.0063	0.000832753	0.00632	0.00204	0.00629	0.0016	0.00641	-0.00249		0.0063	0.01166	0.00632	0.01092	0.00629	0.01235	0.00641	0.0198
0.00631	0.01255	0.00634	0.01302	0.00631	0.01401	0.00642	0.01739		0.00631	0.000853091	0.00634	0.00206	0.00631	0.00161	0.00642	-0.00252		0.00631	0.0117	0.00634	0.01096	0.00631	0.0124	0.00642	0.01991
0.00633	0.01261	0.00636	0.01309	0.00632	0.01408	0.00644	0.01748		0.00633	0.000875609	0.00636	0.00209	0.00632	0.00163	0.00644	-0.00255		0.00633	0.01174	0.00636	0.011	0.00632	0.01245	0.00644	0.02002
0.00635	0.01267	0.00637	0.01315	0.00634	0.01415	0.00646	0.01756		0.00635	0.000898011	0.00637	0.00212	0.00634	0.00165	0.00646	-0.00257		0.00635	0.01178	0.00637	0.01103	0.00634	0.0125	0.00646	0.02013
0.00636	0.01273	0.00639	0.01321	0.00636	0.01421	0.00647	0.01765		0.00636	0.000921096	0.00639	0.00215	0.00636	0.00166	0.00647	-0.00259		0.00636	0.01181	0.00639	0.01106	0.00636	0.01255	0.00647	0.02024
0.00638	0.01279	0.00641	0.01327	0.00637	0.01428	0.00649	0.01774		0.00638	0.000943873	0.00641	0.00218	0.00637	0.00167	0.00649	-0.0026		0.00638	0.01185	0.00641	0.0111	0.00637	0.0126	0.00649	0.02034
0.0064	0.01286	0.00642	0.01334	0.00639	0.01434	0.00651	0.01783		0.0064	0.000968162	0.00642	0.00221	0.00639	0.00168	0.00651	-0.00261		0.0064	0.01189	0.00642	0.01113	0.00639	0.01266	0.00651	0.02044
0.00641	0.01292	0.00644	0.0134	0.00641	0.01441	0.00652	0.01792		0.00641	0.000993575	0.00644	0.00223	0.00641	0.00169	0.00652	-0.00261		0.00641	0.01192	0.00644	0.01117	0.00641	0.01272	0.00652	0.02053
0.00643	0.01298	0.00646	0.01346	0.00642	0.01448	0.00654	0.018		0.00643	0.00102	0.00646	0.00226	0.00642	0.00168	0.00654	-0.00261		0.00643	0.01196	0.00646	0.0112	0.00642	0.01279	0.00654	0.02062
0.00645	0.01304	0.00647	0.01353	0.00644	0.01454	0.00656	0.01809		0.00645	0.00105	0.00647	0.0023	0.00644	0.00167	0.00656	-0.00261		0.00645	0.01199	0.00647	0.01123	0.00644	0.01287	0.00656	0.0207
0.00646	0.0131	0.00649	0.01359	0.00646	0.01461	0.00657	0.01818		0.00646	0.00107	0.00649	0.00233	0.00646	0.00165	0.00657	-0.0026		0.00646	0.01203	0.00649	0.01126	0.00646	0.01296	0.00657	0.02078
0.00648	0.01316	0.00651	0.01365	0.00647	0.01468	0.00659	0.01827		0.00648	0.0011	0.00651	0.00236	0.00647	0.00163	0.00659	-0.00258		0.00648	0.01206	0.00651	0.01129	0.00647	0.01305	0.00659	0.02085
0.0065	0.01322	0.00652	0.01372	0.00649	0.01475	0.00661	0.01836		0.0065	0.00113	0.00652	0.00239	0.00649	0.00161	0.00661	-0.00256		0.0065	0.01209	0.00652	0.01132	0.00649	0.01314	0.00661	0.02092
0.00651	0.01328	0.00654	0.01378	0.00651	0.01482	0.00663	0.01845		0.00651	0.00116	0.00654	0.00243	0.00651	0.00158	0.00663	-0.00253		0.00651	0.01212	0.00654	0.01135	0.00651	0.01324	0.00663	0.02098
0.00653	0.01334	0.00656	0.01384	0.00652	0.01488	0.00664	0.01854		0.00653	0.00119	0.00656	0.00246	0.00652	0.00155	0.00664	-0.0025		0.00653	0.01215	0.00656	0.01139	0.00652	0.01333	0.00664	0.02104
0.00655	0.01341	0.00657	0.01391	0.00654	0.01495	0.00666	0.01863		0.00655	0.00122	0.00657	0.00249	0.00654	0.00152	0.00666	-0.00246		0.00655	0.01219	0.00657	0.01142	0.00654	0.01343	0.00666	0.02109
0.00656	0.01347	0.00659	0.01397	0.00656	0.01502	0.00668	0.01872		0.00656	0.00125	0.00659	0.00252	0.00656	0.00149	0.00668	-0.00242		0.00656	0.01222	0.00659	0.01145	0.00656	0.01353	0.00668	0.02114
0.00658	0.01353	0.00661	0.01403	0.00657	0.01509	0.00669	0.01881		0.00658	0.00128	0.00661	0.00256	0.00657	0.00146	0.00669	-0.00237		0.00658	0.01225	0.00661	0.01148	0.00657	0.01363	0.00669	0.02118
0.0066	0.01359	0.00663	0.0141	0.00659	0.01516	0.00671	0.0189		0.0066	0.00131	0.00663	0.00259	0.00659	0.00143	0.00671	-0.00231		0.0066	0.01228	0.00663	0.01151	0.00659	0.01373	0.00671	0.02121
0.00661	0.01365	0.00664	0.01416	0.00661	0.01523	0.00673	0.01899		0.00661	0.00134	0.00664	0.00261	0.00661	0.0014	0.00673	-0.00225		0.00661	0.01231	0.00664	0.01155	0.00661	0.01383	0.00673	0.02124
0.00663	0.01371	0.00666	0.01423	0.00662	0.0153	0.00674	0.01908		0.00663	0.00136	0.00666	0.00263	0.00662	0.00136	0.00674	-0.00219		0.00663	0.01235	0.00666	0.0116	0.00662	0.01393	0.00674	0.02126
0.00665	0.01378	0.00668	0.01429	0.00664	0.01537	0.00676	0.01917		0.00665	0.00138	0.00668	0.00264	0.00664	0.00133	0.00676	-0.00212		0.00665	0.0124	0.00668	0.01165	0.00664	0.01404	0.00676	0.02129
0.00666	0.01384	0.00669	0.01436	0.00666	0.01544	0.00678	0.01926		0.00666	0.0014	0.00669	0.00264	0.00666	0.00129	0.00678	-0.00206		0.00666	0.01244	0.00669	0.01171	0.00666	0.01415	0.00678	0.02131
0.00668	0.0139	0.00671	0.01442	0.00667	0.01551	0.0068	0.01935		0.00668	0.00141	0.00671	0.00264	0.00667	0.00125	0.0068	-0.00199		0.00668	0.01249	0.00671	0.01178	0.00667	0.01426	0.0068	0.02134
0.0067	0.01396	0.00673	0.01449	0.00669	0.01558	0.00681	0.01944		0.0067	0.00141	0.00673	0.00263	0.00669	0.00121	0.00681	-0.00193		0.0067	0.01255	0.00673	0.01185	0.00669	0.01437	0.00681	0.02137
0.00671	0.01402	0.00674	0.01455	0.00671	0.01565	0.00683	0.01953		0.00671	0.00142	0.00674	0.00262	0.00671	0.00117	0.00683	-0.00187		0.00671	0.0126	0.00674	0.01193	0.00671	0.01448	0.00683	0.0214
0.00673	0.01409	0.00676	0.01462	0.00672	0.01572	0.00685	0.01962		0.00673	0.00142	0.00676	0.0026	0.00672	0.00114	0.00685	-0.00181		0.00673	0.01267	0.00676	0.01201	0.00672	0.01459	0.00685	0.02143
0.00675	0.01415	0.00678	0.01468	0.00674	0.0158	0.00686	0.01971		0.00675	0.00141	0.00678	0.00259	0.00674	0.0011	0.00686	-0.00175		0.00675	0.01274	0.00678	0.01209	0.00674	0.01469	0.00686	0.02146
0.00676	0.01421	0.00679	0.01475	0.00676	0.01587	0.00688	0.0198		0.00676	0.0014	0.00679	0.00257	0.00676	0.00107	0.00688	-0.00168		0.00676	0.01281	0.00679	0.01218	0.00676	0.0148	0.00688	0.02148
0.00678	0.01428	0.00681	0.01481	0.00677	0.01594	0.0069	0.01989		0.00678	0.00138	0.00681	0.00255	0.00677	0.00103	0.0069	-0.00161		0.00678	0.01289	0.00681	0.01226	0.00677	0.01491	0.0069	0.0215
0.0068	0.01434	0.00683	0.01488	0.00679	0.01601	0.00691	0.01998		0.0068	0.00136	0.00683	0.00254	0.00679	0.001	0.00691	-0.00154		0.0068	0.01298	0.00683	0.01234	0.00679	0.01501	0.00691	0.02152
0.00681	0.0144	0.00684	0.01495	0.00681	0.01608	0.00693	0.02007		0.00681	0.00134	0.00684	0.00252	0.00681	0.000969026	0.00693	-0.00146		0.00681	0.01306	0.00684	0.01243	0.00681	0.01512	0.00693	0.02153
0.00683	0.01447	0.00686	0.01501	0.00682	0.01616	0.00695	0.02016		0.00683	0.00132	0.00686	0.0025	0.00682	0.000936797	0.00695	-0.00138		0.00683	0.01314	0.00686	0.01251	0.00682	0.01522	0.00695	0.02154
0.00685	0.01453	0.00688	0.01508	0.00684	0.01623	0.00696	0.02025		0.00685	0.0013	0.00688	0.00249	0.00684	0.000907217	0.00696	-0.0013		0.00685	0.01323	0.00688	0.01259	0.00684	0.01532	0.00696	0.02156
0.00686	0.0146	0.00689	0.01515	0.00686	0.0163	0.00698	0.02034		0.00686	0.00128	0.00689	0.00247	0.00686	0.000877712	0.00698	-0.00122		0.00686	0.01332	0.00689	0.01267	0.00686	0.01543	0.00698	0.02156
0.00688	0.01466	0.00691	0.01521	0.00687	0.01638	0.007	0.02043		0.00688	0.00125	0.00691	0.00246	0.00687	0.000849242	0.007	-0.00114		0.00688	0.01341	0.00691	0.01275	0.00687	0.01553	0.007	0.02157
0.0069	0.01472	0.00693	0.01528	0.00689	0.01645	0.00702	0.02052		0.0069	0.00122	0.00693	0.00245	0.00689	0.000824966	0.00702	-0.00107		0.0069	0.0135	0.00693	0.01284	0.00689	0.01563	0.00702	0.02159
0.00691	0.01479	0.00694	0.01535	0.00691	0.01653	0.00703	0.02062		0.00691	0.0012	0.00694	0.00243	0.00691	0.000801488	0.00703	-0.00101		0.00691	0.01359	0.00694	0.01292	0.00691	0.01572	0.00703	0.02162
0.00693	0.01485	0.00696	0.01542	0.00692	0.0166	0.00705	0.02071		0.00693	0.00117	0.00696	0.00242	0.00692	0.000778096	0.00705	-0.000948217		0.00693	0.01368	0.00696	0.013	0.00692	0.01582	0.00705	0.02165
0.00695	0.01492	0.00698	0.01549	0.00694	0.01667	0.00707	0.0208		0.00695	0.00115	0.00698	0.0024	0.00694	0.000757669	0.00707	-0.000893592		0.00695	0.01377	0.00698	0.01308	0.00694	0.01592	0.00707	0.02169
0.00696	0.01499	0.00699	0.01555	0.00696	0.01675	0.00708	0.02089		0.00696	0.00112	0.00699	0.00238	0.00696	0.000739875	0.00708	-0.000843206		0.00696	0.01386	0.00699	0.01317	0.00696	0.01601	0.00708	0.02173
0.00698	0.01505	0.00701	0.01562	0.00697	0.01682	0.0071	0.02098		0.00698	0.0011	0.00701	0.00237	0.00697	0.000723305	0.0071	-0.000796256		0.00698	0.01395	0.00701	0.01325	0.00697	0.0161	0.0071	0.02178
0.007	0.01512	0.00703	0.01569	0.00699	0.0169	0.00712	0.02107		0.007	0.00107	0.00703	0.00235	0.00699	0.000708494	0.00712	-0.000751892		0.007	0.01404	0.00703	0.01334	0.00699	0.01619	0.00712	0.02182
0.00701	0.01518	0.00704	0.01576	0.00701	0.01697	0.00713	0.02116		0.00701	0.00105	0.00704	0.00234	0.00701	0.000696204	0.00713	-0.000713093		0.00701	0.01413	0.00704	0.01342	0.00701	0.01628	0.00713	0.02187
0.00703	0.01525	0.00706	0.01583	0.00702	0.01705	0.00715	0.02125		0.00703	0.00103	0.00706	0.00232	0.00702	0.000685151	0.00715	-0.00068365		0.00703	0.01422	0.00706	0.0135	0.00702	0.01637	0.00715	0.02194
0.00705	0.01532	0.00708	0.0159	0.00704	0.01713	0.00717	0.02134		0.00705	0.00101	0.00708	0.00231	0.00704	0.00067653	0.00717	-0.000666704		0.00705	0.01431	0.00708	0.01359	0.00704	0.01645	0.00717	0.02201
0.00706	0.01538	0.00709	0.01597	0.00706	0.0172	0.00718	0.02144		0.00706	0.000985826	0.00709	0.0023	0.00706	0.000668827	0.00718	-0.000655883		0.00706	0.0144	0.00709	0.01367	0.00706	0.01653	0.00718	0.02209
0.00708	0.01545	0.00711	0.01604	0.00707	0.01728	0.0072	0.02153		0.00708	0.000966318	0.00711	0.00228	0.00707	0.000660692	0.0072	-0.000651652		0.00708	0.01448	0.00711	0.01376	0.00707	0.01662	0.0072	0.02218
0.0071	0.01552	0.00713	0.01611	0.00709	0.01735	0.00722	0.02162		0.0071	0.000947024	0.00713	0.00227	0.00709	0.000653844	0.00722	-0.000652605		0.0071	0.01457	0.00713	0.01384	0.00709	0.0167	0.00722	0.02227
0.00711	0.01559	0.00714	0.01618	0.00711	0.01743	0.00724	0.02171		0.00711	0.00092905	0.00714	0.00225	0.00711	0.000648748	0.00724	-0.000660352		0.00711	0.01466	0.00714	0.01393	0.00711	0.01678	0.00724	0.02237
0.00713	0.01565	0.00716	0.01625	0.00712	0.01751	0.00725	0.02181		0.00713	0.000909792	0.00716	0.00223	0.00712	0.00064548	0.00725	-0.000679117		0.00713	0.01474	0.00716	0.01402	0.00712	0.01686	0.00725	0.02248
0.00715	0.01572	0.00718	0.01632	0.00714	0.01759	0.00727	0.0219		0.00715	0.000891971	0.00718	0.00222	0.00714	0.000643455	0.00727	-0.000712243		0.00715	0.01483	0.00718	0.0141	0.00714	0.01694	0.00727	0.02261
0.00716	0.01579	0.00719	0.01639	0.00716	0.01766	0.00729	0.02199		0.00716	0.000875163	0.00719	0.00221	0.00716	0.00064189	0.00729	-0.000759739		0.00716	0.01491	0.00719	0.01418	0.00716	0.01702	0.00729	0.02275
0.00718	0.01586	0.00721	0.01646	0.00717	0.01774	0.0073	0.02208		0.00718	0.000859116	0.00721	0.0022	0.00717	0.00064242	0.0073	-0.000819202		0.00718	0.015	0.00721	0.01427	0.00717	0.0171	0.0073	0.0229
0.0072	0.01593	0.00723	0.01653	0.00719	0.01782	0.00732	0.02218		0.0072	0.000843413	0.00723	0.00219	0.00719	0.000644561	0.00732	-0.000892093		0.0072	0.01508	0.00723	0.01435	0.00719	0.01717	0.00732	0.02307
0.00721	0.01599	0.00724	0.01661	0.00721	0.01789	0.00734	0.02227		0.00721	0.00082792	0.00724	0.00218	0.00721	0.000646907	0.00734	-0.000975467		0.00721	0.01517	0.00724	0.01443	0.00721	0.01725	0.00734	0.02325
0.00723	0.01606	0.00726	0.01668	0.00722	0.01797	0.00735	0.02237		0.00723	0.000812984	0.00726	0.00217	0.00722	0.000650037	0.00735	-0.00106		0.00723	0.01525	0.00726	0.01451	0.00722	0.01732	0.00735	0.02343
0.00725	0.01613	0.00728	0.01675	0.00724	0.01805	0.00737	0.02246		0.00725	0.000798606	0.00728	0.00216	0.00724	0.000656012	0.00737	-0.00116		0.00725	0.01533	0.00728	0.01459	0.00724	0.01739	0.00737	0.02362
0.00726	0.0162	0.00729	0.01682	0.00725	0.01813	0.00739	0.02256		0.00726	0.000782869	0.00729	0.00215	0.00725	0.00066356	0.00739	-0.00125		0.00726	0.01542	0.00729	0.01468	0.00725	0.01746	0.00739	0.02381
0.00728	0.01627	0.00731	0.01689	0.00727	0.01821	0.0074	0.02265		0.00728	0.000768092	0.00731	0.00214	0.00727	0.000675381	0.0074	-0.00134		0.00728	0.0155	0.00731	0.01476	0.00727	0.01753	0.0074	0.02399
0.0073	0.01634	0.00733	0.01697	0.00729	0.01828	0.00742	0.02275		0.0073	0.00075376	0.00733	0.00213	0.00729	0.000686878	0.00742	-0.00143		0.0073	0.01559	0.00733	0.01484	0.00729	0.0176	0.00742	0.02418
0.00731	0.01641	0.00734	0.01704	0.0073	0.01836	0.00744	0.02285		0.00731	0.000739609	0.00734	0.00212	0.0073	0.000700844	0.00744	-0.00153		0.00731	0.01567	0.00734	0.01492	0.0073	0.01766	0.00744	0.02438
0.00733	0.01648	0.00736	0.01711	0.00732	0.01844	0.00746	0.02294		0.00733	0.000724108	0.00736	0.00212	0.00732	0.000715861	0.00746	-0.00163		0.00733	0.01576	0.00736	0.015	0.00732	0.01773	0.00746	0.02457
0.00735	0.01655	0.00738	0.01719	0.00734	0.01852	0.00747	0.02304		0.00735	0.000710318	0.00738	0.00211	0.00734	0.000731578	0.00747	-0.00172		0.00735	0.01584	0.00738	0.01508	0.00734	0.01779	0.00747	0.02476
0.00736	0.01662	0.00739	0.01726	0.00735	0.0186	0.00749	0.02314		0.00736	0.000695978	0.00739	0.0021	0.00735	0.00074821	0.00749	-0.00182		0.00736	0.01592	0.00739	0.01516	0.00735	0.01785	0.00749	0.02495
0.00738	0.01669	0.00741	0.01733	0.00737	0.01868	0.00751	0.02324		0.00738	0.000681814	0.00741	0.00209	0.00737	0.000768081	0.00751	-0.00191		0.00738	0.01601	0.00741	0.01525	0.00737	0.01791	0.00751	0.02515
0.0074	0.01676	0.00743	0.01741	0.00739	0.01876	0.00752	0.02333		0.0074	0.000669457	0.00743	0.00208	0.00739	0.000789042	0.00752	-0.00201		0.0074	0.01609	0.00743	0.01533	0.00739	0.01797	0.00752	0.02534
0.00741	0.01683	0.00745	0.01748	0.0074	0.01884	0.00754	0.02343		0.00741	0.00065882	0.00745	0.00207	0.0074	0.000808987	0.00754	-0.00211		0.00741	0.01617	0.00745	0.01541	0.0074	0.01803	0.00754	0.02554
0.00743	0.0169	0.00746	0.01755	0.00742	0.01892	0.00756	0.02353		0.00743	0.000649881	0.00746	0.00206	0.00742	0.000830742	0.00756	-0.00221		0.00743	0.01625	0.00746	0.01549	0.00742	0.01809	0.00756	0.02574
0.00745	0.01697	0.00748	0.01763	0.00744	0.019	0.00757	0.02363		0.00745	0.000639988	0.00748	0.00206	0.00744	0.000853072	0.00757	-0.0023		0.00745	0.01633	0.00748	0.01557	0.00744	0.01814	0.00757	0.02594
0.00746	0.01704	0.0075	0.0177	0.00745	0.01908	0.00759	0.02373		0.00746	0.00063106	0.0075	0.00205	0.00745	0.000875796	0.00759	-0.0024		0.00746	0.01641	0.0075	0.01565	0.00745	0.0182	0.00759	0.02613
0.00748	0.01712	0.00751	0.01778	0.00747	0.01916	0.00761	0.02383		0.00748	0.000624138	0.00751	0.00205	0.00747	0.00089796	0.00761	-0.00249		0.00748	0.01649	0.00751	0.01573	0.00747	0.01826	0.00761	0.02633
0.0075	0.01719	0.00753	0.01785	0.00749	0.01924	0.00763	0.02393		0.0075	0.000617298	0.00753	0.00204	0.00749	0.000922097	0.00763	-0.00259		0.0075	0.01657	0.00753	0.01581	0.00749	0.01831	0.00763	0.02652
0.00751	0.01726	0.00755	0.01793	0.0075	0.01932	0.00764	0.02403		0.00751	0.000613309	0.00755	0.00204	0.0075	0.00094637	0.00764	-0.00268		0.00751	0.01665	0.00755	0.01589	0.0075	0.01837	0.00764	0.02671
0.00753	0.01733	0.00756	0.018	0.00752	0.0194	0.00766	0.02413		0.00753	0.000610041	0.00756	0.00204	0.00752	0.000971455	0.00766	-0.00276		0.00753	0.01672	0.00756	0.01596	0.00752	0.01842	0.00766	0.0269
0.00755	0.0174	0.00758	0.01808	0.00754	0.01948	0.00768	0.02424		0.00755	0.000608883	0.00758	0.00204	0.00754	0.000995434	0.00768	-0.00284		0.00755	0.0168	0.00758	0.01604	0.00754	0.01848	0.00768	0.02708
0.00756	0.01748	0.0076	0.01816	0.00755	0.01956	0.00769	0.02434		0.00756	0.000608222	0.0076	0.00204	0.00755	0.00102	0.00769	-0.00292		0.00756	0.01687	0.0076	0.01611	0.00755	0.01854	0.00769	0.02726
0.00758	0.01755	0.00761	0.01823	0.00757	0.01964	0.00771	0.02444		0.00758	0.000608866	0.00761	0.00205	0.00757	0.00105	0.00771	-0.003		0.00758	0.01694	0.00761	0.01618	0.00757	0.01859	0.00771	0.02744
0.0076	0.01762	0.00763	0.01831	0.00759	0.01972	0.00773	0.02454		0.0076	0.000609208	0.00763	0.00206	0.00759	0.00108	0.00773	-0.00307		0.0076	0.01701	0.00763	0.01625	0.00759	0.01864	0.00773	0.02761
0.00761	0.01769	0.00765	0.01838	0.0076	0.0198	0.00774	0.02465		0.00761	0.000611181	0.00765	0.00207	0.0076	0.00111	0.00774	-0.00314		0.00761	0.01708	0.00765	0.01632	0.0076	0.01869	0.00774	0.02778
0.00763	0.01777	0.00766	0.01846	0.00762	0.01988	0.00776	0.02475		0.00763	0.000615177	0.00766	0.00208	0.00762	0.00114	0.00776	-0.0032		0.00763	0.01715	0.00766	0.01638	0.00762	0.01874	0.00776	0.02795
0.00765	0.01784	0.00768	0.01854	0.00764	0.01996	0.00778	0.02485		0.00765	0.000620446	0.00768	0.00209	0.00764	0.00117	0.00778	-0.00326		0.00765	0.01722	0.00768	0.01645	0.00764	0.01879	0.00778	0.02812
0.00766	0.01791	0.0077	0.01861	0.00765	0.02004	0.00779	0.02496		0.00766	0.000626801	0.0077	0.00211	0.00765	0.0012	0.00779	-0.00332		0.00766	0.01729	0.0077	0.01651	0.00765	0.01884	0.00779	0.02828
0.00768	0.01799	0.00771	0.01869	0.00767	0.02012	0.00781	0.02506		0.00768	0.000632932	0.00771	0.00212	0.00767	0.00124	0.00781	-0.00337		0.00768	0.01735	0.00771	0.01657	0.00767	0.01889	0.00781	0.02843
0.0077	0.01806	0.00773	0.01877	0.00769	0.0202	0.00783	0.02517		0.0077	0.000640278	0.00773	0.00214	0.00769	0.00127	0.00783	-0.00342		0.0077	0.01742	0.00773	0.01663	0.00769	0.01894	0.00783	0.02859
0.00771	0.01813	0.00775	0.01884	0.0077	0.02029	0.00785	0.02527		0.00771	0.000649457	0.00775	0.00216	0.0077	0.0013	0.00785	-0.00347		0.00771	0.01748	0.00775	0.01668	0.0077	0.01899	0.00785	0.02874
0.00773	0.01821	0.00776	0.01892	0.00772	0.02037	0.00786	0.02537		0.00773	0.000660525	0.00776	0.00218	0.00772	0.00132	0.00786	-0.00351		0.00773	0.01755	0.00776	0.01674	0.00772	0.01904	0.00786	0.02889
0.00775	0.01828	0.00778	0.019	0.00774	0.02045	0.00788	0.02548		0.00775	0.000673544	0.00778	0.00221	0.00774	0.00135	0.00788	-0.00356		0.00775	0.01761	0.00778	0.01679	0.00774	0.0191	0.00788	0.02904
0.00776	0.01836	0.0078	0.01907	0.00775	0.02053	0.0079	0.02559		0.00776	0.00068779	0.0078	0.00223	0.00775	0.00138	0.0079	-0.0036		0.00776	0.01767	0.0078	0.01684	0.00775	0.01915	0.0079	0.02918
0.00778	0.01843	0.00781	0.01915	0.00777	0.02061	0.00791	0.02569		0.00778	0.000702264	0.00781	0.00226	0.00777	0.00141	0.00791	-0.00364		0.00778	0.01773	0.00781	0.01689	0.00777	0.0192	0.00791	0.02933
0.0078	0.0185	0.00783	0.01923	0.00779	0.02069	0.00793	0.0258		0.0078	0.000720052	0.00783	0.0023	0.00779	0.00143	0.00793	-0.00367		0.0078	0.01778	0.00783	0.01693	0.00779	0.01926	0.00793	0.02947
0.00781	0.01858	0.00785	0.01931	0.0078	0.02078	0.00795	0.0259		0.00781	0.000739376	0.00785	0.00233	0.0078	0.00146	0.00795	-0.0037		0.00781	0.01784	0.00785	0.01697	0.0078	0.01932	0.00795	0.0296
0.00783	0.01865	0.00786	0.01938	0.00782	0.02086	0.00796	0.02601		0.00783	0.000757894	0.00786	0.00237	0.00782	0.00149	0.00796	-0.00372		0.00783	0.01789	0.00786	0.01701	0.00782	0.01937	0.00796	0.02973
0.00785	0.01873	0.00788	0.01946	0.00784	0.02094	0.00798	0.02612		0.00785	0.000778098	0.00788	0.00241	0.00784	0.00151	0.00798	-0.00374		0.00785	0.01795	0.00788	0.01705	0.00784	0.01943	0.00798	0.02985
0.00786	0.0188	0.0079	0.01954	0.00785	0.02102	0.008	0.02622		0.00786	0.000800003	0.0079	0.00245	0.00785	0.00153	0.008	-0.00375		0.00786	0.018	0.0079	0.01709	0.00785	0.01949	0.008	0.02997
0.00788	0.01888	0.00791	0.01962	0.00787	0.02111	0.00801	0.02633		0.00788	0.00082113	0.00791	0.00249	0.00787	0.00156	0.00801	-0.00375		0.00788	0.01806	0.00791	0.01712	0.00787	0.01955	0.00801	0.03008
0.0079	0.01895	0.00793	0.0197	0.00789	0.02119	0.00803	0.02644		0.0079	0.00084307	0.00793	0.00254	0.00789	0.00158	0.00803	-0.00375		0.0079	0.01811	0.00793	0.01716	0.00789	0.01961	0.00803	0.03019
0.00791	0.01903	0.00795	0.01977	0.0079	0.02127	0.00805	0.02655		0.00791	0.000866162	0.00795	0.00258	0.0079	0.0016	0.00805	-0.00375		0.00791	0.01816	0.00795	0.01719	0.0079	0.01967	0.00805	0.03029
0.00793	0.0191	0.00796	0.01985	0.00792	0.02135	0.00807	0.02665		0.00793	0.000888368	0.00796	0.00263	0.00792	0.00162	0.00807	-0.00374		0.00793	0.01821	0.00796	0.01723	0.00792	0.01973	0.00807	0.03039
0.00795	0.01918	0.00798	0.01993	0.00794	0.02144	0.00808	0.02676		0.00795	0.000911196	0.00798	0.00267	0.00794	0.00164	0.00808	-0.00373		0.00795	0.01827	0.00798	0.01726	0.00794	0.0198	0.00808	0.03049
0.00796	0.01925	0.008	0.02001	0.00795	0.02152	0.0081	0.02687		0.00796	0.000934291	0.008	0.00271	0.00795	0.00166	0.0081	-0.00371		0.00796	0.01832	0.008	0.0173	0.00795	0.01986	0.0081	0.03058
0.00798	0.01933	0.00801	0.02009	0.00797	0.0216	0.00812	0.02698		0.00798	0.00095526	0.00801	0.00275	0.00797	0.00168	0.00812	-0.00368		0.00798	0.01837	0.00801	0.01733	0.00797	0.01992	0.00812	0.03066
0.008	0.0194	0.00803	0.02017	0.00799	0.02169	0.00813	0.02708		0.008	0.000975323	0.00803	0.0028	0.00799	0.0017	0.00813	-0.00365		0.008	0.01843	0.00803	0.01737	0.00799	0.01999	0.00813	0.03074
0.00801	0.01948	0.00805	0.02024	0.008	0.02177	0.00815	0.02719		0.00801	0.000993746	0.00805	0.00284	0.008	0.00172	0.00815	-0.00361		0.00801	0.01848	0.00805	0.01741	0.008	0.02005	0.00815	0.03081
0.00803	0.01955	0.00806	0.02032	0.00802	0.02186	0.00817	0.0273		0.00803	0.00101	0.00806	0.00288	0.00802	0.00174	0.00817	-0.00358		0.00803	0.01854	0.00806	0.01744	0.00802	0.02012	0.00817	0.03088
0.00805	0.01963	0.00808	0.0204	0.00804	0.02194	0.00818	0.02741		0.00805	0.00103	0.00808	0.00292	0.00804	0.00176	0.00818	-0.00353		0.00805	0.0186	0.00808	0.01748	0.00804	0.02018	0.00818	0.03094
0.00806	0.01971	0.0081	0.02048	0.00805	0.02202	0.0082	0.02752		0.00806	0.00104	0.0081	0.00296	0.00805	0.00177	0.0082	-0.00348		0.00806	0.01866	0.0081	0.01752	0.00805	0.02026	0.0082	0.031
0.00808	0.01978	0.00811	0.02056	0.00807	0.02211	0.00822	0.02763		0.00808	0.00106	0.00811	0.003	0.00807	0.00176	0.00822	-0.00342		0.00808	0.01872	0.00811	0.01756	0.00807	0.02035	0.00822	0.03105
0.0081	0.01986	0.00813	0.02064	0.00809	0.02219	0.00823	0.02774		0.0081	0.00108	0.00813	0.00304	0.00809	0.00175	0.00823	-0.00336		0.0081	0.01878	0.00813	0.0176	0.00809	0.02045	0.00823	0.0311
0.00811	0.01993	0.00815	0.02072	0.0081	0.02228	0.00825	0.02785		0.00811	0.00109	0.00815	0.00307	0.0081	0.00172	0.00825	-0.00329		0.00811	0.01884	0.00815	0.01765	0.0081	0.02055	0.00825	0.03114
0.00813	0.02001	0.00816	0.0208	0.00812	0.02236	0.00827	0.02795		0.00813	0.00111	0.00816	0.00311	0.00812	0.0017	0.00827	-0.00322		0.00813	0.01891	0.00816	0.01769	0.00812	0.02066	0.00827	0.03118
0.00815	0.02009	0.00818	0.02088	0.00814	0.02245	0.00829	0.02806		0.00815	0.00112	0.00818	0.00314	0.00814	0.00167	0.00829	-0.00314		0.00815	0.01897	0.00818	0.01774	0.00814	0.02077	0.00829	0.03121
0.00816	0.02016	0.0082	0.02096	0.00815	0.02253	0.0083	0.02817		0.00816	0.00114	0.0082	0.00317	0.00815	0.00165	0.0083	-0.00306		0.00816	0.01903	0.0082	0.01778	0.00815	0.02089	0.0083	0.03124
0.00818	0.02024	0.00822	0.02104	0.00817	0.02262	0.00832	0.02828		0.00818	0.00115	0.00822	0.0032	0.00817	0.00162	0.00832	-0.00298		0.00818	0.01909	0.00822	0.01783	0.00817	0.021	0.00832	0.03127
0.0082	0.02032	0.00823	0.02111	0.00819	0.0227	0.00834	0.02839		0.0082	0.00117	0.00823	0.00323	0.00819	0.00159	0.00834	-0.00291		0.0082	0.01915	0.00823	0.01788	0.00819	0.02111	0.00834	0.0313
0.00821	0.0204	0.00825	0.02119	0.0082	0.02279	0.00835	0.0285		0.00821	0.00118	0.00825	0.00326	0.0082	0.00156	0.00835	-0.00284		0.00821	0.01921	0.00825	0.01793	0.0082	0.02123	0.00835	0.03134
0.00823	0.02047	0.00827	0.02127	0.00822	0.02288	0.00837	0.02861		0.00823	0.0012	0.00827	0.00329	0.00822	0.00153	0.00837	-0.00276		0.00823	0.01928	0.00827	0.01799	0.00822	0.02135	0.00837	0.03137
0.00825	0.02055	0.00828	0.02135	0.00824	0.02296	0.00839	0.02872		0.00825	0.00121	0.00828	0.00331	0.00824	0.0015	0.00839	-0.00269		0.00825	0.01934	0.00828	0.01805	0.00824	0.02146	0.00839	0.03141
0.00826	0.02063	0.0083	0.02143	0.00825	0.02305	0.0084	0.02883		0.00826	0.00123	0.0083	0.00332	0.00825	0.00147	0.0084	-0.00262		0.00826	0.0194	0.0083	0.01811	0.00825	0.02158	0.0084	0.03145
0.00828	0.02071	0.00832	0.02152	0.00827	0.02314	0.00842	0.02894		0.00828	0.00125	0.00832	0.00334	0.00827	0.00144	0.00842	-0.00256		0.00828	0.01946	0.00832	0.01818	0.00827	0.02169	0.00842	0.03149
0.0083	0.02078	0.00833	0.0216	0.00829	0.02322	0.00844	0.02905		0.0083	0.00126	0.00833	0.00335	0.00829	0.00141	0.00844	-0.00249		0.0083	0.01952	0.00833	0.01825	0.00829	0.02181	0.00844	0.03154
0.00831	0.02086	0.00835	0.02168	0.0083	0.02331	0.00846	0.02916		0.00831	0.00127	0.00835	0.00336	0.0083	0.00138	0.00846	-0.00243		0.00831	0.01959	0.00835	0.01832	0.0083	0.02193	0.00846	0.03159
0.00833	0.02094	0.00837	0.02176	0.00832	0.0234	0.00847	0.02927		0.00833	0.00129	0.00837	0.00336	0.00832	0.00135	0.00847	-0.00237		0.00833	0.01965	0.00837	0.0184	0.00832	0.02205	0.00847	0.03164
0.00835	0.02102	0.00838	0.02184	0.00834	0.02349	0.00849	0.02938		0.00835	0.00129	0.00838	0.00336	0.00834	0.00132	0.00849	-0.00231		0.00835	0.01972	0.00838	0.01847	0.00834	0.02217	0.00849	0.03169
0.00836	0.0211	0.0084	0.02192	0.00835	0.02358	0.00851	0.02949		0.00836	0.0013	0.0084	0.00337	0.00835	0.00129	0.00851	-0.00226		0.00836	0.01979	0.0084	0.01855	0.00835	0.02229	0.00851	0.03174
0.00838	0.02117	0.00842	0.022	0.00837	0.02366	0.00852	0.0296		0.00838	0.0013	0.00842	0.00336	0.00837	0.00126	0.00852	-0.0022		0.00838	0.01987	0.00842	0.01864	0.00837	0.02241	0.00852	0.0318
0.0084	0.02125	0.00843	0.02208	0.00839	0.02375	0.00854	0.02971		0.0084	0.00131	0.00843	0.00336	0.00839	0.00122	0.00854	-0.00215		0.0084	0.01995	0.00843	0.01872	0.00839	0.02253	0.00854	0.03186
0.00841	0.02133	0.00845	0.02216	0.0084	0.02384	0.00856	0.02982		0.00841	0.0013	0.00845	0.00335	0.0084	0.00119	0.00856	-0.0021		0.00841	0.02003	0.00845	0.01881	0.0084	0.02265	0.00856	0.03192
0.00843	0.02141	0.00847	0.02225	0.00842	0.02393	0.00857	0.02993		0.00843	0.0013	0.00847	0.00334	0.00842	0.00117	0.00857	-0.00206		0.00843	0.02011	0.00847	0.0189	0.00842	0.02277	0.00857	0.03199
0.00845	0.02149	0.00848	0.02233	0.00844	0.02402	0.00859	0.03004		0.00845	0.00129	0.00848	0.00333	0.00844	0.00114	0.00859	-0.00203		0.00845	0.0202	0.00848	0.01899	0.00844	0.02288	0.00859	0.03207
0.00846	0.02157	0.0085	0.02241	0.00845	0.02411	0.00861	0.03015		0.00846	0.00129	0.0085	0.00332	0.00845	0.00111	0.00861	-0.002		0.00846	0.02028	0.0085	0.01909	0.00845	0.023	0.00861	0.03215
0.00848	0.02165	0.00852	0.02249	0.00847	0.0242	0.00862	0.03026		0.00848	0.00128	0.00852	0.00331	0.00847	0.00109	0.00862	-0.00197		0.00848	0.02037	0.00852	0.01918	0.00847	0.02311	0.00862	0.03223
0.0085	0.02173	0.00853	0.02258	0.00849	0.02429	0.00864	0.03037		0.0085	0.00128	0.00853	0.00329	0.00849	0.00107	0.00864	-0.00195		0.0085	0.02045	0.00853	0.01928	0.00849	0.02322	0.00864	0.03232
0.00851	0.02181	0.00855	0.02266	0.0085	0.02438	0.00866	0.03048		0.00851	0.00127	0.00855	0.00328	0.0085	0.00104	0.00866	-0.00194		0.00851	0.02054	0.00855	0.01938	0.0085	0.02334	0.00866	0.03242
0.00853	0.02189	0.00857	0.02274	0.00852	0.02447	0.00868	0.03059		0.00853	0.00126	0.00857	0.00326	0.00852	0.00102	0.00868	-0.00193		0.00853	0.02062	0.00857	0.01948	0.00852	0.02345	0.00868	0.03252
0.00855	0.02197	0.00858	0.02283	0.00854	0.02456	0.00869	0.0307		0.00855	0.00125	0.00858	0.00325	0.00854	0.001	0.00869	-0.00193		0.00855	0.02071	0.00858	0.01958	0.00854	0.02356	0.00869	0.03263
0.00856	0.02205	0.0086	0.02291	0.00855	0.02465	0.00871	0.03081		0.00856	0.00125	0.0086	0.00323	0.00855	0.00097972	0.00871	-0.00194		0.00856	0.0208	0.0086	0.01967	0.00855	0.02367	0.00871	0.03275
0.00858	0.02213	0.00862	0.02299	0.00857	0.02474	0.00873	0.03093		0.00858	0.00124	0.00862	0.00322	0.00857	0.000961225	0.00873	-0.00196		0.00858	0.02089	0.00862	0.01977	0.00857	0.02378	0.00873	0.03289
0.0086	0.02221	0.00863	0.02308	0.00859	0.02483	0.00874	0.03104		0.0086	0.00123	0.00863	0.0032	0.00859	0.000943161	0.00874	-0.002		0.0086	0.02098	0.00863	0.01987	0.00859	0.02389	0.00874	0.03304
0.00861	0.02229	0.00865	0.02316	0.0086	0.02493	0.00876	0.03115		0.00861	0.00122	0.00865	0.00319	0.0086	0.000929069	0.00876	-0.00205		0.00861	0.02107	0.00865	0.01998	0.0086	0.024	0.00876	0.0332
0.00863	0.02237	0.00867	0.02325	0.00862	0.02502	0.00878	0.03126		0.00863	0.00121	0.00867	0.00317	0.00862	0.000914895	0.00878	-0.00209		0.00863	0.02117	0.00867	0.02008	0.00862	0.0241	0.00878	0.03336
0.00865	0.02245	0.00868	0.02333	0.00864	0.02511	0.00879	0.03138		0.00865	0.00119	0.00868	0.00315	0.00864	0.00090165	0.00879	-0.00215		0.00865	0.02126	0.00868	0.02018	0.00864	0.02421	0.00879	0.03353
0.00866	0.02253	0.0087	0.02342	0.00865	0.0252	0.00881	0.03149		0.00866	0.00118	0.0087	0.00312	0.00865	0.000888925	0.00881	-0.00221		0.00866	0.02135	0.0087	0.02029	0.00865	0.02431	0.00881	0.0337
0.00868	0.02262	0.00872	0.0235	0.00867	0.02529	0.00883	0.0316		0.00868	0.00117	0.00872	0.0031	0.00867	0.000877601	0.00883	-0.00228		0.00868	0.02144	0.00872	0.0204	0.00867	0.02442	0.00883	0.03389
0.0087	0.0227	0.00873	0.02359	0.00869	0.02539	0.00884	0.03172		0.0087	0.00116	0.00873	0.00307	0.00869	0.000866684	0.00884	-0.00236		0.0087	0.02153	0.00873	0.02052	0.00869	0.02452	0.00884	0.03407
0.00871	0.02278	0.00875	0.02367	0.0087	0.02548	0.00886	0.03183		0.00871	0.00115	0.00875	0.00304	0.0087	0.000854624	0.00886	-0.00243		0.00871	0.02162	0.00875	0.02063	0.0087	0.02463	0.00886	0.03427
0.00873	0.02286	0.00877	0.02376	0.00872	0.02557	0.00888	0.03195		0.00873	0.00115	0.00877	0.00302	0.00872	0.000842096	0.00888	-0.00251		0.00873	0.02171	0.00877	0.02074	0.00872	0.02473	0.00888	0.03446
0.00875	0.02294	0.00878	0.02384	0.00874	0.02567	0.0089	0.03206		0.00875	0.00114	0.00878	0.00299	0.00874	0.000830708	0.0089	-0.0026		0.00875	0.0218	0.00878	0.02085	0.00874	0.02484	0.0089	0.03466
0.00876	0.02303	0.0088	0.02393	0.00875	0.02576	0.00891	0.03218		0.00876	0.00113	0.0088	0.00297	0.00875	0.000818661	0.00891	-0.00268		0.00876	0.02189	0.0088	0.02096	0.00875	0.02494	0.00891	0.03486
0.00878	0.02311	0.00882	0.02402	0.00877	0.02585	0.00893	0.03229		0.00878	0.00113	0.00882	0.00295	0.00877	0.000807181	0.00893	-0.00277		0.00878	0.02198	0.00882	0.02107	0.00877	0.02505	0.00893	0.03506
0.0088	0.02319	0.00883	0.0241	0.00879	0.02595	0.00895	0.03241		0.0088	0.00112	0.00883	0.00293	0.00879	0.000794855	0.00895	-0.00286		0.0088	0.02207	0.00883	0.02118	0.00879	0.02515	0.00895	0.03527
0.00881	0.02327	0.00885	0.02419	0.0088	0.02604	0.00896	0.03253		0.00881	0.00112	0.00885	0.00291	0.0088	0.000781621	0.00896	-0.00295		0.00881	0.02216	0.00885	0.02128	0.0088	0.02526	0.00896	0.03548
0.00883	0.02336	0.00887	0.02428	0.00882	0.02613	0.00898	0.03264		0.00883	0.00111	0.00887	0.00289	0.00882	0.000770676	0.00898	-0.00305		0.00883	0.02225	0.00887	0.02138	0.00882	0.02536	0.00898	0.03569
0.00885	0.02344	0.00888	0.02436	0.00884	0.02623	0.009	0.03276		0.00885	0.0011	0.00888	0.00288	0.00884	0.000759122	0.009	-0.00314		0.00885	0.02234	0.00888	0.02149	0.00884	0.02547	0.009	0.0359
0.00886	0.02352	0.0089	0.02445	0.00885	0.02632	0.00901	0.03288		0.00886	0.00109	0.0089	0.00287	0.00885	0.000750631	0.00901	-0.00324		0.00886	0.02243	0.0089	0.02159	0.00885	0.02557	0.00901	0.03611
0.00888	0.02361	0.00892	0.02454	0.00887	0.02642	0.00903	0.03299		0.00888	0.00107	0.00892	0.00285	0.00887	0.000744102	0.00903	-0.00333		0.00888	0.02253	0.00892	0.02169	0.00887	0.02567	0.00903	0.03633
0.0089	0.02369	0.00893	0.02463	0.00889	0.02651	0.00905	0.03311		0.0089	0.00106	0.00893	0.00285	0.00889	0.000743099	0.00905	-0.00343		0.0089	0.02264	0.00893	0.02178	0.00889	0.02577	0.00905	0.03655
0.00891	0.02377	0.00895	0.02472	0.0089	0.02661	0.00907	0.03323		0.00891	0.00104	0.00895	0.00284	0.0089	0.00074308	0.00907	-0.00353		0.00891	0.02274	0.00895	0.02188	0.0089	0.02586	0.00907	0.03676
0.00893	0.02386	0.00897	0.0248	0.00892	0.0267	0.00908	0.03335		0.00893	0.00102	0.00897	0.00283	0.00892	0.000744926	0.00908	-0.00363		0.00893	0.02284	0.00897	0.02197	0.00892	0.02596	0.00908	0.03698
0.00895	0.02394	0.00898	0.02489	0.00894	0.0268	0.0091	0.03347		0.00895	0.000997701	0.00898	0.00283	0.00894	0.00074806	0.0091	-0.00373		0.00895	0.02295	0.00898	0.02207	0.00894	0.02605	0.0091	0.03719
0.00896	0.02403	0.009	0.02498	0.00895	0.02689	0.00912	0.03359		0.00896	0.000980674	0.009	0.00282	0.00895	0.000750032	0.00912	-0.00382		0.00896	0.02305	0.009	0.02216	0.00895	0.02614	0.00912	0.03741
0.00898	0.02411	0.00902	0.02507	0.00897	0.02699	0.00913	0.03371		0.00898	0.000964764	0.00902	0.00281	0.00897	0.000754463	0.00913	-0.00391		0.00898	0.02315	0.00902	0.02226	0.00897	0.02624	0.00913	0.03762
0.009	0.0242	0.00904	0.02516	0.00899	0.02709	0.00915	0.03383		0.009	0.000948631	0.00904	0.00281	0.00899	0.000760081	0.00915	-0.00401		0.009	0.02325	0.00904	0.02235	0.00899	0.02633	0.00915	0.03783
0.00901	0.02428	0.00905	0.02525	0.009	0.02718	0.00917	0.03395		0.00901	0.000932387	0.00905	0.0028	0.009	0.000767267	0.00917	-0.0041		0.00901	0.02335	0.00905	0.02245	0.009	0.02641	0.00917	0.03804
0.00903	0.02437	0.00907	0.02534	0.00902	0.02728	0.00918	0.03407		0.00903	0.000915645	0.00907	0.00279	0.00902	0.000776594	0.00918	-0.00418		0.00903	0.02345	0.00907	0.02254	0.00902	0.0265	0.00918	0.03825
0.00905	0.02445	0.00909	0.02543	0.00904	0.02737	0.0092	0.03419		0.00905	0.000896515	0.00909	0.00279	0.00904	0.000788832	0.0092	-0.00426		0.00905	0.02356	0.00909	0.02264	0.00904	0.02659	0.0092	0.03845
0.00906	0.02454	0.0091	0.02552	0.00905	0.02747	0.00922	0.03431		0.00906	0.000877717	0.0091	0.00279	0.00905	0.00080411	0.00922	-0.00434		0.00906	0.02366	0.0091	0.02273	0.00905	0.02667	0.00922	0.03865
0.00908	0.02462	0.00912	0.02561	0.00907	0.02757	0.00923	0.03443		0.00908	0.000859646	0.00912	0.00279	0.00907	0.00082152	0.00923	-0.00442		0.00908	0.02376	0.00912	0.02282	0.00907	0.02675	0.00923	0.03885
0.0091	0.02471	0.00914	0.0257	0.00909	0.02766	0.00925	0.03456		0.0091	0.000840283	0.00914	0.00279	0.00909	0.000839956	0.00925	-0.00449		0.0091	0.02387	0.00914	0.02291	0.00909	0.02682	0.00925	0.03905
0.00911	0.0248	0.00915	0.02579	0.0091	0.02776	0.00927	0.03468		0.00911	0.000821493	0.00915	0.00279	0.0091	0.000861298	0.00927	-0.00456		0.00911	0.02397	0.00915	0.023	0.0091	0.0269	0.00927	0.03924
0.00913	0.02488	0.00917	0.02588	0.00912	0.02786	0.00929	0.0348		0.00913	0.00080084	0.00917	0.00279	0.00912	0.000883876	0.00929	-0.00463		0.00913	0.02408	0.00917	0.02309	0.00912	0.02697	0.00929	0.03943
0.00915	0.02497	0.00919	0.02597	0.00914	0.02795	0.0093	0.03492		0.00915	0.000782342	0.00919	0.00279	0.00914	0.000907772	0.0093	-0.0047		0.00915	0.02419	0.00919	0.02318	0.00914	0.02705	0.0093	0.03963
0.00916	0.02506	0.0092	0.02606	0.00915	0.02805	0.00932	0.03505		0.00916	0.000768108	0.0092	0.0028	0.00915	0.000932897	0.00932	-0.00477		0.00916	0.02429	0.0092	0.02326	0.00915	0.02712	0.00932	0.03981
0.00918	0.02514	0.00922	0.02615	0.00917	0.02815	0.00934	0.03517		0.00918	0.000754289	0.00922	0.00281	0.00917	0.000957167	0.00934	-0.00483		0.00918	0.02439	0.00922	0.02334	0.00917	0.02719	0.00934	0.04
0.0092	0.02523	0.00924	0.02624	0.00919	0.02825	0.00935	0.03529		0.0092	0.000741188	0.00924	0.00281	0.00919	0.000982885	0.00935	-0.00488		0.0092	0.02449	0.00924	0.02343	0.00919	0.02726	0.00935	0.04018
0.00921	0.02532	0.00925	0.02633	0.0092	0.02834	0.00937	0.03542		0.00921	0.000731698	0.00925	0.00282	0.0092	0.00101	0.00937	-0.00494		0.00921	0.02459	0.00925	0.02351	0.0092	0.02733	0.00937	0.04036
0.00923	0.0254	0.00927	0.02643	0.00922	0.02844	0.00939	0.03554		0.00923	0.000724832	0.00927	0.00284	0.00922	0.00104	0.00939	-0.00499		0.00923	0.02468	0.00927	0.02359	0.00922	0.0274	0.00939	0.04053
0.00925	0.02549	0.00929	0.02652	0.00924	0.02854	0.0094	0.03567		0.00925	0.000718746	0.00929	0.00285	0.00924	0.00107	0.0094	-0.00503		0.00925	0.02477	0.00929	0.02367	0.00924	0.02747	0.0094	0.0407
0.00926	0.02558	0.0093	0.02661	0.00925	0.02864	0.00942	0.03579		0.00926	0.000713984	0.0093	0.00287	0.00925	0.0011	0.00942	-0.00507		0.00926	0.02487	0.0093	0.02374	0.00925	0.02754	0.00942	0.04086
0.00928	0.02567	0.00932	0.0267	0.00927	0.02874	0.00944	0.03592		0.00928	0.000711196	0.00932	0.00289	0.00927	0.00113	0.00944	-0.00511		0.00928	0.02496	0.00932	0.02381	0.00927	0.0276	0.00944	0.04102
0.0093	0.02576	0.00934	0.02679	0.00929	0.02883	0.00945	0.03604		0.0093	0.000709221	0.00934	0.00291	0.00929	0.00116	0.00945	-0.00513		0.0093	0.02505	0.00934	0.02388	0.00929	0.02767	0.00945	0.04118
0.00931	0.02584	0.00935	0.02688	0.0093	0.02893	0.00947	0.03617		0.00931	0.000710336	0.00935	0.00293	0.0093	0.0012	0.00947	-0.00515		0.00931	0.02513	0.00935	0.02395	0.0093	0.02773	0.00947	0.04132
0.00933	0.02593	0.00937	0.02698	0.00932	0.02903	0.00949	0.03629		0.00933	0.000713864	0.00937	0.00295	0.00932	0.00123	0.00949	-0.00516		0.00933	0.02522	0.00937	0.02402	0.00932	0.0278	0.00949	0.04146
0.00935	0.02602	0.00939	0.02707	0.00934	0.02913	0.00951	0.03642		0.00935	0.000715958	0.00939	0.00298	0.00934	0.00127	0.00951	-0.00517		0.00935	0.02531	0.00939	0.02409	0.00934	0.02786	0.00951	0.04159
0.00936	0.02611	0.0094	0.02716	0.00935	0.02923	0.00952	0.03655		0.00936	0.000719632	0.0094	0.00301	0.00935	0.0013	0.00952	-0.00517		0.00936	0.02539	0.0094	0.02416	0.00935	0.02793	0.00952	0.04171
0.00938	0.0262	0.00942	0.02725	0.00937	0.02933	0.00954	0.03667		0.00938	0.000723957	0.00942	0.00304	0.00937	0.00133	0.00954	-0.00516		0.00938	0.02547	0.00942	0.02422	0.00937	0.02799	0.00954	0.04183
0.0094	0.02629	0.00944	0.02735	0.00939	0.02943	0.00956	0.0368		0.0094	0.000728008	0.00944	0.00307	0.00939	0.00137	0.00956	-0.00515		0.0094	0.02556	0.00944	0.02428	0.00939	0.02806	0.00956	0.04195
0.00941	0.02638	0.00945	0.02744	0.0094	0.02953	0.00957	0.03692		0.00941	0.00073161	0.00945	0.0031	0.0094	0.0014	0.00957	-0.00513		0.00941	0.02565	0.00945	0.02434	0.0094	0.02813	0.00957	0.04206
0.00943	0.02647	0.00947	0.02753	0.00942	0.02962	0.00959	0.03705		0.00943	0.000736195	0.00947	0.00313	0.00942	0.00143	0.00959	-0.00511		0.00943	0.02573	0.00947	0.0244	0.00942	0.02819	0.00959	0.04216
0.00945	0.02656	0.00949	0.02763	0.00943	0.02972	0.00961	0.03718		0.00945	0.000741247	0.00949	0.00316	0.00943	0.00147	0.00961	-0.00508		0.00945	0.02581	0.00949	0.02447	0.00943	0.02826	0.00961	0.04226
0.00946	0.02665	0.0095	0.02772	0.00945	0.02982	0.00962	0.0373		0.00946	0.000747684	0.0095	0.0032	0.00945	0.0015	0.00962	-0.00505		0.00946	0.0259	0.0095	0.02452	0.00945	0.02832	0.00962	0.04236
0.00948	0.02673	0.00952	0.02781	0.00947	0.02992	0.00964	0.03743		0.00948	0.000755369	0.00952	0.00323	0.00947	0.00153	0.00964	-0.00501		0.00948	0.02598	0.00952	0.02458	0.00947	0.02839	0.00964	0.04245
0.0095	0.02682	0.00954	0.02791	0.00948	0.03002	0.00966	0.03756		0.0095	0.000763387	0.00954	0.00327	0.00948	0.00156	0.00966	-0.00497		0.0095	0.02606	0.00954	0.02464	0.00948	0.02846	0.00966	0.04253
0.00951	0.02691	0.00955	0.028	0.0095	0.03012	0.00967	0.03769		0.00951	0.000774878	0.00955	0.0033	0.0095	0.00159	0.00967	-0.00493		0.00951	0.02614	0.00955	0.0247	0.0095	0.02853	0.00967	0.04261
0.00953	0.027	0.00957	0.02809	0.00952	0.03022	0.00969	0.03781		0.00953	0.000786864	0.00957	0.00333	0.00952	0.00162	0.00969	-0.00487		0.00953	0.02622	0.00957	0.02476	0.00952	0.0286	0.00969	0.04269
0.00955	0.02709	0.00959	0.02819	0.00953	0.03032	0.00971	0.03794		0.00955	0.000800416	0.00959	0.00337	0.00953	0.00165	0.00971	-0.00482		0.00955	0.02629	0.00959	0.02482	0.00953	0.02868	0.00971	0.04276
0.00956	0.02719	0.0096	0.02828	0.00955	0.03042	0.00973	0.03807		0.00956	0.000815191	0.0096	0.0034	0.00955	0.00167	0.00973	-0.00476		0.00956	0.02637	0.0096	0.02488	0.00955	0.02875	0.00973	0.04283
0.00958	0.02728	0.00962	0.02838	0.00957	0.03052	0.00974	0.0382		0.00958	0.000830368	0.00962	0.00343	0.00957	0.0017	0.00974	-0.0047		0.00958	0.02645	0.00962	0.02494	0.00957	0.02883	0.00974	0.0429
0.0096	0.02737	0.00964	0.02847	0.00958	0.03062	0.00976	0.03832		0.0096	0.000846972	0.00964	0.00347	0.00958	0.00172	0.00976	-0.00463		0.0096	0.02652	0.00964	0.025	0.00958	0.0289	0.00976	0.04296
0.00961	0.02746	0.00965	0.02856	0.0096	0.03072	0.00978	0.03845		0.00961	0.000864172	0.00965	0.0035	0.0096	0.00174	0.00978	-0.00456		0.00961	0.02659	0.00965	0.02507	0.0096	0.02898	0.00978	0.04302
0.00963	0.02755	0.00967	0.02866	0.00962	0.03082	0.00979	0.03858		0.00963	0.000881714	0.00967	0.00353	0.00962	0.00176	0.00979	-0.00449		0.00963	0.02667	0.00967	0.02513	0.00962	0.02906	0.00979	0.04307
0.00965	0.02764	0.00969	0.02875	0.00963	0.03093	0.00981	0.03871		0.00965	0.000901539	0.00969	0.00356	0.00963	0.00178	0.00981	-0.00442		0.00965	0.02674	0.00969	0.02519	0.00963	0.02915	0.00981	0.04312
0.00966	0.02773	0.0097	0.02885	0.00965	0.03103	0.00983	0.03884		0.00966	0.000922651	0.0097	0.00359	0.00965	0.0018	0.00983	-0.00434		0.00966	0.02681	0.0097	0.02525	0.00965	0.02923	0.00983	0.04318
0.00968	0.02782	0.00972	0.02894	0.00967	0.03113	0.00984	0.03897		0.00968	0.00094359	0.00972	0.00363	0.00967	0.00181	0.00984	-0.00427		0.00968	0.02688	0.00972	0.02532	0.00967	0.02932	0.00984	0.04324
0.0097	0.02791	0.00974	0.02904	0.00968	0.03123	0.00986	0.03909		0.0097	0.000961788	0.00974	0.00366	0.00968	0.00182	0.00986	-0.0042		0.0097	0.02695	0.00974	0.02538	0.00968	0.02941	0.00986	0.0433
0.00971	0.028	0.00975	0.02913	0.0097	0.03133	0.00988	0.03922		0.00971	0.000974992	0.00975	0.00369	0.0097	0.00182	0.00988	-0.00413		0.00971	0.02703	0.00975	0.02544	0.0097	0.02951	0.00988	0.04335
0.00973	0.0281	0.00977	0.02923	0.00972	0.03143	0.0099	0.03935		0.00973	0.000986712	0.00977	0.00372	0.00972	0.00182	0.0099	-0.00406		0.00973	0.02711	0.00977	0.02551	0.00972	0.02961	0.0099	0.04341
0.00975	0.02819	0.00979	0.02932	0.00973	0.03153	0.00991	0.03948		0.00975	0.000995975	0.00979	0.00374	0.00973	0.00181	0.00991	-0.004		0.00975	0.02719	0.00979	0.02558	0.00973	0.02973	0.00991	0.04348
0.00976	0.02828	0.0098	0.02942	0.00975	0.03164	0.00993	0.03961		0.00976	0.00101	0.0098	0.00376	0.00975	0.00179	0.00993	-0.00393		0.00976	0.02727	0.0098	0.02565	0.00975	0.02984	0.00993	0.04354
0.00978	0.02837	0.00982	0.02951	0.00977	0.03174	0.00995	0.03974		0.00978	0.00102	0.00982	0.00379	0.00977	0.00178	0.00995	-0.00387		0.00978	0.02735	0.00982	0.02573	0.00977	0.02996	0.00995	0.04361
0.0098	0.02846	0.00984	0.02961	0.00978	0.03184	0.00996	0.03987		0.0098	0.00103	0.00984	0.00381	0.00978	0.00176	0.00996	-0.00381		0.0098	0.02743	0.00984	0.0258	0.00978	0.03008	0.00996	0.04368
0.00981	0.02856	0.00986	0.02971	0.0098	0.03194	0.00998	0.03999		0.00981	0.00104	0.00986	0.00383	0.0098	0.00173	0.00998	-0.00376		0.00981	0.02752	0.00986	0.02588	0.0098	0.03021	0.00998	0.04375
0.00983	0.02865	0.00987	0.0298	0.00982	0.03205	0.01	0.04012		0.00983	0.00105	0.00987	0.00385	0.00982	0.00171	0.01	-0.00371		0.00983	0.0276	0.00987	0.02595	0.00982	0.03033	0.01	0.04383
0.00985	0.02874	0.00989	0.0299	0.00983	0.03215	0.01001	0.04025		0.00985	0.00106	0.00989	0.00387	0.00983	0.00169	0.01001	-0.00366		0.00985	0.02768	0.00989	0.02603	0.00983	0.03046	0.01001	0.04391
0.00986	0.02883	0.00991	0.02999	0.00985	0.03225	0.01003	0.04038		0.00986	0.00107	0.00991	0.00389	0.00985	0.00166	0.01003	-0.00362		0.00986	0.02777	0.00991	0.02611	0.00985	0.03059	0.01003	0.044
0.00988	0.02893	0.00992	0.03009	0.00987	0.03236	0.01005	0.04051		0.00988	0.00107	0.00992	0.00391	0.00987	0.00164	0.01005	-0.00359		0.00988	0.02785	0.00992	0.02618	0.00987	0.03072	0.01005	0.04411
0.0099	0.02902	0.00994	0.03019	0.00988	0.03246	0.01006	0.04064		0.0099	0.00108	0.00994	0.00393	0.00988	0.00161	0.01006	-0.00357		0.0099	0.02794	0.00994	0.02626	0.00988	0.03085	0.01006	0.04421
0.00991	0.02911	0.00996	0.03028	0.0099	0.03256	0.01008	0.04077		0.00991	0.00109	0.00996	0.00395	0.0099	0.00158	0.01008	-0.00355		0.00991	0.02803	0.00996	0.02633	0.0099	0.03099	0.01008	0.04433
0.00993	0.02921	0.00997	0.03038	0.00992	0.03267	0.0101	0.0409		0.00993	0.00109	0.00997	0.00397	0.00992	0.00154	0.0101	-0.00354		0.00993	0.02811	0.00997	0.02641	0.00992	0.03112	0.0101	0.04444
0.00995	0.0293	0.00999	0.03048	0.00993	0.03277	0.01012	0.04103		0.00995	0.0011	0.00999	0.00399	0.00993	0.00151	0.01012	-0.00353		0.00995	0.0282	0.00999	0.02648	0.00993	0.03126	0.01012	0.04457
0.00996	0.02939	0.01001	0.03057	0.00995	0.03288	0.01013	0.04116		0.00996	0.00111	0.01001	0.00402	0.00995	0.00148	0.01013	-0.00353		0.00996	0.02829	0.01001	0.02656	0.00995	0.0314	0.01013	0.04469
0.00998	0.02949	0.01002	0.03067	0.00997	0.03298	0.01015	0.04129		0.00998	0.00112	0.01002	0.00404	0.00997	0.00145	0.01015	-0.00352		0.00998	0.02837	0.01002	0.02663	0.00997	0.03153	0.01015	0.04482
0.01	0.02958	0.01004	0.03077	0.00998	0.03309	0.01017	0.04142		0.01	0.00112	0.01004	0.00406	0.00998	0.00142	0.01017	-0.00352		0.01	0.02846	0.01004	0.02671	0.00998	0.03167	0.01017	0.04495
0.01001	0.02967	0.01006	0.03087	0.01	0.03319	0.01018	0.04156		0.01001	0.00113	0.01006	0.00408	0.01	0.00139	0.01018	-0.00353		0.01001	0.02854	0.01006	0.02678	0.01	0.0318	0.01018	0.04508
0.01003	0.02977	0.01007	0.03096	0.01002	0.0333	0.0102	0.04169		0.01003	0.00114	0.01007	0.0041	0.01002	0.00136	0.0102	-0.00354		0.01003	0.02863	0.01007	0.02687	0.01002	0.03194	0.0102	0.04523
0.01005	0.02986	0.01009	0.03106	0.01003	0.0334	0.01022	0.04182		0.01005	0.00115	0.01009	0.00411	0.01003	0.00133	0.01022	-0.00357		0.01005	0.02871	0.01009	0.02695	0.01003	0.03207	0.01022	0.04539
0.01006	0.02996	0.01011	0.03116	0.01005	0.03351	0.01023	0.04195		0.01006	0.00116	0.01011	0.00412	0.01005	0.00131	0.01023	-0.00362		0.01006	0.0288	0.01011	0.02704	0.01005	0.0322	0.01023	0.04557
0.01008	0.03005	0.01012	0.03126	0.01007	0.03362	0.01025	0.04208		0.01008	0.00118	0.01012	0.00413	0.01007	0.00128	0.01025	-0.00367		0.01008	0.02888	0.01012	0.02713	0.01007	0.03234	0.01025	0.04575
0.0101	0.03015	0.01014	0.03136	0.01008	0.03372	0.01027	0.04221		0.0101	0.00119	0.01014	0.00413	0.01008	0.00126	0.01027	-0.00372		0.0101	0.02896	0.01014	0.02722	0.01008	0.03247	0.01027	0.04593
0.01011	0.03024	0.01016	0.03146	0.0101	0.03383	0.01028	0.04235		0.01011	0.0012	0.01016	0.00413	0.0101	0.00123	0.01028	-0.00377		0.01011	0.02904	0.01016	0.02732	0.0101	0.0326	0.01028	0.04612
0.01013	0.03034	0.01017	0.03155	0.01012	0.03394	0.0103	0.04248		0.01013	0.00121	0.01017	0.00413	0.01012	0.0012	0.0103	-0.00383		0.01013	0.02913	0.01017	0.02742	0.01012	0.03274	0.0103	0.04631
0.01015	0.03043	0.01019	0.03165	0.01013	0.03404	0.01032	0.04261		0.01015	0.00122	0.01019	0.00413	0.01013	0.00118	0.01032	-0.00389		0.01015	0.02922	0.01019	0.02752	0.01013	0.03287	0.01032	0.0465
0.01016	0.03053	0.01021	0.03175	0.01015	0.03415	0.01034	0.04275		0.01016	0.00122	0.01021	0.00412	0.01015	0.00115	0.01034	-0.00395		0.01016	0.0293	0.01021	0.02763	0.01015	0.033	0.01034	0.04669
0.01018	0.03062	0.01022	0.03185	0.01017	0.03426	0.01035	0.04288		0.01018	0.00123	0.01022	0.00411	0.01017	0.00113	0.01035	-0.00401		0.01018	0.02939	0.01022	0.02774	0.01017	0.03313	0.01035	0.04689
0.0102	0.03072	0.01024	0.03195	0.01018	0.03437	0.01037	0.04301		0.0102	0.00123	0.01024	0.0041	0.01018	0.0011	0.01037	-0.00408		0.0102	0.02949	0.01024	0.02785	0.01018	0.03327	0.01037	0.0471
0.01021	0.03081	0.01026	0.03205	0.0102	0.03447	0.01039	0.04315		0.01021	0.00123	0.01026	0.00408	0.0102	0.00108	0.01039	-0.00415		0.01021	0.02958	0.01026	0.02797	0.0102	0.0334	0.01039	0.0473
0.01023	0.03091	0.01027	0.03215	0.01022	0.03458	0.0104	0.04328		0.01023	0.00123	0.01027	0.00407	0.01022	0.00105	0.0104	-0.00423		0.01023	0.02968	0.01027	0.02808	0.01022	0.03353	0.0104	0.04751
0.01025	0.03101	0.01029	0.03225	0.01023	0.03469	0.01042	0.04342		0.01025	0.00122	0.01029	0.00405	0.01023	0.00103	0.01042	-0.0043		0.01025	0.02978	0.01029	0.0282	0.01023	0.03366	0.01042	0.04772
0.01026	0.0311	0.01031	0.03235	0.01025	0.0348	0.01044	0.04355		0.01026	0.00122	0.01031	0.00403	0.01025	0.00101	0.01044	-0.00438		0.01026	0.02988	0.01031	0.02832	0.01025	0.03379	0.01044	0.04793
0.01028	0.0312	0.01032	0.03245	0.01027	0.03491	0.01045	0.04369		0.01028	0.00121	0.01032	0.00402	0.01027	0.000988303	0.01045	-0.00446		0.01028	0.02999	0.01032	0.02843	0.01027	0.03392	0.01045	0.04815
0.0103	0.03129	0.01034	0.03255	0.01028	0.03502	0.01047	0.04382		0.0103	0.0012	0.01034	0.004	0.01028	0.000968288	0.01047	-0.00454		0.0103	0.03009	0.01034	0.02855	0.01028	0.03405	0.01047	0.04837
0.01031	0.03139	0.01036	0.03265	0.0103	0.03513	0.01049	0.04396		0.01031	0.00119	0.01036	0.00399	0.0103	0.000948243	0.01049	-0.00462		0.01031	0.0302	0.01036	0.02866	0.0103	0.03418	0.01049	0.04858
0.01033	0.03149	0.01037	0.03275	0.01032	0.03524	0.0105	0.0441		0.01033	0.00118	0.01037	0.00397	0.01032	0.000929259	0.0105	-0.00471		0.01033	0.03031	0.01037	0.02878	0.01032	0.03431	0.0105	0.0488
0.01035	0.03159	0.01039	0.03285	0.01033	0.03535	0.01052	0.04423		0.01035	0.00117	0.01039	0.00396	0.01033	0.000909909	0.01052	-0.00479		0.01035	0.03041	0.01039	0.0289	0.01033	0.03444	0.01052	0.04902
0.01036	0.03168	0.01041	0.03296	0.01035	0.03546	0.01054	0.04437		0.01036	0.00116	0.01041	0.00394	0.01035	0.000893109	0.01054	-0.00488		0.01036	0.03052	0.01041	0.02901	0.01035	0.03456	0.01054	0.04925
0.01038	0.03178	0.01042	0.03306	0.01037	0.03557	0.01056	0.04451		0.01038	0.00115	0.01042	0.00393	0.01037	0.00087915	0.01056	-0.00497		0.01038	0.03063	0.01042	0.02913	0.01037	0.03469	0.01056	0.04947
0.0104	0.03188	0.01044	0.03316	0.01038	0.03568	0.01057	0.04465		0.0104	0.00114	0.01044	0.00391	0.01038	0.00086253	0.01057	-0.00507		0.0104	0.03074	0.01044	0.02925	0.01038	0.03481	0.01057	0.04971
0.01041	0.03198	0.01046	0.03326	0.0104	0.03579	0.01059	0.04478		0.01041	0.00113	0.01046	0.0039	0.0104	0.000846235	0.01059	-0.00517		0.01041	0.03085	0.01046	0.02937	0.0104	0.03494	0.01059	0.04995
0.01043	0.03207	0.01047	0.03336	0.01042	0.0359	0.01061	0.04492		0.01043	0.00112	0.01047	0.00388	0.01042	0.000830751	0.01061	-0.00528		0.01043	0.03096	0.01047	0.02948	0.01042	0.03507	0.01061	0.0502
0.01045	0.03217	0.01049	0.03347	0.01043	0.03601	0.01062	0.04506		0.01045	0.00111	0.01049	0.00387	0.01043	0.000818385	0.01062	-0.00538		0.01045	0.03106	0.01049	0.0296	0.01043	0.03519	0.01062	0.05044
0.01046	0.03227	0.01051	0.03357	0.01045	0.03612	0.01064	0.0452		0.01046	0.0011	0.01051	0.00385	0.01045	0.000807469	0.01064	-0.00548		0.01046	0.03117	0.01051	0.02972	0.01045	0.03531	0.01064	0.05068
0.01048	0.03237	0.01052	0.03367	0.01047	0.03623	0.01066	0.04534		0.01048	0.00109	0.01052	0.00384	0.01047	0.000798051	0.01066	-0.00558		0.01048	0.03128	0.01052	0.02983	0.01047	0.03543	0.01066	0.05092
0.0105	0.03247	0.01054	0.03378	0.01048	0.03634	0.01067	0.04548		0.0105	0.00108	0.01054	0.00383	0.01048	0.000789636	0.01067	-0.00568		0.0105	0.03138	0.01054	0.02995	0.01048	0.03555	0.01067	0.05115
0.01051	0.03257	0.01056	0.03388	0.0105	0.03645	0.01069	0.04562		0.01051	0.00107	0.01056	0.00382	0.0105	0.000782254	0.01069	-0.00577		0.01051	0.03149	0.01056	0.03006	0.0105	0.03567	0.01069	0.05138
0.01053	0.03266	0.01057	0.03398	0.01052	0.03656	0.01071	0.04576		0.01053	0.00106	0.01057	0.00381	0.01052	0.000776397	0.01071	-0.00585		0.01053	0.0316	0.01057	0.03018	0.01052	0.03579	0.01071	0.05161
0.01055	0.03276	0.01059	0.03409	0.01053	0.03668	0.01073	0.0459		0.01055	0.00105	0.01059	0.0038	0.01053	0.000772583	0.01073	-0.00593		0.01055	0.03171	0.01059	0.03029	0.01053	0.0359	0.01073	0.05183
0.01056	0.03286	0.01061	0.03419	0.01055	0.03679	0.01074	0.04604		0.01056	0.00104	0.01061	0.00379	0.01055	0.000769921	0.01074	-0.00601		0.01056	0.03182	0.01061	0.0304	0.01055	0.03602	0.01074	0.05205
0.01058	0.03296	0.01063	0.03429	0.01057	0.0369	0.01076	0.04618		0.01058	0.00103	0.01063	0.00378	0.01057	0.000769458	0.01076	-0.00609		0.01058	0.03193	0.01063	0.03051	0.01057	0.03613	0.01076	0.05227
0.0106	0.03306	0.01064	0.0344	0.01058	0.03701	0.01078	0.04632		0.0106	0.00101	0.01064	0.00378	0.01058	0.000772557	0.01078	-0.00617		0.0106	0.03205	0.01064	0.03062	0.01058	0.03624	0.01078	0.05249
0.01061	0.03316	0.01066	0.0345	0.0106	0.03713	0.01079	0.04646		0.01061	0.001	0.01066	0.00377	0.0106	0.000777505	0.01079	-0.00624		0.01061	0.03216	0.01066	0.03073	0.0106	0.03635	0.01079	0.0527
0.01063	0.03326	0.01068	0.03461	0.01062	0.03724	0.01081	0.04661		0.01063	0.000985874	0.01068	0.00377	0.01062	0.000785608	0.01081	-0.00631		0.01063	0.03228	0.01068	0.03084	0.01062	0.03645	0.01081	0.05292
0.01065	0.03336	0.01069	0.03471	0.01063	0.03735	0.01083	0.04675		0.01065	0.000967854	0.01069	0.00377	0.01063	0.000796629	0.01083	-0.00638		0.01065	0.03239	0.01069	0.03095	0.01063	0.03656	0.01083	0.05313
0.01066	0.03346	0.01071	0.03482	0.01065	0.03747	0.01084	0.04689		0.01066	0.000949998	0.01071	0.00376	0.01065	0.000809793	0.01084	-0.00644		0.01066	0.03251	0.01071	0.03105	0.01065	0.03666	0.01084	0.05333
0.01068	0.03356	0.01073	0.03492	0.01067	0.03758	0.01086	0.04703		0.01068	0.00093002	0.01073	0.00376	0.01067	0.000824845	0.01086	-0.0065		0.01068	0.03263	0.01073	0.03116	0.01067	0.03675	0.01086	0.05353
0.0107	0.03366	0.01074	0.03503	0.01068	0.03769	0.01088	0.04718		0.0107	0.000909492	0.01074	0.00376	0.01068	0.000840857	0.01088	-0.00655		0.0107	0.03275	0.01074	0.03127	0.01068	0.03685	0.01088	0.05373
0.01071	0.03376	0.01076	0.03513	0.0107	0.03781	0.01089	0.04732		0.01071	0.000889843	0.01076	0.00376	0.0107	0.000858297	0.01089	-0.00659		0.01071	0.03287	0.01076	0.03137	0.0107	0.03695	0.01089	0.05391
0.01073	0.03387	0.01078	0.03524	0.01072	0.03792	0.01091	0.04746		0.01073	0.000870578	0.01078	0.00376	0.01072	0.000878805	0.01091	-0.00663		0.01073	0.033	0.01078	0.03148	0.01072	0.03704	0.01091	0.05409
0.01075	0.03397	0.01079	0.03534	0.01073	0.03803	0.01093	0.04761		0.01075	0.000852108	0.01079	0.00376	0.01073	0.000900392	0.01093	-0.00665		0.01075	0.03311	0.01079	0.03158	0.01073	0.03713	0.01093	0.05426
0.01076	0.03407	0.01081	0.03545	0.01075	0.03815	0.01095	0.04775		0.01076	0.000832328	0.01081	0.00376	0.01075	0.000920798	0.01095	-0.00667		0.01076	0.03324	0.01081	0.03169	0.01075	0.03723	0.01095	0.05442
0.01078	0.03417	0.01083	0.03556	0.01077	0.03826	0.01096	0.0479		0.01078	0.000813346	0.01083	0.00376	0.01077	0.000942048	0.01096	-0.00669		0.01078	0.03336	0.01083	0.03179	0.01077	0.03732	0.01096	0.05458
0.0108	0.03427	0.01084	0.03566	0.01078	0.03838	0.01098	0.04804		0.0108	0.000795229	0.01084	0.00377	0.01078	0.000964404	0.01098	-0.0067		0.0108	0.03348	0.01084	0.0319	0.01078	0.03741	0.01098	0.05474
0.01081	0.03437	0.01086	0.03577	0.0108	0.03849	0.011	0.04818		0.01081	0.000778628	0.01086	0.00377	0.0108	0.000987706	0.011	-0.00671		0.01081	0.0336	0.01086	0.032	0.0108	0.0375	0.011	0.05489
0.01083	0.03448	0.01088	0.03588	0.01082	0.0386	0.01101	0.04833		0.01083	0.000760037	0.01088	0.00377	0.01082	0.00101	0.01101	-0.00671		0.01083	0.03372	0.01088	0.03211	0.01082	0.03759	0.01101	0.05504
0.01085	0.03458	0.01089	0.03598	0.01083	0.03872	0.01103	0.04847		0.01085	0.000742547	0.01089	0.00377	0.01083	0.00104	0.01103	-0.0067		0.01085	0.03384	0.01089	0.03221	0.01083	0.03768	0.01103	0.05518
0.01086	0.03468	0.01091	0.03609	0.01085	0.03883	0.01105	0.04862		0.01086	0.000726833	0.01091	0.00377	0.01085	0.00107	0.01105	-0.0067		0.01086	0.03395	0.01091	0.03232	0.01085	0.03776	0.01105	0.05532
0.01088	0.03478	0.01093	0.0362	0.01087	0.03895	0.01106	0.04877		0.01088	0.000709771	0.01093	0.00378	0.01087	0.00111	0.01106	-0.00669		0.01088	0.03407	0.01093	0.03242	0.01087	0.03784	0.01106	0.05545
0.0109	0.03489	0.01094	0.03631	0.01088	0.03906	0.01108	0.04891		0.0109	0.000694242	0.01094	0.00378	0.01088	0.00114	0.01108	-0.00667		0.0109	0.03419	0.01094	0.03253	0.01088	0.03792	0.01108	0.05558
0.01091	0.03499	0.01096	0.03641	0.0109	0.03918	0.0111	0.04906		0.01091	0.000679255	0.01096	0.00378	0.0109	0.00118	0.0111	-0.00664		0.01091	0.03431	0.01096	0.03263	0.0109	0.038	0.0111	0.0557
0.01093	0.03509	0.01098	0.03652	0.01092	0.03929	0.01111	0.0492		0.01093	0.000665112	0.01098	0.00379	0.01092	0.00121	0.01111	-0.00661		0.01093	0.03443	0.01098	0.03273	0.01092	0.03808	0.01111	0.05582
0.01095	0.0352	0.01099	0.03663	0.01093	0.03941	0.01113	0.04935		0.01095	0.000653181	0.01099	0.0038	0.01093	0.00125	0.01113	-0.00658		0.01095	0.03454	0.01099	0.03283	0.01093	0.03816	0.01113	0.05593
0.01096	0.0353	0.01101	0.03674	0.01095	0.03952	0.01115	0.04949		0.01096	0.000642734	0.01101	0.00381	0.01095	0.00129	0.01115	-0.00654		0.01096	0.03466	0.01101	0.03293	0.01095	0.03823	0.01115	0.05603
0.01098	0.0354	0.01103	0.03685	0.01097	0.03964	0.01117	0.04964		0.01098	0.000633905	0.01103	0.00382	0.01097	0.00133	0.01117	-0.00649		0.01098	0.03477	0.01103	0.03303	0.01097	0.03831	0.01117	0.05613
0.011	0.03551	0.01104	0.03695	0.01098	0.03976	0.01118	0.04979		0.011	0.000625668	0.01104	0.00383	0.01098	0.00137	0.01118	-0.00644		0.011	0.03488	0.01104	0.03313	0.01098	0.03839	0.01118	0.05623
0.01101	0.03561	0.01106	0.03706	0.011	0.03987	0.0112	0.04993		0.01101	0.000618829	0.01106	0.00384	0.011	0.0014	0.0112	-0.00639		0.01101	0.03499	0.01106	0.03322	0.011	0.03847	0.0112	0.05633
0.01103	0.03572	0.01108	0.03717	0.01102	0.03999	0.01122	0.05008		0.01103	0.000610694	0.01108	0.00385	0.01102	0.00144	0.01122	-0.00634		0.01103	0.03511	0.01108	0.03332	0.01102	0.03855	0.01122	0.05642
0.01105	0.03582	0.01109	0.03728	0.01103	0.0401	0.01123	0.05023		0.01105	0.000603083	0.01109	0.00387	0.01103	0.00147	0.01123	-0.00629		0.01105	0.03522	0.01109	0.03341	0.01103	0.03863	0.01123	0.05652
0.01106	0.03593	0.01111	0.03739	0.01105	0.04022	0.01125	0.05037		0.01106	0.000596436	0.01111	0.00388	0.01105	0.00151	0.01125	-0.00624		0.01106	0.03533	0.01111	0.03351	0.01105	0.03871	0.01125	0.05661
0.01108	0.03603	0.01113	0.0375	0.01107	0.04034	0.01127	0.05052		0.01108	0.00059002	0.01113	0.0039	0.01107	0.00154	0.01127	-0.00618		0.01108	0.03544	0.01113	0.0336	0.01107	0.03879	0.01127	0.0567
0.0111	0.03613	0.01114	0.03761	0.01108	0.04045	0.01128	0.05067		0.0111	0.000583607	0.01114	0.00392	0.01108	0.00157	0.01128	-0.00613		0.0111	0.03555	0.01114	0.03369	0.01108	0.03888	0.01128	0.0568
0.01111	0.03624	0.01116	0.03772	0.0111	0.04057	0.0113	0.05081		0.01111	0.000578452	0.01116	0.00393	0.0111	0.00161	0.0113	-0.00607		0.01111	0.03566	0.01116	0.03378	0.0111	0.03896	0.0113	0.05688
0.01113	0.03635	0.01118	0.03783	0.01112	0.04069	0.01132	0.05096		0.01113	0.000574015	0.01118	0.00395	0.01112	0.00164	0.01132	-0.006		0.01113	0.03577	0.01118	0.03388	0.01112	0.03905	0.01132	0.05696
0.01115	0.03645	0.01119	0.03794	0.01113	0.0408	0.01133	0.05111		0.01115	0.000568998	0.01119	0.00397	0.01113	0.00167	0.01133	-0.00593		0.01115	0.03588	0.01119	0.03397	0.01113	0.03914	0.01133	0.05704
0.01116	0.03656	0.01121	0.03805	0.01115	0.04092	0.01135	0.05126		0.01116	0.00056498	0.01121	0.00399	0.01115	0.00169	0.01135	-0.00587		0.01116	0.03599	0.01121	0.03406	0.01115	0.03923	0.01135	0.05713
0.01118	0.03666	0.01123	0.03816	0.01117	0.04104	0.01137	0.0514		0.01118	0.000562232	0.01123	0.00401	0.01117	0.00172	0.01137	-0.00581		0.01118	0.0361	0.01123	0.03415	0.01117	0.03932	0.01137	0.05721
0.0112	0.03677	0.01124	0.03827	0.01118	0.04115	0.01139	0.05155		0.0112	0.000559682	0.01124	0.00403	0.01118	0.00174	0.01139	-0.00575		0.0112	0.03621	0.01124	0.03424	0.01118	0.03941	0.01139	0.0573
0.01121	0.03687	0.01126	0.03838	0.0112	0.04127	0.0114	0.0517		0.01121	0.000559206	0.01126	0.00406	0.0112	0.00177	0.0114	-0.0057		0.01121	0.03631	0.01126	0.03432	0.0112	0.03951	0.0114	0.05739
0.01123	0.03698	0.01128	0.03849	0.01122	0.04139	0.01142	0.05185		0.01123	0.000558577	0.01128	0.00408	0.01122	0.00179	0.01142	-0.00564		0.01123	0.03642	0.01128	0.03441	0.01122	0.0396	0.01142	0.05749
0.01125	0.03709	0.01129	0.0386	0.01123	0.04151	0.01144	0.052		0.01125	0.000559681	0.01129	0.00411	0.01123	0.0018	0.01144	-0.0056		0.01125	0.03653	0.01129	0.03449	0.01123	0.03971	0.01144	0.05759
0.01126	0.03719	0.01131	0.03871	0.01125	0.04162	0.01145	0.05214		0.01126	0.000563082	0.01131	0.00414	0.01125	0.00181	0.01145	-0.00556		0.01126	0.03663	0.01131	0.03457	0.01125	0.03981	0.01145	0.0577
0.01128	0.0373	0.01133	0.03882	0.01127	0.04174	0.01147	0.05229		0.01128	0.000568691	0.01133	0.00417	0.01127	0.00183	0.01147	-0.00554		0.01128	0.03673	0.01133	0.03465	0.01127	0.03992	0.01147	0.05783
0.0113	0.03741	0.01134	0.03893	0.01128	0.04186	0.01149	0.05244		0.0113	0.000577023	0.01134	0.0042	0.01128	0.00184	0.01149	-0.00552		0.0113	0.03683	0.01134	0.03473	0.01128	0.04002	0.01149	0.05796
0.01131	0.03751	0.01136	0.03904	0.0113	0.04198	0.0115	0.05259		0.01131	0.000587804	0.01136	0.00423	0.0113	0.00185	0.0115	-0.00549		0.01131	0.03693	0.01136	0.03481	0.0113	0.04013	0.0115	0.05808
0.01133	0.03762	0.01138	0.03915	0.01132	0.0421	0.01152	0.05274		0.01133	0.000598485	0.01138	0.00427	0.01132	0.00186	0.01152	-0.00547		0.01133	0.03702	0.01138	0.03489	0.01132	0.04024	0.01152	0.05821
0.01135	0.03773	0.01139	0.03926	0.01133	0.04222	0.01154	0.05289		0.01135	0.000607576	0.01139	0.0043	0.01133	0.00187	0.01154	-0.00546		0.01135	0.03712	0.01139	0.03496	0.01133	0.04035	0.01154	0.05835
0.01136	0.03783	0.01141	0.03938	0.01135	0.04234	0.01156	0.05304		0.01136	0.000615955	0.01141	0.00434	0.01135	0.00187	0.01156	-0.00545		0.01136	0.03722	0.01141	0.03503	0.01135	0.04046	0.01156	0.05848
0.01138	0.03794	0.01143	0.03949	0.01137	0.04245	0.01157	0.05319		0.01138	0.000625972	0.01143	0.00438	0.01137	0.00188	0.01157	-0.00544		0.01138	0.03732	0.01143	0.03511	0.01137	0.04058	0.01157	0.05862
0.0114	0.03805	0.01145	0.0396	0.01138	0.04257	0.01159	0.05334		0.0114	0.000635761	0.01145	0.00442	0.01138	0.00187	0.01159	-0.00543		0.0114	0.03741	0.01145	0.03518	0.01138	0.0407	0.01159	0.05876
0.01141	0.03816	0.01146	0.03971	0.0114	0.04269	0.01161	0.05348		0.01141	0.000647526	0.01146	0.00446	0.0114	0.00187	0.01161	-0.00542		0.01141	0.03751	0.01146	0.03525	0.0114	0.04082	0.01161	0.05891
0.01143	0.03827	0.01148	0.03982	0.01142	0.04281	0.01162	0.05363		0.01143	0.000660355	0.01148	0.0045	0.01142	0.00186	0.01162	-0.00542		0.01143	0.03761	0.01148	0.03532	0.01142	0.04095	0.01162	0.05905
0.01145	0.03837	0.0115	0.03994	0.01143	0.04293	0.01164	0.05379		0.01145	0.000674937	0.0115	0.00454	0.01143	0.00185	0.01164	-0.00542		0.01145	0.0377	0.0115	0.03539	0.01143	0.04108	0.01164	0.0592
0.01146	0.03848	0.01151	0.04005	0.01145	0.04305	0.01166	0.05394		0.01146	0.000693133	0.01151	0.00458	0.01145	0.00183	0.01166	-0.00542		0.01146	0.03779	0.01151	0.03547	0.01145	0.04122	0.01166	0.05935
0.01148	0.03859	0.01153	0.04016	0.01147	0.04317	0.01167	0.05409		0.01148	0.000712386	0.01153	0.00462	0.01147	0.00182	0.01167	-0.00542		0.01148	0.03788	0.01153	0.03554	0.01147	0.04135	0.01167	0.0595
0.0115	0.0387	0.01155	0.04027	0.01148	0.04329	0.01169	0.05424		0.0115	0.000732894	0.01155	0.00466	0.01148	0.0018	0.01169	-0.00542		0.0115	0.03797	0.01155	0.03561	0.01148	0.04149	0.01169	0.05966
0.01151	0.03881	0.01156	0.04038	0.0115	0.04341	0.01171	0.05439		0.01151	0.000752219	0.01156	0.0047	0.0115	0.00178	0.01171	-0.00542		0.01151	0.03805	0.01156	0.03569	0.0115	0.04164	0.01171	0.05981
0.01153	0.03892	0.01158	0.0405	0.01152	0.04353	0.01172	0.05454		0.01153	0.000773987	0.01158	0.00473	0.01152	0.00175	0.01172	-0.00544		0.01153	0.03814	0.01158	0.03576	0.01152	0.04178	0.01172	0.05997
0.01155	0.03902	0.0116	0.04061	0.01153	0.04365	0.01174	0.05469		0.01155	0.000795638	0.0116	0.00477	0.01153	0.00172	0.01174	-0.00545		0.01155	0.03823	0.0116	0.03584	0.01153	0.04194	0.01174	0.06014
0.01156	0.03913	0.01161	0.04072	0.01155	0.04378	0.01176	0.05484		0.01156	0.000818968	0.01161	0.00481	0.01155	0.00169	0.01176	-0.00548		0.01156	0.03831	0.01161	0.03592	0.01155	0.04209	0.01176	0.06032
0.01158	0.03924	0.01163	0.04084	0.01157	0.0439	0.01178	0.05499		0.01158	0.000843542	0.01163	0.00484	0.01157	0.00165	0.01178	-0.00552		0.01158	0.0384	0.01163	0.03599	0.01157	0.04225	0.01178	0.06051
0.0116	0.03935	0.01165	0.04095	0.01158	0.04402	0.01179	0.05515		0.0116	0.000868343	0.01165	0.00488	0.01158	0.00162	0.01179	-0.00556		0.0116	0.03848	0.01165	0.03607	0.01158	0.0424	0.01179	0.06071
0.01161	0.03946	0.01166	0.04106	0.0116	0.04414	0.01181	0.0553		0.01161	0.00089139	0.01166	0.00491	0.0116	0.00158	0.01181	-0.00561		0.01161	0.03857	0.01166	0.03615	0.0116	0.04256	0.01181	0.06091
0.01163	0.03957	0.01168	0.04118	0.01161	0.04426	0.01183	0.05545		0.01163	0.000915124	0.01168	0.00495	0.01161	0.00154	0.01183	-0.00566		0.01163	0.03866	0.01168	0.03623	0.01161	0.04272	0.01183	0.06111
0.01165	0.03968	0.0117	0.04129	0.01163	0.04439	0.01184	0.0556		0.01165	0.000940838	0.0117	0.00499	0.01163	0.00151	0.01184	-0.00571		0.01165	0.03874	0.0117	0.0363	0.01163	0.04288	0.01184	0.06131
0.01166	0.03979	0.01171	0.0414	0.01165	0.04451	0.01186	0.05576		0.01166	0.000968099	0.01171	0.00502	0.01165	0.00147	0.01186	-0.00577		0.01166	0.03882	0.01171	0.03638	0.01165	0.04303	0.01186	0.06152
0.01168	0.0399	0.01173	0.04152	0.01166	0.04463	0.01188	0.05591		0.01168	0.000996311	0.01173	0.00506	0.01166	0.00144	0.01188	-0.00583		0.01168	0.0389	0.01173	0.03646	0.01166	0.04319	0.01188	0.06174
0.0117	0.04001	0.01175	0.04163	0.01168	0.04475	0.01189	0.05606		0.0117	0.00103	0.01175	0.0051	0.01168	0.00141	0.01189	-0.00589		0.0117	0.03898	0.01175	0.03653	0.01168	0.04334	0.01189	0.06195
0.01171	0.04012	0.01176	0.04174	0.0117	0.04488	0.01191	0.05622		0.01171	0.00105	0.01176	0.00513	0.0117	0.00138	0.01191	-0.00595		0.01171	0.03906	0.01176	0.03661	0.0117	0.0435	0.01191	0.06217
0.01173	0.04023	0.01178	0.04186	0.01171	0.045	0.01193	0.05637		0.01173	0.00108	0.01178	0.00516	0.01171	0.00134	0.01193	-0.00602		0.01173	0.03915	0.01178	0.0367	0.01171	0.04366	0.01193	0.06239
0.01175	0.04034	0.0118	0.04197	0.01173	0.04512	0.01194	0.05653		0.01175	0.00111	0.0118	0.00518	0.01173	0.00131	0.01194	-0.0061		0.01175	0.03923	0.0118	0.03679	0.01173	0.04381	0.01194	0.06262
0.01176	0.04045	0.01181	0.04209	0.01175	0.04525	0.01196	0.05668		0.01176	0.00114	0.01181	0.0052	0.01175	0.00128	0.01196	-0.00618		0.01176	0.03931	0.01181	0.03689	0.01175	0.04397	0.01196	0.06286
0.01178	0.04056	0.01183	0.0422	0.01176	0.04537	0.01198	0.05684		0.01178	0.00117	0.01183	0.00521	0.01176	0.00124	0.01198	-0.00628		0.01178	0.03939	0.01183	0.03699	0.01176	0.04413	0.01198	0.06312
0.0118	0.04067	0.01185	0.04232	0.01178	0.0455	0.012	0.05699		0.0118	0.00121	0.01185	0.00522	0.01178	0.00121	0.012	-0.00639		0.0118	0.03947	0.01185	0.0371	0.01178	0.04429	0.012	0.06338
0.01181	0.04078	0.01186	0.04243	0.0118	0.04562	0.01201	0.05715		0.01181	0.00123	0.01186	0.00522	0.0118	0.00118	0.01201	-0.00649		0.01181	0.03955	0.01186	0.03721	0.0118	0.04444	0.01201	0.06364
0.01183	0.04089	0.01188	0.04255	0.01181	0.04575	0.01203	0.0573		0.01183	0.00126	0.01188	0.00521	0.01181	0.00115	0.01203	-0.00659		0.01183	0.03963	0.01188	0.03733	0.01181	0.04459	0.01203	0.0639
0.01185	0.041	0.0119	0.04266	0.01183	0.04587	0.01205	0.05746		0.01185	0.00128	0.0119	0.00521	0.01183	0.00113	0.01205	-0.0067		0.01185	0.03972	0.0119	0.03745	0.01183	0.04475	0.01205	0.06416
0.01186	0.04111	0.01191	0.04278	0.01185	0.046	0.01206	0.05762		0.01186	0.0013	0.01191	0.0052	0.01185	0.0011	0.01206	-0.0068		0.01186	0.03981	0.01191	0.03757	0.01185	0.04489	0.01206	0.06442
0.01188	0.04123	0.01193	0.04289	0.01186	0.04612	0.01208	0.05777		0.01188	0.00132	0.01193	0.0052	0.01186	0.00108	0.01208	-0.00691		0.01188	0.03991	0.01193	0.0377	0.01186	0.04504	0.01208	0.06468
0.0119	0.04134	0.01195	0.04301	0.01188	0.04625	0.0121	0.05793		0.0119	0.00132	0.01195	0.00519	0.01188	0.00106	0.0121	-0.00701		0.0119	0.04001	0.01195	0.03782	0.01188	0.04519	0.0121	0.06494
0.01191	0.04145	0.01196	0.04312	0.0119	0.04637	0.01211	0.05809		0.01191	0.00132	0.01196	0.00518	0.0119	0.00104	0.01211	-0.00711		0.01191	0.04012	0.01196	0.03795	0.0119	0.04533	0.01211	0.06519
0.01193	0.04156	0.01198	0.04324	0.01191	0.0465	0.01213	0.05825		0.01193	0.00132	0.01198	0.00517	0.01191	0.00102	0.01213	-0.00721		0.01193	0.04024	0.01198	0.03807	0.01191	0.04548	0.01213	0.06545
0.01195	0.04167	0.012	0.04336	0.01193	0.04662	0.01215	0.0584		0.01195	0.00132	0.012	0.00515	0.01193	0.001	0.01215	-0.0073		0.01195	0.04035	0.012	0.0382	0.01193	0.04562	0.01215	0.06571
0.01196	0.04178	0.01201	0.04347	0.01195	0.04675	0.01217	0.05856		0.01196	0.00131	0.01201	0.00514	0.01195	0.000983705	0.01217	-0.0074		0.01196	0.04047	0.01201	0.03833	0.01195	0.04577	0.01217	0.06596
0.01198	0.0419	0.01203	0.04359	0.01196	0.04688	0.01218	0.05872		0.01198	0.0013	0.01203	0.00512	0.01196	0.000965406	0.01218	-0.00749		0.01198	0.04059	0.01203	0.03847	0.01196	0.04591	0.01218	0.06621
0.012	0.04201	0.01205	0.04371	0.01198	0.047	0.0122	0.05888		0.012	0.00129	0.01205	0.00511	0.01198	0.000949427	0.0122	-0.00758		0.012	0.04072	0.01205	0.0386	0.01198	0.04606	0.0122	0.06646
0.01201	0.04212	0.01206	0.04383	0.012	0.04713	0.01222	0.05904		0.01201	0.00127	0.01206	0.00509	0.012	0.000934877	0.01222	-0.00766		0.01201	0.04085	0.01206	0.03873	0.012	0.0462	0.01222	0.0667
0.01203	0.04223	0.01208	0.04394	0.01201	0.04726	0.01223	0.0592		0.01203	0.00126	0.01208	0.00508	0.01201	0.000923016	0.01223	-0.00774		0.01203	0.04097	0.01208	0.03887	0.01201	0.04634	0.01223	0.06694
0.01205	0.04235	0.0121	0.04406	0.01203	0.04739	0.01225	0.05936		0.01205	0.00124	0.0121	0.00506	0.01203	0.000910859	0.01225	-0.00782		0.01205	0.0411	0.0121	0.039	0.01203	0.04648	0.01225	0.06718
0.01206	0.04246	0.01211	0.04418	0.01205	0.04751	0.01227	0.05952		0.01206	0.00123	0.01211	0.00504	0.01205	0.000899824	0.01227	-0.0079		0.01206	0.04123	0.01211	0.03914	0.01205	0.04661	0.01227	0.06742
0.01208	0.04257	0.01213	0.0443	0.01206	0.04764	0.01228	0.05968		0.01208	0.00121	0.01213	0.00502	0.01206	0.000886605	0.01228	-0.00797		0.01208	0.04136	0.01213	0.03927	0.01206	0.04675	0.01228	0.06765
0.0121	0.04269	0.01215	0.04441	0.01208	0.04777	0.0123	0.05984		0.0121	0.0012	0.01215	0.005	0.01208	0.000877739	0.0123	-0.00804		0.0121	0.04149	0.01215	0.03941	0.01208	0.04689	0.0123	0.06788
0.01211	0.0428	0.01216	0.04453	0.0121	0.0479	0.01232	0.06		0.01211	0.00118	0.01216	0.00498	0.0121	0.000871639	0.01232	-0.0081		0.01211	0.04162	0.01216	0.03955	0.0121	0.04703	0.01232	0.0681
0.01213	0.04291	0.01218	0.04465	0.01211	0.04803	0.01233	0.06016		0.01213	0.00117	0.01218	0.00496	0.01211	0.000867353	0.01233	-0.00816		0.01213	0.04174	0.01218	0.03969	0.01211	0.04716	0.01233	0.06832
0.01215	0.04303	0.0122	0.04477	0.01213	0.04815	0.01235	0.06033		0.01215	0.00115	0.0122	0.00494	0.01213	0.00086737	0.01235	-0.00821		0.01215	0.04187	0.0122	0.03983	0.01213	0.04729	0.01235	0.06854
0.01216	0.04314	0.01221	0.04489	0.01215	0.04828	0.01237	0.06049		0.01216	0.00114	0.01221	0.00491	0.01215	0.000866648	0.01237	-0.00827		0.01216	0.04201	0.01221	0.03998	0.01215	0.04742	0.01237	0.06875
0.01218	0.04325	0.01223	0.04501	0.01216	0.04841	0.01239	0.06065		0.01218	0.00111	0.01223	0.00489	0.01216	0.000866597	0.01239	-0.00831		0.01218	0.04214	0.01223	0.04012	0.01216	0.04754	0.01239	0.06896
0.0122	0.04337	0.01225	0.04513	0.01218	0.04854	0.0124	0.06081		0.0122	0.00109	0.01225	0.00487	0.01218	0.000868505	0.0124	-0.00836		0.0122	0.04227	0.01225	0.04026	0.01218	0.04767	0.0124	0.06917
0.01221	0.04348	0.01227	0.04525	0.0122	0.04867	0.01242	0.06097		0.01221	0.00107	0.01227	0.00485	0.0122	0.000873219	0.01242	-0.00839		0.01221	0.04241	0.01227	0.0404	0.0122	0.0478	0.01242	0.06937
0.01223	0.0436	0.01228	0.04537	0.01221	0.0488	0.01244	0.06114		0.01223	0.00105	0.01228	0.00483	0.01221	0.00087913	0.01244	-0.00843		0.01223	0.04255	0.01228	0.04054	0.01221	0.04792	0.01244	0.06957
0.01225	0.04371	0.0123	0.04549	0.01223	0.04893	0.01245	0.0613		0.01225	0.00103	0.0123	0.00481	0.01223	0.00088726	0.01245	-0.00846		0.01225	0.04269	0.0123	0.04068	0.01223	0.04804	0.01245	0.06976
0.01226	0.04383	0.01232	0.04561	0.01225	0.04906	0.01247	0.06146		0.01226	0.001	0.01232	0.00479	0.01225	0.000896599	0.01247	-0.00848		0.01226	0.04283	0.01232	0.04082	0.01225	0.04816	0.01247	0.06995
0.01228	0.04394	0.01233	0.04573	0.01226	0.04919	0.01249	0.06163		0.01228	0.000975897	0.01233	0.00478	0.01226	0.000906564	0.01249	-0.0085		0.01228	0.04297	0.01233	0.04095	0.01226	0.04828	0.01249	0.07013
0.0123	0.04406	0.01235	0.04585	0.01228	0.04932	0.0125	0.06179		0.0123	0.000949587	0.01235	0.00476	0.01228	0.000921711	0.0125	-0.00852		0.0123	0.04311	0.01235	0.04109	0.01228	0.0484	0.0125	0.07031
0.01231	0.04418	0.01237	0.04597	0.0123	0.04945	0.01252	0.06195		0.01231	0.000924317	0.01237	0.00474	0.0123	0.000938142	0.01252	-0.00853		0.01231	0.04325	0.01237	0.04123	0.0123	0.04851	0.01252	0.07048
0.01233	0.04429	0.01238	0.04609	0.01231	0.04958	0.01254	0.06212		0.01233	0.000897409	0.01238	0.00473	0.01231	0.000955038	0.01254	-0.00854		0.01233	0.04339	0.01238	0.04136	0.01231	0.04862	0.01254	0.07066
0.01235	0.04441	0.0124	0.04621	0.01233	0.04971	0.01255	0.06228		0.01235	0.000872161	0.0124	0.00472	0.01233	0.00097352	0.01255	-0.00854		0.01235	0.04353	0.0124	0.04149	0.01233	0.04873	0.01255	0.07082
0.01236	0.04452	0.01242	0.04634	0.01235	0.04984	0.01257	0.06245		0.01236	0.000845519	0.01242	0.00471	0.01235	0.000995731	0.01257	-0.00854		0.01236	0.04368	0.01242	0.04163	0.01235	0.04884	0.01257	0.07099
0.01238	0.04464	0.01243	0.04646	0.01236	0.04997	0.01259	0.06261		0.01238	0.00081633	0.01243	0.0047	0.01236	0.00102	0.01259	-0.00853		0.01238	0.04382	0.01243	0.04176	0.01236	0.04895	0.01259	0.07115
0.0124	0.04476	0.01245	0.04658	0.01238	0.0501	0.01261	0.06278		0.0124	0.000788359	0.01245	0.00469	0.01238	0.00104	0.01261	-0.00852		0.0124	0.04397	0.01245	0.04189	0.01238	0.04906	0.01261	0.0713
0.01241	0.04487	0.01247	0.0467	0.0124	0.05023	0.01262	0.06294		0.01241	0.000759433	0.01247	0.00468	0.0124	0.00107	0.01262	-0.0085		0.01241	0.04411	0.01247	0.04202	0.0124	0.04917	0.01262	0.07145
0.01243	0.04499	0.01248	0.04682	0.01241	0.05036	0.01264	0.06311		0.01243	0.000731461	0.01248	0.00467	0.01241	0.00109	0.01264	-0.00848		0.01243	0.04426	0.01248	0.04215	0.01241	0.04927	0.01264	0.07159
0.01245	0.04511	0.0125	0.04695	0.01243	0.05049	0.01266	0.06327		0.01245	0.000704461	0.0125	0.00467	0.01243	0.00112	0.01266	-0.00845		0.01245	0.0444	0.0125	0.04228	0.01243	0.04938	0.01266	0.07172
0.01246	0.04523	0.01252	0.04707	0.01245	0.05062	0.01267	0.06344		0.01246	0.000678511	0.01252	0.00466	0.01245	0.00115	0.01267	-0.00841		0.01246	0.04455	0.01252	0.0424	0.01245	0.04948	0.01267	0.07185
0.01248	0.04534	0.01253	0.04719	0.01246	0.05076	0.01269	0.0636		0.01248	0.000653166	0.01253	0.00466	0.01246	0.00117	0.01269	-0.00837		0.01248	0.04469	0.01253	0.04253	0.01246	0.04958	0.01269	0.07197
0.0125	0.04546	0.01255	0.04731	0.01248	0.05089	0.01271	0.06377		0.0125	0.000629027	0.01255	0.00466	0.01248	0.0012	0.01271	-0.00832		0.0125	0.04483	0.01255	0.04266	0.01248	0.04969	0.01271	0.07209
0.01251	0.04558	0.01257	0.04744	0.0125	0.05102	0.01272	0.06393		0.01251	0.000605828	0.01257	0.00465	0.0125	0.00123	0.01272	-0.00827		0.01251	0.04497	0.01257	0.04278	0.0125	0.04979	0.01272	0.0722
0.01253	0.0457	0.01258	0.04756	0.01251	0.05115	0.01274	0.0641		0.01253	0.000583896	0.01258	0.00465	0.01251	0.00126	0.01274	-0.00821		0.01253	0.04511	0.01258	0.04291	0.01251	0.04989	0.01274	0.07231
0.01255	0.04582	0.0126	0.04768	0.01253	0.05128	0.01276	0.06427		0.01255	0.000562803	0.0126	0.00465	0.01253	0.00128	0.01276	-0.00815		0.01255	0.04525	0.0126	0.04303	0.01253	0.05	0.01276	0.07242
0.01256	0.04593	0.01262	0.04781	0.01255	0.05142	0.01277	0.06443		0.01256	0.000543616	0.01262	0.00465	0.01255	0.00131	0.01277	-0.0081		0.01256	0.04539	0.01262	0.04315	0.01255	0.0501	0.01277	0.07253
0.01258	0.04605	0.01263	0.04793	0.01256	0.05155	0.01279	0.0646		0.01258	0.000525512	0.01263	0.00466	0.01256	0.00134	0.01279	-0.00804		0.01258	0.04553	0.01263	0.04328	0.01256	0.05021	0.01279	0.07264
0.0126	0.04617	0.01265	0.04806	0.01258	0.05168	0.01281	0.06476		0.0126	0.000509238	0.01265	0.00466	0.01258	0.00137	0.01281	-0.00799		0.0126	0.04566	0.01265	0.0434	0.01258	0.05031	0.01281	0.07275
0.01261	0.04629	0.01267	0.04818	0.0126	0.05181	0.01283	0.06493		0.01261	0.000494421	0.01267	0.00467	0.0126	0.0014	0.01283	-0.00794		0.01261	0.0458	0.01267	0.04352	0.0126	0.05042	0.01283	0.07287
0.01263	0.04641	0.01268	0.04831	0.01261	0.05195	0.01284	0.0651		0.01263	0.000481551	0.01268	0.00467	0.01261	0.00142	0.01284	-0.00789		0.01263	0.04593	0.01268	0.04363	0.01261	0.05052	0.01284	0.07299
0.01265	0.04653	0.0127	0.04843	0.01263	0.05208	0.01286	0.06526		0.01265	0.000470503	0.0127	0.00469	0.01263	0.00145	0.01286	-0.00785		0.01265	0.04606	0.0127	0.04374	0.01263	0.05063	0.01286	0.07311
0.01266	0.04665	0.01272	0.04855	0.01265	0.05221	0.01288	0.06543		0.01266	0.000460808	0.01272	0.0047	0.01265	0.00148	0.01288	-0.00781		0.01266	0.04619	0.01272	0.04386	0.01265	0.05073	0.01288	0.07324
0.01268	0.04677	0.01273	0.04868	0.01266	0.05235	0.01289	0.0656		0.01268	0.00045488	0.01273	0.00471	0.01266	0.00151	0.01289	-0.00776		0.01268	0.04631	0.01273	0.04397	0.01266	0.05083	0.01289	0.07336
0.0127	0.04689	0.01275	0.0488	0.01268	0.05248	0.01291	0.06577		0.0127	0.000450421	0.01275	0.00473	0.01268	0.00154	0.01291	-0.00772		0.0127	0.04644	0.01275	0.04408	0.01268	0.05094	0.01291	0.07348
0.01271	0.04701	0.01277	0.04893	0.0127	0.05261	0.01293	0.06593		0.01271	0.00044574	0.01277	0.00475	0.0127	0.00157	0.01293	-0.00768		0.01271	0.04656	0.01277	0.04418	0.0127	0.05104	0.01293	0.07361
0.01273	0.04713	0.01278	0.04906	0.01271	0.05275	0.01294	0.0661		0.01273	0.000439893	0.01278	0.00477	0.01271	0.00159	0.01294	-0.00764		0.01273	0.04669	0.01278	0.04429	0.01271	0.05115	0.01294	0.07374
0.01275	0.04725	0.0128	0.04918	0.01273	0.05288	0.01296	0.06627		0.01275	0.000436341	0.0128	0.00479	0.01273	0.00162	0.01296	-0.00761		0.01275	0.04681	0.0128	0.04439	0.01273	0.05126	0.01296	0.07388
0.01276	0.04737	0.01282	0.04931	0.01275	0.05301	0.01298	0.06644		0.01276	0.000434331	0.01282	0.00481	0.01275	0.00165	0.01298	-0.00759		0.01276	0.04694	0.01282	0.04449	0.01275	0.05136	0.01298	0.07403
0.01278	0.04749	0.01283	0.04943	0.01276	0.05315	0.013	0.0666		0.01278	0.000433104	0.01283	0.00484	0.01276	0.00168	0.013	-0.00758		0.01278	0.04706	0.01283	0.04459	0.01276	0.05147	0.013	0.07418
0.0128	0.04761	0.01285	0.04956	0.01278	0.05328	0.01301	0.06677		0.0128	0.000432308	0.01285	0.00487	0.01278	0.00171	0.01301	-0.00756		0.0128	0.04718	0.01285	0.04469	0.01278	0.05157	0.01301	0.07433
0.01281	0.04773	0.01287	0.04968	0.0128	0.05342	0.01303	0.06694		0.01281	0.000433334	0.01287	0.0049	0.0128	0.00174	0.01303	-0.00754		0.01281	0.0473	0.01287	0.04479	0.0128	0.05168	0.01303	0.07448
0.01283	0.04785	0.01288	0.04981	0.01281	0.05355	0.01305	0.06711		0.01283	0.000434195	0.01288	0.00493	0.01281	0.00176	0.01305	-0.00753		0.01283	0.04742	0.01288	0.04488	0.01281	0.05179	0.01305	0.07464
0.01285	0.04798	0.0129	0.04994	0.01283	0.05368	0.01306	0.06728		0.01285	0.000435003	0.0129	0.00497	0.01283	0.00178	0.01306	-0.00751		0.01285	0.04754	0.0129	0.04497	0.01283	0.0519	0.01306	0.07479
0.01286	0.0481	0.01292	0.05006	0.01285	0.05382	0.01308	0.06745		0.01286	0.000436264	0.01292	0.005	0.01285	0.0018	0.01308	-0.0075		0.01286	0.04766	0.01292	0.04506	0.01285	0.05202	0.01308	0.07495
0.01288	0.04822	0.01293	0.05019	0.01286	0.05395	0.0131	0.06762		0.01288	0.000437897	0.01293	0.00504	0.01286	0.00182	0.0131	-0.00749		0.01288	0.04778	0.01293	0.04515	0.01286	0.05214	0.0131	0.0751
0.0129	0.04834	0.01295	0.05032	0.01288	0.05409	0.01311	0.06779		0.0129	0.000442204	0.01295	0.00508	0.01288	0.00183	0.01311	-0.00748		0.0129	0.0479	0.01295	0.04523	0.01288	0.05226	0.01311	0.07526
0.01291	0.04846	0.01297	0.05044	0.0129	0.05422	0.01313	0.06796		0.01291	0.000446388	0.01297	0.00513	0.0129	0.00185	0.01313	-0.00747		0.01291	0.04802	0.01297	0.04532	0.0129	0.05238	0.01313	0.07543
0.01293	0.04858	0.01298	0.05057	0.01291	0.05436	0.01315	0.06812		0.01293	0.000452545	0.01298	0.00517	0.01291	0.00186	0.01315	-0.00747		0.01293	0.04813	0.01298	0.0454	0.01291	0.0525	0.01315	0.07559
0.01295	0.04871	0.013	0.0507	0.01293	0.05449	0.01316	0.06829		0.01295	0.000460683	0.013	0.00522	0.01293	0.00187	0.01316	-0.00746		0.01295	0.04825	0.013	0.04548	0.01293	0.05262	0.01316	0.07576
0.01296	0.04883	0.01302	0.05082	0.01295	0.05463	0.01318	0.06846		0.01296	0.000468404	0.01302	0.00526	0.01295	0.00188	0.01318	-0.00746		0.01296	0.04836	0.01302	0.04556	0.01295	0.05275	0.01318	0.07593
0.01298	0.04895	0.01304	0.05095	0.01296	0.05477	0.0132	0.06863		0.01298	0.000479811	0.01304	0.00531	0.01296	0.00189	0.0132	-0.00746		0.01298	0.04847	0.01304	0.04564	0.01296	0.05287	0.0132	0.0761
0.013	0.04907	0.01305	0.05108	0.01298	0.0549	0.01322	0.06881		0.013	0.000491473	0.01305	0.00536	0.01298	0.0019	0.01322	-0.00747		0.013	0.04858	0.01305	0.04572	0.01298	0.053	0.01322	0.07627
0.01301	0.0492	0.01307	0.05121	0.013	0.05504	0.01323	0.06898		0.01301	0.000506225	0.01307	0.00541	0.013	0.0019	0.01323	-0.00748		0.01301	0.04869	0.01307	0.0458	0.013	0.05314	0.01323	0.07645
0.01303	0.04932	0.01309	0.05133	0.01301	0.05517	0.01325	0.06915		0.01303	0.000522306	0.01309	0.00545	0.01301	0.0019	0.01325	-0.0075		0.01303	0.0488	0.01309	0.04588	0.01301	0.05327	0.01325	0.07664
0.01305	0.04944	0.0131	0.05146	0.01303	0.05531	0.01327	0.06932		0.01305	0.000542194	0.0131	0.0055	0.01303	0.0019	0.01327	-0.00752		0.01305	0.0489	0.0131	0.04596	0.01303	0.05341	0.01327	0.07684
0.01306	0.04957	0.01312	0.05159	0.01305	0.05545	0.01328	0.06949		0.01306	0.000562959	0.01312	0.00555	0.01305	0.00189	0.01328	-0.00755		0.01306	0.049	0.01312	0.04604	0.01305	0.05356	0.01328	0.07704
0.01308	0.04969	0.01314	0.05172	0.01306	0.05559	0.0133	0.06966		0.01308	0.000585664	0.01314	0.00559	0.01306	0.00188	0.0133	-0.00758		0.01308	0.0491	0.01314	0.04612	0.01306	0.0537	0.0133	0.07724
0.0131	0.04981	0.01315	0.05185	0.01308	0.05572	0.01332	0.06983		0.0131	0.00060979	0.01315	0.00564	0.01308	0.00186	0.01332	-0.00763		0.0131	0.0492	0.01315	0.04621	0.01308	0.05386	0.01332	0.07746
0.01311	0.04994	0.01317	0.05197	0.0131	0.05586	0.01333	0.07		0.01311	0.000632818	0.01317	0.00568	0.0131	0.00184	0.01333	-0.00768		0.01311	0.0493	0.01317	0.04629	0.0131	0.05402	0.01333	0.07769
0.01313	0.05006	0.01319	0.0521	0.01311	0.056	0.01335	0.07018		0.01313	0.000655807	0.01319	0.00572	0.01311	0.00182	0.01335	-0.00774		0.01313	0.0494	0.01319	0.04638	0.01311	0.05417	0.01335	0.07792
0.01315	0.05018	0.0132	0.05223	0.01313	0.05613	0.01337	0.07035		0.01315	0.000678314	0.0132	0.00576	0.01313	0.0018	0.01337	-0.00781		0.01315	0.0495	0.0132	0.04647	0.01313	0.05434	0.01337	0.07816
0.01316	0.05031	0.01322	0.05236	0.01315	0.05627	0.01338	0.07052		0.01316	0.000701823	0.01322	0.0058	0.01315	0.00177	0.01338	-0.00787		0.01316	0.04961	0.01322	0.04656	0.01315	0.0545	0.01338	0.07839
0.01318	0.05043	0.01324	0.05249	0.01316	0.05641	0.0134	0.0707		0.01318	0.000726158	0.01324	0.00584	0.01316	0.00174	0.0134	-0.00794		0.01318	0.0497	0.01324	0.04665	0.01316	0.05467	0.0134	0.07864
0.0132	0.05056	0.01325	0.05262	0.01318	0.05655	0.01342	0.07087		0.0132	0.000750593	0.01325	0.00587	0.01318	0.00171	0.01342	-0.00802		0.0132	0.0498	0.01325	0.04674	0.01318	0.05483	0.01342	0.07888
0.01321	0.05068	0.01327	0.05274	0.0132	0.05669	0.01344	0.07104		0.01321	0.000773616	0.01327	0.00591	0.0132	0.00168	0.01344	-0.0081		0.01321	0.04991	0.01327	0.04684	0.0132	0.055	0.01344	0.07914
0.01323	0.0508	0.01329	0.05287	0.01321	0.05683	0.01345	0.07122		0.01323	0.000796693	0.01329	0.00594	0.01321	0.00165	0.01345	-0.00819		0.01323	0.05001	0.01329	0.04693	0.01321	0.05517	0.01345	0.0794
0.01325	0.05093	0.0133	0.053	0.01323	0.05697	0.01347	0.07139		0.01325	0.000818529	0.0133	0.00598	0.01323	0.00162	0.01347	-0.00829		0.01325	0.05011	0.0133	0.04702	0.01323	0.05534	0.01347	0.07968
0.01326	0.05105	0.01332	0.05313	0.01325	0.0571	0.01349	0.07156		0.01326	0.000841225	0.01332	0.00601	0.01325	0.00159	0.01349	-0.00839		0.01326	0.05021	0.01332	0.04712	0.01325	0.05551	0.01349	0.07996
0.01328	0.05118	0.01334	0.05326	0.01326	0.05724	0.0135	0.07174		0.01328	0.000863442	0.01334	0.00605	0.01326	0.00156	0.0135	-0.0085		0.01328	0.05031	0.01334	0.04721	0.01326	0.05568	0.0135	0.08024
0.0133	0.0513	0.01335	0.05339	0.01328	0.05738	0.01352	0.07191		0.0133	0.000884315	0.01335	0.00608	0.01328	0.00153	0.01352	-0.00861		0.0133	0.05042	0.01335	0.04731	0.01328	0.05585	0.01352	0.08053
0.01331	0.05143	0.01337	0.05352	0.0133	0.05752	0.01354	0.07209		0.01331	0.000904859	0.01337	0.00611	0.0133	0.0015	0.01354	-0.00872		0.01331	0.05052	0.01337	0.04741	0.0133	0.05602	0.01354	0.08081
0.01333	0.05155	0.01339	0.05365	0.01331	0.05766	0.01355	0.07227		0.01333	0.000926621	0.01339	0.00614	0.01331	0.00147	0.01355	-0.00883		0.01333	0.05063	0.01339	0.04751	0.01331	0.05619	0.01355	0.0811
0.01335	0.05168	0.0134	0.05378	0.01333	0.0578	0.01357	0.07244		0.01335	0.000946614	0.0134	0.00617	0.01333	0.00144	0.01357	-0.00894		0.01335	0.05073	0.0134	0.04761	0.01333	0.05636	0.01357	0.08138
0.01336	0.0518	0.01342	0.05391	0.01335	0.05794	0.01359	0.07262		0.01336	0.000969937	0.01342	0.0062	0.01335	0.00141	0.01359	-0.00904		0.01336	0.05083	0.01342	0.04771	0.01335	0.05653	0.01359	0.08166
0.01338	0.05193	0.01344	0.05404	0.01336	0.05808	0.0136	0.0728		0.01338	0.000991931	0.01344	0.00622	0.01336	0.00138	0.0136	-0.00914		0.01338	0.05094	0.01344	0.04783	0.01336	0.0567	0.0136	0.08194
0.0134	0.05206	0.01345	0.05417	0.01338	0.05823	0.01362	0.07297		0.0134	0.00101	0.01345	0.00623	0.01338	0.00136	0.01362	-0.00924		0.0134	0.05104	0.01345	0.04794	0.01338	0.05687	0.01362	0.08221
0.01341	0.05218	0.01347	0.0543	0.0134	0.05837	0.01364	0.07315		0.01341	0.00103	0.01347	0.00625	0.0134	0.00133	0.01364	-0.00934		0.01341	0.05115	0.01347	0.04805	0.0134	0.05704	0.01364	0.08249
0.01343	0.05231	0.01349	0.05443	0.01341	0.05851	0.01366	0.07333		0.01343	0.00105	0.01349	0.00627	0.01341	0.0013	0.01366	-0.00943		0.01343	0.05125	0.01349	0.04816	0.01341	0.05721	0.01366	0.08276
0.01345	0.05243	0.0135	0.05456	0.01343	0.05865	0.01367	0.0735		0.01345	0.00107	0.0135	0.00628	0.01343	0.00128	0.01367	-0.00953		0.01345	0.05136	0.0135	0.04828	0.01343	0.05737	0.01367	0.08303
0.01346	0.05256	0.01352	0.05469	0.01345	0.05879	0.01369	0.07368		0.01346	0.00109	0.01352	0.00629	0.01345	0.00125	0.01369	-0.00962		0.01346	0.05147	0.01352	0.0484	0.01345	0.05754	0.01369	0.0833
0.01348	0.05269	0.01354	0.05483	0.01346	0.05893	0.01371	0.07386		0.01348	0.0011	0.01354	0.0063	0.01346	0.00123	0.01371	-0.00971		0.01348	0.05159	0.01354	0.04852	0.01346	0.0577	0.01371	0.08357
0.0135	0.05281	0.01355	0.05496	0.01348	0.05908	0.01372	0.07404		0.0135	0.00111	0.01355	0.00631	0.01348	0.00121	0.01372	-0.0098		0.0135	0.05171	0.01355	0.04865	0.01348	0.05786	0.01372	0.08384
0.01351	0.05294	0.01357	0.05509	0.0135	0.05922	0.01374	0.07422		0.01351	0.00111	0.01357	0.00631	0.0135	0.00119	0.01374	-0.00989		0.01351	0.05183	0.01357	0.04878	0.0135	0.05802	0.01374	0.08411
0.01353	0.05307	0.01359	0.05522	0.01351	0.05936	0.01376	0.0744		0.01353	0.00112	0.01359	0.00631	0.01351	0.00117	0.01376	-0.00997		0.01353	0.05194	0.01359	0.04891	0.01351	0.05819	0.01376	0.08437
0.01355	0.05319	0.0136	0.05535	0.01353	0.0595	0.01377	0.07458		0.01355	0.00113	0.0136	0.00631	0.01353	0.00116	0.01377	-0.01006		0.01355	0.05207	0.0136	0.04904	0.01353	0.05834	0.01377	0.08463
0.01356	0.05332	0.01362	0.05548	0.01355	0.05965	0.01379	0.07476		0.01356	0.00113	0.01362	0.00631	0.01355	0.00114	0.01379	-0.01013		0.01356	0.05219	0.01362	0.04918	0.01355	0.0585	0.01379	0.08489
0.01358	0.05345	0.01364	0.05562	0.01356	0.05979	0.01381	0.07494		0.01358	0.00114	0.01364	0.0063	0.01356	0.00113	0.01381	-0.0102		0.01358	0.05231	0.01364	0.04931	0.01356	0.05866	0.01381	0.08514
0.0136	0.05357	0.01365	0.05575	0.01358	0.05993	0.01383	0.07512		0.0136	0.00114	0.01365	0.0063	0.01358	0.00111	0.01383	-0.01027		0.0136	0.05243	0.01365	0.04945	0.01358	0.05882	0.01383	0.08538
0.01361	0.0537	0.01367	0.05588	0.0136	0.06008	0.01384	0.0753		0.01361	0.00114	0.01367	0.00629	0.0136	0.0011	0.01384	-0.01033		0.01361	0.05256	0.01367	0.04959	0.0136	0.05898	0.01384	0.08563
0.01363	0.05383	0.01369	0.05601	0.01361	0.06022	0.01386	0.07548		0.01363	0.00114	0.01369	0.00628	0.01361	0.00109	0.01386	-0.01038		0.01363	0.05269	0.01369	0.04974	0.01361	0.05913	0.01386	0.08586
0.01365	0.05396	0.0137	0.05615	0.01363	0.06036	0.01388	0.07566		0.01365	0.00114	0.0137	0.00626	0.01363	0.00108	0.01388	-0.01043		0.01365	0.05282	0.0137	0.04988	0.01363	0.05929	0.01388	0.08609
0.01366	0.05409	0.01372	0.05628	0.01365	0.06051	0.01389	0.07584		0.01366	0.00113	0.01372	0.00625	0.01365	0.00107	0.01389	-0.01048		0.01366	0.05295	0.01372	0.05003	0.01365	0.05944	0.01389	0.08632
0.01368	0.05421	0.01374	0.05641	0.01366	0.06065	0.01391	0.07602		0.01368	0.00113	0.01374	0.00624	0.01366	0.00106	0.01391	-0.01052		0.01368	0.05308	0.01374	0.05018	0.01366	0.05959	0.01391	0.08654
0.0137	0.05434	0.01375	0.05655	0.01368	0.0608	0.01393	0.07621		0.0137	0.00113	0.01375	0.00623	0.01368	0.00105	0.01393	-0.01055		0.0137	0.05321	0.01375	0.05032	0.01368	0.05975	0.01393	0.08676
0.01371	0.05447	0.01377	0.05668	0.0137	0.06094	0.01394	0.07639		0.01371	0.00113	0.01377	0.00621	0.0137	0.00104	0.01394	-0.01059		0.01371	0.05334	0.01377	0.05047	0.0137	0.0599	0.01394	0.08697
0.01373	0.0546	0.01379	0.05682	0.01371	0.06108	0.01396	0.07657		0.01373	0.00112	0.01379	0.0062	0.01371	0.00103	0.01396	-0.01062		0.01373	0.05347	0.01379	0.05062	0.01371	0.06005	0.01396	0.08718
0.01375	0.05473	0.0138	0.05695	0.01373	0.06123	0.01398	0.07675		0.01375	0.00112	0.0138	0.00618	0.01373	0.00103	0.01398	-0.01064		0.01375	0.05361	0.0138	0.05077	0.01373	0.0602	0.01398	0.08739
0.01376	0.05486	0.01382	0.05708	0.01375	0.06137	0.01399	0.07693		0.01376	0.00112	0.01382	0.00616	0.01375	0.00102	0.01399	-0.01065		0.01376	0.05374	0.01382	0.05092	0.01375	0.06035	0.01399	0.08759
0.01378	0.05499	0.01384	0.05722	0.01376	0.06152	0.01401	0.07712		0.01378	0.00111	0.01384	0.00614	0.01376	0.00102	0.01401	-0.01067		0.01378	0.05387	0.01384	0.05108	0.01376	0.0605	0.01401	0.08778
0.0138	0.05512	0.01386	0.05735	0.01378	0.06167	0.01403	0.0773		0.0138	0.0011	0.01386	0.00612	0.01378	0.00101	0.01403	-0.01068		0.0138	0.05401	0.01386	0.05123	0.01378	0.06065	0.01403	0.08798
0.01381	0.05525	0.01387	0.05749	0.01379	0.06181	0.01405	0.07748		0.01381	0.00109	0.01387	0.0061	0.01379	0.00101	0.01405	-0.01068		0.01381	0.05415	0.01387	0.05139	0.01379	0.0608	0.01405	0.08817
0.01383	0.05537	0.01389	0.05762	0.01381	0.06196	0.01406	0.07767		0.01383	0.00109	0.01389	0.00608	0.01381	0.00101	0.01406	-0.01068		0.01383	0.05429	0.01389	0.05155	0.01381	0.06094	0.01406	0.08835
0.01385	0.0555	0.01391	0.05776	0.01383	0.0621	0.01408	0.07785		0.01385	0.00108	0.01391	0.00606	0.01383	0.00101	0.01408	-0.01068		0.01385	0.05443	0.01391	0.0517	0.01383	0.06109	0.01408	0.08853
0.01386	0.05563	0.01392	0.0579	0.01384	0.06225	0.0141	0.07803		0.01386	0.00107	0.01392	0.00604	0.01384	0.00102	0.0141	-0.01066		0.01386	0.05457	0.01392	0.05186	0.01384	0.06123	0.0141	0.0887
0.01388	0.05576	0.01394	0.05803	0.01386	0.0624	0.01411	0.07822		0.01388	0.00106	0.01394	0.00602	0.01386	0.00102	0.01411	-0.01065		0.01388	0.05471	0.01394	0.05201	0.01386	0.06137	0.01411	0.08887
0.0139	0.05589	0.01396	0.05817	0.01388	0.06254	0.01413	0.0784		0.0139	0.00105	0.01396	0.006	0.01388	0.00103	0.01413	-0.01063		0.0139	0.05485	0.01396	0.05216	0.01388	0.06151	0.01413	0.08903
0.01391	0.05603	0.01397	0.0583	0.01389	0.06269	0.01415	0.07859		0.01391	0.00104	0.01397	0.00599	0.01389	0.00104	0.01415	-0.01061		0.01391	0.05498	0.01397	0.05232	0.01389	0.06165	0.01415	0.0892
0.01393	0.05616	0.01399	0.05844	0.01391	0.06284	0.01416	0.07877		0.01393	0.00103	0.01399	0.00597	0.01391	0.00105	0.01416	-0.01058		0.01393	0.05512	0.01399	0.05247	0.01391	0.06179	0.01416	0.08935
0.01395	0.05629	0.01401	0.05858	0.01393	0.06298	0.01418	0.07896		0.01395	0.00103	0.01401	0.00596	0.01393	0.00106	0.01418	-0.01055		0.01395	0.05526	0.01401	0.05262	0.01393	0.06192	0.01418	0.0895
0.01396	0.05642	0.01402	0.05871	0.01394	0.06313	0.0142	0.07914		0.01396	0.00102	0.01402	0.00595	0.01394	0.00108	0.0142	-0.01051		0.01396	0.0554	0.01402	0.05276	0.01394	0.06205	0.0142	0.08965
0.01398	0.05655	0.01404	0.05885	0.01396	0.06328	0.01421	0.07933		0.01398	0.00101	0.01404	0.00594	0.01396	0.00109	0.01421	-0.01046		0.01398	0.05554	0.01404	0.05291	0.01396	0.06219	0.01421	0.08979
0.014	0.05668	0.01406	0.05899	0.01398	0.06342	0.01423	0.07951		0.014	0.000998761	0.01406	0.00594	0.01398	0.00111	0.01423	-0.01041		0.014	0.05568	0.01406	0.05305	0.01398	0.06232	0.01423	0.08992
0.01401	0.05681	0.01407	0.05913	0.01399	0.06357	0.01425	0.0797		0.01401	0.000987114	0.01407	0.00593	0.01399	0.00113	0.01425	-0.01036		0.01401	0.05582	0.01407	0.05319	0.01399	0.06245	0.01425	0.09006
0.01403	0.05694	0.01409	0.05926	0.01401	0.06372	0.01427	0.07988		0.01403	0.000972344	0.01409	0.00593	0.01401	0.00114	0.01427	-0.01032		0.01403	0.05597	0.01409	0.05333	0.01401	0.06257	0.01427	0.0902
0.01405	0.05708	0.01411	0.0594	0.01403	0.06387	0.01428	0.08007		0.01405	0.000955351	0.01411	0.00593	0.01403	0.00117	0.01428	-0.01027		0.01405	0.05612	0.01411	0.05347	0.01403	0.0627	0.01428	0.09034
0.01406	0.05721	0.01412	0.05954	0.01404	0.06402	0.0143	0.08025		0.01406	0.000935742	0.01412	0.00593	0.01404	0.00119	0.0143	-0.01023		0.01406	0.05627	0.01412	0.05361	0.01404	0.06283	0.0143	0.09048
0.01408	0.05734	0.01414	0.05968	0.01406	0.06416	0.01432	0.08044		0.01408	0.000915289	0.01414	0.00592	0.01406	0.00121	0.01432	-0.01019		0.01408	0.05642	0.01414	0.05375	0.01406	0.06296	0.01432	0.09063
0.0141	0.05747	0.01416	0.05982	0.01408	0.06431	0.01433	0.08062		0.0141	0.000891369	0.01416	0.00592	0.01408	0.00123	0.01433	-0.01015		0.0141	0.05658	0.01416	0.05389	0.01408	0.06309	0.01433	0.09077
0.01411	0.0576	0.01417	0.05995	0.01409	0.06446	0.01435	0.08081		0.01411	0.000866975	0.01417	0.00592	0.01409	0.00125	0.01435	-0.01011		0.01411	0.05674	0.01417	0.05403	0.01409	0.06321	0.01435	0.09092
0.01413	0.05774	0.01419	0.06009	0.01411	0.06461	0.01437	0.081		0.01413	0.000843397	0.01419	0.00592	0.01411	0.00127	0.01437	-0.01007		0.01413	0.05689	0.01419	0.05417	0.01411	0.06334	0.01437	0.09107
0.01415	0.05787	0.01421	0.06023	0.01413	0.06476	0.01438	0.08118		0.01415	0.000819308	0.01421	0.00592	0.01413	0.00129	0.01438	-0.01004		0.01415	0.05705	0.01421	0.05431	0.01413	0.06347	0.01438	0.09122
0.01416	0.058	0.01422	0.06037	0.01414	0.06491	0.0144	0.08137		0.01416	0.000797316	0.01422	0.00592	0.01414	0.00131	0.0144	-0.01		0.01416	0.05721	0.01422	0.05445	0.01414	0.0636	0.0144	0.09137
0.01418	0.05814	0.01424	0.06051	0.01416	0.06506	0.01442	0.08156		0.01418	0.000772216	0.01424	0.00593	0.01416	0.00133	0.01442	-0.00997		0.01418	0.05736	0.01424	0.05458	0.01416	0.06372	0.01442	0.09153
0.0142	0.05827	0.01426	0.06065	0.01418	0.0652	0.01443	0.08174		0.0142	0.000747433	0.01426	0.00593	0.01418	0.00136	0.01443	-0.00995		0.0142	0.05752	0.01426	0.05472	0.01418	0.06385	0.01443	0.09169
0.01421	0.0584	0.01427	0.06079	0.01419	0.06535	0.01445	0.08193		0.01421	0.000725321	0.01427	0.00593	0.01419	0.00138	0.01445	-0.00993		0.01421	0.05768	0.01427	0.05486	0.01419	0.06397	0.01445	0.09186
0.01423	0.05854	0.01429	0.06093	0.01421	0.0655	0.01447	0.08212		0.01423	0.000702237	0.01429	0.00593	0.01421	0.00141	0.01447	-0.00991		0.01423	0.05783	0.01429	0.055	0.01421	0.06409	0.01447	0.09202
0.01425	0.05867	0.01431	0.06107	0.01423	0.06565	0.01449	0.0823		0.01425	0.000681768	0.01431	0.00594	0.01423	0.00144	0.01449	-0.00989		0.01425	0.05799	0.01431	0.05513	0.01423	0.06422	0.01449	0.0922
0.01426	0.05881	0.01432	0.06121	0.01424	0.0658	0.0145	0.08249		0.01426	0.000662069	0.01432	0.00594	0.01424	0.00146	0.0145	-0.00988		0.01426	0.05814	0.01432	0.05527	0.01424	0.06434	0.0145	0.09237
0.01428	0.05894	0.01434	0.06135	0.01426	0.06595	0.01452	0.08268		0.01428	0.000645821	0.01434	0.00595	0.01426	0.00149	0.01452	-0.00987		0.01428	0.05829	0.01434	0.0554	0.01426	0.06447	0.01452	0.09255
0.0143	0.05907	0.01436	0.06149	0.01428	0.0661	0.01454	0.08287		0.0143	0.000629075	0.01436	0.00596	0.01428	0.00151	0.01454	-0.00986		0.0143	0.05845	0.01436	0.05553	0.01428	0.06459	0.01454	0.09273
0.01431	0.05921	0.01437	0.06163	0.01429	0.06625	0.01455	0.08305		0.01431	0.000615883	0.01437	0.00597	0.01429	0.00153	0.01455	-0.00985		0.01431	0.05859	0.01437	0.05566	0.01429	0.06472	0.01455	0.0929
0.01433	0.05934	0.01439	0.06177	0.01431	0.0664	0.01457	0.08324		0.01433	0.000603807	0.01439	0.00598	0.01431	0.00155	0.01457	-0.00984		0.01433	0.05874	0.01439	0.05579	0.01431	0.06485	0.01457	0.09308
0.01435	0.05948	0.01441	0.06191	0.01433	0.06655	0.01459	0.08343		0.01435	0.000590585	0.01441	0.006	0.01433	0.00158	0.01459	-0.00983		0.01435	0.05889	0.01441	0.05591	0.01433	0.06498	0.01459	0.09326
0.01436	0.05961	0.01442	0.06205	0.01434	0.0667	0.0146	0.08362		0.01436	0.000579756	0.01442	0.00602	0.01434	0.0016	0.0146	-0.00982		0.01436	0.05903	0.01442	0.05604	0.01434	0.0651	0.0146	0.09344
0.01438	0.05975	0.01444	0.06219	0.01436	0.06686	0.01462	0.08381		0.01438	0.000570476	0.01444	0.00604	0.01436	0.00162	0.01462	-0.00981		0.01438	0.05918	0.01444	0.05616	0.01436	0.06523	0.01462	0.09362
0.0144	0.05988	0.01446	0.06233	0.01438	0.06701	0.01464	0.084		0.0144	0.00056314	0.01446	0.00606	0.01438	0.00165	0.01464	-0.00981		0.0144	0.05932	0.01446	0.05628	0.01438	0.06536	0.01464	0.09381
0.01441	0.06002	0.01447	0.06248	0.01439	0.06716	0.01466	0.08419		0.01441	0.000557077	0.01447	0.00608	0.01439	0.00167	0.01466	-0.0098		0.01441	0.05946	0.01447	0.05639	0.01439	0.06549	0.01466	0.09399
0.01443	0.06016	0.01449	0.06262	0.01441	0.06731	0.01467	0.08438		0.01443	0.000553464	0.01449	0.00611	0.01441	0.00169	0.01467	-0.0098		0.01443	0.0596	0.01449	0.05651	0.01441	0.06562	0.01467	0.09418
0.01445	0.06029	0.01451	0.06276	0.01443	0.06746	0.01469	0.08457		0.01445	0.000549362	0.01451	0.00613	0.01443	0.00171	0.01469	-0.00981		0.01445	0.05974	0.01451	0.05663	0.01443	0.06575	0.01469	0.09437
0.01446	0.06043	0.01452	0.0629	0.01444	0.06761	0.01471	0.08476		0.01446	0.000547962	0.01452	0.00616	0.01444	0.00173	0.01471	-0.00982		0.01446	0.05988	0.01452	0.05674	0.01444	0.06588	0.01471	0.09457
0.01448	0.06056	0.01454	0.06304	0.01446	0.06776	0.01472	0.08495		0.01448	0.00054809	0.01454	0.00619	0.01446	0.00175	0.01472	-0.00983		0.01448	0.06002	0.01454	0.05686	0.01446	0.06601	0.01472	0.09478
0.0145	0.0607	0.01456	0.06318	0.01448	0.06792	0.01474	0.08514		0.0145	0.000549835	0.01456	0.00622	0.01448	0.00177	0.01474	-0.00985		0.0145	0.06015	0.01456	0.05697	0.01448	0.06615	0.01474	0.09499
0.01451	0.06084	0.01457	0.06333	0.01449	0.06807	0.01476	0.08533		0.01451	0.000551201	0.01457	0.00625	0.01449	0.00178	0.01476	-0.00987		0.01451	0.06029	0.01457	0.05708	0.01449	0.06629	0.01476	0.0952
0.01453	0.06097	0.01459	0.06347	0.01451	0.06822	0.01477	0.08552		0.01453	0.0005536	0.01459	0.00628	0.01451	0.00179	0.01477	-0.00989		0.01453	0.06042	0.01459	0.05719	0.01451	0.06643	0.01477	0.09541
0.01455	0.06111	0.01461	0.06361	0.01453	0.06837	0.01479	0.08571		0.01455	0.000554364	0.01461	0.00631	0.01453	0.0018	0.01479	-0.00992		0.01455	0.06056	0.01461	0.0573	0.01453	0.06657	0.01479	0.09563
0.01456	0.06125	0.01462	0.06375	0.01454	0.06853	0.01481	0.0859		0.01456	0.000554694	0.01462	0.00634	0.01454	0.00181	0.01481	-0.00995		0.01456	0.06069	0.01462	0.05742	0.01454	0.06671	0.01481	0.09585
0.01458	0.06139	0.01464	0.0639	0.01456	0.06868	0.01482	0.08609		0.01458	0.000557827	0.01464	0.00637	0.01456	0.00182	0.01482	-0.00999		0.01458	0.06083	0.01464	0.05753	0.01456	0.06686	0.01482	0.09608
0.0146	0.06152	0.01466	0.06404	0.01458	0.06883	0.01484	0.08628		0.0146	0.000560485	0.01466	0.00641	0.01458	0.00183	0.01484	-0.01003		0.0146	0.06096	0.01466	0.05763	0.01458	0.067	0.01484	0.09631
0.01461	0.06166	0.01468	0.06418	0.01459	0.06898	0.01486	0.08647		0.01461	0.00056373	0.01468	0.00644	0.01459	0.00184	0.01486	-0.01008		0.01461	0.0611	0.01468	0.05774	0.01459	0.06714	0.01486	0.09655
0.01463	0.0618	0.01469	0.06433	0.01461	0.06914	0.01488	0.08666		0.01463	0.000565657	0.01469	0.00648	0.01461	0.00185	0.01488	-0.01013		0.01463	0.06123	0.01469	0.05785	0.01461	0.06729	0.01488	0.0968
0.01465	0.06194	0.01471	0.06447	0.01463	0.06929	0.01489	0.08686		0.01465	0.000568336	0.01471	0.00652	0.01463	0.00185	0.01489	-0.0102		0.01465	0.06137	0.01471	0.05795	0.01463	0.06744	0.01489	0.09705
0.01466	0.06207	0.01473	0.06461	0.01464	0.06944	0.01491	0.08705		0.01466	0.000572805	0.01473	0.00655	0.01464	0.00186	0.01491	-0.01027		0.01466	0.0615	0.01473	0.05806	0.01464	0.06759	0.01491	0.09732
0.01468	0.06221	0.01474	0.06476	0.01466	0.0696	0.01493	0.08724		0.01468	0.000577932	0.01474	0.00659	0.01466	0.00186	0.01493	-0.01035		0.01468	0.06163	0.01474	0.05817	0.01466	0.06774	0.01493	0.09759
0.0147	0.06235	0.01476	0.0649	0.01468	0.06975	0.01494	0.08744		0.0147	0.000584145	0.01476	0.00662	0.01468	0.00186	0.01494	-0.01043		0.0147	0.06177	0.01476	0.05828	0.01468	0.06789	0.01494	0.09786
0.01471	0.06249	0.01478	0.06504	0.01469	0.06991	0.01496	0.08763		0.01471	0.000592889	0.01478	0.00666	0.01469	0.00185	0.01496	-0.01052		0.01471	0.0619	0.01478	0.05839	0.01469	0.06805	0.01496	0.09814
0.01473	0.06263	0.01479	0.06519	0.01471	0.07006	0.01498	0.08782		0.01473	0.000601534	0.01479	0.00669	0.01471	0.00184	0.01498	-0.01061		0.01473	0.06203	0.01479	0.0585	0.01471	0.06822	0.01498	0.09843
0.01475	0.06277	0.01481	0.06533	0.01473	0.07021	0.01499	0.08802		0.01475	0.000608959	0.01481	0.00673	0.01473	0.00183	0.01499	-0.0107		0.01475	0.06216	0.01481	0.0586	0.01473	0.06838	0.01499	0.09872
0.01476	0.06291	0.01483	0.06548	0.01474	0.07037	0.01501	0.08821		0.01476	0.000618488	0.01483	0.00677	0.01474	0.00182	0.01501	-0.01081		0.01476	0.06229	0.01483	0.05871	0.01474	0.06855	0.01501	0.09902
0.01478	0.06304	0.01484	0.06562	0.01476	0.07052	0.01503	0.08841		0.01478	0.000627567	0.01484	0.0068	0.01476	0.0018	0.01503	-0.01091		0.01478	0.06242	0.01484	0.05882	0.01476	0.06872	0.01503	0.09932
0.0148	0.06318	0.01486	0.06577	0.01478	0.07068	0.01504	0.0886		0.0148	0.000635709	0.01486	0.00684	0.01478	0.00179	0.01504	-0.01103		0.0148	0.06255	0.01486	0.05893	0.01478	0.06889	0.01504	0.09963
0.01481	0.06332	0.01488	0.06591	0.01479	0.07083	0.01506	0.0888		0.01481	0.000643503	0.01488	0.00688	0.01479	0.00177	0.01506	-0.01114		0.01481	0.06268	0.01488	0.05903	0.01479	0.06906	0.01506	0.09994
0.01483	0.06346	0.01489	0.06606	0.01481	0.07099	0.01508	0.08899		0.01483	0.000650076	0.01489	0.00691	0.01481	0.00176	0.01508	-0.01126		0.01483	0.06281	0.01489	0.05914	0.01481	0.06923	0.01508	0.10025
0.01485	0.0636	0.01491	0.0662	0.01483	0.07115	0.0151	0.08919		0.01485	0.000657509	0.01491	0.00695	0.01483	0.00174	0.0151	-0.01138		0.01485	0.06294	0.01491	0.05925	0.01483	0.06941	0.0151	0.10056
0.01486	0.06374	0.01493	0.06635	0.01484	0.0713	0.01511	0.08938		0.01486	0.000665585	0.01493	0.00698	0.01484	0.00171	0.01511	-0.01149		0.01486	0.06308	0.01493	0.05937	0.01484	0.06959	0.01511	0.10087
0.01488	0.06388	0.01494	0.06649	0.01486	0.07146	0.01513	0.08958		0.01488	0.000674876	0.01494	0.00701	0.01486	0.00169	0.01513	-0.0116		0.01488	0.06321	0.01494	0.05948	0.01486	0.06977	0.01513	0.10118
0.0149	0.06402	0.01496	0.06664	0.01488	0.07161	0.01515	0.08978		0.0149	0.00068511	0.01496	0.00704	0.01488	0.00166	0.01515	-0.01171		0.0149	0.06334	0.01496	0.0596	0.01488	0.06995	0.01515	0.10148
0.01491	0.06416	0.01498	0.06678	0.01489	0.07177	0.01516	0.08997		0.01491	0.000696493	0.01498	0.00706	0.01489	0.00163	0.01516	-0.01181		0.01491	0.06346	0.01498	0.05972	0.01489	0.07014	0.01516	0.10178
0.01493	0.0643	0.01499	0.06693	0.01491	0.07193	0.01518	0.09017		0.01493	0.000708704	0.01499	0.00709	0.01491	0.00161	0.01518	-0.0119		0.01493	0.06359	0.01499	0.05984	0.01491	0.07032	0.01518	0.10207
0.01495	0.06444	0.01501	0.06707	0.01493	0.07208	0.0152	0.09037		0.01495	0.000718636	0.01501	0.00711	0.01493	0.00158	0.0152	-0.012		0.01495	0.06372	0.01501	0.05996	0.01493	0.0705	0.0152	0.10237
0.01496	0.06458	0.01503	0.06722	0.01494	0.07224	0.01521	0.09056		0.01496	0.000729407	0.01503	0.00714	0.01494	0.00155	0.01521	-0.01209		0.01496	0.06385	0.01503	0.06008	0.01494	0.07069	0.01521	0.10266
0.01498	0.06472	0.01504	0.06737	0.01496	0.0724	0.01523	0.09076		0.01498	0.000741468	0.01504	0.00716	0.01496	0.00153	0.01523	-0.01218		0.01498	0.06398	0.01504	0.06021	0.01496	0.07087	0.01523	0.10295
0.015	0.06486	0.01506	0.06751	0.01498	0.07255	0.01525	0.09096		0.015	0.000751359	0.01506	0.00718	0.01498	0.0015	0.01525	-0.01227		0.015	0.06411	0.01506	0.06033	0.01498	0.07105	0.01525	0.10324
0.01501	0.06501	0.01508	0.06766	0.01499	0.07271	0.01527	0.09116		0.01501	0.000762432	0.01508	0.00721	0.01499	0.00147	0.01527	-0.01236		0.01501	0.06424	0.01508	0.06045	0.01499	0.07124	0.01527	0.10352
0.01503	0.06515	0.01509	0.06781	0.01501	0.07287	0.01528	0.09136		0.01503	0.000772748	0.01509	0.00723	0.01501	0.00145	0.01528	-0.01244		0.01503	0.06437	0.01509	0.06057	0.01501	0.07142	0.01528	0.1038
0.01505	0.06529	0.01511	0.06795	0.01503	0.07303	0.0153	0.09156		0.01505	0.000783825	0.01511	0.00726	0.01503	0.00143	0.0153	-0.01252		0.01505	0.0645	0.01511	0.06069	0.01503	0.0716	0.0153	0.10408
0.01506	0.06543	0.01513	0.0681	0.01504	0.07319	0.01532	0.09176		0.01506	0.000795035	0.01513	0.00728	0.01504	0.00141	0.01532	-0.01259		0.01506	0.06463	0.01513	0.06082	0.01504	0.07178	0.01532	0.10434
0.01508	0.06557	0.01514	0.06825	0.01506	0.07334	0.01533	0.09196		0.01508	0.000805697	0.01514	0.00731	0.01506	0.00138	0.01533	-0.01265		0.01508	0.06477	0.01514	0.06094	0.01506	0.07196	0.01533	0.1046
0.0151	0.06571	0.01516	0.06839	0.01508	0.0735	0.01535	0.09216		0.0151	0.000817838	0.01516	0.00733	0.01508	0.00136	0.01535	-0.01271		0.0151	0.06489	0.01516	0.06106	0.01508	0.07214	0.01535	0.10486
0.01511	0.06585	0.01518	0.06854	0.01509	0.07366	0.01537	0.09236		0.01511	0.000831017	0.01518	0.00735	0.01509	0.00135	0.01537	-0.01276		0.01511	0.06502	0.01518	0.06119	0.01509	0.07232	0.01537	0.10511
0.01513	0.066	0.01519	0.06869	0.01511	0.07382	0.01538	0.09256		0.01513	0.000843699	0.01519	0.00737	0.01511	0.00133	0.01538	-0.0128		0.01513	0.06515	0.01519	0.06132	0.01511	0.07249	0.01538	0.10536
0.01515	0.06614	0.01521	0.06884	0.01513	0.07398	0.0154	0.09276		0.01515	0.000855471	0.01521	0.00739	0.01513	0.00131	0.0154	-0.01285		0.01515	0.06528	0.01521	0.06144	0.01513	0.07267	0.0154	0.10561
0.01516	0.06628	0.01523	0.06898	0.01514	0.07414	0.01542	0.09296		0.01516	0.000866231	0.01523	0.00741	0.01514	0.0013	0.01542	-0.01289		0.01516	0.06541	0.01523	0.06157	0.01514	0.07284	0.01542	0.10585
0.01518	0.06642	0.01524	0.06913	0.01516	0.0743	0.01543	0.09316		0.01518	0.000877778	0.01524	0.00742	0.01516	0.00128	0.01543	-0.01293		0.01518	0.06555	0.01524	0.06171	0.01516	0.07302	0.01543	0.10609
0.0152	0.06657	0.01526	0.06928	0.01518	0.07446	0.01545	0.09336		0.0152	0.000886809	0.01526	0.00743	0.01518	0.00127	0.01545	-0.01296		0.0152	0.06568	0.01526	0.06185	0.01518	0.07319	0.01545	0.10632
0.01521	0.06671	0.01528	0.06943	0.01519	0.07462	0.01547	0.09356		0.01521	0.000896002	0.01528	0.00744	0.01519	0.00125	0.01547	-0.01299		0.01521	0.06581	0.01528	0.06198	0.01519	0.07337	0.01547	0.10655
0.01523	0.06685	0.01529	0.06958	0.01521	0.07478	0.01549	0.09376		0.01523	0.000907622	0.01529	0.00745	0.01521	0.00124	0.01549	-0.01301		0.01523	0.06594	0.01529	0.06213	0.01521	0.07354	0.01549	0.10678
0.01525	0.06699	0.01531	0.06972	0.01523	0.07494	0.0155	0.09396		0.01525	0.000922473	0.01531	0.00746	0.01523	0.00123	0.0155	-0.01303		0.01525	0.06607	0.01531	0.06227	0.01523	0.07371	0.0155	0.107
0.01526	0.06714	0.01533	0.06987	0.01524	0.0751	0.01552	0.09417		0.01526	0.000939372	0.01533	0.00746	0.01524	0.00122	0.01552	-0.01305		0.01526	0.0662	0.01533	0.06241	0.01524	0.07388	0.01552	0.10721
0.01528	0.06728	0.01534	0.07002	0.01526	0.07526	0.01554	0.09437		0.01528	0.000954974	0.01534	0.00746	0.01526	0.00121	0.01554	-0.01305		0.01528	0.06633	0.01534	0.06256	0.01526	0.07405	0.01554	0.10742
0.0153	0.06742	0.01536	0.07017	0.01528	0.07542	0.01555	0.09457		0.0153	0.000969821	0.01536	0.00746	0.01528	0.0012	0.01555	-0.01306		0.0153	0.06645	0.01536	0.06271	0.01528	0.07422	0.01555	0.10763
0.01531	0.06757	0.01538	0.07032	0.01529	0.07558	0.01557	0.09477		0.01531	0.000983893	0.01538	0.00746	0.01529	0.00119	0.01557	-0.01305		0.01531	0.06658	0.01538	0.06286	0.01529	0.0744	0.01557	0.10783
0.01533	0.06771	0.01539	0.07047	0.01531	0.07574	0.01559	0.09498		0.01533	0.000997961	0.01539	0.00746	0.01531	0.00118	0.01559	-0.01305		0.01533	0.06671	0.01539	0.06301	0.01531	0.07457	0.01559	0.10802
0.01535	0.06786	0.01541	0.07062	0.01533	0.07591	0.0156	0.09518		0.01535	0.00101	0.01541	0.00745	0.01533	0.00117	0.0156	-0.01304		0.01535	0.06685	0.01541	0.06317	0.01533	0.07474	0.0156	0.10822
0.01536	0.068	0.01543	0.07077	0.01534	0.07607	0.01562	0.09538		0.01536	0.00102	0.01543	0.00744	0.01534	0.00116	0.01562	-0.01303		0.01536	0.06698	0.01543	0.06333	0.01534	0.0749	0.01562	0.10841
0.01538	0.06814	0.01545	0.07092	0.01536	0.07623	0.01564	0.09559		0.01538	0.00103	0.01545	0.00744	0.01536	0.00116	0.01564	-0.01302		0.01538	0.06712	0.01545	0.06348	0.01536	0.07507	0.01564	0.1086
0.0154	0.06829	0.01546	0.07107	0.01538	0.07639	0.01565	0.09579		0.0154	0.00103	0.01546	0.00743	0.01538	0.00115	0.01565	-0.013		0.0154	0.06725	0.01546	0.06364	0.01538	0.07524	0.01565	0.10879
0.01541	0.06843	0.01548	0.07122	0.01539	0.07655	0.01567	0.09599		0.01541	0.00104	0.01548	0.00742	0.01539	0.00115	0.01567	-0.01297		0.01541	0.06739	0.01548	0.0638	0.01539	0.0754	0.01567	0.10896
0.01543	0.06858	0.0155	0.07137	0.01541	0.07672	0.01569	0.0962		0.01543	0.00104	0.0155	0.00742	0.01541	0.00115	0.01569	-0.01295		0.01543	0.06753	0.0155	0.06395	0.01541	0.07557	0.01569	0.10914
0.01545	0.06872	0.01551	0.07152	0.01543	0.07688	0.01571	0.0964		0.01545	0.00105	0.01551	0.00741	0.01543	0.00115	0.01571	-0.01292		0.01545	0.06767	0.01551	0.06411	0.01543	0.07573	0.01571	0.10932
0.01546	0.06887	0.01553	0.07167	0.01544	0.07704	0.01572	0.09661		0.01546	0.00105	0.01553	0.00741	0.01544	0.00114	0.01572	-0.01289		0.01546	0.06781	0.01553	0.06426	0.01544	0.0759	0.01572	0.10949
0.01548	0.06901	0.01555	0.07182	0.01546	0.0772	0.01574	0.09681		0.01548	0.00106	0.01555	0.0074	0.01546	0.00114	0.01574	-0.01285		0.01548	0.06795	0.01555	0.06442	0.01546	0.07606	0.01574	0.10966
0.0155	0.06916	0.01556	0.07198	0.01548	0.07737	0.01576	0.09701		0.0155	0.00106	0.01556	0.0074	0.01548	0.00114	0.01576	-0.01282		0.0155	0.0681	0.01556	0.06458	0.01548	0.07623	0.01576	0.10983
0.01551	0.0693	0.01558	0.07213	0.01549	0.07753	0.01577	0.09722		0.01551	0.00106	0.01558	0.00739	0.01549	0.00114	0.01577	-0.01279		0.01551	0.06824	0.01558	0.06474	0.01549	0.07639	0.01577	0.11001
0.01553	0.06945	0.0156	0.07228	0.01551	0.07769	0.01579	0.09742		0.01553	0.00106	0.0156	0.00738	0.01551	0.00115	0.01579	-0.01275		0.01553	0.06839	0.0156	0.0649	0.01551	0.07655	0.01579	0.11018
0.01555	0.06959	0.01561	0.07243	0.01553	0.07786	0.01581	0.09763		0.01555	0.00106	0.01561	0.00737	0.01553	0.00115	0.01581	-0.01272		0.01555	0.06854	0.01561	0.06506	0.01553	0.0767	0.01581	0.11035
0.01556	0.06974	0.01563	0.07258	0.01554	0.07802	0.01582	0.09783		0.01556	0.00105	0.01563	0.00736	0.01554	0.00116	0.01582	-0.01269		0.01556	0.06869	0.01563	0.06523	0.01554	0.07686	0.01582	0.11053
0.01558	0.06989	0.01565	0.07274	0.01556	0.07819	0.01584	0.09804		0.01558	0.00105	0.01565	0.00734	0.01556	0.00117	0.01584	-0.01267		0.01558	0.06884	0.01565	0.06539	0.01556	0.07702	0.01584	0.1107
0.0156	0.07003	0.01566	0.07289	0.01558	0.07835	0.01586	0.09824		0.0156	0.00104	0.01566	0.00733	0.01558	0.00117	0.01586	-0.01264		0.0156	0.06899	0.01566	0.06556	0.01558	0.07717	0.01586	0.11088
0.01561	0.07018	0.01568	0.07304	0.01559	0.07851	0.01587	0.09845		0.01561	0.00104	0.01568	0.00732	0.01559	0.00118	0.01587	-0.01262		0.01561	0.06914	0.01568	0.06572	0.01559	0.07733	0.01587	0.11107
0.01563	0.07032	0.0157	0.07319	0.01561	0.07868	0.01589	0.09866		0.01563	0.00103	0.0157	0.00731	0.01561	0.0012	0.01589	-0.0126		0.01563	0.06929	0.0157	0.06588	0.01561	0.07748	0.01589	0.11125
0.01565	0.07047	0.01571	0.07335	0.01563	0.07884	0.01591	0.09886		0.01565	0.00102	0.01571	0.0073	0.01563	0.00121	0.01591	-0.01258		0.01565	0.06945	0.01571	0.06604	0.01563	0.07763	0.01591	0.11144
0.01566	0.07062	0.01573	0.0735	0.01564	0.07901	0.01593	0.09907		0.01566	0.00101	0.01573	0.0073	0.01564	0.00122	0.01593	-0.01256		0.01566	0.0696	0.01573	0.0662	0.01564	0.07779	0.01593	0.11163
0.01568	0.07076	0.01575	0.07365	0.01566	0.07917	0.01594	0.09927		0.01568	0.00101	0.01575	0.00729	0.01566	0.00123	0.01594	-0.01255		0.01568	0.06976	0.01575	0.06637	0.01566	0.07794	0.01594	0.11182
0.0157	0.07091	0.01576	0.07381	0.01568	0.07934	0.01596	0.09948		0.0157	0.000992782	0.01576	0.00728	0.01568	0.00124	0.01596	-0.01253		0.0157	0.06992	0.01576	0.06652	0.01568	0.07809	0.01596	0.11201
0.01571	0.07106	0.01578	0.07396	0.01569	0.0795	0.01598	0.09969		0.01571	0.00098113	0.01578	0.00728	0.01569	0.00126	0.01598	-0.01251		0.01571	0.07008	0.01578	0.06668	0.01569	0.07824	0.01598	0.1122
0.01573	0.07121	0.0158	0.07412	0.01571	0.07967	0.01599	0.09989		0.01573	0.000968538	0.0158	0.00728	0.01571	0.00127	0.01599	-0.01249		0.01573	0.07024	0.0158	0.06683	0.01571	0.0784	0.01599	0.11238
0.01575	0.07135	0.01581	0.07427	0.01573	0.07983	0.01601	0.1001		0.01575	0.000952891	0.01581	0.00728	0.01573	0.00128	0.01601	-0.01246		0.01575	0.0704	0.01581	0.06699	0.01573	0.07855	0.01601	0.11257
0.01576	0.0715	0.01583	0.07442	0.01574	0.08	0.01603	0.10031		0.01576	0.000937257	0.01583	0.00728	0.01574	0.0013	0.01603	-0.01244		0.01576	0.07056	0.01583	0.06714	0.01574	0.0787	0.01603	0.11275
0.01578	0.07165	0.01585	0.07458	0.01576	0.08016	0.01604	0.10052		0.01578	0.000920337	0.01585	0.00728	0.01576	0.00132	0.01604	-0.01242		0.01578	0.07073	0.01585	0.0673	0.01576	0.07884	0.01604	0.11293
0.0158	0.0718	0.01586	0.07473	0.01578	0.08033	0.01606	0.10072		0.0158	0.000904417	0.01586	0.00728	0.01578	0.00134	0.01606	-0.0124		0.0158	0.07089	0.01586	0.06745	0.01578	0.07899	0.01606	0.11312
0.01581	0.07195	0.01588	0.07489	0.01579	0.0805	0.01608	0.10093		0.01581	0.000884228	0.01588	0.00728	0.01579	0.00136	0.01608	-0.01238		0.01581	0.07106	0.01588	0.0676	0.01579	0.07914	0.01608	0.11331
0.01583	0.07209	0.0159	0.07504	0.01581	0.08066	0.0161	0.10114		0.01583	0.000862164	0.0159	0.00728	0.01581	0.00137	0.0161	-0.01237		0.01583	0.07123	0.0159	0.06776	0.01581	0.07929	0.0161	0.11351
0.01585	0.07224	0.01591	0.0752	0.01583	0.08083	0.01611	0.10135		0.01585	0.000838515	0.01591	0.00729	0.01583	0.00139	0.01611	-0.01236		0.01585	0.0714	0.01591	0.06791	0.01583	0.07944	0.01611	0.11371
0.01586	0.07239	0.01593	0.07535	0.01584	0.081	0.01613	0.10155		0.01586	0.000814092	0.01593	0.00729	0.01584	0.00141	0.01613	-0.01235		0.01586	0.07158	0.01593	0.06806	0.01584	0.07958	0.01613	0.1139
0.01588	0.07254	0.01595	0.07551	0.01586	0.08116	0.01615	0.10176		0.01588	0.000789652	0.01595	0.0073	0.01586	0.00143	0.01615	-0.01233		0.01588	0.07175	0.01595	0.06821	0.01586	0.07973	0.01615	0.1141
0.0159	0.07269	0.01596	0.07566	0.01588	0.08133	0.01616	0.10197		0.0159	0.00076344	0.01596	0.0073	0.01588	0.00145	0.01616	-0.01232		0.0159	0.07193	0.01596	0.06836	0.01588	0.07987	0.01616	0.1143
0.01591	0.07284	0.01598	0.07582	0.01589	0.0815	0.01618	0.10218		0.01591	0.000738227	0.01598	0.0073	0.01589	0.00148	0.01618	-0.01232		0.01591	0.0721	0.01598	0.06852	0.01589	0.08002	0.01618	0.1145
0.01593	0.07299	0.016	0.07598	0.01591	0.08166	0.0162	0.10239		0.01593	0.000713323	0.016	0.00731	0.01591	0.0015	0.0162	-0.01231		0.01593	0.07228	0.016	0.06867	0.01591	0.08017	0.0162	0.1147
0.01595	0.07314	0.01601	0.07613	0.01593	0.08183	0.01621	0.1026		0.01595	0.000687184	0.01601	0.00731	0.01593	0.00152	0.01621	-0.01231		0.01595	0.07245	0.01601	0.06882	0.01593	0.08031	0.01621	0.11491
0.01596	0.07329	0.01603	0.07629	0.01594	0.082	0.01623	0.10281		0.01596	0.000662163	0.01603	0.00732	0.01594	0.00154	0.01623	-0.01232		0.01596	0.07263	0.01603	0.06897	0.01594	0.08046	0.01623	0.11513
0.01598	0.07344	0.01605	0.07645	0.01596	0.08217	0.01625	0.10302		0.01598	0.000637837	0.01605	0.00732	0.01596	0.00156	0.01625	-0.01234		0.01598	0.0728	0.01605	0.06912	0.01596	0.0806	0.01625	0.11536
0.016	0.07359	0.01606	0.0766	0.01597	0.08233	0.01626	0.10323		0.016	0.000614756	0.01606	0.00733	0.01597	0.00158	0.01626	-0.01236		0.016	0.07297	0.01606	0.06928	0.01597	0.08075	0.01626	0.11559
0.01601	0.07374	0.01608	0.07676	0.01599	0.0825	0.01628	0.10344		0.01601	0.000591237	0.01608	0.00733	0.01599	0.00161	0.01628	-0.01239		0.01601	0.07315	0.01608	0.06943	0.01599	0.0809	0.01628	0.11583
0.01603	0.07389	0.0161	0.07692	0.01601	0.08267	0.0163	0.10365		0.01603	0.000567042	0.0161	0.00734	0.01601	0.00163	0.0163	-0.01242		0.01603	0.07332	0.0161	0.06958	0.01601	0.08104	0.0163	0.11607
0.01605	0.07404	0.01611	0.07707	0.01602	0.08284	0.01632	0.10386		0.01605	0.000543473	0.01611	0.00735	0.01602	0.00165	0.01632	-0.01246		0.01605	0.0735	0.01611	0.06973	0.01602	0.08119	0.01632	0.11632
0.01606	0.07419	0.01613	0.07723	0.01604	0.08301	0.01633	0.10407		0.01606	0.000521384	0.01613	0.00736	0.01604	0.00167	0.01633	-0.0125		0.01606	0.07367	0.01613	0.06987	0.01604	0.08134	0.01633	0.11657
0.01608	0.07434	0.01615	0.07739	0.01606	0.08318	0.01635	0.10428		0.01608	0.000498112	0.01615	0.00737	0.01606	0.00169	0.01635	-0.01255		0.01608	0.07385	0.01615	0.07002	0.01606	0.08149	0.01635	0.11683
0.0161	0.0745	0.01616	0.07755	0.01607	0.08334	0.01637	0.10449		0.0161	0.000478157	0.01616	0.00738	0.01607	0.00171	0.01637	-0.0126		0.0161	0.07402	0.01616	0.07017	0.01607	0.08164	0.01637	0.11709
0.01611	0.07465	0.01618	0.0777	0.01609	0.08351	0.01638	0.1047		0.01611	0.000456275	0.01618	0.00739	0.01609	0.00173	0.01638	-0.01267		0.01611	0.07419	0.01618	0.07031	0.01609	0.08179	0.01638	0.11737
0.01613	0.0748	0.0162	0.07786	0.01611	0.08368	0.0164	0.10491		0.01613	0.000435494	0.0162	0.0074	0.01611	0.00174	0.0164	-0.01274		0.01613	0.07436	0.0162	0.07046	0.01611	0.08194	0.0164	0.11765
0.01615	0.07495	0.01621	0.07802	0.01612	0.08385	0.01642	0.10513		0.01615	0.000416353	0.01621	0.00742	0.01612	0.00175	0.01642	-0.01283		0.01615	0.07453	0.01621	0.0706	0.01612	0.0821	0.01642	0.11795
0.01616	0.0751	0.01623	0.07818	0.01614	0.08402	0.01643	0.10534		0.01616	0.000398864	0.01623	0.00744	0.01614	0.00176	0.01643	-0.01292		0.01616	0.0747	0.01623	0.07074	0.01614	0.08226	0.01643	0.11826
0.01618	0.07525	0.01625	0.07834	0.01616	0.08419	0.01645	0.10555		0.01618	0.000381815	0.01625	0.00746	0.01616	0.00177	0.01645	-0.01302		0.01618	0.07487	0.01625	0.07088	0.01616	0.08242	0.01645	0.11857
0.0162	0.07541	0.01627	0.0785	0.01617	0.08436	0.01647	0.10576		0.0162	0.000367396	0.01627	0.00748	0.01617	0.00178	0.01647	-0.01312		0.0162	0.07504	0.01627	0.07102	0.01617	0.08258	0.01647	0.11889
0.01621	0.07556	0.01628	0.07866	0.01619	0.08453	0.01648	0.10598		0.01621	0.000353789	0.01628	0.0075	0.01619	0.00179	0.01648	-0.01323		0.01621	0.07521	0.01628	0.07116	0.01619	0.08274	0.01648	0.11921
0.01623	0.07571	0.0163	0.07881	0.01621	0.0847	0.0165	0.10619		0.01623	0.000339131	0.0163	0.00752	0.01621	0.0018	0.0165	-0.01334		0.01623	0.07537	0.0163	0.07129	0.01621	0.0829	0.0165	0.11953
0.01625	0.07587	0.01632	0.07897	0.01622	0.08487	0.01652	0.1064		0.01625	0.000325589	0.01632	0.00755	0.01622	0.00181	0.01652	-0.01345		0.01625	0.07554	0.01632	0.07143	0.01622	0.08306	0.01652	0.11986
0.01626	0.07602	0.01633	0.07913	0.01624	0.08504	0.01654	0.10662		0.01626	0.000311857	0.01633	0.00757	0.01624	0.00181	0.01654	-0.01356		0.01626	0.07571	0.01633	0.07156	0.01624	0.08323	0.01654	0.12018
0.01628	0.07617	0.01635	0.07929	0.01626	0.08521	0.01655	0.10683		0.01628	0.000298722	0.01635	0.00759	0.01626	0.00182	0.01655	-0.01368		0.01628	0.07587	0.01635	0.0717	0.01626	0.08339	0.01655	0.12051
0.0163	0.07633	0.01637	0.07945	0.01627	0.08538	0.01657	0.10705		0.0163	0.000286548	0.01637	0.00762	0.01627	0.00183	0.01657	-0.01379		0.0163	0.07604	0.01637	0.07184	0.01627	0.08356	0.01657	0.12084
0.01631	0.07648	0.01638	0.07961	0.01629	0.08555	0.01659	0.10726		0.01631	0.000275333	0.01638	0.00764	0.01629	0.00183	0.01659	-0.01391		0.01631	0.0762	0.01638	0.07197	0.01629	0.08372	0.01659	0.12117
0.01633	0.07663	0.0164	0.07977	0.01631	0.08572	0.0166	0.10748		0.01633	0.000264096	0.0164	0.00767	0.01631	0.00183	0.0166	-0.01402		0.01633	0.07637	0.0164	0.0721	0.01631	0.08389	0.0166	0.12149
0.01635	0.07679	0.01642	0.07993	0.01632	0.0859	0.01662	0.10769		0.01635	0.000257087	0.01642	0.0077	0.01632	0.00183	0.01662	-0.01413		0.01635	0.07653	0.01642	0.07223	0.01632	0.08406	0.01662	0.12182
0.01636	0.07694	0.01643	0.08009	0.01634	0.08607	0.01664	0.10791		0.01636	0.000249426	0.01643	0.00773	0.01634	0.00183	0.01664	-0.01423		0.01636	0.07669	0.01643	0.07236	0.01634	0.08424	0.01664	0.12214
0.01638	0.07709	0.01645	0.08025	0.01636	0.08624	0.01665	0.10812		0.01638	0.000242195	0.01645	0.00776	0.01636	0.00182	0.01665	-0.01434		0.01638	0.07685	0.01645	0.07249	0.01636	0.08442	0.01665	0.12246
0.0164	0.07725	0.01647	0.08041	0.01637	0.08641	0.01667	0.10834		0.0164	0.000235568	0.01647	0.00779	0.01637	0.00181	0.01667	-0.01444		0.0164	0.07701	0.01647	0.07262	0.01637	0.0846	0.01667	0.12278
0.01641	0.0774	0.01648	0.08057	0.01639	0.08658	0.01669	0.10856		0.01641	0.000230886	0.01648	0.00783	0.01639	0.00179	0.01669	-0.01454		0.01641	0.07717	0.01648	0.07275	0.01639	0.08479	0.01669	0.12309
0.01643	0.07756	0.0165	0.08073	0.01641	0.08675	0.0167	0.10877		0.01643	0.000228313	0.0165	0.00786	0.01641	0.00178	0.0167	-0.01463		0.01643	0.07733	0.0165	0.07287	0.01641	0.08497	0.0167	0.1234
0.01645	0.07771	0.01652	0.0809	0.01642	0.08693	0.01672	0.10899		0.01645	0.000229792	0.01652	0.0079	0.01642	0.00177	0.01672	-0.01472		0.01645	0.07748	0.01652	0.073	0.01642	0.08515	0.01672	0.12371
0.01646	0.07787	0.01653	0.08106	0.01644	0.0871	0.01674	0.10921		0.01646	0.000233711	0.01653	0.00794	0.01644	0.00176	0.01674	-0.01481		0.01646	0.07763	0.01653	0.07312	0.01644	0.08534	0.01674	0.12402
0.01648	0.07802	0.01655	0.08122	0.01646	0.08727	0.01676	0.10942		0.01648	0.000237147	0.01655	0.00797	0.01646	0.00175	0.01676	-0.01489		0.01648	0.07779	0.01655	0.07324	0.01646	0.08552	0.01676	0.12432
0.0165	0.07818	0.01657	0.08138	0.01647	0.08744	0.01677	0.10964		0.0165	0.000243866	0.01657	0.00801	0.01647	0.00174	0.01677	-0.01497		0.0165	0.07793	0.01657	0.07337	0.01647	0.08571	0.01677	0.12462
0.01651	0.07833	0.01658	0.08154	0.01649	0.08762	0.01679	0.10986		0.01651	0.000252091	0.01658	0.00805	0.01649	0.00172	0.01679	-0.01505		0.01651	0.07808	0.01658	0.07349	0.01649	0.0859	0.01679	0.12492
0.01653	0.07849	0.0166	0.0817	0.01651	0.08779	0.01681	0.11008		0.01653	0.000260312	0.0166	0.0081	0.01651	0.0017	0.01681	-0.01513		0.01653	0.07823	0.0166	0.0736	0.01651	0.08609	0.01681	0.12521
0.01655	0.07865	0.01662	0.08186	0.01652	0.08796	0.01682	0.1103		0.01655	0.00027154	0.01662	0.00814	0.01652	0.00168	0.01682	-0.0152		0.01655	0.07837	0.01662	0.07372	0.01652	0.08629	0.01682	0.12549
0.01656	0.0788	0.01663	0.08203	0.01654	0.08814	0.01684	0.11052		0.01656	0.000285429	0.01663	0.00819	0.01654	0.00166	0.01684	-0.01526		0.01656	0.07852	0.01663	0.07384	0.01654	0.08648	0.01684	0.12578
0.01658	0.07896	0.01665	0.08219	0.01656	0.08831	0.01686	0.11074		0.01658	0.000299383	0.01665	0.00823	0.01656	0.00164	0.01686	-0.01532		0.01658	0.07866	0.01665	0.07396	0.01656	0.08668	0.01686	0.12606
0.0166	0.07911	0.01667	0.08235	0.01657	0.08849	0.01687	0.11095		0.0166	0.000315205	0.01667	0.00827	0.01657	0.00162	0.01687	-0.01538		0.0166	0.0788	0.01667	0.07408	0.01657	0.08687	0.01687	0.12634
0.01661	0.07927	0.01668	0.08251	0.01659	0.08866	0.01689	0.11117		0.01661	0.000330521	0.01668	0.00831	0.01659	0.0016	0.01689	-0.01544		0.01661	0.07894	0.01668	0.0742	0.01659	0.08706	0.01689	0.12661
0.01663	0.07943	0.0167	0.08267	0.01661	0.08883	0.01691	0.11139		0.01663	0.000345376	0.0167	0.00835	0.01661	0.00158	0.01691	-0.01549		0.01663	0.07908	0.0167	0.07432	0.01661	0.08726	0.01691	0.12688
0.01665	0.07958	0.01672	0.08284	0.01662	0.08901	0.01693	0.11161		0.01665	0.000366071	0.01672	0.00839	0.01662	0.00156	0.01693	-0.01554		0.01665	0.07922	0.01672	0.07444	0.01662	0.08745	0.01693	0.12715
0.01666	0.07974	0.01673	0.083	0.01664	0.08918	0.01694	0.11183		0.01666	0.000385386	0.01673	0.00843	0.01664	0.00154	0.01694	-0.01558		0.01666	0.07935	0.01673	0.07457	0.01664	0.08765	0.01694	0.12741
0.01668	0.0799	0.01675	0.08316	0.01666	0.08936	0.01696	0.11205		0.01668	0.000406015	0.01675	0.00847	0.01666	0.00152	0.01696	-0.01562		0.01668	0.07949	0.01675	0.07469	0.01666	0.08784	0.01696	0.12767
0.0167	0.08005	0.01677	0.08333	0.01667	0.08953	0.01698	0.11228		0.0167	0.000430564	0.01677	0.0085	0.01667	0.0015	0.01698	-0.01565		0.0167	0.07962	0.01677	0.07482	0.01667	0.08804	0.01698	0.12793
0.01671	0.08021	0.01678	0.08349	0.01669	0.08971	0.01699	0.1125		0.01671	0.000452456	0.01678	0.00854	0.01669	0.00148	0.01699	-0.01569		0.01671	0.07976	0.01678	0.07495	0.01669	0.08823	0.01699	0.12819
0.01673	0.08037	0.0168	0.08365	0.01671	0.08989	0.01701	0.11272		0.01673	0.000476534	0.0168	0.00858	0.01671	0.00147	0.01701	-0.01572		0.01673	0.07989	0.0168	0.07507	0.01671	0.08842	0.01701	0.12843
0.01675	0.08053	0.01682	0.08381	0.01672	0.09006	0.01703	0.11294		0.01675	0.000502975	0.01682	0.00861	0.01672	0.00145	0.01703	-0.01574		0.01675	0.08002	0.01682	0.0752	0.01672	0.08861	0.01703	0.12868
0.01676	0.08068	0.01683	0.08398	0.01674	0.09024	0.01704	0.11316		0.01676	0.000531498	0.01683	0.00865	0.01674	0.00144	0.01704	-0.01576		0.01676	0.08015	0.01683	0.07533	0.01674	0.0888	0.01704	0.12892
0.01678	0.08084	0.01685	0.08414	0.01676	0.09041	0.01706	0.11338		0.01678	0.000558336	0.01685	0.00869	0.01676	0.00142	0.01706	-0.01578		0.01678	0.08028	0.01685	0.07545	0.01676	0.08899	0.01706	0.12916
0.0168	0.081	0.01687	0.08431	0.01677	0.09059	0.01708	0.1136		0.0168	0.000584664	0.01687	0.00873	0.01677	0.00141	0.01708	-0.01579		0.0168	0.08041	0.01687	0.07558	0.01677	0.08918	0.01708	0.12939
0.01681	0.08116	0.01688	0.08447	0.01679	0.09077	0.01709	0.11383		0.01681	0.000609933	0.01688	0.00877	0.01679	0.0014	0.01709	-0.01579		0.01681	0.08055	0.01688	0.0757	0.01679	0.08937	0.01709	0.12962
0.01683	0.08131	0.0169	0.08463	0.01681	0.09094	0.01711	0.11405		0.01683	0.000636689	0.0169	0.0088	0.01681	0.00138	0.01711	-0.01579		0.01683	0.08068	0.0169	0.07583	0.01681	0.08956	0.01711	0.12984
0.01685	0.08147	0.01692	0.0848	0.01682	0.09112	0.01713	0.11427		0.01685	0.000664379	0.01692	0.00884	0.01682	0.00136	0.01713	-0.01579		0.01685	0.08081	0.01692	0.07596	0.01682	0.08976	0.01713	0.13006
0.01686	0.08163	0.01693	0.08496	0.01684	0.0913	0.01715	0.11449		0.01686	0.00069209	0.01693	0.00886	0.01684	0.00135	0.01715	-0.01578		0.01686	0.08094	0.01693	0.0761	0.01684	0.08995	0.01715	0.13027
0.01688	0.08179	0.01695	0.08513	0.01686	0.09147	0.01716	0.11472		0.01688	0.000718807	0.01695	0.00889	0.01686	0.00134	0.01716	-0.01576		0.01688	0.08107	0.01695	0.07624	0.01686	0.09014	0.01716	0.13048
0.0169	0.08195	0.01697	0.08529	0.01687	0.09165	0.01718	0.11494		0.0169	0.000746319	0.01697	0.00891	0.01687	0.00132	0.01718	-0.01574		0.0169	0.0812	0.01697	0.07638	0.01687	0.09033	0.01718	0.13068
0.01691	0.08211	0.01698	0.08546	0.01689	0.09183	0.0172	0.11516		0.01691	0.000773641	0.01698	0.00892	0.01689	0.00131	0.0172	-0.01572		0.01691	0.08133	0.01698	0.07654	0.01689	0.09052	0.0172	0.13088
0.01693	0.08226	0.017	0.08562	0.01691	0.09201	0.01721	0.11539		0.01693	0.000800623	0.017	0.00893	0.01691	0.0013	0.01721	-0.0157		0.01693	0.08146	0.017	0.07669	0.01691	0.09071	0.01721	0.13108
0.01695	0.08242	0.01702	0.08579	0.01692	0.09219	0.01723	0.11561		0.01695	0.000829557	0.01702	0.00894	0.01692	0.00129	0.01723	-0.01567		0.01695	0.08159	0.01702	0.07685	0.01692	0.09089	0.01723	0.13128
0.01696	0.08258	0.01703	0.08595	0.01694	0.09236	0.01725	0.11583		0.01696	0.000858621	0.01703	0.00894	0.01694	0.00128	0.01725	-0.01564		0.01696	0.08172	0.01703	0.07701	0.01694	0.09108	0.01725	0.13148
0.01698	0.08274	0.01705	0.08612	0.01696	0.09254	0.01726	0.11606		0.01698	0.000887448	0.01705	0.00895	0.01696	0.00127	0.01726	-0.01561		0.01698	0.08185	0.01705	0.07717	0.01696	0.09127	0.01726	0.13167
0.017	0.0829	0.01707	0.08628	0.01697	0.09272	0.01728	0.11628		0.017	0.000913434	0.01707	0.00895	0.01697	0.00127	0.01728	-0.01558		0.017	0.08199	0.01707	0.07733	0.01697	0.09145	0.01728	0.13187
0.01701	0.08306	0.01709	0.08645	0.01699	0.0929	0.0173	0.11651		0.01701	0.000937468	0.01709	0.00895	0.01699	0.00126	0.0173	-0.01556		0.01701	0.08212	0.01709	0.07749	0.01699	0.09164	0.0173	0.13206
0.01703	0.08322	0.0171	0.08661	0.01701	0.09308	0.01731	0.11673		0.01703	0.000960341	0.0171	0.00895	0.01701	0.00126	0.01731	-0.01553		0.01703	0.08226	0.0171	0.07766	0.01701	0.09182	0.01731	0.13226
0.01705	0.08338	0.01712	0.08678	0.01702	0.09326	0.01733	0.11695		0.01705	0.000980992	0.01712	0.00895	0.01702	0.00125	0.01733	-0.0155		0.01705	0.0824	0.01712	0.07783	0.01702	0.092	0.01733	0.13246
0.01706	0.08354	0.01714	0.08695	0.01704	0.09344	0.01735	0.11718		0.01706	0.000998142	0.01714	0.00895	0.01704	0.00125	0.01735	-0.01548		0.01706	0.08254	0.01714	0.078	0.01704	0.09219	0.01735	0.13266
0.01708	0.0837	0.01715	0.08711	0.01706	0.09362	0.01737	0.1174		0.01708	0.00101	0.01715	0.00894	0.01706	0.00124	0.01737	-0.01545		0.01708	0.08269	0.01715	0.07817	0.01706	0.09237	0.01737	0.13286
0.0171	0.08386	0.01717	0.08728	0.01707	0.0938	0.01738	0.11763		0.0171	0.00102	0.01717	0.00894	0.01707	0.00124	0.01738	-0.01544		0.0171	0.08284	0.01717	0.07834	0.01707	0.09256	0.01738	0.13307
0.01711	0.08402	0.01719	0.08745	0.01709	0.09398	0.0174	0.11785		0.01711	0.00103	0.01719	0.00893	0.01709	0.00124	0.0174	-0.01542		0.01711	0.08299	0.01719	0.07852	0.01709	0.09274	0.0174	0.13328
0.01713	0.08418	0.0172	0.08761	0.01711	0.09416	0.01742	0.11808		0.01713	0.00103	0.0172	0.00892	0.01711	0.00123	0.01742	-0.01541		0.01713	0.08316	0.0172	0.07869	0.01711	0.09292	0.01742	0.13349
0.01715	0.08434	0.01722	0.08778	0.01712	0.09434	0.01743	0.11831		0.01715	0.00102	0.01722	0.00892	0.01712	0.00123	0.01743	-0.01539		0.01715	0.08332	0.01722	0.07887	0.01712	0.0931	0.01743	0.1337
0.01716	0.0845	0.01724	0.08795	0.01714	0.09452	0.01745	0.11853		0.01716	0.00102	0.01724	0.00891	0.01714	0.00124	0.01745	-0.01537		0.01716	0.08348	0.01724	0.07904	0.01714	0.09328	0.01745	0.1339
0.01718	0.08466	0.01725	0.08812	0.01716	0.0947	0.01747	0.11876		0.01718	0.00102	0.01725	0.0089	0.01716	0.00124	0.01747	-0.01536		0.01718	0.08365	0.01725	0.07922	0.01716	0.09346	0.01747	0.13411
0.0172	0.08482	0.01727	0.08828	0.01717	0.09488	0.01748	0.11898		0.0172	0.00101	0.01727	0.00889	0.01717	0.00124	0.01748	-0.01534		0.0172	0.08381	0.01727	0.0794	0.01717	0.09364	0.01748	0.13432
0.01721	0.08498	0.01729	0.08845	0.01719	0.09506	0.0175	0.11921		0.01721	0.001	0.01729	0.00887	0.01719	0.00125	0.0175	-0.01532		0.01721	0.08398	0.01729	0.07958	0.01719	0.09381	0.0175	0.13453
0.01723	0.08515	0.0173	0.08862	0.01721	0.09524	0.01752	0.11944		0.01723	0.000994475	0.0173	0.00886	0.01721	0.00126	0.01752	-0.0153		0.01723	0.08415	0.0173	0.07976	0.01721	0.09398	0.01752	0.13473
0.01725	0.08531	0.01732	0.08879	0.01722	0.09542	0.01753	0.11966		0.01725	0.00098668	0.01732	0.00884	0.01722	0.00127	0.01753	-0.01527		0.01725	0.08432	0.01732	0.07995	0.01722	0.09416	0.01753	0.13493
0.01726	0.08547	0.01734	0.08896	0.01724	0.0956	0.01755	0.11989		0.01726	0.000978373	0.01734	0.00883	0.01724	0.00127	0.01755	-0.01525		0.01726	0.08449	0.01734	0.08013	0.01724	0.09433	0.01755	0.13514
0.01728	0.08563	0.01735	0.08913	0.01726	0.09578	0.01757	0.12012		0.01728	0.00096733	0.01735	0.00881	0.01726	0.00128	0.01757	-0.01522		0.01728	0.08466	0.01735	0.08031	0.01726	0.0945	0.01757	0.13534
0.0173	0.08579	0.01737	0.08929	0.01727	0.09597	0.01759	0.12034		0.0173	0.000955781	0.01737	0.0088	0.01727	0.00129	0.01759	-0.0152		0.0173	0.08484	0.01737	0.0805	0.01727	0.09468	0.01759	0.13555
0.01731	0.08596	0.01739	0.08946	0.01729	0.09615	0.0176	0.12057		0.01731	0.000939103	0.01739	0.00878	0.01729	0.0013	0.0176	-0.01519		0.01731	0.08502	0.01739	0.08069	0.01729	0.09485	0.0176	0.13576
0.01733	0.08612	0.0174	0.08963	0.01731	0.09633	0.01762	0.1208		0.01733	0.000919503	0.0174	0.00876	0.01731	0.00131	0.01762	-0.01517		0.01733	0.0852	0.0174	0.08087	0.01731	0.09502	0.01762	0.13597
0.01735	0.08628	0.01742	0.0898	0.01732	0.09651	0.01764	0.12103		0.01735	0.000902329	0.01742	0.00874	0.01732	0.00132	0.01764	-0.01516		0.01735	0.08538	0.01742	0.08106	0.01732	0.0952	0.01764	0.13618
0.01736	0.08644	0.01744	0.08997	0.01734	0.09669	0.01765	0.12125		0.01736	0.000883075	0.01744	0.00873	0.01734	0.00133	0.01765	-0.01514		0.01736	0.08556	0.01744	0.08125	0.01734	0.09537	0.01765	0.1364
0.01738	0.08661	0.01745	0.09014	0.01736	0.09688	0.01767	0.12148		0.01738	0.000864616	0.01745	0.00871	0.01736	0.00134	0.01767	-0.01513		0.01738	0.08574	0.01745	0.08143	0.01736	0.09554	0.01767	0.13661
0.0174	0.08677	0.01747	0.09031	0.01737	0.09706	0.01769	0.12171		0.0174	0.000845257	0.01747	0.0087	0.01737	0.00135	0.01769	-0.01512		0.0174	0.08592	0.01747	0.08161	0.01737	0.09571	0.01769	0.13683
0.01741	0.08693	0.01749	0.09048	0.01739	0.09724	0.0177	0.12194		0.01741	0.000822462	0.01749	0.00869	0.01739	0.00137	0.0177	-0.01511		0.01741	0.08611	0.01749	0.08179	0.01739	0.09588	0.0177	0.13705
0.01743	0.0871	0.0175	0.09065	0.01741	0.09743	0.01772	0.12217		0.01743	0.000797434	0.0175	0.00868	0.01741	0.00138	0.01772	-0.01511		0.01743	0.0863	0.0175	0.08198	0.01741	0.09605	0.01772	0.13728
0.01745	0.08726	0.01752	0.09082	0.01742	0.09761	0.01774	0.1224		0.01745	0.000769734	0.01752	0.00867	0.01742	0.00139	0.01774	-0.01512		0.01745	0.08649	0.01752	0.08216	0.01742	0.09622	0.01774	0.13752
0.01746	0.08742	0.01754	0.091	0.01744	0.09779	0.01776	0.12262		0.01746	0.000739384	0.01754	0.00866	0.01744	0.0014	0.01776	-0.01514		0.01746	0.08668	0.01754	0.08233	0.01744	0.09639	0.01776	0.13776
0.01748	0.08759	0.01755	0.09117	0.01746	0.09798	0.01777	0.12285		0.01748	0.000709459	0.01755	0.00865	0.01746	0.00142	0.01777	-0.01516		0.01748	0.08688	0.01755	0.08252	0.01746	0.09656	0.01777	0.13801
0.0175	0.08775	0.01757	0.09134	0.01747	0.09816	0.01779	0.12308		0.0175	0.00067868	0.01757	0.00865	0.01747	0.00143	0.01779	-0.01518		0.0175	0.08707	0.01757	0.08269	0.01747	0.09673	0.01779	0.13827
0.01751	0.08792	0.01759	0.09151	0.01749	0.09834	0.01781	0.12331		0.01751	0.00064884	0.01759	0.00864	0.01749	0.00145	0.01781	-0.01522		0.01751	0.08727	0.01759	0.08287	0.01749	0.0969	0.01781	0.13853
0.01753	0.08808	0.0176	0.09168	0.01751	0.09853	0.01782	0.12354		0.01753	0.000616498	0.0176	0.00864	0.01751	0.00146	0.01782	-0.01527		0.01753	0.08746	0.0176	0.08304	0.01751	0.09706	0.01782	0.13881
0.01755	0.08825	0.01762	0.09185	0.01752	0.09871	0.01784	0.12377		0.01755	0.000585615	0.01762	0.00864	0.01752	0.00148	0.01784	-0.01533		0.01755	0.08766	0.01762	0.08321	0.01752	0.09723	0.01784	0.1391
0.01756	0.08841	0.01764	0.09202	0.01754	0.0989	0.01786	0.124		0.01756	0.00055635	0.01764	0.00864	0.01754	0.0015	0.01786	-0.0154		0.01756	0.08785	0.01764	0.08339	0.01754	0.0974	0.01786	0.1394
0.01758	0.08858	0.01765	0.0922	0.01756	0.09908	0.01787	0.12423		0.01758	0.000527649	0.01765	0.00864	0.01756	0.00152	0.01787	-0.01548		0.01758	0.08805	0.01765	0.08356	0.01756	0.09756	0.01787	0.13971
0.0176	0.08874	0.01767	0.09237	0.01757	0.09926	0.01789	0.12447		0.0176	0.000502673	0.01767	0.00864	0.01757	0.00154	0.01789	-0.01556		0.0176	0.08824	0.01767	0.08373	0.01757	0.09773	0.01789	0.14002
0.01761	0.08891	0.01769	0.09254	0.01759	0.09945	0.01791	0.1247		0.01761	0.000478348	0.01769	0.00864	0.01759	0.00156	0.01791	-0.01564		0.01761	0.08843	0.01769	0.0839	0.01759	0.09789	0.01791	0.14034
0.01763	0.08907	0.0177	0.09271	0.01761	0.09963	0.01792	0.12493		0.01763	0.000454044	0.0177	0.00865	0.01761	0.00158	0.01792	-0.01574		0.01763	0.08862	0.0177	0.08407	0.01761	0.09806	0.01792	0.14067
0.01765	0.08924	0.01772	0.09289	0.01762	0.09982	0.01794	0.12516		0.01765	0.000428339	0.01772	0.00865	0.01762	0.0016	0.01794	-0.01584		0.01765	0.08881	0.01772	0.08424	0.01762	0.09822	0.01794	0.141
0.01766	0.0894	0.01774	0.09306	0.01764	0.1	0.01796	0.12539		0.01766	0.000403923	0.01774	0.00866	0.01764	0.00161	0.01796	-0.01595		0.01766	0.089	0.01774	0.0844	0.01764	0.09839	0.01796	0.14134
0.01768	0.08957	0.01775	0.09323	0.01766	0.10019	0.01798	0.12562		0.01768	0.000382271	0.01775	0.00866	0.01766	0.00163	0.01798	-0.01606		0.01768	0.08919	0.01775	0.08457	0.01766	0.09856	0.01798	0.14169
0.0177	0.08974	0.01777	0.09341	0.01767	0.10038	0.01799	0.12586		0.0177	0.000361014	0.01777	0.00867	0.01767	0.00165	0.01799	-0.01618		0.0177	0.08938	0.01777	0.08473	0.01767	0.09873	0.01799	0.14204
0.01771	0.0899	0.01779	0.09358	0.01769	0.10056	0.01801	0.12609		0.01771	0.000341035	0.01779	0.00868	0.01769	0.00166	0.01801	-0.01629		0.01771	0.08956	0.01779	0.0849	0.01769	0.0989	0.01801	0.14238
0.01773	0.09007	0.0178	0.09375	0.01771	0.10075	0.01803	0.12632		0.01773	0.000323306	0.0178	0.0087	0.01771	0.00168	0.01803	-0.01641		0.01773	0.08975	0.0178	0.08506	0.01771	0.09907	0.01803	0.14273
0.01775	0.09024	0.01782	0.09393	0.01772	0.10093	0.01804	0.12656		0.01775	0.000305257	0.01782	0.00871	0.01772	0.00169	0.01804	-0.01652		0.01775	0.08993	0.01782	0.08522	0.01772	0.09924	0.01804	0.14308
0.01776	0.0904	0.01784	0.0941	0.01774	0.10112	0.01806	0.12679		0.01776	0.000290075	0.01784	0.00872	0.01774	0.00171	0.01806	-0.01663		0.01776	0.09011	0.01784	0.08538	0.01774	0.09941	0.01806	0.14342
0.01778	0.09057	0.01786	0.09428	0.01776	0.10131	0.01808	0.12702		0.01778	0.000278351	0.01786	0.00873	0.01776	0.00172	0.01808	-0.01674		0.01778	0.09029	0.01786	0.08554	0.01776	0.09959	0.01808	0.14377
0.0178	0.09074	0.01787	0.09445	0.01777	0.10149	0.01809	0.12726		0.0178	0.000267379	0.01787	0.00875	0.01777	0.00173	0.01809	-0.01685		0.0178	0.09047	0.01787	0.0857	0.01777	0.09976	0.01809	0.14411
0.01781	0.09091	0.01789	0.09463	0.01779	0.10168	0.01811	0.12749		0.01781	0.000256821	0.01789	0.00877	0.01779	0.00174	0.01811	-0.01696		0.01781	0.09065	0.01789	0.08586	0.01779	0.09994	0.01811	0.14445
0.01783	0.09107	0.01791	0.0948	0.01781	0.10187	0.01813	0.12773		0.01783	0.000247601	0.01791	0.00879	0.01781	0.00175	0.01813	-0.01707		0.01783	0.09083	0.01791	0.08601	0.01781	0.10012	0.01813	0.1448
0.01785	0.09124	0.01792	0.09497	0.01782	0.10205	0.01814	0.12796		0.01785	0.000237854	0.01792	0.00881	0.01782	0.00175	0.01814	-0.01718		0.01785	0.091	0.01792	0.08616	0.01782	0.1003	0.01814	0.14514
0.01786	0.09141	0.01794	0.09515	0.01784	0.10224	0.01816	0.1282		0.01786	0.000230171	0.01794	0.00884	0.01784	0.00176	0.01816	-0.01728		0.01786	0.09118	0.01794	0.08631	0.01784	0.10048	0.01816	0.14548
0.01788	0.09158	0.01796	0.09532	0.01786	0.10243	0.01818	0.12843		0.01788	0.000224422	0.01796	0.00886	0.01786	0.00177	0.01818	-0.01738		0.01788	0.09135	0.01796	0.08646	0.01786	0.10066	0.01818	0.14581
0.0179	0.09175	0.01797	0.0955	0.01787	0.10261	0.0182	0.12867		0.0179	0.000218499	0.01797	0.00889	0.01787	0.00178	0.0182	-0.01748		0.0179	0.09153	0.01797	0.08661	0.01787	0.10084	0.0182	0.14614
0.01791	0.09191	0.01799	0.09568	0.01789	0.1028	0.01821	0.12891		0.01791	0.000212303	0.01799	0.00892	0.01789	0.00178	0.01821	-0.01757		0.01791	0.0917	0.01799	0.08676	0.01789	0.10102	0.01821	0.14647
0.01793	0.09208	0.01801	0.09585	0.01791	0.10299	0.01823	0.12914		0.01793	0.000206718	0.01801	0.00895	0.01791	0.00179	0.01823	-0.01766		0.01793	0.09188	0.01801	0.0869	0.01791	0.1012	0.01823	0.1468
0.01795	0.09225	0.01802	0.09603	0.01792	0.10318	0.01825	0.12938		0.01795	0.000200272	0.01802	0.00898	0.01792	0.0018	0.01825	-0.01775		0.01795	0.09205	0.01802	0.08704	0.01792	0.10138	0.01825	0.14712
0.01796	0.09242	0.01804	0.0962	0.01794	0.10337	0.01826	0.12962		0.01796	0.000197132	0.01804	0.00902	0.01794	0.0018	0.01826	-0.01783		0.01796	0.09222	0.01804	0.08718	0.01794	0.10156	0.01826	0.14745
0.01798	0.09259	0.01806	0.09638	0.01796	0.10355	0.01828	0.12985		0.01798	0.000196376	0.01806	0.00905	0.01796	0.00181	0.01828	-0.01792		0.01798	0.09239	0.01806	0.08733	0.01796	0.10175	0.01828	0.14777
0.018	0.09276	0.01807	0.09655	0.01797	0.10374	0.0183	0.13009		0.018	0.000194802	0.01807	0.00909	0.01797	0.00181	0.0183	-0.01799		0.018	0.09256	0.01807	0.08746	0.01797	0.10193	0.0183	0.14808
0.01801	0.09293	0.01809	0.09673	0.01799	0.10393	0.01831	0.13033		0.01801	0.000196452	0.01809	0.00913	0.01799	0.00182	0.01831	-0.01807		0.01801	0.09273	0.01809	0.0876	0.01799	0.10212	0.01831	0.1484
0.01803	0.0931	0.01811	0.09691	0.01801	0.10412	0.01833	0.13057		0.01803	0.000201424	0.01811	0.00918	0.01801	0.00182	0.01833	-0.01814		0.01803	0.0929	0.01811	0.08773	0.01801	0.1023	0.01833	0.14871
0.01805	0.09327	0.01812	0.09708	0.01802	0.10431	0.01835	0.1308		0.01805	0.000204198	0.01812	0.00922	0.01802	0.00181	0.01835	-0.01821		0.01805	0.09306	0.01812	0.08787	0.01802	0.1025	0.01835	0.14901
0.01806	0.09344	0.01814	0.09726	0.01804	0.1045	0.01837	0.13104		0.01806	0.000208888	0.01814	0.00926	0.01804	0.00181	0.01837	-0.01827		0.01806	0.09323	0.01814	0.088	0.01804	0.10269	0.01837	0.14931
0.01808	0.09361	0.01816	0.09744	0.01806	0.10469	0.01838	0.13128		0.01808	0.00021399	0.01816	0.00931	0.01806	0.0018	0.01838	-0.01833		0.01808	0.09339	0.01816	0.08813	0.01806	0.10289	0.01838	0.14961
0.0181	0.09378	0.01817	0.09761	0.01807	0.10488	0.0184	0.13152		0.0181	0.000216771	0.01817	0.00935	0.01807	0.0018	0.0184	-0.01838		0.0181	0.09356	0.01817	0.08826	0.01807	0.10308	0.0184	0.1499
0.01811	0.09395	0.01819	0.09779	0.01809	0.10507	0.01842	0.13176		0.01811	0.000219425	0.01819	0.0094	0.01809	0.00179	0.01842	-0.01844		0.01811	0.09373	0.01819	0.08839	0.01809	0.10328	0.01842	0.1502
0.01813	0.09412	0.01821	0.09797	0.01811	0.10526	0.01843	0.132		0.01813	0.000224419	0.01821	0.00945	0.01811	0.00178	0.01843	-0.01849		0.01813	0.09389	0.01821	0.08852	0.01811	0.10348	0.01843	0.15049
0.01815	0.09429	0.01822	0.09815	0.01812	0.10545	0.01845	0.13224		0.01815	0.000230825	0.01822	0.00949	0.01812	0.00177	0.01845	-0.01854		0.01815	0.09406	0.01822	0.08865	0.01812	0.10368	0.01845	0.15078
0.01816	0.09446	0.01824	0.09832	0.01814	0.10564	0.01847	0.13248		0.01816	0.000237534	0.01824	0.00953	0.01814	0.00176	0.01847	-0.01858		0.01816	0.09422	0.01824	0.08879	0.01814	0.10388	0.01847	0.15106
0.01818	0.09463	0.01826	0.0985	0.01816	0.10583	0.01848	0.13272		0.01818	0.000243852	0.01826	0.00958	0.01816	0.00174	0.01848	-0.01862		0.01818	0.09439	0.01826	0.08892	0.01816	0.10409	0.01848	0.15134
0.0182	0.0948	0.01827	0.09868	0.01817	0.10602	0.0185	0.13296		0.0182	0.000252405	0.01827	0.00962	0.01817	0.00173	0.0185	-0.01865		0.0182	0.09455	0.01827	0.08906	0.01817	0.10429	0.0185	0.15161
0.01821	0.09497	0.01829	0.09886	0.01819	0.10621	0.01852	0.1332		0.01821	0.000261082	0.01829	0.00966	0.01819	0.00171	0.01852	-0.01869		0.01821	0.09471	0.01829	0.0892	0.01819	0.1045	0.01852	0.15188
0.01823	0.09514	0.01831	0.09903	0.0182	0.1064	0.01853	0.13344		0.01823	0.000271862	0.01831	0.0097	0.0182	0.00169	0.01853	-0.01871		0.01823	0.09487	0.01831	0.08934	0.0182	0.10472	0.01853	0.15215
0.01825	0.09532	0.01832	0.09921	0.01822	0.10659	0.01855	0.13368		0.01825	0.00028401	0.01832	0.00974	0.01822	0.00167	0.01855	-0.01873		0.01825	0.09503	0.01832	0.08948	0.01822	0.10492	0.01855	0.15241
0.01826	0.09549	0.01834	0.09939	0.01824	0.10678	0.01857	0.13392		0.01826	0.000296543	0.01834	0.00977	0.01824	0.00165	0.01857	-0.01875		0.01826	0.09519	0.01834	0.08962	0.01824	0.10514	0.01857	0.15268
0.01828	0.09566	0.01836	0.09957	0.01825	0.10698	0.01859	0.13416		0.01828	0.000307506	0.01836	0.00981	0.01825	0.00163	0.01859	-0.01877		0.01828	0.09535	0.01836	0.08976	0.01825	0.10535	0.01859	0.15293
0.0183	0.09583	0.01837	0.09975	0.01827	0.10717	0.0186	0.1344		0.0183	0.00031981	0.01837	0.00985	0.01827	0.00161	0.0186	-0.01878		0.0183	0.09551	0.01837	0.0899	0.01827	0.10556	0.0186	0.15318
0.01831	0.096	0.01839	0.09993	0.01829	0.10736	0.01862	0.13465		0.01831	0.000331894	0.01839	0.00989	0.01829	0.00159	0.01862	-0.01878		0.01831	0.09567	0.01839	0.09004	0.01829	0.10577	0.01862	0.15343
0.01833	0.09617	0.01841	0.10011	0.0183	0.10755	0.01864	0.13489		0.01833	0.000347819	0.01841	0.00992	0.0183	0.00157	0.01864	-0.01879		0.01833	0.09583	0.01841	0.09018	0.0183	0.10598	0.01864	0.15367
0.01835	0.09635	0.01842	0.10028	0.01832	0.10775	0.01865	0.13513		0.01835	0.000364428	0.01842	0.00996	0.01832	0.00155	0.01865	-0.01879		0.01835	0.09598	0.01842	0.09032	0.01832	0.10619	0.01865	0.15392
0.01836	0.09652	0.01844	0.10046	0.01834	0.10794	0.01867	0.13537		0.01836	0.000380962	0.01844	0.01	0.01834	0.00154	0.01867	-0.01878		0.01836	0.09614	0.01844	0.09046	0.01834	0.1064	0.01867	0.15416
0.01838	0.09669	0.01846	0.10064	0.01835	0.10813	0.01869	0.13561		0.01838	0.000398366	0.01846	0.01004	0.01835	0.00153	0.01869	-0.01878		0.01838	0.09629	0.01846	0.09061	0.01835	0.1066	0.01869	0.15439
0.0184	0.09687	0.01847	0.10082	0.01837	0.10832	0.0187	0.13586		0.0184	0.0004144	0.01847	0.01007	0.01837	0.00152	0.0187	-0.01876		0.0184	0.09645	0.01847	0.09075	0.01837	0.10681	0.0187	0.15462
0.01841	0.09704	0.01849	0.101	0.01839	0.10852	0.01872	0.1361		0.01841	0.000428956	0.01849	0.01011	0.01839	0.00151	0.01872	-0.01874		0.01841	0.09661	0.01849	0.09089	0.01839	0.10701	0.01872	0.15484
0.01843	0.09721	0.01851	0.10118	0.0184	0.10871	0.01874	0.13634		0.01843	0.000441489	0.01851	0.01014	0.0184	0.0015	0.01874	-0.01872		0.01843	0.09677	0.01851	0.09104	0.0184	0.10721	0.01874	0.15506
0.01845	0.09738	0.01852	0.10136	0.01842	0.1089	0.01875	0.13659		0.01845	0.000455722	0.01852	0.01018	0.01842	0.00149	0.01875	-0.01869		0.01845	0.09693	0.01852	0.09118	0.01842	0.10742	0.01875	0.15528
0.01846	0.09756	0.01854	0.10154	0.01844	0.1091	0.01877	0.13683		0.01846	0.000472172	0.01854	0.01021	0.01844	0.00147	0.01877	-0.01866		0.01846	0.09709	0.01854	0.09133	0.01844	0.10763	0.01877	0.15549
0.01848	0.09773	0.01856	0.10172	0.01845	0.10929	0.01879	0.13707		0.01848	0.000487714	0.01856	0.01024	0.01845	0.00146	0.01879	-0.01864		0.01848	0.09724	0.01856	0.09148	0.01845	0.10783	0.01879	0.15571
0.0185	0.0979	0.01857	0.1019	0.01847	0.10949	0.01881	0.13732		0.0185	0.000503123	0.01857	0.01027	0.01847	0.00145	0.01881	-0.01861		0.0185	0.0974	0.01857	0.09163	0.01847	0.10804	0.01881	0.15592
0.01851	0.09808	0.01859	0.10208	0.01849	0.10968	0.01882	0.13756		0.01851	0.00051838	0.01859	0.0103	0.01849	0.00144	0.01882	-0.01858		0.01851	0.09756	0.01859	0.09178	0.01849	0.10824	0.01882	0.15614
0.01853	0.09825	0.01861	0.10226	0.0185	0.10987	0.01884	0.1378		0.01853	0.000532145	0.01861	0.01032	0.0185	0.00142	0.01884	-0.01855		0.01853	0.09772	0.01861	0.09194	0.0185	0.10845	0.01884	0.15636
0.01855	0.09843	0.01862	0.10244	0.01852	0.11007	0.01886	0.13805		0.01855	0.00054928	0.01862	0.01035	0.01852	0.00141	0.01886	-0.01853		0.01855	0.09788	0.01862	0.0921	0.01852	0.10866	0.01886	0.15658
0.01856	0.0986	0.01864	0.10262	0.01854	0.11026	0.01887	0.13829		0.01856	0.000565024	0.01864	0.01037	0.01854	0.0014	0.01887	-0.01851		0.01856	0.09804	0.01864	0.09226	0.01854	0.10886	0.01887	0.15681
0.01858	0.09877	0.01866	0.10281	0.01855	0.11046	0.01889	0.13854		0.01858	0.00058015	0.01866	0.01038	0.01855	0.00139	0.01889	-0.01849		0.01858	0.09819	0.01866	0.09242	0.01855	0.10907	0.01889	0.15703
0.0186	0.09895	0.01868	0.10299	0.01857	0.11065	0.01891	0.13878		0.0186	0.000592795	0.01868	0.01041	0.01857	0.00138	0.01891	-0.01847		0.0186	0.09836	0.01868	0.09258	0.01857	0.10927	0.01891	0.15725
0.01861	0.09912	0.01869	0.10317	0.01859	0.11085	0.01892	0.13903		0.01861	0.000604334	0.01869	0.01043	0.01859	0.00137	0.01892	-0.01845		0.01861	0.09852	0.01869	0.09274	0.01859	0.10948	0.01892	0.15748
0.01863	0.0993	0.01871	0.10335	0.0186	0.11105	0.01894	0.13927		0.01863	0.000616513	0.01871	0.01045	0.0186	0.00137	0.01894	-0.01844		0.01863	0.09868	0.01871	0.0929	0.0186	0.10968	0.01894	0.15771
0.01865	0.09947	0.01873	0.10353	0.01862	0.11124	0.01896	0.13952		0.01865	0.00062783	0.01873	0.01046	0.01862	0.00136	0.01896	-0.01843		0.01865	0.09885	0.01873	0.09307	0.01862	0.10988	0.01896	0.15794
0.01866	0.09965	0.01874	0.10371	0.01864	0.11144	0.01897	0.13976		0.01866	0.00063678	0.01874	0.01048	0.01864	0.00135	0.01897	-0.01842		0.01866	0.09901	0.01874	0.09324	0.01864	0.11008	0.01897	0.15818
0.01868	0.09982	0.01876	0.10389	0.01865	0.11163	0.01899	0.14001		0.01868	0.000645443	0.01876	0.01049	0.01865	0.00135	0.01899	-0.0184		0.01868	0.09918	0.01876	0.09341	0.01865	0.11029	0.01899	0.15841
0.0187	0.1	0.01878	0.10408	0.01867	0.11183	0.01901	0.14025		0.0187	0.000653549	0.01878	0.0105	0.01867	0.00134	0.01901	-0.01839		0.0187	0.09935	0.01878	0.09358	0.01867	0.11049	0.01901	0.15864
0.01871	0.10017	0.01879	0.10426	0.01869	0.11203	0.01903	0.1405		0.01871	0.000660698	0.01879	0.0105	0.01869	0.00133	0.01903	-0.01837		0.01871	0.09951	0.01879	0.09375	0.01869	0.11069	0.01903	0.15887
0.01873	0.10035	0.01881	0.10444	0.0187	0.11222	0.01904	0.14074		0.01873	0.000669697	0.01881	0.01051	0.0187	0.00132	0.01904	-0.01836		0.01873	0.09968	0.01881	0.09393	0.0187	0.1109	0.01904	0.1591
0.01875	0.10053	0.01883	0.10462	0.01872	0.11242	0.01906	0.14099		0.01875	0.000676603	0.01883	0.01051	0.01872	0.00132	0.01906	-0.01835		0.01875	0.09985	0.01883	0.09412	0.01872	0.1111	0.01906	0.15934
0.01876	0.1007	0.01884	0.10481	0.01874	0.11262	0.01908	0.14124		0.01876	0.00068303	0.01884	0.01051	0.01874	0.00131	0.01908	-0.01833		0.01876	0.10002	0.01884	0.0943	0.01874	0.1113	0.01908	0.15957
0.01878	0.10088	0.01886	0.10499	0.01875	0.11281	0.01909	0.14148		0.01878	0.000689029	0.01886	0.0105	0.01875	0.00131	0.01909	-0.01832		0.01878	0.10019	0.01886	0.09449	0.01875	0.1115	0.01909	0.1598
0.0188	0.10105	0.01888	0.10517	0.01877	0.11301	0.01911	0.14173		0.0188	0.000693541	0.01888	0.0105	0.01877	0.00131	0.01911	-0.0183		0.0188	0.10036	0.01888	0.09467	0.01877	0.1117	0.01911	0.16003
0.01881	0.10123	0.01889	0.10536	0.01879	0.11321	0.01913	0.14198		0.01881	0.000699583	0.01889	0.01049	0.01879	0.00131	0.01913	-0.01829		0.01881	0.10053	0.01889	0.09486	0.01879	0.1119	0.01913	0.16027
0.01883	0.10141	0.01891	0.10554	0.0188	0.11341	0.01914	0.14222		0.01883	0.000704516	0.01891	0.01049	0.0188	0.0013	0.01914	-0.01827		0.01883	0.1007	0.01891	0.09505	0.0188	0.1121	0.01914	0.1605
0.01885	0.10158	0.01893	0.10572	0.01882	0.1136	0.01916	0.14247		0.01885	0.000711138	0.01893	0.01049	0.01882	0.00131	0.01916	-0.01826		0.01885	0.10087	0.01893	0.09524	0.01882	0.1123	0.01916	0.16073
0.01886	0.10176	0.01894	0.10591	0.01884	0.1138	0.01918	0.14272		0.01886	0.000715924	0.01894	0.01049	0.01884	0.00131	0.01918	-0.01825		0.01886	0.10105	0.01894	0.09542	0.01884	0.11249	0.01918	0.16097
0.01888	0.10194	0.01896	0.10609	0.01885	0.114	0.0192	0.14297		0.01888	0.00072183	0.01896	0.01048	0.01885	0.00131	0.0192	-0.01824		0.01888	0.10122	0.01896	0.09561	0.01885	0.11269	0.0192	0.16121
0.0189	0.10212	0.01898	0.10628	0.01887	0.1142	0.01921	0.14322		0.0189	0.000727515	0.01898	0.01047	0.01887	0.00132	0.01921	-0.01824		0.0189	0.10139	0.01898	0.09581	0.01887	0.11288	0.01921	0.16146
0.01891	0.10229	0.01899	0.10646	0.01889	0.1144	0.01923	0.14346		0.01891	0.000733537	0.01899	0.01046	0.01889	0.00133	0.01923	-0.01824		0.01891	0.10156	0.01899	0.096	0.01889	0.11307	0.01923	0.16171
0.01893	0.10247	0.01901	0.10665	0.0189	0.1146	0.01925	0.14371		0.01893	0.000740302	0.01901	0.01045	0.0189	0.00133	0.01925	-0.01826		0.01893	0.10173	0.01901	0.09619	0.0189	0.11326	0.01925	0.16197
0.01895	0.10265	0.01903	0.10683	0.01892	0.11479	0.01926	0.14396		0.01895	0.000748678	0.01903	0.01044	0.01892	0.00134	0.01926	-0.01827		0.01895	0.1019	0.01903	0.09639	0.01892	0.11345	0.01926	0.16223
0.01896	0.10283	0.01904	0.10702	0.01894	0.11499	0.01928	0.14421		0.01896	0.000756252	0.01904	0.01044	0.01894	0.00135	0.01928	-0.01829		0.01896	0.10207	0.01904	0.09658	0.01894	0.11364	0.01928	0.1625
0.01898	0.103	0.01906	0.1072	0.01895	0.11519	0.0193	0.14446		0.01898	0.000762686	0.01906	0.01043	0.01895	0.00136	0.0193	-0.01832		0.01898	0.10224	0.01906	0.09677	0.01895	0.11383	0.0193	0.16278
0.019	0.10318	0.01908	0.10739	0.01897	0.11539	0.01931	0.14471		0.019	0.0007697	0.01908	0.01042	0.01897	0.00137	0.01931	-0.01835		0.019	0.10241	0.01908	0.09697	0.01897	0.11403	0.01931	0.16306
0.01901	0.10336	0.01909	0.10757	0.01899	0.11559	0.01933	0.14496		0.01901	0.000773854	0.01909	0.01041	0.01899	0.00137	0.01933	-0.0184		0.01901	0.10259	0.01909	0.09716	0.01899	0.11422	0.01933	0.16336
0.01903	0.10354	0.01911	0.10776	0.019	0.11579	0.01935	0.14521		0.01903	0.000775866	0.01911	0.01041	0.019	0.00138	0.01935	-0.01846		0.01903	0.10276	0.01911	0.09735	0.019	0.11441	0.01935	0.16367
0.01905	0.10372	0.01913	0.10794	0.01902	0.11599	0.01936	0.14546		0.01905	0.00077399	0.01913	0.01039	0.01902	0.00139	0.01936	-0.01853		0.01905	0.10294	0.01913	0.09755	0.01902	0.1146	0.01936	0.16399
0.01906	0.10389	0.01914	0.10813	0.01904	0.11619	0.01938	0.14571		0.01906	0.000770197	0.01914	0.01039	0.01904	0.0014	0.01938	-0.01861		0.01906	0.10312	0.01914	0.09774	0.01904	0.11479	0.01938	0.16432
0.01908	0.10407	0.01916	0.10832	0.01905	0.11639	0.0194	0.14596		0.01908	0.000764662	0.01916	0.01038	0.01905	0.00141	0.0194	-0.0187		0.01908	0.10331	0.01916	0.09794	0.01905	0.11498	0.0194	0.16465
0.0191	0.10425	0.01918	0.1085	0.01907	0.11659	0.01942	0.14621		0.0191	0.000758862	0.01918	0.01037	0.01907	0.00142	0.01942	-0.01879		0.0191	0.10349	0.01918	0.09814	0.01907	0.11517	0.01942	0.165
0.01911	0.10443	0.01919	0.10869	0.01909	0.11679	0.01943	0.14646		0.01911	0.000752706	0.01919	0.01036	0.01909	0.00143	0.01943	-0.01889		0.01911	0.10368	0.01919	0.09833	0.01909	0.11536	0.01943	0.16534
0.01913	0.10461	0.01921	0.10888	0.0191	0.11699	0.01945	0.14671		0.01913	0.000747075	0.01921	0.01035	0.0191	0.00144	0.01945	-0.01899		0.01913	0.10386	0.01921	0.09852	0.0191	0.11555	0.01945	0.16569
0.01915	0.10479	0.01923	0.10906	0.01912	0.11719	0.01947	0.14696		0.01915	0.000741741	0.01923	0.01035	0.01912	0.00146	0.01947	-0.01909		0.01915	0.10405	0.01923	0.09871	0.01912	0.11574	0.01947	0.16605
0.01916	0.10497	0.01924	0.10925	0.01914	0.1174	0.01948	0.14721		0.01916	0.000734933	0.01924	0.01035	0.01914	0.00147	0.01948	-0.0192		0.01916	0.10424	0.01924	0.09891	0.01914	0.11592	0.01948	0.16641
0.01918	0.10515	0.01926	0.10944	0.01915	0.1176	0.0195	0.14746		0.01918	0.00072892	0.01926	0.01034	0.01915	0.00149	0.0195	-0.01932		0.01918	0.10442	0.01926	0.0991	0.01915	0.11611	0.0195	0.16678
0.0192	0.10533	0.01928	0.10963	0.01917	0.1178	0.01952	0.14772		0.0192	0.000720659	0.01928	0.01034	0.01917	0.0015	0.01952	-0.01943		0.0192	0.10461	0.01928	0.09929	0.01917	0.1163	0.01952	0.16715
0.01921	0.10551	0.01929	0.10982	0.01919	0.118	0.01953	0.14797		0.01921	0.000713602	0.01929	0.01034	0.01919	0.00152	0.01953	-0.01955		0.01921	0.1048	0.01929	0.09948	0.01919	0.11648	0.01953	0.16752
0.01923	0.10569	0.01931	0.11	0.0192	0.1182	0.01955	0.14822		0.01923	0.000703622	0.01931	0.01033	0.0192	0.00154	0.01955	-0.01966		0.01923	0.10499	0.01931	0.09967	0.0192	0.11667	0.01955	0.16789
0.01925	0.10587	0.01933	0.11019	0.01922	0.1184	0.01957	0.14847		0.01925	0.000690272	0.01933	0.01033	0.01922	0.00155	0.01957	-0.01978		0.01925	0.10518	0.01933	0.09986	0.01922	0.11685	0.01957	0.16825
0.01926	0.10605	0.01934	0.11038	0.01924	0.11861	0.01958	0.14873		0.01926	0.000677328	0.01934	0.01033	0.01924	0.00157	0.01958	-0.0199		0.01926	0.10537	0.01934	0.10005	0.01924	0.11704	0.01958	0.16862
0.01928	0.10623	0.01936	0.11057	0.01925	0.11881	0.0196	0.14898		0.01928	0.000661911	0.01936	0.01034	0.01925	0.00158	0.0196	-0.02001		0.01928	0.10557	0.01936	0.10023	0.01925	0.11722	0.0196	0.16899
0.0193	0.10641	0.01938	0.11076	0.01927	0.11901	0.01962	0.14924		0.0193	0.00064416	0.01938	0.01034	0.01927	0.0016	0.01962	-0.02013		0.0193	0.10577	0.01938	0.10041	0.01927	0.11741	0.01962	0.16936
0.01931	0.10659	0.01939	0.11095	0.01929	0.11921	0.01964	0.14949		0.01931	0.000623935	0.01939	0.01035	0.01929	0.00162	0.01964	-0.02024		0.01931	0.10597	0.01939	0.1006	0.01929	0.1176	0.01964	0.16973
0.01933	0.10678	0.01941	0.11114	0.0193	0.11942	0.01965	0.14974		0.01933	0.000602373	0.01941	0.01035	0.0193	0.00163	0.01965	-0.02035		0.01933	0.10617	0.01941	0.10078	0.0193	0.11779	0.01965	0.1701
0.01935	0.10696	0.01943	0.11132	0.01932	0.11962	0.01967	0.15		0.01935	0.000577939	0.01943	0.01036	0.01932	0.00165	0.01967	-0.02046		0.01935	0.10638	0.01943	0.10097	0.01932	0.11797	0.01967	0.17046
0.01936	0.10714	0.01945	0.11151	0.01934	0.11982	0.01969	0.15025		0.01936	0.000549431	0.01945	0.01036	0.01934	0.00166	0.01969	-0.02056		0.01936	0.10659	0.01945	0.10115	0.01934	0.11816	0.01969	0.17082
0.01938	0.10732	0.01946	0.1117	0.01935	0.12002	0.0197	0.15051		0.01938	0.000521571	0.01946	0.01037	0.01935	0.00168	0.0197	-0.02066		0.01938	0.1068	0.01946	0.10133	0.01935	0.11835	0.0197	0.17117
0.0194	0.1075	0.01948	0.11189	0.01937	0.12023	0.01972	0.15077		0.0194	0.000494578	0.01948	0.01038	0.01937	0.00169	0.01972	-0.02076		0.0194	0.10701	0.01948	0.10151	0.01937	0.11854	0.01972	0.17153
0.01941	0.10768	0.0195	0.11208	0.01939	0.12043	0.01974	0.15102		0.01941	0.000467932	0.0195	0.01039	0.01939	0.0017	0.01974	-0.02086		0.01941	0.10722	0.0195	0.10169	0.01939	0.11873	0.01974	0.17188
0.01943	0.10787	0.01951	0.11227	0.0194	0.12063	0.01975	0.15128		0.01943	0.000441772	0.01951	0.0104	0.0194	0.00171	0.01975	-0.02095		0.01943	0.10742	0.01951	0.10187	0.0194	0.11893	0.01975	0.17223
0.01945	0.10805	0.01953	0.11246	0.01942	0.12084	0.01977	0.15153		0.01945	0.000420131	0.01953	0.01041	0.01942	0.00172	0.01977	-0.02104		0.01945	0.10763	0.01953	0.10205	0.01942	0.11912	0.01977	0.17258
0.01946	0.10823	0.01955	0.11265	0.01944	0.12104	0.01979	0.15179		0.01946	0.000398872	0.01955	0.01043	0.01944	0.00173	0.01979	-0.02113		0.01946	0.10783	0.01955	0.10223	0.01944	0.11931	0.01979	0.17292
0.01948	0.10841	0.01956	0.11284	0.01945	0.12125	0.0198	0.15205		0.01948	0.000377239	0.01956	0.01045	0.01945	0.00174	0.0198	-0.02122		0.01948	0.10804	0.01956	0.1024	0.01945	0.1195	0.0198	0.17326
0.0195	0.1086	0.01958	0.11304	0.01947	0.12145	0.01982	0.1523		0.0195	0.000359896	0.01958	0.01047	0.01947	0.00175	0.01982	-0.0213		0.0195	0.10824	0.01958	0.10257	0.01947	0.1197	0.01982	0.1736
0.01951	0.10878	0.0196	0.11323	0.01949	0.12166	0.01984	0.15256		0.01951	0.000341121	0.0196	0.01048	0.01949	0.00176	0.01984	-0.02137		0.01951	0.10844	0.0196	0.10274	0.01949	0.11989	0.01984	0.17394
0.01953	0.10896	0.01961	0.11342	0.0195	0.12186	0.01986	0.15282		0.01953	0.000322124	0.01961	0.01051	0.0195	0.00177	0.01986	-0.02144		0.01953	0.10864	0.01961	0.10291	0.0195	0.12009	0.01986	0.17426
0.01955	0.10915	0.01963	0.11361	0.01952	0.12206	0.01987	0.15308		0.01955	0.000303628	0.01963	0.01053	0.01952	0.00178	0.01987	-0.02151		0.01955	0.10884	0.01963	0.10308	0.01952	0.12029	0.01987	0.17459
0.01956	0.10933	0.01965	0.1138	0.01954	0.12227	0.01989	0.15333		0.01956	0.000283793	0.01965	0.01055	0.01954	0.00178	0.01989	-0.02157		0.01956	0.10905	0.01965	0.10325	0.01954	0.12049	0.01989	0.17491
0.01958	0.10952	0.01966	0.11399	0.01955	0.12248	0.01991	0.15359		0.01958	0.000264882	0.01966	0.01058	0.01955	0.00179	0.01991	-0.02163		0.01958	0.10925	0.01966	0.10342	0.01955	0.12068	0.01991	0.17522
0.0196	0.1097	0.01968	0.11418	0.01957	0.12268	0.01992	0.15385		0.0196	0.000249481	0.01968	0.0106	0.01957	0.0018	0.01992	-0.02168		0.0196	0.10945	0.01968	0.10358	0.01957	0.12088	0.01992	0.17553
0.01961	0.10988	0.0197	0.11437	0.01959	0.12289	0.01994	0.15411		0.01961	0.000238324	0.0197	0.01063	0.01959	0.00181	0.01994	-0.02174		0.01961	0.10965	0.0197	0.10375	0.01959	0.12108	0.01994	0.17585
0.01963	0.11007	0.01971	0.11457	0.0196	0.12309	0.01996	0.15437		0.01963	0.000228538	0.01971	0.01066	0.0196	0.00181	0.01996	-0.02179		0.01963	0.10984	0.01971	0.10391	0.0196	0.12128	0.01996	0.17615
0.01965	0.11025	0.01973	0.11476	0.01962	0.1233	0.01997	0.15463		0.01965	0.00022123	0.01973	0.01069	0.01962	0.00182	0.01997	-0.02183		0.01965	0.11003	0.01973	0.10407	0.01962	0.12148	0.01997	0.17645
0.01966	0.11044	0.01975	0.11495	0.01964	0.1235	0.01999	0.15489		0.01966	0.00021392	0.01975	0.01072	0.01964	0.00182	0.01999	-0.02187		0.01966	0.11022	0.01975	0.10423	0.01964	0.12168	0.01999	0.17675
0.01968	0.11062	0.01976	0.11514	0.01965	0.12371	0.02001	0.15515		0.01968	0.000207017	0.01976	0.01075	0.01965	0.00182	0.02001	-0.0219		0.01968	0.11042	0.01976	0.10439	0.01965	0.12189	0.02001	0.17705
0.0197	0.11081	0.01978	0.11534	0.01967	0.12392	0.02003	0.15541		0.0197	0.00019782	0.01978	0.01079	0.01967	0.00182	0.02003	-0.02193		0.0197	0.11061	0.01978	0.10455	0.01967	0.12209	0.02003	0.17734
0.01971	0.11099	0.0198	0.11553	0.01969	0.12412	0.02004	0.15567		0.01971	0.000189641	0.0198	0.01082	0.01969	0.00182	0.02004	-0.02196		0.01971	0.1108	0.0198	0.10471	0.01969	0.12231	0.02004	0.17762
0.01973	0.11118	0.01981	0.11572	0.0197	0.12433	0.02006	0.15593		0.01973	0.000180249	0.01981	0.01086	0.0197	0.00181	0.02006	-0.02198		0.01973	0.111	0.01981	0.10486	0.0197	0.12252	0.02006	0.17791
0.01975	0.11136	0.01983	0.11591	0.01972	0.12454	0.02008	0.15619		0.01975	0.000174371	0.01983	0.0109	0.01972	0.0018	0.02008	-0.022		0.01975	0.11119	0.01983	0.10502	0.01972	0.12273	0.02008	0.17819
0.01976	0.11155	0.01985	0.11611	0.01974	0.12474	0.02009	0.15645		0.01976	0.000166542	0.01985	0.01094	0.01974	0.0018	0.02009	-0.02201		0.01976	0.11138	0.01985	0.10517	0.01974	0.12295	0.02009	0.17846
0.01978	0.11173	0.01986	0.1163	0.01975	0.12495	0.02011	0.15671		0.01978	0.000158232	0.01986	0.01098	0.01975	0.00179	0.02011	-0.02202		0.01978	0.11158	0.01986	0.10532	0.01975	0.12316	0.02011	0.17873
0.0198	0.11192	0.01988	0.11649	0.01977	0.12516	0.02013	0.15697		0.0198	0.000153239	0.01988	0.01102	0.01977	0.00179	0.02013	-0.02203		0.0198	0.11177	0.01988	0.10547	0.01977	0.12337	0.02013	0.179
0.01981	0.11211	0.0199	0.11669	0.01979	0.12537	0.02014	0.15723		0.01981	0.000149156	0.0199	0.01106	0.01979	0.00178	0.02014	-0.02203		0.01981	0.11196	0.0199	0.10562	0.01979	0.12359	0.02014	0.17926
0.01983	0.11229	0.01991	0.11688	0.0198	0.12557	0.02016	0.15749		0.01983	0.000143919	0.01991	0.01111	0.0198	0.00176	0.02016	-0.02203		0.01983	0.11215	0.01991	0.10578	0.0198	0.12381	0.02016	0.17953
0.01985	0.11248	0.01993	0.11708	0.01982	0.12578	0.02018	0.15775		0.01985	0.000142956	0.01993	0.01115	0.01982	0.00175	0.02018	-0.02203		0.01985	0.11234	0.01993	0.10593	0.01982	0.12403	0.02018	0.17978
0.01986	0.11267	0.01995	0.11727	0.01984	0.12599	0.02019	0.15802		0.01986	0.000142272	0.01995	0.01119	0.01984	0.00174	0.02019	-0.02202		0.01986	0.11252	0.01995	0.10608	0.01984	0.12425	0.02019	0.18004
0.01988	0.11285	0.01996	0.11746	0.01985	0.1262	0.02021	0.15828		0.01988	0.000141951	0.01996	0.01123	0.01985	0.00172	0.02021	-0.02201		0.01988	0.11271	0.01996	0.10623	0.01985	0.12447	0.02021	0.18029
0.0199	0.11304	0.01998	0.11766	0.01987	0.12641	0.02023	0.15854		0.0199	0.000142179	0.01998	0.01127	0.01987	0.00171	0.02023	-0.02199		0.0199	0.1129	0.01998	0.10638	0.01987	0.1247	0.02023	0.18053
0.01991	0.11323	0.02	0.11785	0.01989	0.12661	0.02025	0.1588		0.01991	0.000142239	0.02	0.01132	0.01989	0.00169	0.02025	-0.02198		0.01991	0.11308	0.02	0.10654	0.01989	0.12492	0.02025	0.18078
0.01993	0.11341	0.02001	0.11805	0.0199	0.12682	0.02026	0.15906		0.01993	0.000140582	0.02001	0.01135	0.0199	0.00168	0.02026	-0.02197		0.01993	0.11327	0.02001	0.10669	0.0199	0.12514	0.02026	0.18103
0.01995	0.1136	0.02003	0.11824	0.01992	0.12703	0.02028	0.15933		0.01995	0.000142317	0.02003	0.01139	0.01992	0.00167	0.02028	-0.02195		0.01995	0.11346	0.02003	0.10685	0.01992	0.12537	0.02028	0.18128
0.01996	0.11379	0.02005	0.11844	0.01994	0.12724	0.0203	0.15959		0.01996	0.000144839	0.02005	0.01143	0.01994	0.00165	0.0203	-0.02194		0.01996	0.11364	0.02005	0.10701	0.01994	0.12559	0.0203	0.18153
0.01998	0.11398	0.02006	0.11863	0.01995	0.12745	0.02031	0.15985		0.01998	0.000148373	0.02006	0.01147	0.01995	0.00163	0.02031	-0.02192		0.01998	0.11383	0.02006	0.10716	0.01995	0.12582	0.02031	0.18178
0.02	0.11416	0.02008	0.11883	0.01997	0.12766	0.02033	0.16012		0.02	0.000156918	0.02008	0.0115	0.01997	0.00162	0.02033	-0.02191		0.02	0.11401	0.02008	0.10733	0.01997	0.12604	0.02033	0.18203
0.02001	0.11435	0.0201	0.11902	0.01999	0.12787	0.02035	0.16038		0.02001	0.000167556	0.0201	0.01153	0.01999	0.00161	0.02035	-0.02189		0.02001	0.11419	0.0201	0.10749	0.01999	0.12626	0.02035	0.18227
0.02003	0.11454	0.02011	0.11922	0.02	0.12808	0.02036	0.16064		0.02003	0.000174449	0.02011	0.01155	0.02	0.0016	0.02036	-0.02187		0.02003	0.11437	0.02011	0.10766	0.02	0.12649	0.02036	0.18252
0.02005	0.11473	0.02013	0.11941	0.02002	0.12829	0.02038	0.16091		0.02005	0.000183017	0.02013	0.01158	0.02002	0.00158	0.02038	-0.02186		0.02005	0.11455	0.02013	0.10783	0.02002	0.12671	0.02038	0.18276
0.02006	0.11492	0.02015	0.11961	0.02004	0.1285	0.0204	0.16117		0.02006	0.000194147	0.02015	0.0116	0.02004	0.00157	0.0204	-0.02184		0.02006	0.11472	0.02015	0.10801	0.02004	0.12693	0.0204	0.18301
0.02008	0.11511	0.02016	0.1198	0.02005	0.12871	0.02041	0.16144		0.02008	0.000205145	0.02016	0.01162	0.02005	0.00156	0.02041	-0.02182		0.02008	0.1149	0.02016	0.10818	0.02005	0.12715	0.02041	0.18326
0.0201	0.11529	0.02018	0.12	0.02007	0.12892	0.02043	0.1617		0.0201	0.000214903	0.02018	0.01165	0.02007	0.00155	0.02043	-0.02181		0.0201	0.11508	0.02018	0.10835	0.02007	0.12737	0.02043	0.18351
0.02011	0.11548	0.0202	0.1202	0.02009	0.12913	0.02045	0.16196		0.02011	0.000227087	0.0202	0.01168	0.02009	0.00154	0.02045	-0.02179		0.02011	0.11526	0.0202	0.10852	0.02009	0.12759	0.02045	0.18375
0.02013	0.11567	0.02021	0.12039	0.0201	0.12935	0.02047	0.16223		0.02013	0.000237863	0.02021	0.01171	0.0201	0.00153	0.02047	-0.02177		0.02013	0.11543	0.02021	0.10869	0.0201	0.12781	0.02047	0.184
0.02015	0.11586	0.02023	0.12059	0.02012	0.12956	0.02048	0.16249		0.02015	0.00025129	0.02023	0.01174	0.02012	0.00152	0.02048	-0.02175		0.02015	0.11561	0.02023	0.10885	0.02012	0.12804	0.02048	0.18424
0.02016	0.11605	0.02025	0.12079	0.02014	0.12977	0.0205	0.16276		0.02016	0.000266181	0.02025	0.01177	0.02014	0.00151	0.0205	-0.02173		0.02016	0.11578	0.02025	0.10902	0.02014	0.12826	0.0205	0.18449
0.02018	0.11624	0.02027	0.12098	0.02015	0.12998	0.02052	0.16302		0.02018	0.0002804	0.02027	0.0118	0.02015	0.0015	0.02052	-0.02172		0.02018	0.11596	0.02027	0.10919	0.02015	0.12848	0.02052	0.18474
0.0202	0.11643	0.02028	0.12118	0.02017	0.13019	0.02053	0.16329		0.0202	0.000294194	0.02028	0.01182	0.02017	0.00149	0.02053	-0.0217		0.0202	0.11614	0.02028	0.10936	0.02017	0.1287	0.02053	0.18498
0.02021	0.11662	0.0203	0.12138	0.02019	0.1304	0.02055	0.16355		0.02021	0.000312014	0.0203	0.01185	0.02019	0.00148	0.02055	-0.02168		0.02021	0.11631	0.0203	0.10952	0.02019	0.12892	0.02055	0.18523
0.02023	0.11681	0.02032	0.12157	0.0202	0.13062	0.02057	0.16382		0.02023	0.000329298	0.02032	0.01188	0.0202	0.00147	0.02057	-0.02165		0.02023	0.11648	0.02032	0.10969	0.0202	0.12915	0.02057	0.18547
0.02025	0.117	0.02033	0.12177	0.02022	0.13083	0.02058	0.16409		0.02025	0.00034772	0.02033	0.01191	0.02022	0.00146	0.02058	-0.02163		0.02025	0.11665	0.02033	0.10986	0.02022	0.12937	0.02058	0.18572
0.02026	0.11719	0.02035	0.12197	0.02024	0.13104	0.0206	0.16435		0.02026	0.000366974	0.02035	0.01193	0.02024	0.00145	0.0206	-0.02162		0.02026	0.11682	0.02035	0.11003	0.02024	0.12959	0.0206	0.18597
0.02028	0.11738	0.02037	0.12217	0.02025	0.13125	0.02062	0.16462		0.02028	0.000385468	0.02037	0.01196	0.02025	0.00144	0.02062	-0.0216		0.02028	0.11699	0.02037	0.11021	0.02025	0.12981	0.02062	0.18622
0.0203	0.11757	0.02038	0.12236	0.02027	0.13147	0.02063	0.16488		0.0203	0.000403421	0.02038	0.01198	0.02027	0.00143	0.02063	-0.02159		0.0203	0.11717	0.02038	0.11039	0.02027	0.13003	0.02063	0.18647
0.02031	0.11776	0.0204	0.12256	0.02029	0.13168	0.02065	0.16515		0.02031	0.000421444	0.0204	0.012	0.02029	0.00143	0.02065	-0.02157		0.02031	0.11734	0.0204	0.11057	0.02029	0.13025	0.02065	0.18672
0.02033	0.11795	0.02042	0.12276	0.0203	0.13189	0.02067	0.16542		0.02033	0.000439347	0.02042	0.01201	0.0203	0.00142	0.02067	-0.02157		0.02033	0.11751	0.02042	0.11075	0.0203	0.13048	0.02067	0.18698
0.02035	0.11814	0.02043	0.12296	0.02032	0.13211	0.02069	0.16569		0.02035	0.000453089	0.02043	0.01203	0.02032	0.00141	0.02069	-0.02156		0.02035	0.11769	0.02043	0.11093	0.02032	0.1307	0.02069	0.18725
0.02036	0.11833	0.02045	0.12316	0.02034	0.13232	0.0207	0.16595		0.02036	0.00046614	0.02045	0.01204	0.02034	0.0014	0.0207	-0.02156		0.02036	0.11787	0.02045	0.11112	0.02034	0.13092	0.0207	0.18751
0.02038	0.11852	0.02047	0.12336	0.02035	0.13253	0.02072	0.16622		0.02038	0.000481406	0.02047	0.01205	0.02035	0.0014	0.02072	-0.02156		0.02038	0.11804	0.02047	0.1113	0.02035	0.13114	0.02072	0.18778
0.0204	0.11872	0.02048	0.12355	0.02037	0.13275	0.02074	0.16649		0.0204	0.000495852	0.02048	0.01206	0.02037	0.00139	0.02074	-0.02158		0.0204	0.11822	0.02048	0.11149	0.02037	0.13136	0.02074	0.18807
0.02041	0.11891	0.0205	0.12375	0.02038	0.13296	0.02075	0.16675		0.02041	0.000512014	0.0205	0.01207	0.02038	0.00139	0.02075	-0.0216		0.02041	0.1184	0.0205	0.11169	0.02038	0.13157	0.02075	0.18836
0.02043	0.1191	0.02052	0.12395	0.0204	0.13318	0.02077	0.16702		0.02043	0.000528962	0.02052	0.01207	0.0204	0.00138	0.02077	-0.02163		0.02043	0.11857	0.02052	0.11188	0.0204	0.13179	0.02077	0.18865
0.02045	0.11929	0.02053	0.12415	0.02042	0.13339	0.02079	0.16729		0.02045	0.000546809	0.02053	0.01208	0.02042	0.00138	0.02079	-0.02166		0.02045	0.11874	0.02053	0.11207	0.02042	0.13201	0.02079	0.18895
0.02046	0.11948	0.02055	0.12435	0.02043	0.13361	0.0208	0.16756		0.02046	0.000560127	0.02055	0.01208	0.02043	0.00138	0.0208	-0.02171		0.02046	0.11892	0.02055	0.11227	0.02043	0.13223	0.0208	0.18927
0.02048	0.11967	0.02057	0.12455	0.02045	0.13382	0.02082	0.16783		0.02048	0.000575396	0.02057	0.01209	0.02045	0.00137	0.02082	-0.02176		0.02048	0.1191	0.02057	0.11247	0.02045	0.13245	0.02082	0.18958
0.0205	0.11987	0.02058	0.12475	0.02047	0.13404	0.02084	0.1681		0.0205	0.000591576	0.02058	0.01209	0.02047	0.00137	0.02084	-0.02181		0.0205	0.11927	0.02058	0.11266	0.02047	0.13267	0.02084	0.18991
0.02051	0.12006	0.0206	0.12495	0.02048	0.13425	0.02086	0.16837		0.02051	0.000606296	0.0206	0.01209	0.02048	0.00137	0.02086	-0.02187		0.02051	0.11945	0.0206	0.11286	0.02048	0.13288	0.02086	0.19024
0.02053	0.12025	0.02062	0.12515	0.0205	0.13447	0.02087	0.16864		0.02053	0.00062116	0.02062	0.0121	0.0205	0.00137	0.02087	-0.02195		0.02053	0.11963	0.02062	0.11306	0.0205	0.13309	0.02087	0.19058
0.02055	0.12044	0.02063	0.12535	0.02052	0.13468	0.02089	0.16891		0.02055	0.000635498	0.02063	0.0121	0.02052	0.00137	0.02089	-0.02203		0.02055	0.11981	0.02063	0.11325	0.02052	0.13331	0.02089	0.19093
0.02056	0.12064	0.02065	0.12555	0.02053	0.1349	0.02091	0.16917		0.02056	0.000652276	0.02065	0.01211	0.02053	0.00138	0.02091	-0.02211		0.02056	0.11998	0.02065	0.11345	0.02053	0.13352	0.02091	0.19129
0.02058	0.12083	0.02067	0.12575	0.02055	0.13511	0.02092	0.16945		0.02058	0.000667953	0.02067	0.01211	0.02055	0.00138	0.02092	-0.02221		0.02058	0.12016	0.02067	0.11364	0.02055	0.13373	0.02092	0.19165
0.0206	0.12102	0.02068	0.12595	0.02057	0.13533	0.02094	0.16972		0.0206	0.00068153	0.02068	0.01211	0.02057	0.00138	0.02094	-0.02231		0.0206	0.12034	0.02068	0.11384	0.02057	0.13395	0.02094	0.19202
0.02061	0.12122	0.0207	0.12616	0.02058	0.13555	0.02096	0.16999		0.02061	0.000697215	0.0207	0.01212	0.02058	0.00139	0.02096	-0.02241		0.02061	0.12052	0.0207	0.11404	0.02058	0.13416	0.02096	0.19239
0.02063	0.12141	0.02072	0.12636	0.0206	0.13576	0.02097	0.17026		0.02063	0.000710383	0.02072	0.01212	0.0206	0.00139	0.02097	-0.02251		0.02063	0.1207	0.02072	0.11424	0.0206	0.13437	0.02097	0.19277
0.02065	0.1216	0.02073	0.12656	0.02062	0.13598	0.02099	0.17053		0.02065	0.000721962	0.02073	0.01212	0.02062	0.0014	0.02099	-0.02262		0.02065	0.12088	0.02073	0.11444	0.02062	0.13458	0.02099	0.19315
0.02066	0.1218	0.02075	0.12676	0.02063	0.1362	0.02101	0.1708		0.02066	0.000731119	0.02075	0.01212	0.02063	0.00141	0.02101	-0.02273		0.02066	0.12106	0.02075	0.11464	0.02063	0.13479	0.02101	0.19353
0.02068	0.12199	0.02077	0.12696	0.02065	0.13641	0.02102	0.17107		0.02068	0.000739702	0.02077	0.01211	0.02065	0.00141	0.02102	-0.02284		0.02068	0.12125	0.02077	0.11485	0.02065	0.135	0.02102	0.19391
0.0207	0.12218	0.02078	0.12716	0.02067	0.13663	0.02104	0.17134		0.0207	0.000745534	0.02078	0.01211	0.02067	0.00142	0.02104	-0.02296		0.0207	0.12144	0.02078	0.11506	0.02067	0.13521	0.02104	0.1943
0.02071	0.12238	0.0208	0.12737	0.02068	0.13685	0.02106	0.17162		0.02071	0.000749079	0.0208	0.0121	0.02068	0.00143	0.02106	-0.02307		0.02071	0.12163	0.0208	0.11526	0.02068	0.13542	0.02106	0.19469
0.02073	0.12257	0.02082	0.12757	0.0207	0.13707	0.02108	0.17189		0.02073	0.000749893	0.02082	0.0121	0.0207	0.00144	0.02108	-0.02318		0.02073	0.12182	0.02082	0.11547	0.0207	0.13563	0.02108	0.19507
0.02075	0.12277	0.02083	0.12777	0.02072	0.13728	0.02109	0.17216		0.02075	0.000747409	0.02083	0.0121	0.02072	0.00145	0.02109	-0.0233		0.02075	0.12202	0.02083	0.11567	0.02072	0.13583	0.02109	0.19546
0.02076	0.12296	0.02085	0.12797	0.02073	0.1375	0.02111	0.17243		0.02076	0.000746135	0.02085	0.0121	0.02073	0.00146	0.02111	-0.02341		0.02076	0.12221	0.02085	0.11588	0.02073	0.13604	0.02111	0.19585
0.02078	0.12315	0.02087	0.12818	0.02075	0.13772	0.02113	0.17271		0.02078	0.000744513	0.02087	0.01209	0.02075	0.00147	0.02113	-0.02353		0.02078	0.12241	0.02087	0.11608	0.02075	0.13625	0.02113	0.19624
0.0208	0.12335	0.02088	0.12838	0.02077	0.13794	0.02114	0.17298		0.0208	0.000740741	0.02088	0.01209	0.02077	0.00148	0.02114	-0.02364		0.0208	0.12261	0.02088	0.11629	0.02077	0.13645	0.02114	0.19663
0.02081	0.12354	0.0209	0.12858	0.02078	0.13816	0.02116	0.17325		0.02081	0.000735766	0.0209	0.01209	0.02078	0.00149	0.02116	-0.02375		0.02081	0.12281	0.0209	0.11649	0.02078	0.13666	0.02116	0.19701
0.02083	0.12374	0.02092	0.12879	0.0208	0.13837	0.02118	0.17353		0.02083	0.000728497	0.02092	0.0121	0.0208	0.0015	0.02118	-0.02386		0.02083	0.12301	0.02092	0.11669	0.0208	0.13687	0.02118	0.19739
0.02085	0.12393	0.02093	0.12899	0.02082	0.13859	0.02119	0.1738		0.02085	0.000718641	0.02093	0.01209	0.02082	0.00152	0.02119	-0.02397		0.02085	0.12322	0.02093	0.1169	0.02082	0.13708	0.02119	0.19777
0.02086	0.12413	0.02095	0.12919	0.02083	0.13881	0.02121	0.17408		0.02086	0.000706397	0.02095	0.0121	0.02083	0.00153	0.02121	-0.02407		0.02086	0.12342	0.02095	0.1171	0.02083	0.13728	0.02121	0.19815
0.02088	0.12433	0.02097	0.1294	0.02085	0.13903	0.02123	0.17435		0.02088	0.000694378	0.02097	0.0121	0.02085	0.00154	0.02123	-0.02417		0.02088	0.12363	0.02097	0.1173	0.02085	0.13749	0.02123	0.19852
0.0209	0.12452	0.02098	0.1296	0.02087	0.13925	0.02124	0.17463		0.0209	0.000678609	0.02098	0.0121	0.02087	0.00156	0.02124	-0.02427		0.0209	0.12384	0.02098	0.1175	0.02087	0.13769	0.02124	0.1989
0.02091	0.12472	0.021	0.12981	0.02088	0.13947	0.02126	0.1749		0.02091	0.0006643	0.021	0.01211	0.02088	0.00157	0.02126	-0.02437		0.02091	0.12405	0.021	0.1177	0.02088	0.1379	0.02126	0.19927
0.02093	0.12491	0.02102	0.13001	0.0209	0.13969	0.02128	0.17518		0.02093	0.000648023	0.02102	0.01211	0.0209	0.00159	0.02128	-0.02446		0.02093	0.12427	0.02102	0.1179	0.0209	0.1381	0.02128	0.19964
0.02095	0.12511	0.02103	0.13022	0.02092	0.13991	0.0213	0.17545		0.02095	0.000631382	0.02103	0.01212	0.02092	0.0016	0.0213	-0.02455		0.02095	0.12448	0.02103	0.1181	0.02092	0.13831	0.0213	0.2
0.02096	0.12531	0.02105	0.13042	0.02093	0.14013	0.02131	0.17573		0.02096	0.000612941	0.02105	0.01212	0.02093	0.00162	0.02131	-0.02464		0.02096	0.12469	0.02105	0.1183	0.02093	0.13851	0.02131	0.20037
0.02098	0.1255	0.02107	0.13063	0.02095	0.14035	0.02133	0.17601		0.02098	0.000592972	0.02107	0.01213	0.02095	0.00163	0.02133	-0.02473		0.02098	0.12491	0.02107	0.1185	0.02095	0.13872	0.02133	0.20073
0.021	0.1257	0.02109	0.13083	0.02097	0.14057	0.02135	0.17628		0.021	0.000574843	0.02109	0.01213	0.02097	0.00165	0.02135	-0.02481		0.021	0.12513	0.02109	0.1187	0.02097	0.13892	0.02135	0.20109
0.02101	0.1259	0.0211	0.13104	0.02098	0.14079	0.02136	0.17656		0.02101	0.000553045	0.0211	0.01214	0.02098	0.00166	0.02136	-0.02489		0.02101	0.12534	0.0211	0.1189	0.02098	0.13913	0.02136	0.20145
0.02103	0.12609	0.02112	0.13124	0.021	0.14101	0.02138	0.17684		0.02103	0.00053026	0.02112	0.01214	0.021	0.00167	0.02138	-0.02497		0.02103	0.12556	0.02112	0.1191	0.021	0.13934	0.02138	0.2018
0.02105	0.12629	0.02114	0.13145	0.02102	0.14123	0.0214	0.17712		0.02105	0.000504636	0.02114	0.01215	0.02102	0.00168	0.0214	-0.02504		0.02105	0.12579	0.02114	0.1193	0.02102	0.13955	0.0214	0.20215
0.02106	0.12649	0.02115	0.13165	0.02103	0.14145	0.02141	0.17739		0.02106	0.000482606	0.02115	0.01215	0.02103	0.00169	0.02141	-0.0251		0.02106	0.12601	0.02115	0.1195	0.02103	0.13976	0.02141	0.2025
0.02108	0.12669	0.02117	0.13186	0.02105	0.14167	0.02143	0.17767		0.02108	0.000457341	0.02117	0.01216	0.02105	0.0017	0.02143	-0.02517		0.02108	0.12623	0.02117	0.1197	0.02105	0.13997	0.02143	0.20284
0.0211	0.12688	0.02119	0.13207	0.02107	0.14189	0.02145	0.17795		0.0211	0.000427722	0.02119	0.01217	0.02107	0.00171	0.02145	-0.02523		0.0211	0.12646	0.02119	0.1199	0.02107	0.14018	0.02145	0.20318
0.02111	0.12708	0.0212	0.13227	0.02108	0.14211	0.02147	0.17823		0.02111	0.000400723	0.0212	0.01218	0.02108	0.00171	0.02147	-0.02528		0.02111	0.12668	0.0212	0.1201	0.02108	0.1404	0.02147	0.20351
0.02113	0.12728	0.02122	0.13248	0.0211	0.14233	0.02148	0.17851		0.02113	0.000374039	0.02122	0.01218	0.0211	0.00172	0.02148	-0.02533		0.02113	0.12691	0.02122	0.12029	0.0211	0.14061	0.02148	0.20384
0.02115	0.12748	0.02124	0.13269	0.02112	0.14256	0.0215	0.17879		0.02115	0.000348904	0.02124	0.01219	0.02112	0.00173	0.0215	-0.02538		0.02115	0.12713	0.02124	0.12049	0.02112	0.14083	0.0215	0.20416
0.02116	0.12768	0.02125	0.13289	0.02113	0.14278	0.02152	0.17906		0.02116	0.000324761	0.02125	0.0122	0.02113	0.00174	0.02152	-0.02542		0.02116	0.12735	0.02125	0.12069	0.02113	0.14104	0.02152	0.20448
0.02118	0.12788	0.02127	0.1331	0.02115	0.143	0.02153	0.17934		0.02118	0.000299362	0.02127	0.01221	0.02115	0.00175	0.02153	-0.02546		0.02118	0.12758	0.02127	0.12089	0.02115	0.14125	0.02153	0.2048
0.0212	0.12808	0.02129	0.13331	0.02117	0.14322	0.02155	0.17962		0.0212	0.000276371	0.02129	0.01222	0.02117	0.00176	0.02155	-0.02549		0.0212	0.1278	0.02129	0.12108	0.02117	0.14147	0.02155	0.20511
0.02121	0.12827	0.0213	0.13351	0.02118	0.14344	0.02157	0.1799		0.02121	0.000254055	0.0213	0.01224	0.02118	0.00176	0.02157	-0.02552		0.02121	0.12802	0.0213	0.12128	0.02118	0.14168	0.02157	0.20542
0.02123	0.12847	0.02132	0.13372	0.0212	0.14367	0.02158	0.18018		0.02123	0.000230973	0.02132	0.01225	0.0212	0.00177	0.02158	-0.02554		0.02123	0.12824	0.02132	0.12147	0.0212	0.14189	0.02158	0.20573
0.02125	0.12867	0.02134	0.13393	0.02122	0.14389	0.0216	0.18046		0.02125	0.000205406	0.02134	0.01226	0.02122	0.00178	0.0216	-0.02556		0.02125	0.12847	0.02134	0.12167	0.02122	0.14211	0.0216	0.20603
0.02126	0.12887	0.02135	0.13414	0.02123	0.14411	0.02162	0.18074		0.02126	0.000180193	0.02135	0.01228	0.02123	0.00178	0.02162	-0.02558		0.02126	0.12869	0.02135	0.12186	0.02123	0.14233	0.02162	0.20632
0.02128	0.12907	0.02137	0.13435	0.02125	0.14433	0.02163	0.18102		0.02128	0.000155677	0.02137	0.0123	0.02125	0.00178	0.02163	-0.02559		0.02128	0.12892	0.02137	0.12205	0.02125	0.14255	0.02163	0.20661
0.0213	0.12927	0.02139	0.13455	0.02127	0.14456	0.02165	0.1813		0.0213	0.000135497	0.02139	0.01231	0.02127	0.00178	0.02165	-0.02559		0.0213	0.12914	0.02139	0.12224	0.02127	0.14278	0.02165	0.2069
0.02131	0.12947	0.0214	0.13476	0.02128	0.14478	0.02167	0.18158		0.02131	0.000115587	0.0214	0.01233	0.02128	0.00178	0.02167	-0.02559		0.02131	0.12936	0.0214	0.12243	0.02128	0.143	0.02167	0.20718
0.02133	0.12967	0.02142	0.13497	0.0213	0.145	0.02169	0.18187		0.02133	9.60825e-05	0.02142	0.01235	0.0213	0.00178	0.02169	-0.02559		0.02133	0.12958	0.02142	0.12262	0.0213	0.14322	0.02169	0.20746
0.02135	0.12987	0.02144	0.13518	0.02132	0.14523	0.0217	0.18215		0.02135	7.70878e-05	0.02144	0.01237	0.02132	0.00178	0.0217	-0.02559		0.02135	0.1298	0.02144	0.12281	0.02132	0.14344	0.0217	0.20773
0.02136	0.13007	0.02145	0.13539	0.02133	0.14545	0.02172	0.18243		0.02136	5.79241e-05	0.02145	0.01239	0.02133	0.00179	0.02172	-0.02558		0.02136	0.13002	0.02145	0.123	0.02133	0.14367	0.02172	0.20801
0.02138	0.13027	0.02147	0.1356	0.02135	0.14568	0.02174	0.18271		0.02138	4.02913e-05	0.02147	0.01241	0.02135	0.00179	0.02174	-0.02557		0.02138	0.13023	0.02147	0.12318	0.02135	0.14389	0.02174	0.20828
0.0214	0.13048	0.02149	0.13581	0.02137	0.1459	0.02175	0.18299		0.0214	2.42178e-05	0.02149	0.01244	0.02137	0.00179	0.02175	-0.02556		0.0214	0.13045	0.02149	0.12337	0.02137	0.14411	0.02175	0.20855
0.02141	0.13068	0.0215	0.13602	0.02138	0.14612	0.02177	0.18327		0.02141	5.59138e-06	0.0215	0.01246	0.02138	0.00178	0.02177	-0.02555		0.02141	0.13067	0.0215	0.12355	0.02138	0.14434	0.02177	0.20882
0.02143	0.13088	0.02152	0.13622	0.0214	0.14635	0.02179	0.18355		0.02143	-1.10123e-05	0.02152	0.01249	0.0214	0.00178	0.02179	-0.02554		0.02143	0.13089	0.02152	0.12373	0.0214	0.14457	0.02179	0.20909
0.02145	0.13108	0.02154	0.13643	0.02142	0.14657	0.0218	0.18384		0.02145	-2.83907e-05	0.02154	0.01252	0.02142	0.00178	0.0218	-0.02552		0.02145	0.13111	0.02154	0.12391	0.02142	0.1448	0.0218	0.20936
0.02146	0.13128	0.02155	0.13664	0.02143	0.1468	0.02182	0.18412		0.02146	-4.64064e-05	0.02155	0.01255	0.02143	0.00177	0.02182	-0.02551		0.02146	0.13133	0.02155	0.12409	0.02143	0.14503	0.02182	0.20963
0.02148	0.13148	0.02157	0.13685	0.02145	0.14702	0.02184	0.1844		0.02148	-6.47985e-05	0.02157	0.01259	0.02145	0.00176	0.02184	-0.02549		0.02148	0.13155	0.02157	0.12427	0.02145	0.14526	0.02184	0.2099
0.0215	0.13168	0.02159	0.13706	0.02147	0.14725	0.02185	0.18469		0.0215	-8.02685e-05	0.02159	0.01262	0.02147	0.00175	0.02185	-0.02548		0.0215	0.13176	0.02159	0.12444	0.02147	0.1455	0.02185	0.21017
0.02151	0.13189	0.0216	0.13727	0.02148	0.14747	0.02187	0.18497		0.02151	-9.32322e-05	0.0216	0.01265	0.02148	0.00174	0.02187	-0.02547		0.02151	0.13198	0.0216	0.12462	0.02148	0.14573	0.02187	0.21044
0.02153	0.13209	0.02162	0.13748	0.0215	0.1477	0.02189	0.18525		0.02153	-0.000107426	0.02162	0.01269	0.0215	0.00173	0.02189	-0.02545		0.02153	0.1322	0.02162	0.12479	0.0215	0.14597	0.02189	0.21071
0.02155	0.13229	0.02164	0.1377	0.02152	0.14793	0.02191	0.18553		0.02155	-0.000119546	0.02164	0.01273	0.02152	0.00172	0.02191	-0.02544		0.02155	0.13241	0.02164	0.12497	0.02152	0.14621	0.02191	0.21097
0.02156	0.13249	0.02165	0.13791	0.02153	0.14815	0.02192	0.18582		0.02156	-0.000130042	0.02165	0.01276	0.02153	0.00171	0.02192	-0.02541		0.02156	0.13262	0.02165	0.12514	0.02153	0.14644	0.02192	0.21123
0.02158	0.1327	0.02167	0.13812	0.02155	0.14838	0.02194	0.1861		0.02158	-0.000142676	0.02167	0.0128	0.02155	0.0017	0.02194	-0.0254		0.02158	0.13284	0.02167	0.12532	0.02155	0.14668	0.02194	0.2115
0.0216	0.1329	0.02169	0.13833	0.02157	0.1486	0.02196	0.18639		0.0216	-0.000152054	0.02169	0.01283	0.02157	0.00169	0.02196	-0.02538		0.0216	0.13305	0.02169	0.12549	0.02157	0.14692	0.02196	0.21176
0.02161	0.1331	0.0217	0.13854	0.02158	0.14883	0.02197	0.18667		0.02161	-0.000155812	0.0217	0.01287	0.02158	0.00168	0.02197	-0.02535		0.02161	0.13326	0.0217	0.12567	0.02158	0.14715	0.02197	0.21202
0.02163	0.13331	0.02172	0.13875	0.0216	0.14906	0.02199	0.18695		0.02163	-0.000159136	0.02172	0.01291	0.0216	0.00167	0.02199	-0.02534		0.02163	0.13346	0.02172	0.12584	0.0216	0.14739	0.02199	0.21229
0.02165	0.13351	0.02174	0.13896	0.02162	0.14928	0.02201	0.18724		0.02165	-0.000161812	0.02174	0.01295	0.02162	0.00166	0.02201	-0.02532		0.02165	0.13367	0.02174	0.12601	0.02162	0.14763	0.02201	0.21256
0.02166	0.13371	0.02175	0.13917	0.02163	0.14951	0.02202	0.18752		0.02166	-0.00016403	0.02175	0.01299	0.02163	0.00165	0.02202	-0.02531		0.02166	0.13388	0.02175	0.12618	0.02163	0.14787	0.02202	0.21283
0.02168	0.13392	0.02177	0.13938	0.02165	0.14974	0.02204	0.18781		0.02168	-0.000163527	0.02177	0.01304	0.02165	0.00163	0.02204	-0.02529		0.02168	0.13408	0.02177	0.12635	0.02165	0.14811	0.02204	0.2131
0.0217	0.13412	0.02179	0.1396	0.02167	0.14997	0.02206	0.18809		0.0217	-0.000159257	0.02179	0.01308	0.02167	0.00162	0.02206	-0.02527		0.0217	0.13428	0.02179	0.12652	0.02167	0.14834	0.02206	0.21337
0.02171	0.13432	0.0218	0.13981	0.02168	0.15019	0.02207	0.18838		0.02171	-0.000155453	0.0218	0.01312	0.02168	0.00161	0.02207	-0.02526		0.02171	0.13448	0.0218	0.12669	0.02168	0.14858	0.02207	0.21364
0.02173	0.13453	0.02182	0.14002	0.0217	0.15042	0.02209	0.18866		0.02173	-0.000149827	0.02182	0.01316	0.0217	0.0016	0.02209	-0.02524		0.02173	0.13468	0.02182	0.12686	0.0217	0.14882	0.02209	0.21391
0.02175	0.13473	0.02184	0.14023	0.02172	0.15065	0.02211	0.18895		0.02175	-0.000146285	0.02184	0.0132	0.02172	0.00159	0.02211	-0.02523		0.02175	0.13488	0.02184	0.12703	0.02172	0.14906	0.02211	0.21418
0.02176	0.13494	0.02186	0.14045	0.02173	0.15088	0.02213	0.18923		0.02176	-0.000141928	0.02186	0.01324	0.02173	0.00158	0.02213	-0.02521		0.02176	0.13508	0.02186	0.1272	0.02173	0.1493	0.02213	0.21445
0.02178	0.13514	0.02187	0.14066	0.02175	0.15111	0.02214	0.18952		0.02178	-0.000134021	0.02187	0.01328	0.02175	0.00157	0.02214	-0.0252		0.02178	0.13528	0.02187	0.12738	0.02175	0.14953	0.02214	0.21472
0.0218	0.13535	0.02189	0.14087	0.02177	0.15133	0.02216	0.18981		0.0218	-0.000123104	0.02189	0.01332	0.02177	0.00156	0.02216	-0.02519		0.0218	0.13547	0.02189	0.12755	0.02177	0.14977	0.02216	0.215
0.02181	0.13555	0.02191	0.14108	0.02178	0.15156	0.02218	0.19009		0.02181	-0.000109118	0.02191	0.01336	0.02178	0.00156	0.02218	-0.02518		0.02181	0.13566	0.02191	0.12773	0.02178	0.15001	0.02218	0.21528
0.02183	0.13576	0.02192	0.1413	0.0218	0.15179	0.02219	0.19038		0.02183	-9.85158e-05	0.02192	0.0134	0.0218	0.00155	0.02219	-0.02518		0.02183	0.13585	0.02192	0.1279	0.0218	0.15025	0.02219	0.21556
0.02185	0.13596	0.02194	0.14151	0.02182	0.15202	0.02221	0.19067		0.02185	-8.43987e-05	0.02194	0.01344	0.02182	0.00154	0.02221	-0.02518		0.02185	0.13605	0.02194	0.12807	0.02182	0.15049	0.02221	0.21585
0.02186	0.13617	0.02196	0.14172	0.02183	0.15225	0.02223	0.19095		0.02186	-7.43237e-05	0.02196	0.01348	0.02183	0.00153	0.02223	-0.02519		0.02186	0.13624	0.02196	0.12824	0.02183	0.15072	0.02223	0.21614
0.02188	0.13637	0.02197	0.14194	0.02185	0.15248	0.02224	0.19124		0.02188	-6.21317e-05	0.02197	0.01352	0.02185	0.00152	0.02224	-0.0252		0.02188	0.13643	0.02197	0.12842	0.02185	0.15096	0.02224	0.21644
0.0219	0.13658	0.02199	0.14215	0.02187	0.15271	0.02226	0.19153		0.0219	-4.74122e-05	0.02199	0.01356	0.02187	0.00151	0.02226	-0.02522		0.0219	0.13663	0.02199	0.12859	0.02187	0.1512	0.02226	0.21675
0.02191	0.13678	0.02201	0.14236	0.02188	0.15294	0.02228	0.19181		0.02191	-2.93898e-05	0.02201	0.0136	0.02188	0.0015	0.02228	-0.02525		0.02191	0.13681	0.02201	0.12877	0.02188	0.15144	0.02228	0.21707
0.02193	0.13699	0.02202	0.14258	0.0219	0.15317	0.0223	0.1921		0.02193	-1.26854e-05	0.02202	0.01364	0.0219	0.00149	0.0223	-0.0253		0.02193	0.137	0.02202	0.12894	0.0219	0.15167	0.0223	0.2174
0.02195	0.1372	0.02204	0.14279	0.02192	0.1534	0.02231	0.19239		0.02195	7.87714e-06	0.02204	0.01368	0.02192	0.00149	0.02231	-0.02534		0.02195	0.13719	0.02204	0.12911	0.02192	0.15191	0.02231	0.21773
0.02196	0.1374	0.02206	0.14301	0.02193	0.15363	0.02233	0.19268		0.02196	2.98634e-05	0.02206	0.01372	0.02193	0.00148	0.02233	-0.0254		0.02196	0.13737	0.02206	0.12929	0.02193	0.15215	0.02233	0.21808
0.02198	0.13761	0.02207	0.14322	0.02195	0.15386	0.02235	0.19297		0.02198	5.43915e-05	0.02207	0.01376	0.02195	0.00148	0.02235	-0.02546		0.02198	0.13755	0.02207	0.12946	0.02195	0.15239	0.02235	0.21843
0.022	0.13781	0.02209	0.14343	0.02197	0.15409	0.02236	0.19325		0.022	7.76702e-05	0.02209	0.01379	0.02197	0.00147	0.02236	-0.02553		0.022	0.13774	0.02209	0.12964	0.02197	0.15262	0.02236	0.21879
0.02201	0.13802	0.02211	0.14365	0.02198	0.15432	0.02238	0.19354		0.02201	0.000102131	0.02211	0.01383	0.02198	0.00146	0.02238	-0.02561		0.02201	0.13792	0.02211	0.12982	0.02198	0.15286	0.02238	0.21915
0.02203	0.13823	0.02212	0.14386	0.022	0.15455	0.0224	0.19383		0.02203	0.000126065	0.02212	0.01385	0.022	0.00146	0.0224	-0.02569		0.02203	0.1381	0.02212	0.13001	0.022	0.15309	0.0224	0.21952
0.02205	0.13843	0.02214	0.14408	0.02202	0.15478	0.02241	0.19412		0.02205	0.000154006	0.02214	0.01388	0.02202	0.00145	0.02241	-0.02578		0.02205	0.13828	0.02214	0.1302	0.02202	0.15333	0.02241	0.2199
0.02206	0.13864	0.02216	0.14429	0.02203	0.15502	0.02243	0.19441		0.02206	0.000177902	0.02216	0.0139	0.02203	0.00145	0.02243	-0.02587		0.02206	0.13846	0.02216	0.13039	0.02203	0.15357	0.02243	0.22028
0.02208	0.13885	0.02217	0.14451	0.02205	0.15525	0.02245	0.1947		0.02208	0.000204057	0.02217	0.01392	0.02205	0.00144	0.02245	-0.02597		0.02208	0.13864	0.02217	0.13059	0.02205	0.1538	0.02245	0.22067
0.0221	0.13906	0.02219	0.14472	0.02207	0.15548	0.02246	0.19499		0.0221	0.000229868	0.02219	0.01393	0.02207	0.00144	0.02246	-0.02608		0.0221	0.13883	0.02219	0.13079	0.02207	0.15404	0.02246	0.22107
0.02211	0.13926	0.02221	0.14494	0.02208	0.15571	0.02248	0.19528		0.02211	0.000256507	0.02221	0.01395	0.02208	0.00144	0.02248	-0.02619		0.02211	0.13901	0.02221	0.13099	0.02208	0.15427	0.02248	0.22147
0.02213	0.13947	0.02222	0.14515	0.0221	0.15594	0.0225	0.19557		0.02213	0.00028389	0.02222	0.01396	0.0221	0.00143	0.0225	-0.0263		0.02213	0.13919	0.02222	0.1312	0.0221	0.15451	0.0225	0.22188
0.02215	0.13968	0.02224	0.14537	0.02212	0.15618	0.02252	0.19586		0.02215	0.000311455	0.02224	0.01397	0.02212	0.00143	0.02252	-0.02642		0.02215	0.13937	0.02224	0.1314	0.02212	0.15474	0.02252	0.22228
0.02216	0.13989	0.02226	0.14559	0.02213	0.15641	0.02253	0.19615		0.02216	0.000339474	0.02226	0.01397	0.02213	0.00143	0.02253	-0.02653		0.02216	0.13955	0.02226	0.13161	0.02213	0.15498	0.02253	0.22269
0.02218	0.14009	0.02227	0.1458	0.02215	0.15664	0.02255	0.19645		0.02218	0.000366016	0.02227	0.01398	0.02215	0.00143	0.02255	-0.02665		0.02218	0.13973	0.02227	0.13182	0.02215	0.15521	0.02255	0.2231
0.0222	0.1403	0.02229	0.14602	0.02217	0.15687	0.02257	0.19674		0.0222	0.000393411	0.02229	0.01398	0.02217	0.00143	0.02257	-0.02677		0.0222	0.13991	0.02229	0.13204	0.02217	0.15545	0.02257	0.22351
0.02221	0.14051	0.02231	0.14624	0.02218	0.15711	0.02258	0.19703		0.02221	0.000422055	0.02231	0.01399	0.02218	0.00142	0.02258	-0.02689		0.02221	0.14009	0.02231	0.13225	0.02218	0.15568	0.02258	0.22392
0.02223	0.14072	0.02232	0.14645	0.0222	0.15734	0.0226	0.19732		0.02223	0.000449237	0.02232	0.01399	0.0222	0.00142	0.0226	-0.027		0.02223	0.14027	0.02232	0.13246	0.0222	0.15591	0.0226	0.22433
0.02225	0.14093	0.02234	0.14667	0.02222	0.15757	0.02262	0.19761		0.02225	0.000473279	0.02234	0.01399	0.02222	0.00143	0.02262	-0.02712		0.02225	0.14045	0.02234	0.13268	0.02222	0.15614	0.02262	0.22474
0.02226	0.14114	0.02236	0.14689	0.02223	0.15781	0.02263	0.19791		0.02226	0.000495304	0.02236	0.01399	0.02223	0.00143	0.02263	-0.02724		0.02226	0.14064	0.02236	0.1329	0.02223	0.15638	0.02263	0.22515
0.02228	0.14134	0.02237	0.1471	0.02225	0.15804	0.02265	0.1982		0.02228	0.000517334	0.02237	0.01399	0.02225	0.00143	0.02265	-0.02736		0.02228	0.14083	0.02237	0.13311	0.02225	0.15661	0.02265	0.22556
0.0223	0.14155	0.02239	0.14732	0.02227	0.15827	0.02267	0.19849		0.0223	0.000538418	0.02239	0.01399	0.02227	0.00143	0.02267	-0.02747		0.0223	0.14102	0.02239	0.13333	0.02227	0.15684	0.02267	0.22596
0.02231	0.14176	0.02241	0.14754	0.02228	0.15851	0.02268	0.19879		0.02231	0.000553501	0.02241	0.01399	0.02228	0.00144	0.02268	-0.02758		0.02231	0.14121	0.02241	0.13355	0.02228	0.15707	0.02268	0.22637
0.02233	0.14197	0.02242	0.14776	0.0223	0.15874	0.0227	0.19908		0.02233	0.000562905	0.02242	0.01398	0.0223	0.00144	0.0227	-0.02769		0.02233	0.14141	0.02242	0.13377	0.0223	0.1573	0.0227	0.22677
0.02235	0.14218	0.02244	0.14798	0.02232	0.15898	0.02272	0.19937		0.02235	0.000564586	0.02244	0.01397	0.02232	0.00145	0.02272	-0.0278		0.02235	0.14162	0.02244	0.134	0.02232	0.15753	0.02272	0.22717
0.02236	0.14239	0.02246	0.14819	0.02233	0.15921	0.02274	0.19967		0.02236	0.000562827	0.02246	0.01396	0.02233	0.00146	0.02274	-0.0279		0.02236	0.14183	0.02246	0.13423	0.02233	0.15775	0.02274	0.22757
0.02238	0.1426	0.02247	0.14841	0.02235	0.15945	0.02275	0.19996		0.02238	0.000562952	0.02247	0.01396	0.02235	0.00146	0.02275	-0.02801		0.02238	0.14204	0.02247	0.13445	0.02235	0.15799	0.02275	0.22797
0.0224	0.14281	0.02249	0.14863	0.02237	0.15968	0.02277	0.20026		0.0224	0.000558238	0.02249	0.01395	0.02237	0.00147	0.02277	-0.0281		0.0224	0.14225	0.02249	0.13468	0.02237	0.15822	0.02277	0.22836
0.02241	0.14302	0.02251	0.14885	0.02238	0.15992	0.02279	0.20055		0.02241	0.000553111	0.02251	0.01394	0.02238	0.00147	0.02279	-0.0282		0.02241	0.14247	0.02251	0.13491	0.02238	0.15844	0.02279	0.22875
0.02243	0.14323	0.02252	0.14907	0.0224	0.16015	0.0228	0.20085		0.02243	0.000544564	0.02252	0.01393	0.0224	0.00148	0.0228	-0.02829		0.02243	0.14269	0.02252	0.13514	0.0224	0.15867	0.0228	0.22914
0.02245	0.14344	0.02254	0.14929	0.02242	0.16039	0.02282	0.20114		0.02245	0.000536318	0.02254	0.01392	0.02242	0.00149	0.02282	-0.02838		0.02245	0.1429	0.02254	0.13537	0.02242	0.1589	0.02282	0.22952
0.02246	0.14365	0.02256	0.14951	0.02243	0.16062	0.02284	0.20144		0.02246	0.000529611	0.02256	0.01391	0.02243	0.00149	0.02284	-0.02846		0.02246	0.14312	0.02256	0.1356	0.02243	0.15913	0.02284	0.2299
0.02248	0.14386	0.02257	0.14973	0.02245	0.16086	0.02285	0.20174		0.02248	0.000519312	0.02257	0.0139	0.02245	0.0015	0.02285	-0.02854		0.02248	0.14334	0.02257	0.13583	0.02245	0.15935	0.02285	0.23028
0.0225	0.14407	0.02259	0.14995	0.02247	0.16109	0.02287	0.20203		0.0225	0.000509535	0.02259	0.01389	0.02247	0.00151	0.02287	-0.02862		0.0225	0.14356	0.02259	0.13606	0.02247	0.15958	0.02287	0.23066
0.02251	0.14428	0.02261	0.15017	0.02248	0.16133	0.02289	0.20233		0.02251	0.000499089	0.02261	0.01388	0.02248	0.00152	0.02289	-0.0287		0.02251	0.14378	0.02261	0.13628	0.02248	0.15981	0.02289	0.23103
0.02253	0.14449	0.02262	0.15039	0.0225	0.16157	0.0229	0.20263		0.02253	0.000486585	0.02262	0.01387	0.0225	0.00153	0.0229	-0.02877		0.02253	0.14401	0.02262	0.13651	0.0225	0.16004	0.0229	0.2314
0.02255	0.14471	0.02264	0.15061	0.02252	0.1618	0.02292	0.20292		0.02255	0.000473737	0.02264	0.01387	0.02252	0.00154	0.02292	-0.02884		0.02255	0.14423	0.02264	0.13674	0.02252	0.16026	0.02292	0.23176
0.02256	0.14492	0.02266	0.15083	0.02253	0.16204	0.02294	0.20322		0.02256	0.000458194	0.02266	0.01386	0.02253	0.00155	0.02294	-0.02891		0.02256	0.14446	0.02266	0.13696	0.02253	0.16048	0.02294	0.23213
0.02258	0.14513	0.02268	0.15105	0.02255	0.16228	0.02296	0.20352		0.02258	0.000437233	0.02268	0.01386	0.02255	0.00157	0.02296	-0.02897		0.02258	0.14469	0.02268	0.13719	0.02255	0.16071	0.02296	0.23248
0.0226	0.14534	0.02269	0.15127	0.02256	0.16251	0.02297	0.20382		0.0226	0.00041691	0.02269	0.01386	0.02256	0.00158	0.02297	-0.02902		0.0226	0.14492	0.02269	0.13741	0.02256	0.16093	0.02297	0.23284
0.02261	0.14555	0.02271	0.15149	0.02258	0.16275	0.02299	0.20411		0.02261	0.000394318	0.02271	0.01386	0.02258	0.00159	0.02299	-0.02907		0.02261	0.14516	0.02271	0.13763	0.02258	0.16116	0.02299	0.23319
0.02263	0.14576	0.02273	0.15171	0.0226	0.16299	0.02301	0.20441		0.02263	0.000369683	0.02273	0.01386	0.0226	0.0016	0.02301	-0.02913		0.02263	0.14539	0.02273	0.13785	0.0226	0.16138	0.02301	0.23354
0.02265	0.14598	0.02274	0.15193	0.02261	0.16322	0.02302	0.20471		0.02265	0.000340741	0.02274	0.01386	0.02261	0.00162	0.02302	-0.02917		0.02265	0.14564	0.02274	0.13807	0.02261	0.16161	0.02302	0.23388
0.02266	0.14619	0.02276	0.15215	0.02263	0.16346	0.02304	0.20501		0.02266	0.000311048	0.02276	0.01387	0.02263	0.00163	0.02304	-0.02921		0.02266	0.14588	0.02276	0.13828	0.02263	0.16183	0.02304	0.23422
0.02268	0.1464	0.02278	0.15237	0.02265	0.1637	0.02306	0.20531		0.02268	0.000284858	0.02278	0.01387	0.02265	0.00164	0.02306	-0.02925		0.02268	0.14612	0.02278	0.1385	0.02265	0.16206	0.02306	0.23456
0.0227	0.14661	0.02279	0.1526	0.02266	0.16394	0.02307	0.20561		0.0227	0.00025667	0.02279	0.01388	0.02266	0.00165	0.02307	-0.02929		0.0227	0.14636	0.02279	0.13872	0.02266	0.16229	0.02307	0.23489
0.02271	0.14683	0.02281	0.15282	0.02268	0.16418	0.02309	0.20591		0.02271	0.000230663	0.02281	0.01389	0.02268	0.00166	0.02309	-0.02932		0.02271	0.1466	0.02281	0.13893	0.02268	0.16252	0.02309	0.23522
0.02273	0.14704	0.02283	0.15304	0.0227	0.16441	0.02311	0.20621		0.02273	0.000204451	0.02283	0.0139	0.0227	0.00167	0.02311	-0.02934		0.02273	0.14684	0.02283	0.13914	0.0227	0.16275	0.02311	0.23555
0.02275	0.14725	0.02284	0.15326	0.02271	0.16465	0.02313	0.2065		0.02275	0.000177014	0.02284	0.01391	0.02271	0.00167	0.02313	-0.02936		0.02275	0.14708	0.02284	0.13935	0.02271	0.16298	0.02313	0.23587
0.02276	0.14747	0.02286	0.15348	0.02273	0.16489	0.02314	0.2068		0.02276	0.000151785	0.02286	0.01392	0.02273	0.00169	0.02314	-0.02938		0.02276	0.14732	0.02286	0.13956	0.02273	0.1632	0.02314	0.23619
0.02278	0.14768	0.02288	0.15371	0.02275	0.16513	0.02316	0.2071		0.02278	0.000130478	0.02288	0.01393	0.02275	0.00169	0.02316	-0.0294		0.02278	0.14755	0.02288	0.13978	0.02275	0.16344	0.02316	0.2365
0.0228	0.1479	0.02289	0.15393	0.02276	0.16537	0.02318	0.2074		0.0228	0.000108801	0.02289	0.01394	0.02276	0.0017	0.02318	-0.02941		0.0228	0.14779	0.02289	0.13999	0.02276	0.16367	0.02318	0.23682
0.02281	0.14811	0.02291	0.15415	0.02278	0.16561	0.02319	0.20771		0.02281	8.7461e-05	0.02291	0.01396	0.02278	0.00171	0.02319	-0.02942		0.02281	0.14802	0.02291	0.1402	0.02278	0.1639	0.02319	0.23713
0.02283	0.14832	0.02293	0.15438	0.0228	0.16585	0.02321	0.20801		0.02283	6.53986e-05	0.02293	0.01397	0.0228	0.00171	0.02321	-0.02943		0.02283	0.14826	0.02293	0.1404	0.0228	0.16413	0.02321	0.23743
0.02285	0.14854	0.02294	0.1546	0.02281	0.16609	0.02323	0.20831		0.02285	4.7017e-05	0.02294	0.01399	0.02281	0.00172	0.02323	-0.02943		0.02285	0.14849	0.02294	0.14061	0.02281	0.16437	0.02323	0.23773
0.02286	0.14875	0.02296	0.15482	0.02283	0.16633	0.02324	0.20861		0.02286	2.66564e-05	0.02296	0.014	0.02283	0.00173	0.02324	-0.02942		0.02286	0.14873	0.02296	0.14082	0.02283	0.1646	0.02324	0.23803
0.02288	0.14897	0.02298	0.15505	0.02285	0.16656	0.02326	0.20891		0.02288	7.40129e-06	0.02298	0.01402	0.02285	0.00173	0.02326	-0.02942		0.02288	0.14896	0.02298	0.14103	0.02285	0.16483	0.02326	0.23832
0.0229	0.14918	0.02299	0.15527	0.02286	0.1668	0.02328	0.20921		0.0229	-1.26712e-05	0.02299	0.01404	0.02286	0.00174	0.02328	-0.02941		0.0229	0.14919	0.02299	0.14123	0.02286	0.16506	0.02328	0.23862
0.02291	0.1494	0.02301	0.15549	0.02288	0.16704	0.02329	0.20951		0.02291	-3.16752e-05	0.02301	0.01405	0.02288	0.00174	0.02329	-0.0294		0.02291	0.14943	0.02301	0.14144	0.02288	0.1653	0.02329	0.23891
0.02293	0.14961	0.02303	0.15572	0.0229	0.16729	0.02331	0.20981		0.02293	-4.91295e-05	0.02303	0.01407	0.0229	0.00175	0.02331	-0.02938		0.02293	0.14966	0.02303	0.14165	0.0229	0.16554	0.02331	0.23919
0.02295	0.14983	0.02304	0.15594	0.02291	0.16753	0.02333	0.21012		0.02295	-6.47278e-05	0.02304	0.01409	0.02291	0.00175	0.02333	-0.02936		0.02295	0.14989	0.02304	0.14185	0.02291	0.16578	0.02333	0.23948
0.02296	0.15004	0.02306	0.15617	0.02293	0.16777	0.02335	0.21042		0.02296	-8.13713e-05	0.02306	0.01411	0.02293	0.00175	0.02335	-0.02935		0.02296	0.15012	0.02306	0.14206	0.02293	0.16602	0.02335	0.23976
0.02298	0.15026	0.02308	0.15639	0.02295	0.16801	0.02336	0.21072		0.02298	-9.48098e-05	0.02308	0.01413	0.02295	0.00175	0.02336	-0.02933		0.02298	0.15035	0.02308	0.14226	0.02295	0.16626	0.02336	0.24005
0.023	0.15047	0.02309	0.15662	0.02296	0.16825	0.02338	0.21102		0.023	-0.000107504	0.02309	0.01416	0.02296	0.00175	0.02338	-0.02931		0.023	0.15058	0.02309	0.14246	0.02296	0.1665	0.02338	0.24033
0.02301	0.15069	0.02311	0.15684	0.02298	0.16849	0.0234	0.21132		0.02301	-0.000118386	0.02311	0.01418	0.02298	0.00175	0.0234	-0.02929		0.02301	0.15081	0.02311	0.14266	0.02298	0.16674	0.0234	0.24062
0.02303	0.15091	0.02313	0.15707	0.023	0.16873	0.02341	0.21163		0.02303	-0.000128002	0.02313	0.01421	0.023	0.00175	0.02341	-0.02928		0.02303	0.15104	0.02313	0.14286	0.023	0.16698	0.02341	0.24091
0.02305	0.15112	0.02314	0.15729	0.02301	0.16897	0.02343	0.21193		0.02305	-0.000137449	0.02314	0.01424	0.02301	0.00175	0.02343	-0.02926		0.02305	0.15126	0.02314	0.14305	0.02301	0.16722	0.02343	0.24119
0.02306	0.15134	0.02316	0.15752	0.02303	0.16921	0.02345	0.21223		0.02306	-0.000148019	0.02316	0.01427	0.02303	0.00175	0.02345	-0.02925		0.02306	0.15149	0.02316	0.14325	0.02303	0.16747	0.02345	0.24148
0.02308	0.15156	0.02318	0.15774	0.02305	0.16946	0.02346	0.21254		0.02308	-0.000157214	0.02318	0.0143	0.02305	0.00174	0.02346	-0.02924		0.02308	0.15171	0.02318	0.14344	0.02305	0.16771	0.02346	0.24177
0.0231	0.15177	0.02319	0.15797	0.02306	0.1697	0.02348	0.21284		0.0231	-0.000167024	0.02319	0.01433	0.02306	0.00174	0.02348	-0.02922		0.0231	0.15194	0.02319	0.14364	0.02306	0.16795	0.02348	0.24206
0.02311	0.15199	0.02321	0.15819	0.02308	0.16994	0.0235	0.21314		0.02311	-0.000173577	0.02321	0.01437	0.02308	0.00174	0.0235	-0.02921		0.02311	0.15216	0.02321	0.14383	0.02308	0.1682	0.0235	0.24235
0.02313	0.15221	0.02323	0.15842	0.0231	0.17018	0.02351	0.21345		0.02313	-0.000180351	0.02323	0.01441	0.0231	0.00173	0.02351	-0.02919		0.02313	0.15239	0.02323	0.14402	0.0231	0.16845	0.02351	0.24264
0.02315	0.15242	0.02324	0.15865	0.02311	0.17042	0.02353	0.21375		0.02315	-0.000186058	0.02324	0.01444	0.02311	0.00173	0.02353	-0.02917		0.02315	0.15261	0.02324	0.1442	0.02311	0.16869	0.02353	0.24293
0.02316	0.15264	0.02326	0.15887	0.02313	0.17067	0.02355	0.21406		0.02316	-0.000192666	0.02326	0.01448	0.02313	0.00173	0.02355	-0.02916		0.02316	0.15284	0.02326	0.14439	0.02313	0.16894	0.02355	0.24322
0.02318	0.15286	0.02328	0.1591	0.02315	0.17091	0.02357	0.21436		0.02318	-0.000198483	0.02328	0.01452	0.02315	0.00172	0.02357	-0.02915		0.02318	0.15306	0.02328	0.14457	0.02315	0.16919	0.02357	0.24351
0.0232	0.15308	0.02329	0.15933	0.02316	0.17115	0.02358	0.21467		0.0232	-0.000202248	0.02329	0.01457	0.02316	0.00171	0.02358	-0.02914		0.0232	0.15328	0.02329	0.14476	0.02316	0.16944	0.02358	0.2438
0.02321	0.1533	0.02331	0.15955	0.02318	0.1714	0.0236	0.21497		0.02321	-0.00020652	0.02331	0.0146	0.02318	0.0017	0.0236	-0.02912		0.02321	0.1535	0.02331	0.14495	0.02318	0.16969	0.0236	0.24409
0.02323	0.15351	0.02333	0.15978	0.0232	0.17164	0.02362	0.21527		0.02323	-0.000210009	0.02333	0.01465	0.0232	0.00169	0.02362	-0.02911		0.02323	0.15372	0.02333	0.14513	0.0232	0.16995	0.02362	0.24438
0.02325	0.15373	0.02334	0.16001	0.02321	0.17188	0.02363	0.21558		0.02325	-0.00021267	0.02334	0.01469	0.02321	0.00168	0.02363	-0.0291		0.02325	0.15394	0.02334	0.14532	0.02321	0.1702	0.02363	0.24468
0.02326	0.15395	0.02336	0.16023	0.02323	0.17213	0.02365	0.21589		0.02326	-0.000214332	0.02336	0.01473	0.02323	0.00168	0.02365	-0.02909		0.02326	0.15416	0.02336	0.1455	0.02323	0.17045	0.02365	0.24497
0.02328	0.15417	0.02338	0.16046	0.02325	0.17237	0.02367	0.21619		0.02328	-0.000215474	0.02338	0.01478	0.02325	0.00167	0.02367	-0.02907		0.02328	0.15438	0.02338	0.14568	0.02325	0.1707	0.02367	0.24526
0.0233	0.15439	0.02339	0.16069	0.02326	0.17262	0.02368	0.2165		0.0233	-0.000216916	0.02339	0.01482	0.02326	0.00166	0.02368	-0.02907		0.0233	0.1546	0.02339	0.14587	0.02326	0.17095	0.02368	0.24556
0.02331	0.15461	0.02341	0.16092	0.02328	0.17286	0.0237	0.2168		0.02331	-0.000217666	0.02341	0.01486	0.02328	0.00166	0.0237	-0.02907		0.02331	0.15482	0.02341	0.14605	0.02328	0.1712	0.0237	0.24587
0.02333	0.15483	0.02343	0.16114	0.0233	0.1731	0.02372	0.21711		0.02333	-0.000216971	0.02343	0.01491	0.0233	0.00165	0.02372	-0.02907		0.02333	0.15504	0.02343	0.14624	0.0233	0.17146	0.02372	0.24618
0.02335	0.15505	0.02345	0.16137	0.02331	0.17335	0.02373	0.21741		0.02335	-0.000218399	0.02345	0.01495	0.02331	0.00164	0.02373	-0.02908		0.02335	0.15526	0.02345	0.14642	0.02331	0.17171	0.02373	0.2465
0.02336	0.15526	0.02346	0.1616	0.02333	0.17359	0.02375	0.21772		0.02336	-0.0002151	0.02346	0.01499	0.02333	0.00163	0.02375	-0.02911		0.02336	0.15548	0.02346	0.1466	0.02333	0.17197	0.02375	0.24683
0.02338	0.15548	0.02348	0.16183	0.02335	0.17384	0.02377	0.21803		0.02338	-0.000211058	0.02348	0.01504	0.02335	0.00162	0.02377	-0.02913		0.02338	0.15569	0.02348	0.14679	0.02335	0.17222	0.02377	0.24716
0.0234	0.1557	0.0235	0.16206	0.02336	0.17408	0.02379	0.21834		0.0234	-0.000208112	0.0235	0.01508	0.02336	0.00161	0.02379	-0.02916		0.0234	0.15591	0.0235	0.14697	0.02336	0.17248	0.02379	0.2475
0.02341	0.15592	0.02351	0.16228	0.02338	0.17433	0.0238	0.21864		0.02341	-0.00020143	0.02351	0.01512	0.02338	0.0016	0.0238	-0.02921		0.02341	0.15612	0.02351	0.14716	0.02338	0.17273	0.0238	0.24785
0.02343	0.15614	0.02353	0.16251	0.0234	0.17458	0.02382	0.21895		0.02343	-0.000196039	0.02353	0.01517	0.0234	0.00159	0.02382	-0.02925		0.02343	0.15634	0.02353	0.14735	0.0234	0.17298	0.02382	0.2482
0.02345	0.15636	0.02355	0.16274	0.02341	0.17482	0.02384	0.21926		0.02345	-0.000188734	0.02355	0.0152	0.02341	0.00158	0.02384	-0.02931		0.02345	0.15655	0.02355	0.14754	0.02341	0.17324	0.02384	0.24857
0.02346	0.15658	0.02356	0.16297	0.02343	0.17507	0.02385	0.21956		0.02346	-0.000181805	0.02356	0.01524	0.02343	0.00157	0.02385	-0.02938		0.02346	0.15677	0.02356	0.14773	0.02343	0.17349	0.02385	0.24895
0.02348	0.1568	0.02358	0.1632	0.02345	0.17531	0.02387	0.21987		0.02348	-0.000177888	0.02358	0.01528	0.02345	0.00156	0.02387	-0.02946		0.02348	0.15698	0.02358	0.14792	0.02345	0.17375	0.02387	0.24933
0.0235	0.15702	0.0236	0.16343	0.02346	0.17556	0.02389	0.22018		0.0235	-0.000172932	0.0236	0.01532	0.02346	0.00155	0.02389	-0.02954		0.0235	0.1572	0.0236	0.14811	0.02346	0.17401	0.02389	0.24972
0.02351	0.15725	0.02361	0.16366	0.02348	0.17581	0.0239	0.22049		0.02351	-0.000167222	0.02361	0.01536	0.02348	0.00154	0.0239	-0.02963		0.02351	0.15741	0.02361	0.1483	0.02348	0.17426	0.0239	0.25012
0.02353	0.15747	0.02363	0.16389	0.0235	0.17605	0.02392	0.2208		0.02353	-0.000159752	0.02363	0.0154	0.0235	0.00153	0.02392	-0.02972		0.02353	0.15763	0.02363	0.14849	0.0235	0.17452	0.02392	0.25052
0.02355	0.15769	0.02365	0.16412	0.02351	0.1763	0.02394	0.22111		0.02355	-0.000148357	0.02365	0.01543	0.02351	0.00153	0.02394	-0.02982		0.02355	0.15784	0.02365	0.14868	0.02351	0.17477	0.02394	0.25092
0.02356	0.15791	0.02366	0.16435	0.02353	0.17655	0.02396	0.22142		0.02356	-0.000135879	0.02366	0.01547	0.02353	0.00152	0.02396	-0.02992		0.02356	0.15804	0.02366	0.14888	0.02353	0.17503	0.02396	0.25134
0.02358	0.15813	0.02368	0.16458	0.02355	0.17679	0.02397	0.22173		0.02358	-0.000123475	0.02368	0.01551	0.02355	0.00151	0.02397	-0.03003		0.02358	0.15825	0.02368	0.14907	0.02355	0.17529	0.02397	0.25175
0.0236	0.15835	0.0237	0.16481	0.02356	0.17704	0.02399	0.22204		0.0236	-0.000111216	0.0237	0.01554	0.02356	0.0015	0.02399	-0.03014		0.0236	0.15846	0.0237	0.14927	0.02356	0.17554	0.02399	0.25217
0.02361	0.15857	0.02371	0.16504	0.02358	0.17729	0.02401	0.22235		0.02361	-9.99042e-05	0.02371	0.01557	0.02358	0.00149	0.02401	-0.03025		0.02361	0.15867	0.02371	0.14946	0.02358	0.1758	0.02401	0.2526
0.02363	0.15879	0.02373	0.16527	0.0236	0.17754	0.02402	0.22266		0.02363	-8.62538e-05	0.02373	0.01561	0.0236	0.00148	0.02402	-0.03037		0.02363	0.15888	0.02373	0.14966	0.0236	0.17606	0.02402	0.25303
0.02365	0.15902	0.02375	0.1655	0.02361	0.17778	0.02404	0.22297		0.02365	-7.31964e-05	0.02375	0.01564	0.02361	0.00148	0.02404	-0.0305		0.02365	0.15909	0.02375	0.14986	0.02361	0.17631	0.02404	0.25346
0.02366	0.15924	0.02376	0.16573	0.02363	0.17803	0.02406	0.22328		0.02366	-6.11864e-05	0.02376	0.01567	0.02363	0.00147	0.02406	-0.03062		0.02366	0.1593	0.02376	0.15006	0.02363	0.17656	0.02406	0.2539
0.02368	0.15946	0.02378	0.16596	0.02365	0.17828	0.02407	0.22359		0.02368	-5.04441e-05	0.02378	0.0157	0.02365	0.00146	0.02407	-0.03074		0.02368	0.15951	0.02378	0.15026	0.02365	0.17682	0.02407	0.25433
0.0237	0.15968	0.0238	0.16619	0.02366	0.17853	0.02409	0.2239		0.0237	-3.94901e-05	0.0238	0.01573	0.02366	0.00146	0.02409	-0.03087		0.0237	0.15972	0.0238	0.15046	0.02366	0.17707	0.02409	0.25477
0.02371	0.15991	0.02381	0.16642	0.02368	0.17878	0.02411	0.22421		0.02371	-2.75031e-05	0.02381	0.01576	0.02368	0.00145	0.02411	-0.031		0.02371	0.15993	0.02381	0.15066	0.02368	0.17733	0.02411	0.25521
0.02373	0.16013	0.02383	0.16665	0.0237	0.17903	0.02412	0.22452		0.02373	-1.68932e-05	0.02383	0.01579	0.0237	0.00145	0.02412	-0.03112		0.02373	0.16014	0.02383	0.15086	0.0237	0.17758	0.02412	0.25565
0.02375	0.16035	0.02385	0.16688	0.02371	0.17928	0.02414	0.22484		0.02375	-4.64913e-06	0.02385	0.01582	0.02371	0.00144	0.02414	-0.03124		0.02375	0.16036	0.02385	0.15106	0.02371	0.17783	0.02414	0.25608
0.02376	0.16057	0.02386	0.16712	0.02373	0.17952	0.02416	0.22515		0.02376	6.08907e-06	0.02386	0.01585	0.02373	0.00144	0.02416	-0.03137		0.02376	0.16057	0.02386	0.15127	0.02373	0.17809	0.02416	0.25651
0.02378	0.1608	0.02388	0.16735	0.02375	0.17977	0.02418	0.22546		0.02378	1.67418e-05	0.02388	0.01587	0.02375	0.00144	0.02418	-0.03149		0.02378	0.16078	0.02388	0.15148	0.02375	0.17834	0.02418	0.25695
0.0238	0.16102	0.0239	0.16758	0.02376	0.18002	0.02419	0.22578		0.0238	2.51278e-05	0.0239	0.01589	0.02376	0.00144	0.02419	-0.0316		0.0238	0.16099	0.0239	0.15169	0.02376	0.17859	0.02419	0.25738
0.02381	0.16124	0.02391	0.16781	0.02378	0.18027	0.02421	0.22609		0.02381	3.71056e-05	0.02391	0.01591	0.02378	0.00143	0.02421	-0.03171		0.02381	0.16121	0.02391	0.1519	0.02378	0.17884	0.02421	0.2578
0.02383	0.16147	0.02393	0.16804	0.0238	0.18052	0.02423	0.2264		0.02383	5.05664e-05	0.02393	0.01592	0.0238	0.00144	0.02423	-0.03182		0.02383	0.16142	0.02393	0.15212	0.0238	0.17909	0.02423	0.25822
0.02385	0.16169	0.02395	0.16828	0.02381	0.18077	0.02424	0.22672		0.02385	6.2889e-05	0.02395	0.01594	0.02381	0.00143	0.02424	-0.03193		0.02385	0.16163	0.02395	0.15234	0.02381	0.17934	0.02424	0.25864
0.02386	0.16191	0.02396	0.16851	0.02383	0.18102	0.02426	0.22703		0.02386	7.34618e-05	0.02396	0.01595	0.02383	0.00143	0.02426	-0.03203		0.02386	0.16184	0.02396	0.15256	0.02383	0.17959	0.02426	0.25906
0.02388	0.16214	0.02398	0.16874	0.02385	0.18127	0.02428	0.22734		0.02388	8.19858e-05	0.02398	0.01596	0.02385	0.00144	0.02428	-0.03213		0.02388	0.16206	0.02398	0.15278	0.02385	0.17984	0.02428	0.25947
0.0239	0.16236	0.024	0.16897	0.02386	0.18152	0.02429	0.22766		0.0239	8.87901e-05	0.024	0.01597	0.02386	0.00144	0.02429	-0.03222		0.0239	0.16227	0.024	0.15301	0.02386	0.18008	0.02429	0.25988
0.02391	0.16259	0.02401	0.16921	0.02388	0.18178	0.02431	0.22797		0.02391	9.82443e-05	0.02401	0.01598	0.02388	0.00144	0.02431	-0.03232		0.02391	0.16249	0.02401	0.15323	0.02388	0.18033	0.02431	0.26029
0.02393	0.16281	0.02403	0.16944	0.0239	0.18203	0.02433	0.22829		0.02393	0.000106272	0.02403	0.01598	0.0239	0.00145	0.02433	-0.03241		0.02393	0.1627	0.02403	0.15346	0.0239	0.18058	0.02433	0.2607
0.02395	0.16304	0.02405	0.16967	0.02391	0.18228	0.02434	0.2286		0.02395	0.000115031	0.02405	0.01599	0.02391	0.00145	0.02434	-0.03249		0.02395	0.16292	0.02405	0.15368	0.02391	0.18083	0.02434	0.2611
0.02396	0.16326	0.02406	0.16991	0.02393	0.18253	0.02436	0.22892		0.02396	0.000122462	0.02406	0.01599	0.02393	0.00146	0.02436	-0.03258		0.02396	0.16314	0.02406	0.15391	0.02393	0.18107	0.02436	0.26149
0.02398	0.16348	0.02408	0.17014	0.02395	0.18278	0.02438	0.22923		0.02398	0.000129343	0.02408	0.016	0.02395	0.00146	0.02438	-0.03265		0.02398	0.16336	0.02408	0.15414	0.02395	0.18132	0.02438	0.26189
0.024	0.16371	0.0241	0.17038	0.02396	0.18303	0.0244	0.22955		0.024	0.000138595	0.0241	0.01601	0.02396	0.00147	0.0244	-0.03273		0.024	0.16357	0.0241	0.15437	0.02396	0.18156	0.0244	0.26228
0.02401	0.16393	0.02411	0.17061	0.02398	0.18328	0.02441	0.22987		0.02401	0.000147712	0.02411	0.01601	0.02398	0.00147	0.02441	-0.0328		0.02401	0.16379	0.02411	0.1546	0.02398	0.18181	0.02441	0.26266
0.02403	0.16416	0.02413	0.17084	0.024	0.18354	0.02443	0.23018		0.02403	0.000155153	0.02413	0.01602	0.024	0.00148	0.02443	-0.03287		0.02403	0.164	0.02413	0.15482	0.024	0.18206	0.02443	0.26305
0.02405	0.16439	0.02415	0.17108	0.02401	0.18379	0.02445	0.2305		0.02405	0.000164391	0.02415	0.01603	0.02401	0.00149	0.02445	-0.03294		0.02405	0.16422	0.02415	0.15505	0.02401	0.1823	0.02445	0.26343
0.02406	0.16461	0.02416	0.17131	0.02403	0.18404	0.02446	0.23082		0.02406	0.000170095	0.02416	0.01603	0.02403	0.00149	0.02446	-0.03299		0.02406	0.16444	0.02416	0.15529	0.02403	0.18255	0.02446	0.26381
0.02408	0.16484	0.02418	0.17155	0.02405	0.18429	0.02448	0.23113		0.02408	0.000177886	0.02418	0.01603	0.02405	0.0015	0.02448	-0.03305		0.02408	0.16466	0.02418	0.15552	0.02405	0.18279	0.02448	0.26419
0.0241	0.16506	0.0242	0.17178	0.02406	0.18455	0.0245	0.23145		0.0241	0.000186078	0.0242	0.01603	0.02406	0.00151	0.0245	-0.0331		0.0241	0.16488	0.0242	0.15575	0.02406	0.18304	0.0245	0.26455
0.02411	0.16529	0.02421	0.17202	0.02408	0.1848	0.02451	0.23177		0.02411	0.000195912	0.02421	0.01603	0.02408	0.00152	0.02451	-0.03316		0.02411	0.16509	0.02421	0.15598	0.02408	0.18328	0.02451	0.26492
0.02413	0.16551	0.02423	0.17225	0.0241	0.18505	0.02453	0.23209		0.02413	0.000204936	0.02423	0.01604	0.0241	0.00153	0.02453	-0.0332		0.02413	0.16531	0.02423	0.15622	0.0241	0.18352	0.02453	0.26529
0.02415	0.16574	0.02425	0.17249	0.02411	0.1853	0.02455	0.2324		0.02415	0.000212329	0.02425	0.01604	0.02411	0.00153	0.02455	-0.03325		0.02415	0.16553	0.02425	0.15645	0.02411	0.18377	0.02455	0.26566
0.02416	0.16597	0.02427	0.17273	0.02413	0.18556	0.02457	0.23272		0.02416	0.000224145	0.02427	0.01604	0.02413	0.00154	0.02457	-0.03329		0.02416	0.16574	0.02427	0.15669	0.02413	0.18401	0.02457	0.26602
0.02418	0.16619	0.02428	0.17296	0.02415	0.18581	0.02458	0.23304		0.02418	0.000233856	0.02428	0.01604	0.02415	0.00155	0.02458	-0.03333		0.02418	0.16596	0.02428	0.15693	0.02415	0.18426	0.02458	0.26637
0.0242	0.16642	0.0243	0.1732	0.02416	0.18606	0.0246	0.23336		0.0242	0.00024387	0.0243	0.01603	0.02416	0.00156	0.0246	-0.03336		0.0242	0.16618	0.0243	0.15717	0.02416	0.1845	0.0246	0.26672
0.02421	0.16665	0.02432	0.17343	0.02418	0.18632	0.02462	0.23368		0.02421	0.000252456	0.02432	0.01603	0.02418	0.00157	0.02462	-0.03338		0.02421	0.1664	0.02432	0.15741	0.02418	0.18474	0.02462	0.26706
0.02423	0.16687	0.02433	0.17367	0.0242	0.18657	0.02463	0.234		0.02423	0.000261375	0.02433	0.01602	0.0242	0.00158	0.02463	-0.03341		0.02423	0.16661	0.02433	0.15765	0.0242	0.18499	0.02463	0.26741
0.02425	0.1671	0.02435	0.17391	0.02421	0.18683	0.02465	0.23432		0.02425	0.000264856	0.02435	0.01601	0.02421	0.00159	0.02465	-0.03343		0.02425	0.16684	0.02435	0.15789	0.02421	0.18523	0.02465	0.26774
0.02426	0.16733	0.02437	0.17414	0.02423	0.18708	0.02467	0.23464		0.02426	0.000268395	0.02437	0.01601	0.02423	0.0016	0.02467	-0.03344		0.02426	0.16706	0.02437	0.15813	0.02423	0.18548	0.02467	0.26808
0.02428	0.16756	0.02438	0.17438	0.02425	0.18734	0.02468	0.23496		0.02428	0.000270302	0.02438	0.01601	0.02425	0.00161	0.02468	-0.03345		0.02428	0.16729	0.02438	0.15838	0.02425	0.18572	0.02468	0.26841
0.0243	0.16778	0.0244	0.17462	0.02426	0.18759	0.0247	0.23528		0.0243	0.000269993	0.0244	0.016	0.02426	0.00162	0.0247	-0.03347		0.0243	0.16751	0.0244	0.15862	0.02426	0.18597	0.0247	0.26874
0.02431	0.16801	0.02442	0.17486	0.02428	0.18784	0.02472	0.2356		0.02431	0.000266072	0.02442	0.016	0.02428	0.00163	0.02472	-0.03348		0.02431	0.16775	0.02442	0.15886	0.02428	0.18621	0.02472	0.26907
0.02433	0.16824	0.02443	0.17509	0.0243	0.1881	0.02473	0.23592		0.02433	0.000263836	0.02443	0.016	0.0243	0.00164	0.02473	-0.03348		0.02433	0.16798	0.02443	0.15909	0.0243	0.18646	0.02473	0.2694
0.02435	0.16847	0.02445	0.17533	0.02431	0.18835	0.02475	0.23624		0.02435	0.000258479	0.02445	0.016	0.02431	0.00165	0.02475	-0.03348		0.02435	0.16821	0.02445	0.15933	0.02431	0.18671	0.02475	0.26972
0.02436	0.1687	0.02447	0.17557	0.02433	0.18861	0.02477	0.23656		0.02436	0.000251156	0.02447	0.01601	0.02433	0.00165	0.02477	-0.03348		0.02436	0.16845	0.02447	0.15956	0.02433	0.18696	0.02477	0.27004
0.02438	0.16893	0.02448	0.17581	0.02435	0.18887	0.02479	0.23688		0.02438	0.000245782	0.02448	0.01601	0.02435	0.00166	0.02479	-0.03348		0.02438	0.16868	0.02448	0.1598	0.02435	0.18721	0.02479	0.27036
0.0244	0.16915	0.0245	0.17604	0.02436	0.18912	0.0248	0.2372		0.0244	0.000235585	0.0245	0.01602	0.02436	0.00167	0.0248	-0.03348		0.0244	0.16892	0.0245	0.16003	0.02436	0.18745	0.0248	0.27068
0.02441	0.16938	0.02452	0.17628	0.02438	0.18938	0.02482	0.23752		0.02441	0.000227787	0.02452	0.01603	0.02438	0.00168	0.02482	-0.03347		0.02441	0.16915	0.02452	0.16026	0.02438	0.1877	0.02482	0.27099
0.02443	0.16961	0.02453	0.17652	0.0244	0.18963	0.02484	0.23784		0.02443	0.000223324	0.02453	0.01604	0.0244	0.00168	0.02484	-0.03346		0.02443	0.16939	0.02453	0.16048	0.0244	0.18795	0.02484	0.2713
0.02445	0.16984	0.02455	0.17676	0.02441	0.18989	0.02485	0.23816		0.02445	0.000214879	0.02455	0.01605	0.02441	0.00169	0.02485	-0.03344		0.02445	0.16963	0.02455	0.16071	0.02441	0.1882	0.02485	0.27161
0.02446	0.17007	0.02457	0.177	0.02443	0.19015	0.02487	0.23848		0.02446	0.000203365	0.02457	0.01606	0.02443	0.00169	0.02487	-0.03343		0.02446	0.16987	0.02457	0.16094	0.02443	0.18845	0.02487	0.27191
0.02448	0.1703	0.02458	0.17724	0.02445	0.1904	0.02489	0.23881		0.02448	0.000186829	0.02458	0.01607	0.02445	0.00169	0.02489	-0.03342		0.02448	0.17011	0.02458	0.16117	0.02445	0.18871	0.02489	0.27222
0.0245	0.17053	0.0246	0.17748	0.02446	0.19066	0.0249	0.23913		0.0245	0.000170297	0.0246	0.01608	0.02446	0.00169	0.0249	-0.0334		0.0245	0.17036	0.0246	0.1614	0.02446	0.18896	0.0249	0.27253
0.02451	0.17076	0.02462	0.17772	0.02448	0.19092	0.02492	0.23945		0.02451	0.0001546	0.02462	0.01609	0.02448	0.0017	0.02492	-0.03338		0.02451	0.1706	0.02462	0.16162	0.02448	0.18922	0.02492	0.27283
0.02453	0.17099	0.02463	0.17796	0.0245	0.19117	0.02494	0.23977		0.02453	0.000139783	0.02463	0.0161	0.0245	0.00171	0.02494	-0.03336		0.02453	0.17085	0.02463	0.16185	0.0245	0.18947	0.02494	0.27314
0.02455	0.17122	0.02465	0.1782	0.02451	0.19143	0.02495	0.2401		0.02455	0.000123374	0.02465	0.01612	0.02451	0.00171	0.02495	-0.03335		0.02455	0.1711	0.02465	0.16208	0.02451	0.18972	0.02495	0.27344
0.02456	0.17145	0.02467	0.17844	0.02453	0.19169	0.02497	0.24042		0.02456	0.000103034	0.02467	0.01613	0.02453	0.00172	0.02497	-0.03333		0.02456	0.17135	0.02467	0.16231	0.02453	0.18997	0.02497	0.27375
0.02458	0.17168	0.02468	0.17868	0.02455	0.19194	0.02499	0.24074		0.02458	8.0313e-05	0.02468	0.01615	0.02455	0.00173	0.02499	-0.03332		0.02458	0.1716	0.02468	0.16253	0.02455	0.19022	0.02499	0.27406
0.0246	0.17191	0.0247	0.17892	0.02456	0.1922	0.02501	0.24106		0.0246	5.70797e-05	0.0247	0.01616	0.02456	0.00173	0.02501	-0.03331		0.0246	0.17185	0.0247	0.16275	0.02456	0.19047	0.02501	0.27437
0.02461	0.17214	0.02472	0.17916	0.02458	0.19246	0.02502	0.24139		0.02461	3.26227e-05	0.02472	0.01618	0.02458	0.00173	0.02502	-0.03329		0.02461	0.17211	0.02472	0.16298	0.02458	0.19073	0.02502	0.27468
0.02463	0.17237	0.02473	0.1794	0.0246	0.19272	0.02504	0.24171		0.02463	8.58187e-06	0.02473	0.0162	0.0246	0.00174	0.02504	-0.03328		0.02463	0.17236	0.02473	0.1632	0.0246	0.19098	0.02504	0.27499
0.02465	0.1726	0.02475	0.17964	0.02461	0.19298	0.02506	0.24203		0.02465	-1.66518e-05	0.02475	0.01622	0.02461	0.00175	0.02506	-0.03327		0.02465	0.17262	0.02475	0.16342	0.02461	0.19123	0.02506	0.2753
0.02466	0.17283	0.02477	0.17988	0.02463	0.19323	0.02507	0.24236		0.02466	-4.19082e-05	0.02477	0.01624	0.02463	0.00175	0.02507	-0.03326		0.02466	0.17288	0.02477	0.16364	0.02463	0.19149	0.02507	0.27562
0.02468	0.17307	0.02478	0.18012	0.02465	0.19349	0.02509	0.24268		0.02468	-6.6946e-05	0.02478	0.01626	0.02465	0.00175	0.02509	-0.03325		0.02468	0.17313	0.02478	0.16386	0.02465	0.19175	0.02509	0.27593
0.0247	0.1733	0.0248	0.18036	0.02466	0.19375	0.02511	0.24301		0.0247	-9.08229e-05	0.0248	0.01628	0.02466	0.00175	0.02511	-0.03324		0.0247	0.17339	0.0248	0.16408	0.02466	0.192	0.02511	0.27625
0.02471	0.17353	0.02482	0.1806	0.02468	0.19401	0.02512	0.24333		0.02471	-0.000113338	0.02482	0.01631	0.02468	0.00175	0.02512	-0.03323		0.02471	0.17364	0.02482	0.16429	0.02468	0.19226	0.02512	0.27656
0.02473	0.17376	0.02483	0.18084	0.0247	0.19427	0.02514	0.24366		0.02473	-0.000136955	0.02483	0.01634	0.0247	0.00175	0.02514	-0.03323		0.02473	0.1739	0.02483	0.16451	0.0247	0.19252	0.02514	0.27688
0.02475	0.17399	0.02485	0.18109	0.02471	0.19453	0.02516	0.24398		0.02475	-0.000158239	0.02485	0.01637	0.02471	0.00175	0.02516	-0.03322		0.02475	0.17415	0.02485	0.16472	0.02471	0.19278	0.02516	0.2772
0.02476	0.17423	0.02487	0.18133	0.02473	0.19479	0.02517	0.24431		0.02476	-0.000180225	0.02487	0.01639	0.02473	0.00175	0.02517	-0.03322		0.02476	0.17441	0.02487	0.16493	0.02473	0.19304	0.02517	0.27752
0.02478	0.17446	0.02488	0.18157	0.02475	0.19505	0.02519	0.24463		0.02478	-0.000198516	0.02488	0.01642	0.02475	0.00175	0.02519	-0.03322		0.02478	0.17466	0.02488	0.16515	0.02475	0.1933	0.02519	0.27785
0.0248	0.17469	0.0249	0.18181	0.02476	0.19531	0.02521	0.24496		0.0248	-0.000216396	0.0249	0.01646	0.02476	0.00174	0.02521	-0.03323		0.0248	0.17491	0.0249	0.16536	0.02476	0.19356	0.02521	0.27819
0.02481	0.17492	0.02492	0.18205	0.02478	0.19557	0.02523	0.24528		0.02481	-0.000235142	0.02492	0.01649	0.02478	0.00174	0.02523	-0.03324		0.02481	0.17516	0.02492	0.16557	0.02478	0.19383	0.02523	0.27852
0.02483	0.17516	0.02493	0.1823	0.02479	0.19583	0.02524	0.24561		0.02483	-0.000253303	0.02493	0.01652	0.02479	0.00173	0.02524	-0.03326		0.02483	0.17541	0.02493	0.16578	0.02479	0.1941	0.02524	0.27887
0.02485	0.17539	0.02495	0.18254	0.02481	0.19609	0.02526	0.24593		0.02485	-0.000271077	0.02495	0.01656	0.02481	0.00172	0.02526	-0.03329		0.02485	0.17566	0.02495	0.16598	0.02481	0.19436	0.02526	0.27922
0.02486	0.17562	0.02497	0.18278	0.02483	0.19635	0.02528	0.24626		0.02486	-0.000287053	0.02497	0.01659	0.02483	0.00172	0.02528	-0.03332		0.02486	0.17591	0.02497	0.16619	0.02483	0.19463	0.02528	0.27958
0.02488	0.17586	0.02498	0.18303	0.02484	0.19661	0.02529	0.24659		0.02488	-0.00030199	0.02498	0.01663	0.02484	0.00171	0.02529	-0.03336		0.02488	0.17616	0.02498	0.16639	0.02484	0.1949	0.02529	0.27995
0.0249	0.17609	0.025	0.18327	0.02486	0.19687	0.02531	0.24691		0.0249	-0.000318913	0.025	0.01667	0.02486	0.0017	0.02531	-0.0334		0.0249	0.17641	0.025	0.1666	0.02486	0.19517	0.02531	0.28031
0.02491	0.17632	0.02502	0.18351	0.02488	0.19713	0.02533	0.24724		0.02491	-0.000333595	0.02502	0.01671	0.02488	0.00169	0.02533	-0.03345		0.02491	0.17666	0.02502	0.1668	0.02488	0.19544	0.02533	0.28069
0.02493	0.17656	0.02503	0.18376	0.02489	0.19739	0.02534	0.24757		0.02493	-0.000345219	0.02503	0.01676	0.02489	0.00169	0.02534	-0.03351		0.02493	0.1769	0.02503	0.167	0.02489	0.19571	0.02534	0.28108
0.02495	0.17679	0.02505	0.184	0.02491	0.19765	0.02536	0.24789		0.02495	-0.000356205	0.02505	0.0168	0.02491	0.00168	0.02536	-0.03358		0.02495	0.17715	0.02505	0.1672	0.02491	0.19598	0.02536	0.28147
0.02496	0.17703	0.02507	0.18424	0.02493	0.19792	0.02538	0.24822		0.02496	-0.000367711	0.02507	0.01684	0.02493	0.00167	0.02538	-0.03365		0.02496	0.17739	0.02507	0.1674	0.02493	0.19625	0.02538	0.28187
0.02498	0.17726	0.02509	0.18449	0.02494	0.19818	0.0254	0.24855		0.02498	-0.000378395	0.02509	0.01689	0.02494	0.00166	0.0254	-0.03373		0.02498	0.17764	0.02509	0.1676	0.02494	0.19652	0.0254	0.28228
0.025	0.1775	0.0251	0.18473	0.02496	0.19844	0.02541	0.24888		0.025	-0.000387583	0.0251	0.01693	0.02496	0.00165	0.02541	-0.03381		0.025	0.17788	0.0251	0.1678	0.02496	0.19679	0.02541	0.28269
0.02501	0.17773	0.02512	0.18497	0.02498	0.1987	0.02543	0.24921		0.02501	-0.000392175	0.02512	0.01697	0.02498	0.00164	0.02543	-0.03391		0.02501	0.17812	0.02512	0.168	0.02498	0.19706	0.02543	0.28311
0.02503	0.17797	0.02514	0.18522	0.02499	0.19896	0.02545	0.24953		0.02503	-0.000397136	0.02514	0.01702	0.02499	0.00163	0.02545	-0.03401		0.02503	0.17836	0.02514	0.1682	0.02499	0.19734	0.02545	0.28354
0.02505	0.1782	0.02515	0.18546	0.02501	0.19923	0.02546	0.24986		0.02505	-0.00040113	0.02515	0.01706	0.02501	0.00162	0.02546	-0.03412		0.02505	0.1786	0.02515	0.16841	0.02501	0.19761	0.02546	0.28398
0.02506	0.17844	0.02517	0.18571	0.02503	0.19949	0.02548	0.25019		0.02506	-0.000406694	0.02517	0.0171	0.02503	0.00161	0.02548	-0.03423		0.02506	0.17884	0.02517	0.16861	0.02503	0.19788	0.02548	0.28442
0.02508	0.17867	0.02519	0.18595	0.02504	0.19975	0.0255	0.25052		0.02508	-0.000410347	0.02519	0.01713	0.02504	0.0016	0.0255	-0.03435		0.02508	0.17908	0.02519	0.16882	0.02504	0.19815	0.0255	0.28487
0.0251	0.17891	0.0252	0.1862	0.02506	0.20002	0.02551	0.25085		0.0251	-0.000413249	0.0252	0.01717	0.02506	0.00159	0.02551	-0.03446		0.0251	0.17932	0.0252	0.16903	0.02506	0.19843	0.02551	0.28531
0.02511	0.17914	0.02522	0.18644	0.02508	0.20028	0.02553	0.25118		0.02511	-0.000416766	0.02522	0.01721	0.02508	0.00158	0.02553	-0.03459		0.02511	0.17956	0.02522	0.16923	0.02508	0.1987	0.02553	0.28577
0.02513	0.17938	0.02524	0.18669	0.02509	0.20054	0.02555	0.25151		0.02513	-0.000418981	0.02524	0.01724	0.02509	0.00157	0.02555	-0.0347		0.02513	0.1798	0.02524	0.16944	0.02509	0.19897	0.02555	0.28621
0.02515	0.17961	0.02525	0.18693	0.02511	0.20081	0.02556	0.25184		0.02515	-0.000420241	0.02525	0.01728	0.02511	0.00156	0.02556	-0.03482		0.02515	0.18003	0.02525	0.16965	0.02511	0.19925	0.02556	0.28666
0.02516	0.17985	0.02527	0.18718	0.02513	0.20107	0.02558	0.25217		0.02516	-0.000419631	0.02527	0.01731	0.02513	0.00155	0.02558	-0.03494		0.02516	0.18027	0.02527	0.16987	0.02513	0.19952	0.02558	0.28711
0.02518	0.18009	0.02529	0.18742	0.02514	0.20133	0.0256	0.2525		0.02518	-0.000419132	0.02529	0.01734	0.02514	0.00154	0.0256	-0.03507		0.02518	0.18051	0.02529	0.17008	0.02514	0.19979	0.0256	0.28757
0.0252	0.18032	0.0253	0.18767	0.02516	0.2016	0.02562	0.25283		0.0252	-0.000417596	0.0253	0.01737	0.02516	0.00153	0.02562	-0.03519		0.0252	0.18074	0.0253	0.17029	0.02516	0.20006	0.02562	0.28802
0.02522	0.18056	0.02532	0.18791	0.02518	0.20186	0.02563	0.25316		0.02522	-0.000413992	0.02532	0.01741	0.02518	0.00153	0.02563	-0.03531		0.02522	0.18097	0.02532	0.17051	0.02518	0.20033	0.02563	0.28848
0.02523	0.1808	0.02534	0.18816	0.02519	0.20213	0.02565	0.2535		0.02523	-0.000407248	0.02534	0.01744	0.02519	0.00152	0.02565	-0.03543		0.02523	0.1812	0.02534	0.17072	0.02519	0.2006	0.02565	0.28893
0.02525	0.18103	0.02535	0.18841	0.02521	0.20239	0.02567	0.25383		0.02525	-0.000398664	0.02535	0.01747	0.02521	0.00152	0.02567	-0.03556		0.02525	0.18143	0.02535	0.17094	0.02521	0.20087	0.02567	0.28938
0.02527	0.18127	0.02537	0.18865	0.02523	0.20266	0.02568	0.25416		0.02527	-0.000388913	0.02537	0.0175	0.02523	0.00151	0.02568	-0.03568		0.02527	0.18166	0.02537	0.17115	0.02523	0.20114	0.02568	0.28984
0.02528	0.18151	0.02539	0.1889	0.02524	0.20292	0.0257	0.25449		0.02528	-0.000377658	0.02539	0.01754	0.02524	0.00151	0.0257	-0.0358		0.02528	0.18189	0.02539	0.17136	0.02524	0.20141	0.0257	0.29029
0.0253	0.18175	0.0254	0.18915	0.02526	0.20319	0.02572	0.25483		0.0253	-0.000365687	0.0254	0.01757	0.02526	0.0015	0.02572	-0.03591		0.0253	0.18211	0.0254	0.17158	0.02526	0.20168	0.02572	0.29073
0.02532	0.18198	0.02542	0.18939	0.02528	0.20345	0.02573	0.25516		0.02532	-0.000353563	0.02542	0.0176	0.02528	0.0015	0.02573	-0.03602		0.02532	0.18234	0.02542	0.17179	0.02528	0.20195	0.02573	0.29118
0.02533	0.18222	0.02544	0.18964	0.02529	0.20372	0.02575	0.25549		0.02533	-0.000338679	0.02544	0.01763	0.02529	0.0015	0.02575	-0.03613		0.02533	0.18256	0.02544	0.17201	0.02529	0.20222	0.02575	0.29162
0.02535	0.18246	0.02545	0.18989	0.02531	0.20398	0.02577	0.25582		0.02535	-0.00032499	0.02545	0.01767	0.02531	0.0015	0.02577	-0.03624		0.02535	0.18278	0.02545	0.17222	0.02531	0.20248	0.02577	0.29206
0.02537	0.1827	0.02547	0.19013	0.02533	0.20425	0.02578	0.25616		0.02537	-0.00030989	0.02547	0.0177	0.02533	0.0015	0.02578	-0.03634		0.02537	0.18301	0.02547	0.17244	0.02533	0.20275	0.02578	0.2925
0.02538	0.18293	0.02549	0.19038	0.02534	0.20451	0.0258	0.25649		0.02538	-0.000293386	0.02549	0.01773	0.02534	0.00149	0.0258	-0.03644		0.02538	0.18323	0.02549	0.17265	0.02534	0.20302	0.0258	0.29294
0.0254	0.18317	0.0255	0.19063	0.02536	0.20478	0.02582	0.25683		0.0254	-0.000275498	0.0255	0.01777	0.02536	0.0015	0.02582	-0.03655		0.0254	0.18345	0.0255	0.17286	0.02536	0.20329	0.02582	0.29337
0.02542	0.18341	0.02552	0.19088	0.02538	0.20505	0.02584	0.25716		0.02542	-0.000256755	0.02552	0.01779	0.02538	0.0015	0.02584	-0.03664		0.02542	0.18367	0.02552	0.17308	0.02538	0.20355	0.02584	0.2938
0.02543	0.18365	0.02554	0.19113	0.02539	0.20531	0.02585	0.2575		0.02543	-0.000240821	0.02554	0.01782	0.02539	0.0015	0.02585	-0.03673		0.02543	0.18389	0.02554	0.1733	0.02539	0.20382	0.02585	0.29423
0.02545	0.18389	0.02555	0.19137	0.02541	0.20558	0.02587	0.25783		0.02545	-0.000224225	0.02555	0.01784	0.02541	0.0015	0.02587	-0.03682		0.02545	0.18411	0.02555	0.17353	0.02541	0.20408	0.02587	0.29465
0.02547	0.18413	0.02557	0.19162	0.02543	0.20585	0.02589	0.25817		0.02547	-0.000201846	0.02557	0.01786	0.02543	0.0015	0.02589	-0.0369		0.02547	0.18433	0.02557	0.17376	0.02543	0.20435	0.02589	0.29507
0.02548	0.18437	0.02559	0.19187	0.02544	0.20611	0.0259	0.2585		0.02548	-0.00018327	0.02559	0.01788	0.02544	0.0015	0.0259	-0.03698		0.02548	0.18455	0.02559	0.17399	0.02544	0.20462	0.0259	0.29548
0.0255	0.18461	0.0256	0.19212	0.02546	0.20638	0.02592	0.25884		0.0255	-0.000164512	0.0256	0.0179	0.02546	0.00149	0.02592	-0.03706		0.0255	0.18477	0.0256	0.17422	0.02546	0.20489	0.02592	0.2959
0.02552	0.18484	0.02562	0.19237	0.02548	0.20665	0.02594	0.25917		0.02552	-0.000147259	0.02562	0.01792	0.02548	0.00149	0.02594	-0.03714		0.02552	0.18499	0.02562	0.17445	0.02548	0.20516	0.02594	0.29631
0.02553	0.18508	0.02564	0.19262	0.02549	0.20692	0.02595	0.25951		0.02553	-0.000129469	0.02564	0.01794	0.02549	0.00149	0.02595	-0.03721		0.02553	0.18521	0.02564	0.17468	0.02549	0.20542	0.02595	0.29672
0.02555	0.18532	0.02565	0.19287	0.02551	0.20718	0.02597	0.25984		0.02555	-0.000111509	0.02565	0.01795	0.02551	0.00149	0.02597	-0.03728		0.02555	0.18543	0.02565	0.17492	0.02551	0.20569	0.02597	0.29712
0.02557	0.18556	0.02567	0.19311	0.02553	0.20745	0.02599	0.26018		0.02557	-9.42575e-05	0.02567	0.01797	0.02553	0.0015	0.02599	-0.03734		0.02557	0.18566	0.02567	0.17515	0.02553	0.20596	0.02599	0.29752
0.02558	0.1858	0.02569	0.19336	0.02554	0.20772	0.026	0.26052		0.02558	-7.65549e-05	0.02569	0.01798	0.02554	0.0015	0.026	-0.0374		0.02558	0.18588	0.02569	0.17538	0.02554	0.20622	0.026	0.29792
0.0256	0.18604	0.0257	0.19361	0.02556	0.20799	0.02602	0.26085		0.0256	-6.05922e-05	0.0257	0.018	0.02556	0.0015	0.02602	-0.03746		0.0256	0.1861	0.0257	0.17562	0.02556	0.20649	0.02602	0.29831
0.02562	0.18628	0.02572	0.19386	0.02558	0.20826	0.02604	0.26119		0.02562	-4.70689e-05	0.02572	0.01801	0.02558	0.0015	0.02604	-0.03751		0.02562	0.18633	0.02572	0.17585	0.02558	0.20676	0.02604	0.2987
0.02563	0.18652	0.02574	0.19411	0.02559	0.20853	0.02606	0.26153		0.02563	-3.37318e-05	0.02574	0.01802	0.02559	0.0015	0.02606	-0.03755		0.02563	0.18656	0.02574	0.17609	0.02559	0.20702	0.02606	0.29908
0.02565	0.18676	0.02575	0.19436	0.02561	0.2088	0.02607	0.26187		0.02565	-1.99165e-05	0.02575	0.01804	0.02561	0.0015	0.02607	-0.03759		0.02565	0.18678	0.02575	0.17632	0.02561	0.20729	0.02607	0.29946
0.02567	0.187	0.02577	0.19461	0.02563	0.20906	0.02609	0.2622		0.02567	-7.74121e-06	0.02577	0.01805	0.02563	0.00151	0.02609	-0.03763		0.02567	0.18701	0.02577	0.17656	0.02563	0.20756	0.02609	0.29984
0.02568	0.18724	0.02579	0.19486	0.02564	0.20933	0.02611	0.26254		0.02568	3.59419e-06	0.02579	0.01806	0.02564	0.00151	0.02611	-0.03766		0.02568	0.18724	0.02579	0.1768	0.02564	0.20782	0.02611	0.30021
0.0257	0.18749	0.0258	0.19511	0.02566	0.2096	0.02612	0.26288		0.0257	1.5996e-05	0.0258	0.01807	0.02566	0.00151	0.02612	-0.03769		0.0257	0.18747	0.0258	0.17704	0.02566	0.20809	0.02612	0.30058
0.02572	0.18773	0.02582	0.19537	0.02568	0.20987	0.02614	0.26322		0.02572	2.77081e-05	0.02582	0.01809	0.02568	0.00152	0.02614	-0.03772		0.02572	0.1877	0.02582	0.17728	0.02568	0.20835	0.02614	0.30094
0.02573	0.18797	0.02584	0.19562	0.02569	0.21014	0.02616	0.26356		0.02573	4.06619e-05	0.02584	0.01809	0.02569	0.00152	0.02616	-0.03774		0.02573	0.18793	0.02584	0.17752	0.02569	0.20862	0.02616	0.3013
0.02575	0.18821	0.02586	0.19587	0.02571	0.21041	0.02617	0.2639		0.02575	5.08366e-05	0.02586	0.0181	0.02571	0.00153	0.02617	-0.03776		0.02575	0.18816	0.02586	0.17777	0.02571	0.20888	0.02617	0.30166
0.02577	0.18845	0.02587	0.19612	0.02573	0.21068	0.02619	0.26424		0.02577	6.20515e-05	0.02587	0.01811	0.02573	0.00154	0.02619	-0.03777		0.02577	0.18839	0.02587	0.17801	0.02573	0.20915	0.02619	0.30201
0.02578	0.18869	0.02589	0.19637	0.02574	0.21095	0.02621	0.26458		0.02578	7.33799e-05	0.02589	0.01811	0.02574	0.00154	0.02621	-0.03779		0.02578	0.18862	0.02589	0.17825	0.02574	0.20941	0.02621	0.30236
0.0258	0.18893	0.02591	0.19662	0.02576	0.21122	0.02623	0.26491		0.0258	8.68401e-05	0.02591	0.01812	0.02576	0.00155	0.02623	-0.0378		0.0258	0.18885	0.02591	0.1785	0.02576	0.20967	0.02623	0.30271
0.02582	0.18918	0.02592	0.19687	0.02578	0.21149	0.02624	0.26525		0.02582	9.97435e-05	0.02592	0.01813	0.02578	0.00156	0.02624	-0.03781		0.02582	0.18908	0.02592	0.17875	0.02578	0.20994	0.02624	0.30306
0.02583	0.18942	0.02594	0.19713	0.02579	0.21176	0.02626	0.26559		0.02583	0.000110152	0.02594	0.01813	0.02579	0.00157	0.02626	-0.03781		0.02583	0.18931	0.02594	0.17899	0.02579	0.2102	0.02626	0.3034
0.02585	0.18966	0.02596	0.19738	0.02581	0.21203	0.02628	0.26593		0.02585	0.000119693	0.02596	0.01814	0.02581	0.00157	0.02628	-0.03781		0.02585	0.18954	0.02596	0.17924	0.02581	0.21046	0.02628	0.30374
0.02587	0.1899	0.02597	0.19763	0.02583	0.21231	0.02629	0.26627		0.02587	0.000129471	0.02597	0.01814	0.02583	0.00158	0.02629	-0.0378		0.02587	0.18977	0.02597	0.17949	0.02583	0.21073	0.02629	0.30408
0.02588	0.19014	0.02599	0.19788	0.02584	0.21258	0.02631	0.26661		0.02588	0.000140653	0.02599	0.01815	0.02584	0.00159	0.02631	-0.0378		0.02588	0.19	0.02599	0.17973	0.02584	0.21099	0.02631	0.30441
0.0259	0.19039	0.02601	0.19813	0.02586	0.21285	0.02633	0.26695		0.0259	0.000148678	0.02601	0.01816	0.02586	0.00159	0.02633	-0.03779		0.0259	0.19024	0.02601	0.17998	0.02586	0.21126	0.02633	0.30475
0.02592	0.19063	0.02602	0.19839	0.02588	0.21312	0.02634	0.2673		0.02592	0.000156589	0.02602	0.01817	0.02588	0.0016	0.02634	-0.03779		0.02592	0.19047	0.02602	0.18022	0.02588	0.21152	0.02634	0.30508
0.02593	0.19087	0.02604	0.19864	0.02589	0.21339	0.02636	0.26764		0.02593	0.000163333	0.02604	0.01818	0.02589	0.00161	0.02636	-0.03778		0.02593	0.19071	0.02604	0.18046	0.02589	0.21178	0.02636	0.30542
0.02595	0.19112	0.02606	0.19889	0.02591	0.21366	0.02638	0.26798		0.02595	0.00017094	0.02606	0.01819	0.02591	0.00162	0.02638	-0.03777		0.02595	0.19095	0.02606	0.18071	0.02591	0.21204	0.02638	0.30575
0.02597	0.19136	0.02607	0.19915	0.02593	0.21394	0.02639	0.26832		0.02597	0.00017341	0.02607	0.01819	0.02593	0.00163	0.02639	-0.03776		0.02597	0.19119	0.02607	0.18095	0.02593	0.21231	0.02639	0.30608
0.02598	0.1916	0.02609	0.1994	0.02594	0.21421	0.02641	0.26866		0.02598	0.000175544	0.02609	0.0182	0.02594	0.00164	0.02641	-0.03775		0.02598	0.19143	0.02609	0.1812	0.02594	0.21257	0.02641	0.30641
0.026	0.19185	0.02611	0.19965	0.02596	0.21448	0.02643	0.269		0.026	0.000177161	0.02611	0.0182	0.02596	0.00164	0.02643	-0.03774		0.026	0.19167	0.02611	0.18145	0.02596	0.21284	0.02643	0.30674
0.02602	0.19209	0.02612	0.19991	0.02598	0.21475	0.02645	0.26934		0.02602	0.000175627	0.02612	0.01821	0.02598	0.00165	0.02645	-0.03773		0.02602	0.19191	0.02612	0.1817	0.02598	0.2131	0.02645	0.30708
0.02603	0.19233	0.02614	0.20016	0.02599	0.21503	0.02646	0.26969		0.02603	0.000174253	0.02614	0.01821	0.02599	0.00165	0.02646	-0.03772		0.02603	0.19216	0.02614	0.18195	0.02599	0.21337	0.02646	0.30741
0.02605	0.19258	0.02616	0.20042	0.02601	0.2153	0.02648	0.27003		0.02605	0.000168231	0.02616	0.01822	0.02601	0.00166	0.02648	-0.03772		0.02605	0.19241	0.02616	0.18219	0.02601	0.21364	0.02648	0.30774
0.02607	0.19282	0.02617	0.20067	0.02603	0.21557	0.0265	0.27037		0.02607	0.000165867	0.02617	0.01823	0.02603	0.00167	0.0265	-0.03771		0.02607	0.19266	0.02617	0.18244	0.02603	0.2139	0.0265	0.30808
0.02608	0.19307	0.02619	0.20092	0.02604	0.21584	0.02651	0.27071		0.02608	0.000161231	0.02619	0.01824	0.02604	0.00167	0.02651	-0.0377		0.02608	0.1929	0.02619	0.18269	0.02604	0.21417	0.02651	0.30841
0.0261	0.19331	0.02621	0.20118	0.02606	0.21612	0.02653	0.27106		0.0261	0.000155374	0.02621	0.01824	0.02606	0.00168	0.02653	-0.03769		0.0261	0.19316	0.02621	0.18294	0.02606	0.21444	0.02653	0.30875
0.02612	0.19356	0.02622	0.20143	0.02608	0.21639	0.02655	0.2714		0.02612	0.000147759	0.02622	0.01824	0.02608	0.00168	0.02655	-0.03768		0.02612	0.19341	0.02622	0.18319	0.02608	0.21471	0.02655	0.30908
0.02613	0.1938	0.02624	0.20169	0.02609	0.21667	0.02656	0.27174		0.02613	0.000137679	0.02624	0.01825	0.02609	0.00168	0.02656	-0.03767		0.02613	0.19366	0.02624	0.18344	0.02609	0.21498	0.02656	0.30942
0.02615	0.19405	0.02626	0.20194	0.02611	0.21694	0.02658	0.27209		0.02615	0.000125513	0.02626	0.01825	0.02611	0.00168	0.02658	-0.03767		0.02615	0.19392	0.02626	0.18369	0.02611	0.21526	0.02658	0.30975
0.02617	0.19429	0.02627	0.2022	0.02613	0.21721	0.0266	0.27243		0.02617	0.000107088	0.02627	0.01825	0.02613	0.00168	0.0266	-0.03766		0.02617	0.19418	0.02627	0.18395	0.02613	0.21553	0.0266	0.31009
0.02618	0.19454	0.02629	0.20246	0.02614	0.21749	0.02661	0.27277		0.02618	8.66597e-05	0.02629	0.01826	0.02614	0.00169	0.02661	-0.03766		0.02618	0.19445	0.02629	0.1842	0.02614	0.2158	0.02661	0.31043
0.0262	0.19478	0.02631	0.20271	0.02616	0.21776	0.02663	0.27312		0.0262	6.61306e-05	0.02631	0.01827	0.02616	0.00169	0.02663	-0.03765		0.0262	0.19471	0.02631	0.18444	0.02616	0.21607	0.02663	0.31077
0.02622	0.19503	0.02632	0.20297	0.02618	0.21804	0.02665	0.27346		0.02622	4.35089e-05	0.02632	0.01828	0.02618	0.00169	0.02665	-0.03765		0.02622	0.19498	0.02632	0.18469	0.02618	0.21634	0.02665	0.31111
0.02623	0.19527	0.02634	0.20322	0.02619	0.21831	0.02667	0.2738		0.02623	2.244e-05	0.02634	0.01829	0.02619	0.0017	0.02667	-0.03765		0.02623	0.19525	0.02634	0.18493	0.02619	0.21662	0.02667	0.31145
0.02625	0.19552	0.02636	0.20348	0.02621	0.21859	0.02668	0.27415		0.02625	-6.01372e-07	0.02636	0.0183	0.02621	0.00169	0.02668	-0.03764		0.02625	0.19552	0.02636	0.18518	0.02621	0.21689	0.02668	0.31179
0.02627	0.19576	0.02637	0.20374	0.02623	0.21886	0.0267	0.27449		0.02627	-2.21139e-05	0.02637	0.01831	0.02623	0.00169	0.0267	-0.03764		0.02627	0.19579	0.02637	0.18542	0.02623	0.21717	0.0267	0.31213
0.02628	0.19601	0.02639	0.20399	0.02624	0.21914	0.02672	0.27484		0.02628	-4.05938e-05	0.02639	0.01832	0.02624	0.0017	0.02672	-0.03765		0.02628	0.19605	0.02639	0.18567	0.02624	0.21744	0.02672	0.31248
0.0263	0.19626	0.02641	0.20425	0.02626	0.21941	0.02673	0.27518		0.0263	-6.41665e-05	0.02641	0.01834	0.02626	0.00169	0.02673	-0.03766		0.0263	0.19632	0.02641	0.18591	0.02626	0.21772	0.02673	0.31284
0.02632	0.1965	0.02642	0.20451	0.02628	0.21969	0.02675	0.27553		0.02632	-8.34051e-05	0.02642	0.01835	0.02628	0.00169	0.02675	-0.03768		0.02632	0.19659	0.02642	0.18616	0.02628	0.218	0.02675	0.31321
0.02633	0.19675	0.02644	0.20476	0.02629	0.21996	0.02677	0.27587		0.02633	-0.000100994	0.02644	0.01836	0.02629	0.00169	0.02677	-0.0377		0.02633	0.19685	0.02644	0.1864	0.02629	0.21827	0.02677	0.31358
0.02635	0.197	0.02646	0.20502	0.02631	0.22024	0.02678	0.27622		0.02635	-0.00012222	0.02646	0.01837	0.02631	0.00169	0.02678	-0.03773		0.02635	0.19712	0.02646	0.18665	0.02631	0.21855	0.02678	0.31395
0.02637	0.19724	0.02647	0.20528	0.02633	0.22052	0.0268	0.27657		0.02637	-0.000144252	0.02647	0.01838	0.02633	0.00169	0.0268	-0.03778		0.02637	0.19739	0.02647	0.1869	0.02633	0.21883	0.0268	0.31434
0.02638	0.19749	0.02649	0.20554	0.02634	0.22079	0.02682	0.27691		0.02638	-0.000168282	0.02649	0.01839	0.02634	0.00169	0.02682	-0.03782		0.02638	0.19766	0.02649	0.18714	0.02634	0.2191	0.02682	0.31474
0.0264	0.19774	0.02651	0.20579	0.02636	0.22107	0.02684	0.27726		0.0264	-0.000191029	0.02651	0.01841	0.02636	0.00169	0.02684	-0.03788		0.0264	0.19793	0.02651	0.18739	0.02636	0.21938	0.02684	0.31514
0.02642	0.19799	0.02652	0.20605	0.02638	0.22135	0.02685	0.27761		0.02642	-0.000213948	0.02652	0.01842	0.02638	0.00169	0.02685	-0.03794		0.02642	0.1982	0.02652	0.18763	0.02638	0.21966	0.02685	0.31555
0.02643	0.19824	0.02654	0.20631	0.02639	0.22162	0.02687	0.27795		0.02643	-0.000234731	0.02654	0.01844	0.02639	0.00169	0.02687	-0.03801		0.02643	0.19847	0.02654	0.18787	0.02639	0.21994	0.02687	0.31596
0.02645	0.19848	0.02656	0.20657	0.02641	0.2219	0.02689	0.2783		0.02645	-0.000254591	0.02656	0.01846	0.02641	0.00168	0.02689	-0.03808		0.02645	0.19874	0.02656	0.18811	0.02641	0.22022	0.02689	0.31638
0.02647	0.19873	0.02657	0.20683	0.02643	0.22218	0.0269	0.27865		0.02647	-0.000275933	0.02657	0.01848	0.02643	0.00168	0.0269	-0.03816		0.02647	0.19901	0.02657	0.18834	0.02643	0.2205	0.0269	0.3168
0.02648	0.19898	0.02659	0.20709	0.02644	0.22246	0.02692	0.27899		0.02648	-0.000293866	0.02659	0.0185	0.02644	0.00168	0.02692	-0.03825		0.02648	0.19927	0.02659	0.18858	0.02644	0.22077	0.02692	0.31724
0.0265	0.19923	0.02661	0.20734	0.02646	0.22273	0.02694	0.27934		0.0265	-0.00031184	0.02661	0.01853	0.02646	0.00168	0.02694	-0.03835		0.0265	0.19954	0.02661	0.18882	0.02646	0.22105	0.02694	0.31769
0.02652	0.19948	0.02662	0.2076	0.02648	0.22301	0.02695	0.27969		0.02652	-0.000329734	0.02662	0.01855	0.02648	0.00168	0.02695	-0.03846		0.02652	0.19981	0.02662	0.18905	0.02648	0.22133	0.02695	0.31814
0.02653	0.19973	0.02664	0.20786	0.02649	0.22329	0.02697	0.28004		0.02653	-0.000348332	0.02664	0.01857	0.02649	0.00168	0.02697	-0.03857		0.02653	0.20007	0.02664	0.18929	0.02649	0.22161	0.02697	0.3186
0.02655	0.19997	0.02666	0.20812	0.02651	0.22357	0.02699	0.28039		0.02655	-0.000367873	0.02666	0.0186	0.02651	0.00167	0.02699	-0.03868		0.02655	0.20034	0.02666	0.18952	0.02651	0.2219	0.02699	0.31907
0.02657	0.20022	0.02668	0.20838	0.02653	0.22385	0.027	0.28073		0.02657	-0.000387977	0.02668	0.01863	0.02653	0.00167	0.027	-0.0388		0.02657	0.20061	0.02668	0.18975	0.02653	0.22218	0.027	0.31954
0.02658	0.20047	0.02669	0.20864	0.02654	0.22412	0.02702	0.28108		0.02658	-0.000407298	0.02669	0.01866	0.02654	0.00166	0.02702	-0.03893		0.02658	0.20088	0.02669	0.18998	0.02654	0.22246	0.02702	0.32001
0.0266	0.20072	0.02671	0.2089	0.02656	0.2244	0.02704	0.28143		0.0266	-0.00042521	0.02671	0.01869	0.02656	0.00166	0.02704	-0.03906		0.0266	0.20115	0.02671	0.19021	0.02656	0.22275	0.02704	0.32049
0.02662	0.20097	0.02673	0.20916	0.02658	0.22468	0.02706	0.28178		0.02662	-0.000444016	0.02673	0.01872	0.02658	0.00165	0.02706	-0.03919		0.02662	0.20142	0.02673	0.19044	0.02658	0.22303	0.02706	0.32097
0.02663	0.20122	0.02674	0.20942	0.02659	0.22496	0.02707	0.28213		0.02663	-0.000462028	0.02674	0.01875	0.02659	0.00165	0.02707	-0.03932		0.02663	0.20168	0.02674	0.19067	0.02659	0.22331	0.02707	0.32145
0.02665	0.20147	0.02676	0.20968	0.02661	0.22524	0.02709	0.28248		0.02665	-0.000482934	0.02676	0.01878	0.02661	0.00164	0.02709	-0.03944		0.02665	0.20195	0.02676	0.1909	0.02661	0.2236	0.02709	0.32193
0.02667	0.20172	0.02678	0.20994	0.02663	0.22552	0.02711	0.28283		0.02667	-0.000501182	0.02678	0.01881	0.02663	0.00164	0.02711	-0.03957		0.02667	0.20222	0.02678	0.19113	0.02663	0.22388	0.02711	0.32241
0.02668	0.20197	0.02679	0.2102	0.02664	0.2258	0.02712	0.28318		0.02668	-0.000518846	0.02679	0.01884	0.02664	0.00164	0.02712	-0.0397		0.02668	0.20249	0.02679	0.19136	0.02664	0.22416	0.02712	0.32288
0.0267	0.20222	0.02681	0.21046	0.02666	0.22608	0.02714	0.28353		0.0267	-0.00053461	0.02681	0.01887	0.02666	0.00163	0.02714	-0.03983		0.0267	0.20276	0.02681	0.19159	0.02666	0.22445	0.02714	0.32336
0.02672	0.20247	0.02683	0.21072	0.02668	0.22636	0.02716	0.28389		0.02672	-0.000549564	0.02683	0.01891	0.02668	0.00162	0.02716	-0.03995		0.02672	0.20302	0.02683	0.19181	0.02668	0.22473	0.02716	0.32383
0.02673	0.20272	0.02684	0.21098	0.02669	0.22664	0.02717	0.28424		0.02673	-0.000568171	0.02684	0.01894	0.02669	0.00162	0.02717	-0.04007		0.02673	0.20329	0.02684	0.19204	0.02669	0.22502	0.02717	0.3243
0.02675	0.20298	0.02686	0.21124	0.02671	0.22692	0.02719	0.28459		0.02675	-0.000587632	0.02686	0.01898	0.02671	0.00161	0.02719	-0.04018		0.02675	0.20356	0.02686	0.19226	0.02671	0.22531	0.02719	0.32477
0.02677	0.20323	0.02688	0.21151	0.02673	0.2272	0.02721	0.28494		0.02677	-0.000602315	0.02688	0.01902	0.02673	0.00161	0.02721	-0.0403		0.02677	0.20383	0.02688	0.19249	0.02673	0.22559	0.02721	0.32524
0.02678	0.20348	0.02689	0.21177	0.02674	0.22748	0.02722	0.28529		0.02678	-0.0006144	0.02689	0.01906	0.02674	0.0016	0.02722	-0.04042		0.02678	0.20409	0.02689	0.19271	0.02674	0.22588	0.02722	0.32571
0.0268	0.20373	0.02691	0.21203	0.02676	0.22776	0.02724	0.28564		0.0268	-0.000626413	0.02691	0.0191	0.02676	0.0016	0.02724	-0.04053		0.0268	0.20436	0.02691	0.19293	0.02676	0.22616	0.02724	0.32617
0.02682	0.20398	0.02693	0.21229	0.02678	0.22804	0.02726	0.286		0.02682	-0.000634337	0.02693	0.01914	0.02678	0.00159	0.02726	-0.04064		0.02682	0.20462	0.02693	0.19315	0.02678	0.22645	0.02726	0.32664
0.02683	0.20423	0.02694	0.21255	0.02679	0.22832	0.02728	0.28635		0.02683	-0.000643691	0.02694	0.01919	0.02679	0.00158	0.02728	-0.04075		0.02683	0.20488	0.02694	0.19336	0.02679	0.22674	0.02728	0.3271
0.02685	0.20448	0.02696	0.21281	0.02681	0.2286	0.02729	0.2867		0.02685	-0.000648634	0.02696	0.01924	0.02681	0.00158	0.02729	-0.04085		0.02685	0.20513	0.02696	0.19357	0.02681	0.22703	0.02729	0.32755
0.02687	0.20474	0.02698	0.21308	0.02683	0.22889	0.02731	0.28706		0.02687	-0.000657225	0.02698	0.01929	0.02683	0.00157	0.02731	-0.04095		0.02687	0.20539	0.02698	0.19379	0.02683	0.22731	0.02731	0.32801
0.02688	0.20499	0.02699	0.21334	0.02684	0.22917	0.02733	0.28741		0.02688	-0.000663374	0.02699	0.01933	0.02684	0.00157	0.02733	-0.04105		0.02688	0.20565	0.02699	0.19401	0.02684	0.2276	0.02733	0.32846
0.0269	0.20524	0.02701	0.2136	0.02686	0.22945	0.02734	0.28776		0.0269	-0.00066827	0.02701	0.01938	0.02686	0.00156	0.02734	-0.04114		0.0269	0.20591	0.02701	0.19422	0.02686	0.22788	0.02734	0.3289
0.02692	0.20549	0.02703	0.21386	0.02688	0.22973	0.02736	0.28812		0.02692	-0.000668042	0.02703	0.01942	0.02688	0.00156	0.02736	-0.04123		0.02692	0.20616	0.02703	0.19444	0.02688	0.22817	0.02736	0.32935
0.02693	0.20575	0.02704	0.21413	0.02689	0.23001	0.02738	0.28847		0.02693	-0.000666342	0.02704	0.01947	0.02689	0.00155	0.02738	-0.04132		0.02693	0.20641	0.02704	0.19465	0.02689	0.22846	0.02738	0.32979
0.02695	0.206	0.02706	0.21439	0.02691	0.2303	0.02739	0.28883		0.02695	-0.000665882	0.02706	0.01952	0.02691	0.00155	0.02739	-0.0414		0.02695	0.20667	0.02706	0.19487	0.02691	0.22875	0.02739	0.33023
0.02697	0.20625	0.02708	0.21465	0.02693	0.23058	0.02741	0.28918		0.02697	-0.000661072	0.02708	0.01957	0.02693	0.00155	0.02741	-0.04149		0.02697	0.20691	0.02708	0.19508	0.02693	0.22903	0.02741	0.33067
0.02698	0.20651	0.02709	0.21492	0.02694	0.23086	0.02743	0.28954		0.02698	-0.000657632	0.02709	0.01962	0.02694	0.00154	0.02743	-0.04157		0.02698	0.20716	0.02709	0.1953	0.02694	0.22932	0.02743	0.33111
0.027	0.20676	0.02711	0.21518	0.02696	0.23114	0.02744	0.28989		0.027	-0.00065403	0.02711	0.01967	0.02696	0.00154	0.02744	-0.04165		0.027	0.20741	0.02711	0.19551	0.02696	0.22961	0.02744	0.33155
0.02702	0.20701	0.02713	0.21544	0.02698	0.23143	0.02746	0.29025		0.02702	-0.000650367	0.02713	0.01972	0.02698	0.00153	0.02746	-0.04173		0.02702	0.20766	0.02713	0.19573	0.02698	0.2299	0.02746	0.33198
0.02703	0.20727	0.02714	0.21571	0.02699	0.23171	0.02748	0.2906		0.02703	-0.000647323	0.02714	0.01977	0.02699	0.00153	0.02748	-0.0418		0.02703	0.20791	0.02714	0.19594	0.02699	0.23018	0.02748	0.3324
0.02705	0.20752	0.02716	0.21597	0.02701	0.23199	0.0275	0.29096		0.02705	-0.000640051	0.02716	0.01982	0.02701	0.00153	0.0275	-0.04187		0.02705	0.20816	0.02716	0.19615	0.02701	0.23047	0.0275	0.33283
0.02707	0.20777	0.02718	0.21623	0.02702	0.23228	0.02751	0.29131		0.02707	-0.000632054	0.02718	0.01986	0.02702	0.00153	0.02751	-0.04194		0.02707	0.20841	0.02718	0.19637	0.02702	0.23075	0.02751	0.33325
0.02708	0.20803	0.02719	0.2165	0.02704	0.23256	0.02753	0.29167		0.02708	-0.000625751	0.02719	0.01991	0.02704	0.00152	0.02753	-0.042		0.02708	0.20865	0.02719	0.19659	0.02704	0.23104	0.02753	0.33367
0.0271	0.20828	0.02721	0.21676	0.02706	0.23285	0.02755	0.29203		0.0271	-0.000613535	0.02721	0.01995	0.02706	0.00152	0.02755	-0.04205		0.0271	0.2089	0.02721	0.19681	0.02706	0.23133	0.02755	0.33408
0.02712	0.20854	0.02723	0.21703	0.02707	0.23313	0.02756	0.29238		0.02712	-0.000598797	0.02723	0.01999	0.02707	0.00152	0.02756	-0.0421		0.02712	0.20914	0.02723	0.19703	0.02707	0.23161	0.02756	0.33448
0.02713	0.20879	0.02724	0.21729	0.02709	0.23341	0.02758	0.29274		0.02713	-0.000586225	0.02724	0.02003	0.02709	0.00151	0.02758	-0.04215		0.02713	0.20938	0.02724	0.19726	0.02709	0.2319	0.02758	0.33489
0.02715	0.20905	0.02726	0.21755	0.02711	0.2337	0.0276	0.2931		0.02715	-0.000568384	0.02726	0.02007	0.02711	0.00151	0.0276	-0.0422		0.02715	0.20961	0.02726	0.19749	0.02711	0.23219	0.0276	0.33529
0.02717	0.2093	0.02728	0.21782	0.02712	0.23398	0.02761	0.29346		0.02717	-0.000546823	0.02728	0.0201	0.02712	0.0015	0.02761	-0.04224		0.02717	0.20985	0.02728	0.19772	0.02712	0.23248	0.02761	0.33569
0.02718	0.20956	0.02729	0.21808	0.02714	0.23427	0.02763	0.29381		0.02718	-0.000525176	0.02729	0.02013	0.02714	0.0015	0.02763	-0.04227		0.02718	0.21008	0.02729	0.19795	0.02714	0.23277	0.02763	0.33608
0.0272	0.20981	0.02731	0.21835	0.02716	0.23455	0.02765	0.29417		0.0272	-0.000502652	0.02731	0.02016	0.02716	0.0015	0.02765	-0.0423		0.0272	0.21031	0.02731	0.19819	0.02716	0.23305	0.02765	0.33647
0.02722	0.21007	0.02733	0.21861	0.02717	0.23484	0.02767	0.29453		0.02722	-0.000479005	0.02733	0.02019	0.02717	0.0015	0.02767	-0.04233		0.02722	0.21054	0.02733	0.19843	0.02717	0.23334	0.02767	0.33686
0.02723	0.21032	0.02734	0.21888	0.02719	0.23512	0.02768	0.29489		0.02723	-0.000455341	0.02734	0.02021	0.02719	0.0015	0.02768	-0.04235		0.02723	0.21078	0.02734	0.19867	0.02719	0.23362	0.02768	0.33724
0.02725	0.21058	0.02736	0.21915	0.02721	0.23541	0.0277	0.29525		0.02725	-0.000433977	0.02736	0.02024	0.02721	0.0015	0.0277	-0.04238		0.02725	0.21101	0.02736	0.19891	0.02721	0.23391	0.0277	0.33762
0.02727	0.21083	0.02738	0.21941	0.02722	0.2357	0.02772	0.2956		0.02727	-0.000410933	0.02738	0.02026	0.02722	0.0015	0.02772	-0.0424		0.02727	0.21124	0.02738	0.19915	0.02722	0.23419	0.02772	0.338
0.02728	0.21109	0.02739	0.21968	0.02724	0.23598	0.02773	0.29596		0.02728	-0.000388552	0.02739	0.02027	0.02724	0.00151	0.02773	-0.04242		0.02728	0.21148	0.02739	0.1994	0.02724	0.23448	0.02773	0.33838
0.0273	0.21134	0.02741	0.21994	0.02726	0.23627	0.02775	0.29632		0.0273	-0.000369199	0.02741	0.02029	0.02726	0.0015	0.02775	-0.04243		0.0273	0.21171	0.02741	0.19966	0.02726	0.23476	0.02775	0.33875
0.02732	0.2116	0.02743	0.22021	0.02727	0.23655	0.02777	0.29668		0.02732	-0.000344309	0.02743	0.0203	0.02727	0.0015	0.02777	-0.04243		0.02732	0.21194	0.02743	0.19991	0.02727	0.23506	0.02777	0.33912
0.02733	0.21186	0.02745	0.22048	0.02729	0.23684	0.02778	0.29704		0.02733	-0.000321433	0.02745	0.02032	0.02729	0.0015	0.02778	-0.04244		0.02733	0.21218	0.02745	0.20016	0.02729	0.23534	0.02778	0.33948
0.02735	0.21211	0.02746	0.22074	0.02731	0.23713	0.0278	0.2974		0.02735	-0.000296928	0.02746	0.02033	0.02731	0.0015	0.0278	-0.04244		0.02735	0.21241	0.02746	0.20042	0.02731	0.23562	0.0278	0.33984
0.02737	0.21237	0.02748	0.22101	0.02732	0.23741	0.02782	0.29776		0.02737	-0.000271494	0.02748	0.02034	0.02732	0.0015	0.02782	-0.04244		0.02737	0.21264	0.02748	0.20067	0.02732	0.23591	0.02782	0.3402
0.02738	0.21263	0.0275	0.22128	0.02734	0.2377	0.02783	0.29812		0.02738	-0.000246205	0.0275	0.02035	0.02734	0.0015	0.02783	-0.04244		0.02738	0.21287	0.0275	0.20093	0.02734	0.2362	0.02783	0.34056
0.0274	0.21288	0.02751	0.22154	0.02736	0.23799	0.02785	0.29848		0.0274	-0.000220352	0.02751	0.02036	0.02736	0.0015	0.02785	-0.04243		0.0274	0.2131	0.02751	0.20119	0.02736	0.23648	0.02785	0.34091
0.02742	0.21314	0.02753	0.22181	0.02737	0.23827	0.02787	0.29884		0.02742	-0.0002039	0.02753	0.02036	0.02737	0.00151	0.02787	-0.04243		0.02742	0.21334	0.02753	0.20145	0.02737	0.23677	0.02787	0.34127
0.02743	0.2134	0.02755	0.22208	0.02739	0.23856	0.02789	0.2992		0.02743	-0.000187033	0.02755	0.02037	0.02739	0.00151	0.02789	-0.04242		0.02743	0.21358	0.02755	0.20171	0.02739	0.23706	0.02789	0.34162
0.02745	0.21365	0.02756	0.22235	0.02741	0.23885	0.0279	0.29956		0.02745	-0.00017184	0.02756	0.02037	0.02741	0.00151	0.0279	-0.04241		0.02745	0.21383	0.02756	0.20197	0.02741	0.23734	0.0279	0.34198
0.02747	0.21391	0.02758	0.22261	0.02742	0.23914	0.02792	0.29992		0.02747	-0.000158097	0.02758	0.02038	0.02742	0.00151	0.02792	-0.04241		0.02747	0.21407	0.02758	0.20224	0.02742	0.23762	0.02792	0.34233
0.02748	0.21417	0.0276	0.22288	0.02744	0.23943	0.02794	0.30028		0.02748	-0.000139621	0.0276	0.02038	0.02744	0.00152	0.02794	-0.0424		0.02748	0.21431	0.0276	0.2025	0.02744	0.23791	0.02794	0.34268
0.0275	0.21443	0.02761	0.22315	0.02746	0.23971	0.02795	0.30065		0.0275	-0.000121479	0.02761	0.02038	0.02746	0.00152	0.02795	-0.04239		0.0275	0.21455	0.02761	0.20277	0.02746	0.23819	0.02795	0.34304
0.02752	0.21468	0.02763	0.22342	0.02747	0.24	0.02797	0.30101		0.02752	-0.000106852	0.02763	0.02038	0.02747	0.00153	0.02797	-0.04238		0.02752	0.21479	0.02763	0.20304	0.02747	0.23847	0.02797	0.34339
0.02753	0.21494	0.02765	0.22369	0.02749	0.24029	0.02799	0.30137		0.02753	-9.44361e-05	0.02765	0.02038	0.02749	0.00154	0.02799	-0.04238		0.02753	0.21504	0.02765	0.20331	0.02749	0.23876	0.02799	0.34375
0.02755	0.2152	0.02766	0.22396	0.02751	0.24058	0.028	0.30173		0.02755	-8.80128e-05	0.02766	0.02038	0.02751	0.00154	0.028	-0.04237		0.02755	0.21529	0.02766	0.20358	0.02751	0.23904	0.028	0.34411
0.02757	0.21546	0.02768	0.22422	0.02752	0.24087	0.02802	0.30209		0.02757	-8.65489e-05	0.02768	0.02037	0.02752	0.00155	0.02802	-0.04237		0.02757	0.21555	0.02768	0.20385	0.02752	0.23932	0.02802	0.34446
0.02758	0.21572	0.0277	0.22449	0.02754	0.24116	0.02804	0.30246		0.02758	-8.65144e-05	0.0277	0.02037	0.02754	0.00155	0.02804	-0.04236		0.02758	0.2158	0.0277	0.20412	0.02754	0.23961	0.02804	0.34482
0.0276	0.21598	0.02771	0.22476	0.02756	0.24145	0.02805	0.30282		0.0276	-8.74232e-05	0.02771	0.02037	0.02756	0.00156	0.02805	-0.04235		0.0276	0.21606	0.02771	0.20439	0.02756	0.23989	0.02805	0.34517
0.02762	0.21623	0.02773	0.22503	0.02757	0.24174	0.02807	0.30318		0.02762	-8.84782e-05	0.02773	0.02036	0.02757	0.00156	0.02807	-0.04235		0.02762	0.21632	0.02773	0.20467	0.02757	0.24017	0.02807	0.34553
0.02763	0.21649	0.02775	0.2253	0.02759	0.24203	0.02809	0.30354		0.02763	-9.27816e-05	0.02775	0.02036	0.02759	0.00157	0.02809	-0.04234		0.02763	0.21659	0.02775	0.20494	0.02759	0.24046	0.02809	0.34588
0.02765	0.21675	0.02776	0.22557	0.02761	0.24232	0.02811	0.30391		0.02765	-9.80489e-05	0.02776	0.02036	0.02761	0.00157	0.02811	-0.04233		0.02765	0.21685	0.02776	0.20521	0.02761	0.24074	0.02811	0.34624
0.02767	0.21701	0.02778	0.22584	0.02762	0.24261	0.02812	0.30427		0.02767	-0.000105264	0.02778	0.02036	0.02762	0.00158	0.02812	-0.04233		0.02767	0.21712	0.02778	0.20548	0.02762	0.24103	0.02812	0.3466
0.02768	0.21727	0.0278	0.22611	0.02764	0.2429	0.02814	0.30463		0.02768	-0.000111278	0.0278	0.02036	0.02764	0.00158	0.02814	-0.04233		0.02768	0.21738	0.0278	0.20575	0.02764	0.24132	0.02814	0.34696
0.0277	0.21753	0.02781	0.22638	0.02766	0.24319	0.02816	0.305		0.0277	-0.000118929	0.02781	0.02036	0.02766	0.00158	0.02816	-0.04232		0.0277	0.21765	0.02781	0.20602	0.02766	0.2416	0.02816	0.34732
0.02772	0.21779	0.02783	0.22665	0.02767	0.24348	0.02817	0.30536		0.02772	-0.000127633	0.02783	0.02036	0.02767	0.00159	0.02817	-0.04232		0.02772	0.21792	0.02783	0.2063	0.02767	0.24189	0.02817	0.34768
0.02773	0.21805	0.02785	0.22692	0.02769	0.24377	0.02819	0.30572		0.02773	-0.000139799	0.02785	0.02036	0.02769	0.00159	0.02819	-0.04231		0.02773	0.21819	0.02785	0.20657	0.02769	0.24217	0.02819	0.34804
0.02775	0.21831	0.02786	0.22719	0.02771	0.24406	0.02821	0.30609		0.02775	-0.000154606	0.02786	0.02036	0.02771	0.0016	0.02821	-0.04231		0.02775	0.21846	0.02786	0.20684	0.02771	0.24246	0.02821	0.3484
0.02777	0.21857	0.02788	0.22746	0.02772	0.24435	0.02822	0.30645		0.02777	-0.000169195	0.02788	0.02036	0.02772	0.0016	0.02822	-0.04232		0.02777	0.21874	0.02788	0.20711	0.02772	0.24275	0.02822	0.34877
0.02778	0.21883	0.0279	0.22774	0.02774	0.24464	0.02824	0.30682		0.02778	-0.000185012	0.0279	0.02036	0.02774	0.0016	0.02824	-0.04233		0.02778	0.21902	0.0279	0.20738	0.02774	0.24304	0.02824	0.34915
0.0278	0.21909	0.02791	0.22801	0.02776	0.24493	0.02826	0.30718		0.0278	-0.000204263	0.02791	0.02037	0.02776	0.00161	0.02826	-0.04235		0.0278	0.21929	0.02791	0.20764	0.02776	0.24332	0.02826	0.34953
0.02782	0.21935	0.02793	0.22828	0.02777	0.24522	0.02827	0.30755		0.02782	-0.000219508	0.02793	0.02037	0.02777	0.00161	0.02827	-0.04237		0.02782	0.21957	0.02793	0.20791	0.02777	0.24361	0.02827	0.34992
0.02783	0.21961	0.02795	0.22855	0.02779	0.24551	0.02829	0.30791		0.02783	-0.000238185	0.02795	0.02038	0.02779	0.00161	0.02829	-0.04241		0.02783	0.21985	0.02795	0.20817	0.02779	0.2439	0.02829	0.35032
0.02785	0.21987	0.02796	0.22882	0.02781	0.24581	0.02831	0.30828		0.02785	-0.000254676	0.02796	0.0204	0.02781	0.00162	0.02831	-0.04245		0.02785	0.22013	0.02796	0.20843	0.02781	0.24419	0.02831	0.35073
0.02787	0.22013	0.02798	0.22909	0.02782	0.2461	0.02833	0.30864		0.02787	-0.000270009	0.02798	0.02041	0.02782	0.00162	0.02833	-0.0425		0.02787	0.2204	0.02798	0.20869	0.02782	0.24448	0.02833	0.35114
0.02788	0.2204	0.028	0.22937	0.02784	0.24639	0.02834	0.30901		0.02788	-0.000287553	0.028	0.02042	0.02784	0.00163	0.02834	-0.04256		0.02788	0.22068	0.028	0.20894	0.02784	0.24476	0.02834	0.35157
0.0279	0.22066	0.02801	0.22964	0.02786	0.24668	0.02836	0.30937		0.0279	-0.000305283	0.02801	0.02044	0.02786	0.00163	0.02836	-0.04262		0.0279	0.22096	0.02801	0.2092	0.02786	0.24505	0.02836	0.352
0.02792	0.22092	0.02803	0.22991	0.02787	0.24697	0.02838	0.30974		0.02792	-0.000325355	0.02803	0.02046	0.02787	0.00163	0.02838	-0.0427		0.02792	0.22124	0.02803	0.20945	0.02787	0.24534	0.02838	0.35244
0.02793	0.22118	0.02805	0.23018	0.02789	0.24727	0.02839	0.31011		0.02793	-0.000345742	0.02805	0.02047	0.02789	0.00164	0.02839	-0.04278		0.02793	0.22153	0.02805	0.20971	0.02789	0.24563	0.02839	0.35289
0.02795	0.22144	0.02806	0.23046	0.02791	0.24756	0.02841	0.31047		0.02795	-0.000364683	0.02806	0.02049	0.02791	0.00164	0.02841	-0.04288		0.02795	0.22181	0.02806	0.20997	0.02791	0.24592	0.02841	0.35335
0.02797	0.2217	0.02808	0.23073	0.02792	0.24785	0.02843	0.31084		0.02797	-0.00038415	0.02808	0.02051	0.02792	0.00164	0.02843	-0.04298		0.02797	0.22209	0.02808	0.21022	0.02792	0.24621	0.02843	0.35382
0.02798	0.22197	0.0281	0.231	0.02794	0.24815	0.02844	0.31121		0.02798	-0.000406725	0.0281	0.02053	0.02794	0.00165	0.02844	-0.04309		0.02798	0.22237	0.0281	0.21048	0.02794	0.2465	0.02844	0.3543
0.028	0.22223	0.02811	0.23128	0.02796	0.24844	0.02846	0.31158		0.028	-0.00042835	0.02811	0.02055	0.02796	0.00165	0.02846	-0.04321		0.028	0.22266	0.02811	0.21073	0.02796	0.24679	0.02846	0.35478
0.02802	0.22249	0.02813	0.23155	0.02797	0.24873	0.02848	0.31194		0.02802	-0.000449267	0.02813	0.02056	0.02797	0.00165	0.02848	-0.04333		0.02802	0.22294	0.02813	0.21099	0.02797	0.24708	0.02848	0.35527
0.02803	0.22275	0.02815	0.23182	0.02799	0.24903	0.0285	0.31231		0.02803	-0.000469261	0.02815	0.02059	0.02799	0.00165	0.0285	-0.04345		0.02803	0.22322	0.02815	0.21124	0.02799	0.24737	0.0285	0.35576
0.02805	0.22302	0.02816	0.2321	0.02801	0.24932	0.02851	0.31268		0.02805	-0.000485605	0.02816	0.02061	0.02801	0.00165	0.02851	-0.04357		0.02805	0.2235	0.02816	0.21149	0.02801	0.24767	0.02851	0.35625
0.02807	0.22328	0.02818	0.23237	0.02802	0.24961	0.02853	0.31305		0.02807	-0.0005017	0.02818	0.02064	0.02802	0.00165	0.02853	-0.0437		0.02807	0.22378	0.02818	0.21174	0.02802	0.24796	0.02853	0.35675
0.02808	0.22354	0.0282	0.23265	0.02804	0.24991	0.02855	0.31342		0.02808	-0.000519828	0.0282	0.02066	0.02804	0.00166	0.02855	-0.04383		0.02808	0.22406	0.0282	0.21199	0.02804	0.24825	0.02855	0.35725
0.0281	0.22381	0.02821	0.23292	0.02806	0.2502	0.02856	0.31379		0.0281	-0.000537589	0.02821	0.02069	0.02806	0.00166	0.02856	-0.04396		0.0281	0.22435	0.02821	0.21223	0.02806	0.24854	0.02856	0.35775
0.02812	0.22407	0.02823	0.2332	0.02807	0.2505	0.02858	0.31415		0.02812	-0.000550853	0.02823	0.02071	0.02807	0.00166	0.02858	-0.04409		0.02812	0.22462	0.02823	0.21248	0.02807	0.24883	0.02858	0.35825
0.02813	0.22434	0.02825	0.23347	0.02809	0.25079	0.0286	0.31452		0.02813	-0.000565007	0.02825	0.02074	0.02809	0.00167	0.0286	-0.04422		0.02813	0.2249	0.02825	0.21273	0.02809	0.24912	0.0286	0.35874
0.02815	0.2246	0.02827	0.23374	0.02811	0.25109	0.02861	0.31489		0.02815	-0.0005785	0.02827	0.02077	0.02811	0.00167	0.02861	-0.04434		0.02815	0.22518	0.02827	0.21297	0.02811	0.24942	0.02861	0.35924
0.02817	0.22486	0.02828	0.23402	0.02812	0.25138	0.02863	0.31526		0.02817	-0.000591292	0.02828	0.0208	0.02812	0.00167	0.02863	-0.04447		0.02817	0.22545	0.02828	0.21322	0.02812	0.24971	0.02863	0.35974
0.02818	0.22513	0.0283	0.23429	0.02814	0.25168	0.02865	0.31563		0.02818	-0.000606589	0.0283	0.02084	0.02814	0.00167	0.02865	-0.04461		0.02818	0.22573	0.0283	0.21346	0.02814	0.25001	0.02865	0.36024
0.0282	0.22539	0.02832	0.23457	0.02816	0.25197	0.02866	0.316		0.0282	-0.000619868	0.02832	0.02087	0.02816	0.00166	0.02866	-0.04473		0.0282	0.22601	0.02832	0.2137	0.02816	0.25031	0.02866	0.36074
0.02822	0.22566	0.02833	0.23485	0.02817	0.25227	0.02868	0.31638		0.02822	-0.000630399	0.02833	0.02091	0.02817	0.00166	0.02868	-0.04486		0.02822	0.22629	0.02833	0.21394	0.02817	0.25061	0.02868	0.36123
0.02823	0.22592	0.02835	0.23512	0.02819	0.25256	0.0287	0.31675		0.02823	-0.000639779	0.02835	0.02094	0.02819	0.00166	0.0287	-0.04498		0.02823	0.22656	0.02835	0.21418	0.02819	0.2509	0.0287	0.36173
0.02825	0.22619	0.02837	0.2354	0.02821	0.25286	0.02872	0.31712		0.02825	-0.000649776	0.02837	0.02098	0.02821	0.00166	0.02872	-0.0451		0.02825	0.22684	0.02837	0.21442	0.02821	0.2512	0.02872	0.36222
0.02827	0.22645	0.02838	0.23567	0.02822	0.25316	0.02873	0.31749		0.02827	-0.000656991	0.02838	0.02101	0.02822	0.00166	0.02873	-0.04522		0.02827	0.22711	0.02838	0.21466	0.02822	0.2515	0.02873	0.36271
0.02828	0.22672	0.0284	0.23595	0.02824	0.25345	0.02875	0.31786		0.02828	-0.000667887	0.0284	0.02105	0.02824	0.00165	0.02875	-0.04533		0.02828	0.22738	0.0284	0.2149	0.02824	0.2518	0.02875	0.36319
0.0283	0.22698	0.02842	0.23622	0.02826	0.25375	0.02877	0.31823		0.0283	-0.000676003	0.02842	0.02109	0.02826	0.00165	0.02877	-0.04544		0.0283	0.22766	0.02842	0.21514	0.02826	0.2521	0.02877	0.36367
0.02832	0.22725	0.02843	0.2365	0.02827	0.25405	0.02878	0.31861		0.02832	-0.000686542	0.02843	0.02113	0.02827	0.00165	0.02878	-0.04555		0.02832	0.22793	0.02843	0.21537	0.02827	0.2524	0.02878	0.36416
0.02833	0.22751	0.02845	0.23678	0.02829	0.25434	0.0288	0.31898		0.02833	-0.000695451	0.02845	0.02117	0.02829	0.00165	0.0288	-0.04566		0.02833	0.22821	0.02845	0.21561	0.02829	0.2527	0.0288	0.36463
0.02835	0.22778	0.02847	0.23705	0.02831	0.25464	0.02882	0.31935		0.02835	-0.000702371	0.02847	0.02121	0.02831	0.00164	0.02882	-0.04576		0.02835	0.22848	0.02847	0.21584	0.02831	0.253	0.02882	0.36511
0.02837	0.22805	0.02848	0.23733	0.02832	0.25494	0.02883	0.31972		0.02837	-0.000711628	0.02848	0.02126	0.02832	0.00163	0.02883	-0.04586		0.02837	0.22876	0.02848	0.21607	0.02832	0.2533	0.02883	0.36558
0.02838	0.22831	0.0285	0.23761	0.02834	0.25523	0.02885	0.3201		0.02838	-0.00072027	0.0285	0.0213	0.02834	0.00163	0.02885	-0.04596		0.02838	0.22903	0.0285	0.21631	0.02834	0.25361	0.02885	0.36605
0.0284	0.22858	0.02852	0.23789	0.02836	0.25553	0.02887	0.32047		0.0284	-0.000726338	0.02852	0.02134	0.02836	0.00162	0.02887	-0.04605		0.0284	0.2293	0.02852	0.21654	0.02836	0.25391	0.02887	0.36652
0.02842	0.22884	0.02853	0.23816	0.02837	0.25583	0.02888	0.32084		0.02842	-0.000730077	0.02853	0.02139	0.02837	0.00161	0.02888	-0.04614		0.02842	0.22957	0.02853	0.21677	0.02837	0.25422	0.02888	0.36698
0.02843	0.22911	0.02855	0.23844	0.02839	0.25613	0.0289	0.32122		0.02843	-0.000734479	0.02855	0.02143	0.02839	0.00161	0.0289	-0.04622		0.02843	0.22985	0.02855	0.21701	0.02839	0.25452	0.0289	0.36744
0.02845	0.22938	0.02857	0.23872	0.02841	0.25643	0.02892	0.32159		0.02845	-0.00073928	0.02857	0.02147	0.02841	0.0016	0.02892	-0.0463		0.02845	0.23012	0.02857	0.21724	0.02841	0.25482	0.02892	0.3679
0.02847	0.22964	0.02858	0.23899	0.02842	0.25672	0.02894	0.32197		0.02847	-0.000745642	0.02858	0.02152	0.02842	0.0016	0.02894	-0.04638		0.02847	0.23039	0.02858	0.21748	0.02842	0.25513	0.02894	0.36835
0.02848	0.22991	0.0286	0.23927	0.02844	0.25702	0.02895	0.32234		0.02848	-0.000751567	0.0286	0.02156	0.02844	0.00159	0.02895	-0.04646		0.02848	0.23066	0.0286	0.21771	0.02844	0.25543	0.02895	0.3688
0.0285	0.23018	0.02862	0.23955	0.02846	0.25732	0.02897	0.32272		0.0285	-0.000758694	0.02862	0.02161	0.02846	0.00158	0.02897	-0.04654		0.0285	0.23094	0.02862	0.21795	0.02846	0.25574	0.02897	0.36925
0.02852	0.23045	0.02863	0.23983	0.02847	0.25762	0.02899	0.32309		0.02852	-0.000762254	0.02863	0.02165	0.02847	0.00158	0.02899	-0.04661		0.02852	0.23121	0.02863	0.21818	0.02847	0.25604	0.02899	0.3697
0.02853	0.23071	0.02865	0.24011	0.02849	0.25792	0.029	0.32347		0.02853	-0.000765457	0.02865	0.02169	0.02849	0.00157	0.029	-0.04667		0.02853	0.23148	0.02865	0.21842	0.02849	0.25635	0.029	0.37014
0.02855	0.23098	0.02867	0.24039	0.02851	0.25822	0.02902	0.32384		0.02855	-0.00076839	0.02867	0.02173	0.02851	0.00157	0.02902	-0.04674		0.02855	0.23175	0.02867	0.21866	0.02851	0.25665	0.02902	0.37058
0.02857	0.23125	0.02868	0.24066	0.02852	0.25852	0.02904	0.32422		0.02857	-0.000770802	0.02868	0.02176	0.02852	0.00157	0.02904	-0.0468		0.02857	0.23202	0.02868	0.2189	0.02852	0.25695	0.02904	0.37102
0.02858	0.23152	0.0287	0.24094	0.02854	0.25882	0.02905	0.32459		0.02858	-0.000774834	0.0287	0.0218	0.02854	0.00156	0.02905	-0.04686		0.02858	0.23229	0.0287	0.21914	0.02854	0.25726	0.02905	0.37145
0.0286	0.23179	0.02872	0.24122	0.02856	0.25912	0.02907	0.32497		0.0286	-0.00077575	0.02872	0.02184	0.02856	0.00155	0.02907	-0.04692		0.0286	0.23256	0.02872	0.21938	0.02856	0.25757	0.02907	0.37189
0.02862	0.23206	0.02873	0.2415	0.02857	0.25942	0.02909	0.32535		0.02862	-0.00077451	0.02873	0.02188	0.02857	0.00154	0.02909	-0.04697		0.02862	0.23283	0.02873	0.21962	0.02857	0.25787	0.02909	0.37231
0.02863	0.23232	0.02875	0.24178	0.02859	0.25972	0.0291	0.32572		0.02863	-0.000772999	0.02875	0.02192	0.02859	0.00154	0.0291	-0.04702		0.02863	0.2331	0.02875	0.21986	0.02859	0.25818	0.0291	0.37274
0.02865	0.23259	0.02877	0.24206	0.02861	0.26002	0.02912	0.3261		0.02865	-0.000769838	0.02877	0.02196	0.02861	0.00153	0.02912	-0.04706		0.02865	0.23336	0.02877	0.2201	0.02861	0.25848	0.02912	0.37316
0.02867	0.23286	0.02878	0.24234	0.02862	0.26032	0.02914	0.32648		0.02867	-0.000770604	0.02878	0.022	0.02862	0.00152	0.02914	-0.0471		0.02867	0.23363	0.02878	0.22034	0.02862	0.25879	0.02914	0.37358
0.02868	0.23313	0.0288	0.24262	0.02864	0.26062	0.02916	0.32685		0.02868	-0.000766675	0.0288	0.02204	0.02864	0.00152	0.02916	-0.04714		0.02868	0.2339	0.0288	0.22058	0.02864	0.2591	0.02916	0.37399
0.0287	0.2334	0.02882	0.2429	0.02866	0.26092	0.02917	0.32723		0.0287	-0.000767737	0.02882	0.02208	0.02866	0.00151	0.02917	-0.04717		0.0287	0.23417	0.02882	0.22082	0.02866	0.25941	0.02917	0.3744
0.02872	0.23367	0.02883	0.24318	0.02867	0.26122	0.02919	0.32761		0.02872	-0.00076443	0.02883	0.02212	0.02867	0.0015	0.02919	-0.04719		0.02872	0.23443	0.02883	0.22106	0.02867	0.25971	0.02919	0.3748
0.02873	0.23394	0.02885	0.24346	0.02869	0.26152	0.02921	0.32799		0.02873	-0.000762785	0.02885	0.02215	0.02869	0.0015	0.02921	-0.04722		0.02873	0.2347	0.02885	0.22131	0.02869	0.26002	0.02921	0.37521
0.02875	0.23421	0.02887	0.24374	0.02871	0.26182	0.02922	0.32837		0.02875	-0.000758288	0.02887	0.02219	0.02871	0.0015	0.02922	-0.04725		0.02875	0.23497	0.02887	0.22155	0.02871	0.26032	0.02922	0.37561
0.02877	0.23448	0.02888	0.24402	0.02872	0.26212	0.02924	0.32874		0.02877	-0.000758515	0.02888	0.02222	0.02872	0.0015	0.02924	-0.04726		0.02877	0.23524	0.02888	0.2218	0.02872	0.26063	0.02924	0.376
0.02878	0.23475	0.0289	0.2443	0.02874	0.26242	0.02926	0.32912		0.02878	-0.000756932	0.0289	0.02225	0.02874	0.0015	0.02926	-0.04728		0.02878	0.2355	0.0289	0.22205	0.02874	0.26093	0.02926	0.3764
0.0288	0.23502	0.02892	0.24458	0.02876	0.26273	0.02927	0.3295		0.0288	-0.000751918	0.02892	0.02229	0.02876	0.0015	0.02927	-0.04729		0.0288	0.23577	0.02892	0.22229	0.02876	0.26123	0.02927	0.37679
0.02882	0.23529	0.02893	0.24486	0.02877	0.26303	0.02929	0.32988		0.02882	-0.000747168	0.02893	0.02232	0.02877	0.0015	0.02929	-0.0473		0.02882	0.23604	0.02893	0.22254	0.02877	0.26153	0.02929	0.37718
0.02883	0.23556	0.02895	0.24514	0.02879	0.26333	0.02931	0.33026		0.02883	-0.000743704	0.02895	0.02235	0.02879	0.00149	0.02931	-0.0473		0.02883	0.2363	0.02895	0.22279	0.02879	0.26183	0.02931	0.37756
0.02885	0.23583	0.02897	0.24542	0.02881	0.26363	0.02933	0.33064		0.02885	-0.000741253	0.02897	0.02239	0.02881	0.00149	0.02933	-0.0473		0.02885	0.23657	0.02897	0.22304	0.02881	0.26214	0.02933	0.37794
0.02887	0.2361	0.02898	0.24571	0.02882	0.26393	0.02934	0.33102		0.02887	-0.000735057	0.02898	0.02242	0.02882	0.00149	0.02934	-0.0473		0.02887	0.23683	0.02898	0.22329	0.02882	0.26244	0.02934	0.37832
0.02888	0.23637	0.029	0.24599	0.02884	0.26424	0.02936	0.3314		0.02888	-0.00073101	0.029	0.02244	0.02884	0.00149	0.02936	-0.0473		0.02888	0.2371	0.029	0.22355	0.02884	0.26275	0.02936	0.3787
0.0289	0.23664	0.02902	0.24627	0.02886	0.26454	0.02938	0.33178		0.0289	-0.000725446	0.02902	0.02247	0.02886	0.00149	0.02938	-0.04729		0.0289	0.23737	0.02902	0.2238	0.02886	0.26305	0.02938	0.37907
0.02892	0.23691	0.02904	0.24655	0.02887	0.26484	0.02939	0.33216		0.02892	-0.000721481	0.02904	0.02249	0.02887	0.00149	0.02939	-0.04729		0.02892	0.23763	0.02904	0.22406	0.02887	0.26335	0.02939	0.37944
0.02893	0.23718	0.02905	0.24683	0.02889	0.26515	0.02941	0.33254		0.02893	-0.000717048	0.02905	0.02252	0.02889	0.00149	0.02941	-0.04728		0.02893	0.2379	0.02905	0.22431	0.02889	0.26365	0.02941	0.37982
0.02895	0.23746	0.02907	0.24711	0.02891	0.26545	0.02943	0.33292		0.02895	-0.000712625	0.02907	0.02255	0.02891	0.00149	0.02943	-0.04728		0.02895	0.23817	0.02907	0.22457	0.02891	0.26396	0.02943	0.38019
0.02897	0.23773	0.02909	0.2474	0.02892	0.26575	0.02944	0.3333		0.02897	-0.000705509	0.02909	0.02258	0.02892	0.00149	0.02944	-0.04727		0.02897	0.23843	0.02909	0.22482	0.02892	0.26426	0.02944	0.38057
0.02898	0.238	0.0291	0.24768	0.02894	0.26606	0.02946	0.33368		0.02898	-0.000700947	0.0291	0.02261	0.02894	0.00149	0.02946	-0.04727		0.02898	0.2387	0.0291	0.22507	0.02894	0.26456	0.02946	0.38095
0.029	0.23827	0.02912	0.24796	0.02896	0.26636	0.02948	0.33406		0.029	-0.000695786	0.02912	0.02263	0.02896	0.0015	0.02948	-0.04727		0.029	0.23897	0.02912	0.22533	0.02896	0.26486	0.02948	0.38133
0.02902	0.23854	0.02914	0.24825	0.02897	0.26666	0.02949	0.33444		0.02902	-0.000689683	0.02914	0.02266	0.02897	0.0015	0.02949	-0.04727		0.02902	0.23923	0.02914	0.22559	0.02897	0.26517	0.02949	0.38171
0.02903	0.23881	0.02915	0.24853	0.02899	0.26697	0.02951	0.33482		0.02903	-0.000682378	0.02915	0.02268	0.02899	0.0015	0.02951	-0.04726		0.02903	0.2395	0.02915	0.22584	0.02899	0.26547	0.02951	0.38208
0.02905	0.23909	0.02917	0.24881	0.02901	0.26727	0.02953	0.3352		0.02905	-0.000673751	0.02917	0.02271	0.02901	0.0015	0.02953	-0.04726		0.02905	0.23976	0.02917	0.22611	0.02901	0.26577	0.02953	0.38246
0.02907	0.23936	0.02919	0.24909	0.02902	0.26758	0.02955	0.33559		0.02907	-0.000663761	0.02919	0.02272	0.02902	0.00151	0.02955	-0.04725		0.02907	0.24002	0.02919	0.22637	0.02902	0.26607	0.02955	0.38284
0.02908	0.23963	0.0292	0.24938	0.02904	0.26788	0.02956	0.33597		0.02908	-0.000656093	0.0292	0.02275	0.02904	0.00151	0.02956	-0.04725		0.02908	0.24029	0.0292	0.22663	0.02904	0.26637	0.02956	0.38322
0.0291	0.23991	0.02922	0.24966	0.02906	0.26819	0.02958	0.33635		0.0291	-0.000650242	0.02922	0.02277	0.02906	0.00152	0.02958	-0.04725		0.0291	0.24056	0.02922	0.2269	0.02906	0.26667	0.02958	0.3836
0.02912	0.24018	0.02924	0.24995	0.02907	0.26849	0.0296	0.33673		0.02912	-0.000641454	0.02924	0.02279	0.02907	0.00152	0.0296	-0.04725		0.02912	0.24082	0.02924	0.22716	0.02907	0.26698	0.0296	0.38398
0.02913	0.24045	0.02925	0.25023	0.02909	0.2688	0.02961	0.33711		0.02913	-0.000630857	0.02925	0.02281	0.02909	0.00152	0.02961	-0.04725		0.02913	0.24108	0.02925	0.22742	0.02909	0.26728	0.02961	0.38436
0.02915	0.24072	0.02927	0.25051	0.02911	0.2691	0.02963	0.3375		0.02915	-0.000619588	0.02927	0.02282	0.02911	0.00153	0.02963	-0.04724		0.02915	0.24134	0.02927	0.22769	0.02911	0.26758	0.02963	0.38474
0.02917	0.241	0.02929	0.2508	0.02912	0.26941	0.02965	0.33788		0.02917	-0.000610155	0.02929	0.02283	0.02912	0.00153	0.02965	-0.04724		0.02917	0.24161	0.02929	0.22797	0.02912	0.26788	0.02965	0.38512
0.02918	0.24127	0.0293	0.25108	0.02914	0.26971	0.02966	0.33826		0.02918	-0.000601619	0.0293	0.02284	0.02914	0.00153	0.02966	-0.04723		0.02918	0.24187	0.0293	0.22824	0.02914	0.26818	0.02966	0.3855
0.0292	0.24155	0.02932	0.25137	0.02916	0.27002	0.02968	0.33865		0.0292	-0.000595936	0.02932	0.02285	0.02916	0.00154	0.02968	-0.04724		0.0292	0.24214	0.02932	0.22851	0.02916	0.26848	0.02968	0.38588
0.02922	0.24182	0.02934	0.25165	0.02917	0.27033	0.0297	0.33903		0.02922	-0.000585394	0.02934	0.02286	0.02917	0.00154	0.0297	-0.04724		0.02922	0.2424	0.02934	0.22879	0.02917	0.26879	0.0297	0.38627
0.02923	0.24209	0.02935	0.25194	0.02919	0.27063	0.02971	0.33941		0.02923	-0.000574585	0.02935	0.02287	0.02919	0.00154	0.02971	-0.04725		0.02923	0.24267	0.02935	0.22906	0.02919	0.26909	0.02971	0.38666
0.02925	0.24237	0.02937	0.25222	0.0292	0.27094	0.02973	0.3398		0.02925	-0.000563944	0.02937	0.02288	0.0292	0.00154	0.02973	-0.04726		0.02925	0.24293	0.02937	0.22934	0.0292	0.2694	0.02973	0.38706
0.02927	0.24264	0.02939	0.25251	0.02922	0.27125	0.02975	0.34018		0.02927	-0.000557899	0.02939	0.02289	0.02922	0.00155	0.02975	-0.04728		0.02927	0.2432	0.02939	0.22961	0.02922	0.2697	0.02975	0.38746
0.02928	0.24292	0.0294	0.25279	0.02924	0.27155	0.02977	0.34056		0.02928	-0.000549756	0.0294	0.0229	0.02924	0.00155	0.02977	-0.0473		0.02928	0.24347	0.0294	0.22989	0.02924	0.27	0.02977	0.38787
0.0293	0.24319	0.02942	0.25308	0.02925	0.27186	0.02978	0.34095		0.0293	-0.000539362	0.02942	0.02292	0.02925	0.00156	0.02978	-0.04733		0.0293	0.24373	0.02942	0.23016	0.02925	0.2703	0.02978	0.38828
0.02932	0.24347	0.02944	0.25336	0.02927	0.27217	0.0298	0.34133		0.02932	-0.000529939	0.02944	0.02292	0.02927	0.00157	0.0298	-0.04737		0.02932	0.244	0.02944	0.23044	0.02927	0.2706	0.0298	0.3887
0.02933	0.24374	0.02945	0.25365	0.02929	0.27247	0.02982	0.34172		0.02933	-0.000515219	0.02945	0.02293	0.02929	0.00158	0.02982	-0.04742		0.02933	0.24426	0.02945	0.23072	0.02929	0.2709	0.02982	0.38914
0.02935	0.24402	0.02947	0.25394	0.0293	0.27278	0.02983	0.3421		0.02935	-0.000503199	0.02947	0.02294	0.0293	0.00158	0.02983	-0.04747		0.02935	0.24452	0.02947	0.231	0.0293	0.2712	0.02983	0.38957
0.02937	0.24429	0.02949	0.25422	0.02932	0.27309	0.02985	0.34249		0.02937	-0.00049105	0.02949	0.02294	0.02932	0.00158	0.02985	-0.04753		0.02937	0.24478	0.02949	0.23128	0.02932	0.27151	0.02985	0.39002
0.02938	0.24457	0.0295	0.25451	0.02934	0.2734	0.02987	0.34287		0.02938	-0.000473731	0.0295	0.02294	0.02934	0.00159	0.02987	-0.0476		0.02938	0.24504	0.0295	0.23157	0.02934	0.27181	0.02987	0.39047
0.0294	0.24484	0.02952	0.2548	0.02935	0.27371	0.02988	0.34326		0.0294	-0.000455607	0.02952	0.02294	0.02935	0.00159	0.02988	-0.04768		0.0294	0.2453	0.02952	0.23186	0.02935	0.27212	0.02988	0.39094
0.02942	0.24512	0.02954	0.25508	0.02937	0.27401	0.0299	0.34365		0.02942	-0.000437989	0.02954	0.02294	0.02937	0.0016	0.0299	-0.04776		0.02942	0.24556	0.02954	0.23214	0.02937	0.27242	0.0299	0.39141
0.02943	0.24539	0.02955	0.25537	0.02939	0.27432	0.02992	0.34403		0.02943	-0.000421961	0.02955	0.02294	0.02939	0.0016	0.02992	-0.04786		0.02943	0.24581	0.02955	0.23243	0.02939	0.27272	0.02992	0.39189
0.02945	0.24567	0.02957	0.25566	0.0294	0.27463	0.02994	0.34442		0.02945	-0.000410022	0.02957	0.02294	0.0294	0.0016	0.02994	-0.04796		0.02945	0.24608	0.02957	0.23271	0.0294	0.27303	0.02994	0.39238
0.02947	0.24594	0.02959	0.25595	0.02942	0.27494	0.02995	0.3448		0.02947	-0.000402925	0.02959	0.02295	0.02942	0.00161	0.02995	-0.04807		0.02947	0.24635	0.02959	0.23299	0.02942	0.27333	0.02995	0.39288
0.02948	0.24622	0.0296	0.25623	0.02944	0.27525	0.02997	0.34519		0.02948	-0.000395716	0.0296	0.02296	0.02944	0.00161	0.02997	-0.04819		0.02948	0.24662	0.0296	0.23327	0.02944	0.27364	0.02997	0.39338
0.0295	0.2465	0.02962	0.25652	0.02945	0.27556	0.02999	0.34558		0.0295	-0.000388651	0.02962	0.02297	0.02945	0.00162	0.02999	-0.04831		0.0295	0.24689	0.02962	0.23355	0.02945	0.27394	0.02999	0.39388
0.02952	0.24677	0.02964	0.25681	0.02947	0.27587	0.03	0.34597		0.02952	-0.000383138	0.02964	0.02297	0.02947	0.00163	0.03	-0.04843		0.02952	0.24716	0.02964	0.23384	0.02947	0.27424	0.03	0.3944
0.02953	0.24705	0.02965	0.2571	0.02949	0.27618	0.03002	0.34635		0.02953	-0.000380005	0.02965	0.02298	0.02949	0.00163	0.03002	-0.04856		0.02953	0.24743	0.02965	0.23412	0.02949	0.27455	0.03002	0.39491
0.02955	0.24733	0.02967	0.25739	0.0295	0.27649	0.03004	0.34674		0.02955	-0.000378405	0.02967	0.02298	0.0295	0.00163	0.03004	-0.04868		0.02955	0.24771	0.02967	0.2344	0.0295	0.27485	0.03004	0.39542
0.02957	0.2476	0.02969	0.25767	0.02952	0.2768	0.03005	0.34713		0.02957	-0.000375934	0.02969	0.02299	0.02952	0.00163	0.03005	-0.04881		0.02957	0.24798	0.02969	0.23468	0.02952	0.27516	0.03005	0.39594
0.02958	0.24788	0.0297	0.25796	0.02954	0.27711	0.03007	0.34752		0.02958	-0.000377127	0.0297	0.023	0.02954	0.00164	0.03007	-0.04894		0.02958	0.24826	0.0297	0.23496	0.02954	0.27547	0.03007	0.39646
0.0296	0.24816	0.02972	0.25825	0.02955	0.27742	0.03009	0.34791		0.0296	-0.000377504	0.02972	0.02301	0.02955	0.00164	0.03009	-0.04907		0.0296	0.24854	0.02972	0.23524	0.02955	0.27578	0.03009	0.39698
0.02962	0.24844	0.02974	0.25854	0.02957	0.27773	0.0301	0.3483		0.02962	-0.000376854	0.02974	0.02303	0.02957	0.00164	0.0301	-0.0492		0.02962	0.24881	0.02974	0.23551	0.02957	0.27609	0.0301	0.39749
0.02963	0.24871	0.02975	0.25883	0.02959	0.27804	0.03012	0.34869		0.02963	-0.000380372	0.02975	0.02304	0.02959	0.00164	0.03012	-0.04933		0.02963	0.24909	0.02975	0.23579	0.02959	0.2764	0.03012	0.39802
0.02965	0.24899	0.02977	0.25912	0.0296	0.27835	0.03014	0.34908		0.02965	-0.00038741	0.02977	0.02306	0.0296	0.00164	0.03014	-0.04946		0.02965	0.24938	0.02977	0.23606	0.0296	0.27671	0.03014	0.39854
0.02967	0.24927	0.02979	0.25941	0.02962	0.27866	0.03016	0.34946		0.02967	-0.00039918	0.02979	0.02307	0.02962	0.00164	0.03016	-0.04959		0.02967	0.24967	0.02979	0.23634	0.02962	0.27702	0.03016	0.39906
0.02968	0.24955	0.0298	0.2597	0.02964	0.27897	0.03017	0.34985		0.02968	-0.000410484	0.0298	0.02309	0.02964	0.00164	0.03017	-0.04972		0.02968	0.24996	0.0298	0.23661	0.02964	0.27732	0.03017	0.39958
0.0297	0.24983	0.02982	0.25999	0.02965	0.27928	0.03019	0.35024		0.0297	-0.000425096	0.02982	0.0231	0.02965	0.00164	0.03019	-0.04984		0.0297	0.25025	0.02982	0.23688	0.02965	0.27763	0.03019	0.40009
0.02972	0.2501	0.02984	0.26028	0.02967	0.27959	0.03021	0.35064		0.02972	-0.000439315	0.02984	0.02312	0.02967	0.00164	0.03021	-0.04997		0.02972	0.25054	0.02984	0.23716	0.02967	0.27795	0.03021	0.4006
0.02973	0.25038	0.02986	0.26057	0.02969	0.2799	0.03022	0.35103		0.02973	-0.000453984	0.02986	0.02314	0.02969	0.00164	0.03022	-0.05009		0.02973	0.25084	0.02986	0.23743	0.02969	0.27826	0.03022	0.40112
0.02975	0.25066	0.02987	0.26086	0.0297	0.28021	0.03024	0.35142		0.02975	-0.000467381	0.02987	0.02316	0.0297	0.00164	0.03024	-0.05022		0.02975	0.25113	0.02987	0.2377	0.0297	0.27857	0.03024	0.40163
0.02977	0.25094	0.02989	0.26115	0.02972	0.28053	0.03026	0.35181		0.02977	-0.00048686	0.02989	0.02318	0.02972	0.00164	0.03026	-0.05034		0.02977	0.25143	0.02989	0.23797	0.02972	0.27888	0.03026	0.40214
0.02978	0.25122	0.02991	0.26144	0.02974	0.28084	0.03027	0.3522		0.02978	-0.000507271	0.02991	0.0232	0.02974	0.00165	0.03027	-0.05045		0.02978	0.25173	0.02991	0.23824	0.02974	0.27919	0.03027	0.40265
0.0298	0.2515	0.02992	0.26173	0.02975	0.28115	0.03029	0.35259		0.0298	-0.000530697	0.02992	0.02323	0.02975	0.00164	0.03029	-0.05057		0.0298	0.25203	0.02992	0.2385	0.02975	0.27951	0.03029	0.40316
0.02982	0.25178	0.02994	0.26202	0.02977	0.28146	0.03031	0.35298		0.02982	-0.000554849	0.02994	0.02325	0.02977	0.00165	0.03031	-0.05067		0.02982	0.25233	0.02994	0.23877	0.02977	0.27981	0.03031	0.40366
0.02983	0.25206	0.02996	0.26231	0.02979	0.28177	0.03032	0.35338		0.02983	-0.000580059	0.02996	0.02327	0.02979	0.00165	0.03032	-0.05078		0.02983	0.25264	0.02996	0.23904	0.02979	0.28012	0.03032	0.40415
0.02985	0.25234	0.02997	0.2626	0.0298	0.28209	0.03034	0.35377		0.02985	-0.000607639	0.02997	0.0233	0.0298	0.00165	0.03034	-0.05089		0.02985	0.25295	0.02997	0.23931	0.0298	0.28044	0.03034	0.40465
0.02987	0.25262	0.02999	0.26289	0.02982	0.2824	0.03036	0.35416		0.02987	-0.000631757	0.02999	0.02332	0.02982	0.00164	0.03036	-0.05098		0.02987	0.25325	0.02999	0.23958	0.02982	0.28076	0.03036	0.40514
0.02988	0.2529	0.03001	0.26319	0.02984	0.28271	0.03038	0.35455		0.02988	-0.000652591	0.03001	0.02335	0.02984	0.00164	0.03038	-0.05108		0.02988	0.25355	0.03001	0.23984	0.02984	0.28107	0.03038	0.40563
0.0299	0.25318	0.03002	0.26348	0.02985	0.28303	0.03039	0.35495		0.0299	-0.000673989	0.03002	0.02338	0.02985	0.00164	0.03039	-0.05118		0.0299	0.25385	0.03002	0.2401	0.02985	0.28139	0.03039	0.40613
0.02992	0.25346	0.03004	0.26377	0.02987	0.28334	0.03041	0.35534		0.02992	-0.000698162	0.03004	0.02341	0.02987	0.00163	0.03041	-0.05127		0.02992	0.25416	0.03004	0.24037	0.02987	0.28171	0.03041	0.40661
0.02993	0.25374	0.03006	0.26406	0.02989	0.28365	0.03043	0.35573		0.02993	-0.000720416	0.03006	0.02344	0.02989	0.00163	0.03043	-0.05136		0.02993	0.25446	0.03006	0.24063	0.02989	0.28202	0.03043	0.40709
0.02995	0.25402	0.03007	0.26435	0.0299	0.28397	0.03044	0.35613		0.02995	-0.00074144	0.03007	0.02347	0.0299	0.00163	0.03044	-0.05145		0.02995	0.25476	0.03007	0.24089	0.0299	0.28234	0.03044	0.40757
0.02997	0.2543	0.03009	0.26465	0.02992	0.28428	0.03046	0.35652		0.02997	-0.000764254	0.03009	0.0235	0.02992	0.00162	0.03046	-0.05153		0.02997	0.25507	0.03009	0.24115	0.02992	0.28266	0.03046	0.40805
0.02998	0.25458	0.03011	0.26494	0.02994	0.2846	0.03048	0.35692		0.02998	-0.000787999	0.03011	0.02354	0.02994	0.00162	0.03048	-0.05162		0.02998	0.25537	0.03011	0.2414	0.02994	0.28298	0.03048	0.40853
0.03	0.25486	0.03012	0.26523	0.02995	0.28491	0.03049	0.35731		0.03	-0.00081171	0.03012	0.02357	0.02995	0.00162	0.03049	-0.05169		0.03	0.25568	0.03012	0.24166	0.02995	0.28329	0.03049	0.409
0.03002	0.25514	0.03014	0.26553	0.02997	0.28522	0.03051	0.35771		0.03002	-0.000836471	0.03014	0.02361	0.02997	0.00161	0.03051	-0.05176		0.03002	0.25598	0.03014	0.24192	0.02997	0.28361	0.03051	0.40946
0.03003	0.25543	0.03016	0.26582	0.02999	0.28554	0.03053	0.3581		0.03003	-0.000860038	0.03016	0.02365	0.02999	0.00161	0.03053	-0.05182		0.03003	0.25629	0.03016	0.24217	0.02999	0.28393	0.03053	0.40992
0.03005	0.25571	0.03017	0.26611	0.03	0.28585	0.03054	0.3585		0.03005	-0.000880525	0.03017	0.02369	0.03	0.0016	0.03054	-0.05188		0.03005	0.25659	0.03017	0.24242	0.03	0.28425	0.03054	0.41038
0.03007	0.25599	0.03019	0.2664	0.03002	0.28617	0.03056	0.35889		0.03007	-0.000904476	0.03019	0.02373	0.03002	0.00159	0.03056	-0.05195		0.03007	0.25689	0.03019	0.24268	0.03002	0.28457	0.03056	0.41084
0.03008	0.25627	0.03021	0.2667	0.03004	0.28648	0.03058	0.35929		0.03008	-0.000926315	0.03021	0.02376	0.03004	0.00159	0.03058	-0.052		0.03008	0.2572	0.03021	0.24294	0.03004	0.28489	0.03058	0.41129
0.0301	0.25655	0.03022	0.26699	0.03005	0.2868	0.0306	0.35968		0.0301	-0.000942882	0.03022	0.0238	0.03005	0.00159	0.0306	-0.05205		0.0301	0.2575	0.03022	0.24319	0.03005	0.28521	0.0306	0.41174
0.03012	0.25684	0.03024	0.26729	0.03007	0.28711	0.03061	0.36008		0.03012	-0.000961362	0.03024	0.02384	0.03007	0.00158	0.03061	-0.0521		0.03012	0.2578	0.03024	0.24345	0.03007	0.28554	0.03061	0.41218
0.03013	0.25712	0.03026	0.26758	0.03009	0.28743	0.03063	0.36047		0.03013	-0.000976862	0.03026	0.02388	0.03009	0.00157	0.03063	-0.05215		0.03013	0.2581	0.03026	0.2437	0.03009	0.28586	0.03063	0.41262
0.03015	0.2574	0.03027	0.26787	0.0301	0.28775	0.03065	0.36087		0.03015	-0.000992912	0.03027	0.02392	0.0301	0.00156	0.03065	-0.05218		0.03015	0.2584	0.03027	0.24395	0.0301	0.28618	0.03065	0.41305
0.03017	0.25769	0.03029	0.26817	0.03012	0.28806	0.03066	0.36127		0.03017	-0.001	0.03029	0.02397	0.03012	0.00156	0.03066	-0.05222		0.03017	0.25869	0.03029	0.2442	0.03012	0.2865	0.03066	0.41349
0.03018	0.25797	0.03031	0.26846	0.03014	0.28838	0.03068	0.36166		0.03018	-0.00101	0.03031	0.02401	0.03014	0.00155	0.03068	-0.05226		0.03018	0.25898	0.03031	0.24445	0.03014	0.28682	0.03068	0.41392
0.0302	0.25825	0.03032	0.26876	0.03015	0.28869	0.0307	0.36206		0.0302	-0.00103	0.03032	0.02406	0.03015	0.00155	0.0307	-0.05229		0.0302	0.25928	0.03032	0.2447	0.03015	0.28714	0.0307	0.41435
0.03022	0.25853	0.03034	0.26905	0.03017	0.28901	0.03071	0.36246		0.03022	-0.00104	0.03034	0.0241	0.03017	0.00154	0.03071	-0.05231		0.03022	0.25957	0.03034	0.24495	0.03017	0.28747	0.03071	0.41477
0.03023	0.25882	0.03036	0.26935	0.03019	0.28933	0.03073	0.36286		0.03023	-0.00105	0.03036	0.02414	0.03019	0.00154	0.03073	-0.05233		0.03023	0.25987	0.03036	0.2452	0.03019	0.28778	0.03073	0.41519
0.03025	0.2591	0.03037	0.26964	0.0302	0.28964	0.03075	0.36325		0.03025	-0.00106	0.03037	0.02418	0.0302	0.00154	0.03075	-0.05235		0.03025	0.26016	0.03037	0.24546	0.0302	0.28811	0.03075	0.4156
0.03027	0.25939	0.03039	0.26994	0.03022	0.28996	0.03077	0.36365		0.03027	-0.00107	0.03039	0.02422	0.03022	0.00154	0.03077	-0.05236		0.03027	0.26045	0.03039	0.24571	0.03022	0.28843	0.03077	0.41601
0.03028	0.25967	0.03041	0.27023	0.03024	0.29028	0.03078	0.36405		0.03028	-0.00108	0.03041	0.02427	0.03024	0.00154	0.03078	-0.05237		0.03028	0.26075	0.03041	0.24597	0.03024	0.28874	0.03078	0.41642
0.0303	0.25995	0.03042	0.27053	0.03025	0.2906	0.0308	0.36445		0.0303	-0.00109	0.03042	0.02431	0.03025	0.00154	0.0308	-0.05239		0.0303	0.26104	0.03042	0.24622	0.03025	0.28906	0.0308	0.41684
0.03032	0.26024	0.03044	0.27082	0.03027	0.29091	0.03082	0.36485		0.03032	-0.00109	0.03044	0.02435	0.03027	0.00153	0.03082	-0.0524		0.03032	0.26133	0.03044	0.24647	0.03027	0.28938	0.03082	0.41725
0.03033	0.26052	0.03046	0.27112	0.03029	0.29123	0.03083	0.36525		0.03033	-0.0011	0.03046	0.02439	0.03029	0.00152	0.03083	-0.05241		0.03033	0.26162	0.03046	0.24672	0.03029	0.28971	0.03083	0.41765
0.03035	0.26081	0.03047	0.27141	0.0303	0.29155	0.03085	0.36564		0.03035	-0.0011	0.03047	0.02444	0.0303	0.00152	0.03085	-0.05242		0.03035	0.26191	0.03047	0.24698	0.0303	0.29003	0.03085	0.41806
0.03037	0.26109	0.03049	0.27171	0.03032	0.29187	0.03087	0.36604		0.03037	-0.0011	0.03049	0.02447	0.03032	0.00152	0.03087	-0.05242		0.03037	0.2622	0.03049	0.24724	0.03032	0.29034	0.03087	0.41846
0.03038	0.26138	0.03051	0.27201	0.03034	0.29219	0.03088	0.36644		0.03038	-0.0011	0.03051	0.02451	0.03034	0.00152	0.03088	-0.05243		0.03038	0.26248	0.03051	0.24749	0.03034	0.29067	0.03088	0.41887
0.0304	0.26166	0.03052	0.2723	0.03035	0.29251	0.0309	0.36684		0.0304	-0.00111	0.03052	0.02455	0.03035	0.00152	0.0309	-0.05243		0.0304	0.26277	0.03052	0.24775	0.03035	0.29099	0.0309	0.41928
0.03042	0.26195	0.03054	0.2726	0.03037	0.29282	0.03092	0.36724		0.03042	-0.0011	0.03054	0.02459	0.03037	0.00151	0.03092	-0.05243		0.03042	0.26305	0.03054	0.24801	0.03037	0.29131	0.03092	0.41968
0.03043	0.26223	0.03056	0.2729	0.03039	0.29314	0.03093	0.36764		0.03043	-0.00111	0.03056	0.02463	0.03039	0.00152	0.03093	-0.05244		0.03043	0.26334	0.03056	0.24827	0.03039	0.29163	0.03093	0.42008
0.03045	0.26252	0.03057	0.27319	0.0304	0.29346	0.03095	0.36804		0.03045	-0.00111	0.03057	0.02467	0.0304	0.00151	0.03095	-0.05243		0.03045	0.26363	0.03057	0.24853	0.0304	0.29195	0.03095	0.42047
0.03047	0.2628	0.03059	0.27349	0.03042	0.29378	0.03097	0.36844		0.03047	-0.0011	0.03059	0.0247	0.03042	0.00151	0.03097	-0.05243		0.03047	0.26391	0.03059	0.24879	0.03042	0.29227	0.03097	0.42088
0.03048	0.26309	0.03061	0.27379	0.03044	0.2941	0.03099	0.36884		0.03048	-0.0011	0.03061	0.02474	0.03044	0.00151	0.03099	-0.05243		0.03048	0.26419	0.03061	0.24904	0.03044	0.29259	0.03099	0.42128
0.0305	0.26338	0.03063	0.27409	0.03045	0.29442	0.031	0.36924		0.0305	-0.00109	0.03063	0.02478	0.03045	0.00151	0.031	-0.05243		0.0305	0.26447	0.03063	0.24931	0.03045	0.29291	0.031	0.42168
0.03052	0.26366	0.03064	0.27438	0.03047	0.29474	0.03102	0.36964		0.03052	-0.00109	0.03064	0.02482	0.03047	0.00151	0.03102	-0.05243		0.03052	0.26475	0.03064	0.24957	0.03047	0.29323	0.03102	0.42207
0.03053	0.26395	0.03066	0.27468	0.03049	0.29506	0.03104	0.37004		0.03053	-0.00108	0.03066	0.02486	0.03049	0.0015	0.03104	-0.05242		0.03053	0.26503	0.03066	0.24983	0.03049	0.29356	0.03104	0.42247
0.03055	0.26424	0.03068	0.27498	0.0305	0.29538	0.03105	0.37045		0.03055	-0.00107	0.03068	0.0249	0.0305	0.0015	0.03105	-0.05242		0.03055	0.2653	0.03068	0.25008	0.0305	0.29388	0.03105	0.42286
0.03057	0.26452	0.03069	0.27528	0.03052	0.2957	0.03107	0.37085		0.03057	-0.00105	0.03069	0.02493	0.03052	0.00151	0.03107	-0.05241		0.03057	0.26558	0.03069	0.25034	0.03052	0.29419	0.03107	0.42326
0.03058	0.26481	0.03071	0.27557	0.03054	0.29602	0.03109	0.37125		0.03058	-0.00104	0.03071	0.02497	0.03054	0.0015	0.03109	-0.05241		0.03058	0.26585	0.03071	0.2506	0.03054	0.29452	0.03109	0.42366
0.0306	0.2651	0.03073	0.27587	0.03055	0.29634	0.0311	0.37165		0.0306	-0.00103	0.03073	0.02501	0.03055	0.0015	0.0311	-0.05241		0.0306	0.26612	0.03073	0.25087	0.03055	0.29484	0.0311	0.42406
0.03062	0.26538	0.03074	0.27617	0.03057	0.29666	0.03112	0.37205		0.03062	-0.00101	0.03074	0.02503	0.03057	0.0015	0.03112	-0.0524		0.03062	0.2664	0.03074	0.25114	0.03057	0.29516	0.03112	0.42446
0.03063	0.26567	0.03076	0.27647	0.03059	0.29698	0.03114	0.37245		0.03063	-0.00099694	0.03076	0.02506	0.03059	0.0015	0.03114	-0.0524		0.03063	0.26667	0.03076	0.25141	0.03059	0.29548	0.03114	0.42486
0.03065	0.26596	0.03078	0.27677	0.0306	0.2973	0.03115	0.37286		0.03065	-0.000977291	0.03078	0.02509	0.0306	0.0015	0.03115	-0.05241		0.03065	0.26694	0.03078	0.25168	0.0306	0.29581	0.03115	0.42527
0.03067	0.26625	0.03079	0.27707	0.03062	0.29763	0.03117	0.37326		0.03067	-0.000953817	0.03079	0.02511	0.03062	0.0015	0.03117	-0.05241		0.03067	0.2672	0.03079	0.25195	0.03062	0.29613	0.03117	0.42567
0.03068	0.26653	0.03081	0.27737	0.03064	0.29795	0.03119	0.37366		0.03068	-0.000938228	0.03081	0.02514	0.03064	0.0015	0.03119	-0.05242		0.03068	0.26747	0.03081	0.25223	0.03064	0.29645	0.03119	0.42608
0.0307	0.26682	0.03083	0.27767	0.03065	0.29827	0.03121	0.37406		0.0307	-0.000922119	0.03083	0.02516	0.03065	0.00151	0.03121	-0.05243		0.0307	0.26774	0.03083	0.25251	0.03065	0.29676	0.03121	0.42649
0.03072	0.26711	0.03084	0.27796	0.03067	0.29859	0.03122	0.37447		0.03072	-0.000901549	0.03084	0.02518	0.03067	0.00151	0.03122	-0.05244		0.03072	0.26801	0.03084	0.25278	0.03067	0.29708	0.03122	0.4269
0.03073	0.2674	0.03086	0.27826	0.03069	0.29891	0.03124	0.37487		0.03073	-0.000884048	0.03086	0.0252	0.03069	0.00151	0.03124	-0.05245		0.03073	0.26828	0.03086	0.25306	0.03069	0.2974	0.03124	0.42733
0.03075	0.26769	0.03088	0.27856	0.0307	0.29923	0.03126	0.37527		0.03075	-0.000862686	0.03088	0.02523	0.0307	0.00152	0.03126	-0.05248		0.03075	0.26855	0.03088	0.25334	0.0307	0.29772	0.03126	0.42775
0.03077	0.26797	0.03089	0.27886	0.03072	0.29956	0.03127	0.37568		0.03077	-0.000843708	0.03089	0.02525	0.03072	0.00152	0.03127	-0.0525		0.03077	0.26882	0.03089	0.25361	0.03072	0.29804	0.03127	0.42818
0.03078	0.26826	0.03091	0.27916	0.03074	0.29988	0.03129	0.37608		0.03078	-0.000822811	0.03091	0.02528	0.03074	0.00152	0.03129	-0.05254		0.03078	0.26908	0.03091	0.25389	0.03074	0.29836	0.03129	0.42862
0.0308	0.26855	0.03093	0.27946	0.03075	0.3002	0.03131	0.37649		0.0308	-0.000806618	0.03093	0.0253	0.03075	0.00152	0.03131	-0.05258		0.0308	0.26936	0.03093	0.25416	0.03075	0.29868	0.03131	0.42907
0.03082	0.26884	0.03094	0.27976	0.03077	0.30052	0.03132	0.37689		0.03082	-0.000790602	0.03094	0.02532	0.03077	0.00152	0.03132	-0.05263		0.03082	0.26963	0.03094	0.25444	0.03077	0.29901	0.03132	0.42952
0.03083	0.26913	0.03096	0.28007	0.03079	0.30085	0.03134	0.37729		0.03083	-0.000774156	0.03096	0.02534	0.03079	0.00152	0.03134	-0.05269		0.03083	0.2699	0.03096	0.25472	0.03079	0.29933	0.03134	0.42999
0.03085	0.26942	0.03098	0.28037	0.0308	0.30117	0.03136	0.3777		0.03085	-0.000755801	0.03098	0.02536	0.0308	0.00152	0.03136	-0.05276		0.03085	0.27017	0.03098	0.25501	0.0308	0.29965	0.03136	0.43046
0.03087	0.26971	0.03099	0.28067	0.03082	0.30149	0.03137	0.3781		0.03087	-0.000732546	0.03099	0.02538	0.03082	0.00152	0.03137	-0.05283		0.03087	0.27044	0.03099	0.25529	0.03082	0.29997	0.03137	0.43093
0.03088	0.27	0.03101	0.28097	0.03084	0.30182	0.03139	0.37851		0.03088	-0.000714462	0.03101	0.0254	0.03084	0.00152	0.03139	-0.05291		0.03088	0.27071	0.03101	0.25557	0.03084	0.3003	0.03139	0.43141
0.0309	0.27029	0.03103	0.28127	0.03085	0.30214	0.03141	0.37891		0.0309	-0.000698226	0.03103	0.02542	0.03085	0.00152	0.03141	-0.05299		0.0309	0.27098	0.03103	0.25585	0.03085	0.30062	0.03141	0.43191
0.03092	0.27058	0.03104	0.28157	0.03087	0.30247	0.03143	0.37932		0.03092	-0.000688643	0.03104	0.02543	0.03087	0.00152	0.03143	-0.05309		0.03092	0.27126	0.03104	0.25614	0.03087	0.30094	0.03143	0.43241
0.03093	0.27087	0.03106	0.28187	0.03089	0.30279	0.03144	0.37973		0.03093	-0.000675687	0.03106	0.02544	0.03089	0.00152	0.03144	-0.05319		0.03093	0.27154	0.03106	0.25643	0.03089	0.30127	0.03144	0.43292
0.03095	0.27116	0.03108	0.28217	0.0309	0.30311	0.03146	0.38013		0.03095	-0.000660695	0.03108	0.02546	0.0309	0.00153	0.03146	-0.05331		0.03095	0.27182	0.03108	0.25672	0.0309	0.30159	0.03146	0.43344
0.03097	0.27145	0.03109	0.28248	0.03092	0.30344	0.03148	0.38054		0.03097	-0.000646061	0.03109	0.02547	0.03092	0.00153	0.03148	-0.05343		0.03097	0.27209	0.03109	0.25701	0.03092	0.30191	0.03148	0.43397
0.03098	0.27174	0.03111	0.28278	0.03094	0.30376	0.03149	0.38095		0.03098	-0.000631814	0.03111	0.02547	0.03094	0.00154	0.03149	-0.05356		0.03098	0.27237	0.03111	0.2573	0.03094	0.30222	0.03149	0.4345
0.031	0.27203	0.03113	0.28308	0.03095	0.30409	0.03151	0.38135		0.031	-0.000615783	0.03113	0.02548	0.03095	0.00155	0.03151	-0.05368		0.031	0.27264	0.03113	0.2576	0.03095	0.30254	0.03151	0.43504
0.03102	0.27232	0.03114	0.28338	0.03097	0.30441	0.03153	0.38176		0.03102	-0.000603142	0.03114	0.0255	0.03097	0.00155	0.03153	-0.05382		0.03102	0.27292	0.03114	0.25788	0.03097	0.30286	0.03153	0.43558
0.03103	0.27261	0.03116	0.28368	0.03099	0.30474	0.03154	0.38217		0.03103	-0.000592243	0.03116	0.02551	0.03099	0.00155	0.03154	-0.05395		0.03103	0.2732	0.03116	0.25818	0.03099	0.30319	0.03154	0.43611
0.03105	0.2729	0.03118	0.28399	0.031	0.30506	0.03156	0.38257		0.03105	-0.000579083	0.03118	0.02552	0.031	0.00155	0.03156	-0.05408		0.03105	0.27348	0.03118	0.25847	0.031	0.30351	0.03156	0.43665
0.03107	0.27319	0.03119	0.28429	0.03102	0.30539	0.03158	0.38298		0.03107	-0.000570313	0.03119	0.02553	0.03102	0.00155	0.03158	-0.05422		0.03107	0.27376	0.03119	0.25876	0.03102	0.30384	0.03158	0.4372
0.03108	0.27348	0.03121	0.28459	0.03104	0.30571	0.0316	0.38339		0.03108	-0.000562011	0.03121	0.02554	0.03104	0.00155	0.0316	-0.05435		0.03108	0.27404	0.03121	0.25905	0.03104	0.30416	0.0316	0.43774
0.0311	0.27377	0.03123	0.2849	0.03105	0.30604	0.03161	0.3838		0.0311	-0.000559378	0.03123	0.02555	0.03105	0.00156	0.03161	-0.05449		0.0311	0.27433	0.03123	0.25935	0.03105	0.30448	0.03161	0.43829
0.03112	0.27406	0.03124	0.2852	0.03107	0.30637	0.03163	0.38421		0.03112	-0.000555527	0.03124	0.02556	0.03107	0.00156	0.03163	-0.05462		0.03112	0.27462	0.03124	0.25964	0.03107	0.30481	0.03163	0.43883
0.03113	0.27436	0.03126	0.2855	0.03109	0.30669	0.03165	0.38462		0.03113	-0.000550504	0.03126	0.02556	0.03109	0.00156	0.03165	-0.05475		0.03113	0.27491	0.03126	0.25994	0.03109	0.30513	0.03165	0.43937
0.03115	0.27465	0.03128	0.28581	0.0311	0.30702	0.03166	0.38503		0.03115	-0.00054985	0.03128	0.02557	0.0311	0.00157	0.03166	-0.05488		0.03115	0.2752	0.03128	0.26024	0.0311	0.30545	0.03166	0.43991
0.03117	0.27494	0.03129	0.28611	0.03112	0.30735	0.03168	0.38543		0.03117	-0.000545612	0.03129	0.02558	0.03112	0.00157	0.03168	-0.05501		0.03117	0.27548	0.03129	0.26053	0.03112	0.30578	0.03168	0.44044
0.03118	0.27523	0.03131	0.28642	0.03114	0.30767	0.0317	0.38584		0.03118	-0.000541615	0.03131	0.02559	0.03114	0.00157	0.0317	-0.05514		0.03118	0.27577	0.03131	0.26082	0.03114	0.3061	0.0317	0.44098
0.0312	0.27552	0.03133	0.28672	0.03115	0.308	0.03171	0.38625		0.0312	-0.000541782	0.03133	0.0256	0.03115	0.00157	0.03171	-0.05526		0.0312	0.27607	0.03133	0.26112	0.03115	0.30643	0.03171	0.44152
0.03122	0.27582	0.03134	0.28702	0.03117	0.30833	0.03173	0.38666		0.03122	-0.000541086	0.03134	0.02561	0.03117	0.00158	0.03173	-0.05538		0.03122	0.27636	0.03134	0.26142	0.03117	0.30675	0.03173	0.44205
0.03123	0.27611	0.03136	0.28733	0.03119	0.30865	0.03175	0.38708		0.03123	-0.00054391	0.03136	0.02562	0.03119	0.00158	0.03175	-0.05551		0.03123	0.27665	0.03136	0.26171	0.03119	0.30707	0.03175	0.44258
0.03125	0.2764	0.03138	0.28763	0.0312	0.30898	0.03176	0.38749		0.03125	-0.00054784	0.03138	0.02562	0.0312	0.00158	0.03176	-0.05562		0.03125	0.27695	0.03138	0.26201	0.0312	0.3074	0.03176	0.44311
0.03127	0.27669	0.03139	0.28794	0.03122	0.30931	0.03178	0.3879		0.03127	-0.000552918	0.03139	0.02563	0.03122	0.00158	0.03178	-0.05574		0.03127	0.27725	0.03139	0.26231	0.03122	0.30773	0.03178	0.44364
0.03128	0.27699	0.03141	0.28824	0.03124	0.30964	0.0318	0.38831		0.03128	-0.000556411	0.03141	0.02564	0.03124	0.00158	0.0318	-0.05585		0.03128	0.27754	0.03141	0.26261	0.03124	0.30806	0.0318	0.44416
0.0313	0.27728	0.03143	0.28855	0.03125	0.30996	0.03182	0.38872		0.0313	-0.00055638	0.03143	0.02564	0.03125	0.00158	0.03182	-0.05596		0.0313	0.27784	0.03143	0.26291	0.03125	0.30839	0.03182	0.44468
0.03132	0.27757	0.03145	0.28885	0.03127	0.31029	0.03183	0.38913		0.03132	-0.000564171	0.03145	0.02565	0.03127	0.00158	0.03183	-0.05606		0.03132	0.27814	0.03145	0.26321	0.03127	0.30872	0.03183	0.44519
0.03133	0.27787	0.03146	0.28916	0.03129	0.31062	0.03185	0.38954		0.03133	-0.000574355	0.03146	0.02566	0.03129	0.00158	0.03185	-0.05617		0.03133	0.27844	0.03146	0.2635	0.03129	0.30904	0.03185	0.44571
0.03135	0.27816	0.03148	0.28947	0.0313	0.31095	0.03187	0.38995		0.03135	-0.000583758	0.03148	0.02566	0.0313	0.00157	0.03187	-0.05627		0.03135	0.27874	0.03148	0.2638	0.0313	0.30937	0.03187	0.44622
0.03137	0.27845	0.0315	0.28977	0.03132	0.31128	0.03188	0.39037		0.03137	-0.000595573	0.0315	0.02567	0.03132	0.00157	0.03188	-0.05636		0.03137	0.27905	0.0315	0.26411	0.03132	0.3097	0.03188	0.44673
0.03138	0.27875	0.03151	0.29008	0.03134	0.31161	0.0319	0.39078		0.03138	-0.000607843	0.03151	0.02567	0.03134	0.00157	0.0319	-0.05646		0.03138	0.27936	0.03151	0.26441	0.03134	0.31003	0.0319	0.44724
0.0314	0.27904	0.03153	0.29038	0.03135	0.31193	0.03192	0.39119		0.0314	-0.00062515	0.03153	0.02568	0.03135	0.00158	0.03192	-0.05655		0.0314	0.27967	0.03153	0.2647	0.03135	0.31036	0.03192	0.44775
0.03142	0.27934	0.03155	0.29069	0.03137	0.31226	0.03193	0.39161		0.03142	-0.000643854	0.03155	0.02569	0.03137	0.00157	0.03193	-0.05664		0.03142	0.27998	0.03155	0.265	0.03137	0.31069	0.03193	0.44825
0.03143	0.27963	0.03156	0.291	0.03139	0.31259	0.03195	0.39202		0.03143	-0.000661742	0.03156	0.0257	0.03139	0.00158	0.03195	-0.05673		0.03143	0.28029	0.03156	0.2653	0.03139	0.31101	0.03195	0.44875
0.03145	0.27993	0.03158	0.29131	0.0314	0.31292	0.03197	0.39243		0.03145	-0.000678594	0.03158	0.02571	0.0314	0.00158	0.03197	-0.05682		0.03145	0.2806	0.03158	0.26559	0.0314	0.31134	0.03197	0.44925
0.03147	0.28022	0.0316	0.29161	0.03142	0.31325	0.03198	0.39285		0.03147	-0.000701927	0.0316	0.02573	0.03142	0.00158	0.03198	-0.0569		0.03147	0.28092	0.0316	0.26588	0.03142	0.31167	0.03198	0.44974
0.03148	0.28052	0.03161	0.29192	0.03143	0.31358	0.032	0.39326		0.03148	-0.000722664	0.03161	0.02574	0.03143	0.00158	0.032	-0.05698		0.03148	0.28124	0.03161	0.26618	0.03143	0.312	0.032	0.45023
0.0315	0.28081	0.03163	0.29223	0.03145	0.31391	0.03202	0.39367		0.0315	-0.00074277	0.03163	0.02575	0.03145	0.00158	0.03202	-0.05705		0.0315	0.28155	0.03163	0.26648	0.03145	0.31233	0.03202	0.45073
0.03152	0.28111	0.03165	0.29253	0.03147	0.31424	0.03204	0.39409		0.03152	-0.000764424	0.03165	0.02577	0.03147	0.00159	0.03204	-0.05712		0.03152	0.28187	0.03165	0.26677	0.03147	0.31266	0.03204	0.45121
0.03153	0.2814	0.03166	0.29284	0.03148	0.31457	0.03205	0.3945		0.03153	-0.000787579	0.03166	0.02578	0.03148	0.00159	0.03205	-0.05719		0.03153	0.28219	0.03166	0.26706	0.03148	0.31299	0.03205	0.45169
0.03155	0.2817	0.03168	0.29315	0.0315	0.3149	0.03207	0.39492		0.03155	-0.000808445	0.03168	0.02579	0.0315	0.00159	0.03207	-0.05725		0.03155	0.28251	0.03168	0.26736	0.0315	0.31331	0.03207	0.45217
0.03157	0.28199	0.0317	0.29346	0.03152	0.31523	0.03209	0.39533		0.03157	-0.000829929	0.0317	0.02581	0.03152	0.00159	0.03209	-0.05731		0.03157	0.28282	0.0317	0.26765	0.03152	0.31364	0.03209	0.45265
0.03158	0.28229	0.03171	0.29377	0.03153	0.31556	0.0321	0.39575		0.03158	-0.00085015	0.03171	0.02583	0.03153	0.00159	0.0321	-0.05737		0.03158	0.28314	0.03171	0.26794	0.03153	0.31397	0.0321	0.45312
0.0316	0.28259	0.03173	0.29407	0.03155	0.3159	0.03212	0.39616		0.0316	-0.000869933	0.03173	0.02585	0.03155	0.00159	0.03212	-0.05742		0.0316	0.28346	0.03173	0.26822	0.03155	0.3143	0.03212	0.45359
0.03162	0.28288	0.03175	0.29438	0.03157	0.31623	0.03214	0.39658		0.03162	-0.000889536	0.03175	0.02587	0.03157	0.00159	0.03214	-0.05747		0.03162	0.28377	0.03175	0.26851	0.03157	0.31463	0.03214	0.45405
0.03163	0.28318	0.03176	0.29469	0.03158	0.31656	0.03215	0.39699		0.03163	-0.00090929	0.03176	0.0259	0.03158	0.00159	0.03215	-0.05752		0.03163	0.28409	0.03176	0.26879	0.03158	0.31497	0.03215	0.45451
0.03165	0.28348	0.03178	0.295	0.0316	0.31689	0.03217	0.39741		0.03165	-0.000926909	0.03178	0.02592	0.0316	0.00159	0.03217	-0.05756		0.03165	0.2844	0.03178	0.26908	0.0316	0.3153	0.03217	0.45497
0.03167	0.28377	0.0318	0.29531	0.03162	0.31722	0.03219	0.39783		0.03167	-0.000944528	0.0318	0.02595	0.03162	0.00159	0.03219	-0.0576		0.03167	0.28472	0.0318	0.26936	0.03162	0.31563	0.03219	0.45543
0.03168	0.28407	0.03181	0.29562	0.03163	0.31755	0.0322	0.39824		0.03168	-0.000961855	0.03181	0.02598	0.03163	0.00159	0.0322	-0.05764		0.03168	0.28503	0.03181	0.26964	0.03163	0.31597	0.0322	0.45588
0.0317	0.28437	0.03183	0.29593	0.03165	0.31789	0.03222	0.39866		0.0317	-0.000979586	0.03183	0.02601	0.03165	0.00159	0.03222	-0.05767		0.0317	0.28535	0.03183	0.26992	0.03165	0.3163	0.03222	0.45633
0.03172	0.28466	0.03185	0.29624	0.03167	0.31822	0.03224	0.39908		0.03172	-0.000999306	0.03185	0.02604	0.03167	0.00158	0.03224	-0.0577		0.03172	0.28566	0.03185	0.2702	0.03167	0.31664	0.03224	0.45678
0.03173	0.28496	0.03186	0.29655	0.03168	0.31855	0.03226	0.39949		0.03173	-0.00102	0.03186	0.02607	0.03168	0.00158	0.03226	-0.05772		0.03173	0.28598	0.03186	0.27047	0.03168	0.31697	0.03226	0.45722
0.03175	0.28526	0.03188	0.29686	0.0317	0.31888	0.03227	0.39991		0.03175	-0.00104	0.03188	0.0261	0.0317	0.00158	0.03227	-0.05775		0.03175	0.2863	0.03188	0.27076	0.0317	0.31731	0.03227	0.45766
0.03177	0.28556	0.0319	0.29717	0.03172	0.31922	0.03229	0.40033		0.03177	-0.00105	0.0319	0.02613	0.03172	0.00158	0.03229	-0.05777		0.03177	0.28661	0.0319	0.27103	0.03172	0.31764	0.03229	0.45809
0.03178	0.28585	0.03191	0.29748	0.03173	0.31955	0.03231	0.40075		0.03178	-0.00107	0.03191	0.02617	0.03173	0.00158	0.03231	-0.05778		0.03178	0.28692	0.03191	0.27131	0.03173	0.31797	0.03231	0.45853
0.0318	0.28615	0.03193	0.29779	0.03175	0.31988	0.03232	0.40117		0.0318	-0.00108	0.03193	0.0262	0.03175	0.00158	0.03232	-0.0578		0.0318	0.28724	0.03193	0.27159	0.03175	0.3183	0.03232	0.45896
0.03182	0.28645	0.03195	0.2981	0.03177	0.32021	0.03234	0.40158		0.03182	-0.0011	0.03195	0.02624	0.03177	0.00158	0.03234	-0.05781		0.03182	0.28755	0.03195	0.27186	0.03177	0.31864	0.03234	0.45939
0.03183	0.28675	0.03196	0.29841	0.03178	0.32055	0.03236	0.402		0.03183	-0.00112	0.03196	0.02628	0.03178	0.00157	0.03236	-0.05782		0.03183	0.28787	0.03196	0.27213	0.03178	0.31898	0.03236	0.45982
0.03185	0.28705	0.03198	0.29872	0.0318	0.32088	0.03237	0.40242		0.03185	-0.00114	0.03198	0.02632	0.0318	0.00157	0.03237	-0.05783		0.03185	0.28819	0.03198	0.2724	0.0318	0.31931	0.03237	0.46025
0.03187	0.28735	0.032	0.29903	0.03182	0.32122	0.03239	0.40284		0.03187	-0.00115	0.032	0.02636	0.03182	0.00157	0.03239	-0.05783		0.03187	0.2885	0.032	0.27267	0.03182	0.31965	0.03239	0.46067
0.03188	0.28765	0.03201	0.29934	0.03183	0.32155	0.03241	0.40326		0.03188	-0.00117	0.03201	0.0264	0.03183	0.00157	0.03241	-0.05783		0.03188	0.28881	0.03201	0.27294	0.03183	0.31998	0.03241	0.46109
0.0319	0.28794	0.03203	0.29965	0.03185	0.32188	0.03243	0.40368		0.0319	-0.00118	0.03203	0.02644	0.03185	0.00156	0.03243	-0.05784		0.0319	0.28913	0.03203	0.27321	0.03185	0.32032	0.03243	0.46152
0.03192	0.28824	0.03205	0.29996	0.03187	0.32222	0.03244	0.4041		0.03192	-0.0012	0.03205	0.02649	0.03187	0.00156	0.03244	-0.05785		0.03192	0.28944	0.03205	0.27348	0.03187	0.32066	0.03244	0.46194
0.03193	0.28854	0.03206	0.30028	0.03188	0.32255	0.03246	0.40452		0.03193	-0.00121	0.03206	0.02653	0.03188	0.00156	0.03246	-0.05785		0.03193	0.28975	0.03206	0.27374	0.03188	0.321	0.03246	0.46236
0.03195	0.28884	0.03208	0.30059	0.0319	0.32289	0.03248	0.40493		0.03195	-0.00123	0.03208	0.02658	0.0319	0.00156	0.03248	-0.05785		0.03195	0.29007	0.03208	0.27401	0.0319	0.32133	0.03248	0.46278
0.03197	0.28914	0.0321	0.3009	0.03192	0.32322	0.03249	0.40535		0.03197	-0.00124	0.0321	0.02663	0.03192	0.00155	0.03249	-0.05785		0.03197	0.29038	0.0321	0.27427	0.03192	0.32167	0.03249	0.4632
0.03198	0.28944	0.03211	0.30121	0.03193	0.32356	0.03251	0.40577		0.03198	-0.00125	0.03211	0.02668	0.03193	0.00155	0.03251	-0.05785		0.03198	0.29069	0.03211	0.27454	0.03193	0.32201	0.03251	0.46362
0.032	0.28974	0.03213	0.30152	0.03195	0.32389	0.03253	0.40619		0.032	-0.00126	0.03213	0.02672	0.03195	0.00154	0.03253	-0.05785		0.032	0.291	0.03213	0.2748	0.03195	0.32235	0.03253	0.46404
0.03202	0.29004	0.03215	0.30184	0.03197	0.32423	0.03254	0.40662		0.03202	-0.00127	0.03215	0.02678	0.03197	0.00154	0.03254	-0.05785		0.03202	0.29131	0.03215	0.27506	0.03197	0.32269	0.03254	0.46447
0.03203	0.29034	0.03216	0.30215	0.03198	0.32456	0.03256	0.40704		0.03203	-0.00128	0.03216	0.02683	0.03198	0.00153	0.03256	-0.05785		0.03203	0.29162	0.03216	0.27532	0.03198	0.32303	0.03256	0.46489
0.03205	0.29064	0.03218	0.30246	0.032	0.3249	0.03258	0.40746		0.03205	-0.00129	0.03218	0.02687	0.032	0.00153	0.03258	-0.05785		0.03205	0.29193	0.03218	0.27559	0.032	0.32337	0.03258	0.46531
0.03207	0.29094	0.0322	0.30277	0.03202	0.32524	0.03259	0.40788		0.03207	-0.0013	0.0322	0.02693	0.03202	0.00153	0.03259	-0.05786		0.03207	0.29224	0.0322	0.27585	0.03202	0.3237	0.03259	0.46574
0.03208	0.29125	0.03221	0.30309	0.03203	0.32557	0.03261	0.4083		0.03208	-0.0013	0.03221	0.02698	0.03203	0.00153	0.03261	-0.05786		0.03208	0.29254	0.03221	0.27611	0.03203	0.32404	0.03261	0.46616
0.0321	0.29155	0.03223	0.3034	0.03205	0.32591	0.03263	0.40872		0.0321	-0.0013	0.03223	0.02703	0.03205	0.00152	0.03263	-0.05786		0.0321	0.29285	0.03223	0.27637	0.03205	0.32439	0.03263	0.46658
0.03212	0.29185	0.03225	0.30371	0.03207	0.32624	0.03265	0.40914		0.03212	-0.00131	0.03225	0.02708	0.03207	0.00152	0.03265	-0.05787		0.03212	0.29315	0.03225	0.27664	0.03207	0.32472	0.03265	0.46701
0.03213	0.29215	0.03227	0.30403	0.03208	0.32658	0.03266	0.40956		0.03213	-0.00131	0.03227	0.02713	0.03208	0.00152	0.03266	-0.05787		0.03213	0.29346	0.03227	0.2769	0.03208	0.32507	0.03266	0.46744
0.03215	0.29245	0.03228	0.30434	0.0321	0.32692	0.03268	0.40999		0.03215	-0.00131	0.03228	0.02718	0.0321	0.00151	0.03268	-0.05788		0.03215	0.29376	0.03228	0.27716	0.0321	0.32541	0.03268	0.46787
0.03217	0.29275	0.0323	0.30465	0.03212	0.32725	0.0327	0.41041		0.03217	-0.00131	0.0323	0.02723	0.03212	0.00151	0.0327	-0.05789		0.03217	0.29406	0.0323	0.27742	0.03212	0.32575	0.0327	0.4683
0.03218	0.29305	0.03232	0.30497	0.03213	0.32759	0.03271	0.41083		0.03218	-0.00131	0.03232	0.02727	0.03213	0.00151	0.03271	-0.0579		0.03218	0.29436	0.03232	0.27769	0.03213	0.32609	0.03271	0.46873
0.0322	0.29336	0.03233	0.30528	0.03215	0.32793	0.03273	0.41125		0.0322	-0.00131	0.03233	0.02733	0.03215	0.0015	0.03273	-0.05791		0.0322	0.29466	0.03233	0.27796	0.03215	0.32643	0.03273	0.46916
0.03222	0.29366	0.03235	0.3056	0.03217	0.32827	0.03275	0.41168		0.03222	-0.0013	0.03235	0.02737	0.03217	0.0015	0.03275	-0.05792		0.03222	0.29496	0.03235	0.27822	0.03217	0.32676	0.03275	0.4696
0.03223	0.29396	0.03237	0.30591	0.03218	0.3286	0.03276	0.4121		0.03223	-0.0013	0.03237	0.02742	0.03218	0.0015	0.03276	-0.05795		0.03223	0.29526	0.03237	0.27849	0.03218	0.3271	0.03276	0.47005
0.03225	0.29426	0.03238	0.30622	0.0322	0.32894	0.03278	0.41252		0.03225	-0.0013	0.03238	0.02747	0.0322	0.0015	0.03278	-0.05798		0.03225	0.29556	0.03238	0.27876	0.0322	0.32744	0.03278	0.4705
0.03227	0.29456	0.0324	0.30654	0.03222	0.32928	0.0328	0.41294		0.03227	-0.00129	0.0324	0.02751	0.03222	0.0015	0.0328	-0.05802		0.03227	0.29586	0.0324	0.27903	0.03222	0.32778	0.0328	0.47096
0.03228	0.29487	0.03242	0.30685	0.03223	0.32962	0.03281	0.41337		0.03228	-0.00129	0.03242	0.02755	0.03223	0.00149	0.03281	-0.05807		0.03228	0.29615	0.03242	0.2793	0.03223	0.32813	0.03281	0.47143
0.0323	0.29517	0.03243	0.30717	0.03225	0.32996	0.03283	0.41379		0.0323	-0.00128	0.03243	0.0276	0.03225	0.00149	0.03283	-0.05812		0.0323	0.29645	0.03243	0.27957	0.03225	0.32847	0.03283	0.47191
0.03232	0.29547	0.03245	0.30748	0.03227	0.3303	0.03285	0.41422		0.03232	-0.00127	0.03245	0.02763	0.03227	0.00149	0.03285	-0.05818		0.03232	0.29674	0.03245	0.27985	0.03227	0.32881	0.03285	0.47239
0.03233	0.29578	0.03247	0.3078	0.03228	0.33063	0.03287	0.41464		0.03233	-0.00126	0.03247	0.02767	0.03228	0.00148	0.03287	-0.05824		0.03233	0.29704	0.03247	0.28013	0.03228	0.32915	0.03287	0.47288
0.03235	0.29608	0.03248	0.30811	0.0323	0.33097	0.03288	0.41506		0.03235	-0.00125	0.03248	0.02771	0.0323	0.00148	0.03288	-0.05832		0.03235	0.29733	0.03248	0.28041	0.0323	0.32949	0.03288	0.47338
0.03237	0.29638	0.0325	0.30843	0.03232	0.33131	0.0329	0.41549		0.03237	-0.00123	0.0325	0.02774	0.03232	0.00148	0.0329	-0.05841		0.03237	0.29762	0.0325	0.28069	0.03232	0.32983	0.0329	0.4739
0.03238	0.29669	0.03252	0.30874	0.03233	0.33165	0.03292	0.41591		0.03238	-0.00122	0.03252	0.02777	0.03233	0.00148	0.03292	-0.0585		0.03238	0.29791	0.03252	0.28097	0.03233	0.33017	0.03292	0.47442
0.0324	0.29699	0.03253	0.30906	0.03235	0.33199	0.03293	0.41634		0.0324	-0.00121	0.03253	0.0278	0.03235	0.00149	0.03293	-0.05861		0.0324	0.2982	0.03253	0.28126	0.03235	0.33051	0.03293	0.47495
0.03242	0.29729	0.03255	0.30938	0.03237	0.33233	0.03295	0.41676		0.03242	-0.00119	0.03255	0.02784	0.03237	0.00148	0.03295	-0.05872		0.03242	0.29849	0.03255	0.28154	0.03237	0.33085	0.03295	0.47549
0.03243	0.2976	0.03257	0.30969	0.03238	0.33267	0.03297	0.41719		0.03243	-0.00118	0.03257	0.02787	0.03238	0.00148	0.03297	-0.05884		0.03243	0.29877	0.03257	0.28183	0.03238	0.33119	0.03297	0.47603
0.03245	0.2979	0.03258	0.31001	0.0324	0.33301	0.03298	0.41762		0.03245	-0.00115	0.03258	0.02789	0.0324	0.00148	0.03298	-0.05897		0.03245	0.29906	0.03258	0.28211	0.0324	0.33153	0.03298	0.47658
0.03247	0.29821	0.0326	0.31033	0.03242	0.33335	0.033	0.41804		0.03247	-0.00113	0.0326	0.02792	0.03242	0.00148	0.033	-0.05908		0.03247	0.29934	0.0326	0.28241	0.03242	0.33187	0.033	0.47713
0.03248	0.29851	0.03262	0.31064	0.03243	0.33369	0.03302	0.41847		0.03248	-0.00111	0.03262	0.02793	0.03243	0.00148	0.03302	-0.05921		0.03248	0.29962	0.03262	0.28271	0.03243	0.33221	0.03302	0.47768
0.0325	0.29882	0.03263	0.31096	0.03245	0.33403	0.03304	0.4189		0.0325	-0.00109	0.03263	0.02795	0.03245	0.00148	0.03304	-0.05935		0.0325	0.29991	0.03263	0.28301	0.03245	0.33255	0.03304	0.47824
0.03252	0.29912	0.03265	0.31128	0.03247	0.33437	0.03305	0.41932		0.03252	-0.00107	0.03265	0.02797	0.03247	0.00148	0.03305	-0.05948		0.03252	0.30019	0.03265	0.2833	0.03247	0.33289	0.03305	0.47881
0.03253	0.29943	0.03267	0.31159	0.03248	0.33471	0.03307	0.41975		0.03253	-0.00105	0.03267	0.02799	0.03248	0.00148	0.03307	-0.05962		0.03253	0.30048	0.03267	0.2836	0.03248	0.33323	0.03307	0.47937
0.03255	0.29973	0.03268	0.31191	0.0325	0.33505	0.03309	0.42018		0.03255	-0.00103	0.03268	0.02801	0.0325	0.00148	0.03309	-0.05976		0.03255	0.30076	0.03268	0.2839	0.0325	0.33357	0.03309	0.47994
0.03257	0.30004	0.0327	0.31223	0.03252	0.3354	0.0331	0.4206		0.03257	-0.00102	0.0327	0.02802	0.03252	0.00149	0.0331	-0.0599		0.03257	0.30106	0.0327	0.2842	0.03252	0.33391	0.0331	0.4805
0.03258	0.30034	0.03272	0.31255	0.03253	0.33574	0.03312	0.42103		0.03258	-0.001	0.03272	0.02804	0.03253	0.00149	0.03312	-0.06003		0.03258	0.30135	0.03272	0.28451	0.03253	0.33424	0.03312	0.48107
0.0326	0.30065	0.03273	0.31286	0.03255	0.33608	0.03314	0.42146		0.0326	-0.000990639	0.03273	0.02805	0.03255	0.0015	0.03314	-0.06017		0.0326	0.30164	0.03273	0.28481	0.03255	0.33458	0.03314	0.48163
0.03262	0.30095	0.03275	0.31318	0.03257	0.33642	0.03315	0.42189		0.03262	-0.000978481	0.03275	0.02806	0.03257	0.00149	0.03315	-0.0603		0.03262	0.30193	0.03275	0.28512	0.03257	0.33492	0.03315	0.48219
0.03263	0.30126	0.03277	0.3135	0.03258	0.33676	0.03317	0.42232		0.03263	-0.000969985	0.03277	0.02807	0.03258	0.0015	0.03317	-0.06044		0.03263	0.30223	0.03277	0.28543	0.03258	0.33526	0.03317	0.48275
0.03265	0.30156	0.03278	0.31382	0.0326	0.3371	0.03319	0.42275		0.03265	-0.000963814	0.03278	0.02808	0.0326	0.0015	0.03319	-0.06057		0.03265	0.30253	0.03278	0.28574	0.0326	0.33561	0.03319	0.48331
0.03267	0.30187	0.0328	0.31414	0.03262	0.33745	0.0332	0.42318		0.03267	-0.000956894	0.0328	0.02808	0.03262	0.0015	0.0332	-0.06069		0.03267	0.30283	0.0328	0.28606	0.03262	0.33595	0.0332	0.48386
0.03268	0.30218	0.03282	0.31445	0.03263	0.33779	0.03322	0.4236		0.03268	-0.000950132	0.03282	0.02808	0.03263	0.0015	0.03322	-0.06082		0.03268	0.30313	0.03282	0.28637	0.03263	0.33629	0.03322	0.48442
0.0327	0.30248	0.03283	0.31477	0.03265	0.33813	0.03324	0.42403		0.0327	-0.000944501	0.03283	0.02809	0.03265	0.0015	0.03324	-0.06094		0.0327	0.30343	0.03283	0.28669	0.03265	0.33663	0.03324	0.48498
0.03272	0.30279	0.03285	0.31509	0.03267	0.33847	0.03326	0.42446		0.03272	-0.000936606	0.03285	0.02809	0.03267	0.0015	0.03326	-0.06107		0.03272	0.30373	0.03285	0.287	0.03267	0.33697	0.03326	0.48553
0.03273	0.3031	0.03287	0.31541	0.03268	0.33882	0.03327	0.42489		0.03273	-0.000925837	0.03287	0.02809	0.03268	0.00151	0.03327	-0.06119		0.03273	0.30402	0.03287	0.28732	0.03268	0.33731	0.03327	0.48608
0.03275	0.3034	0.03288	0.31573	0.0327	0.33916	0.03329	0.42532		0.03275	-0.000922916	0.03288	0.0281	0.0327	0.00151	0.03329	-0.0613		0.03275	0.30433	0.03288	0.28763	0.0327	0.33765	0.03329	0.48663
0.03277	0.30371	0.0329	0.31605	0.03272	0.3395	0.03331	0.42575		0.03277	-0.000918344	0.0329	0.02811	0.03272	0.00151	0.03331	-0.06142		0.03277	0.30463	0.0329	0.28794	0.03272	0.33799	0.03331	0.48717
0.03278	0.30402	0.03292	0.31637	0.03273	0.33985	0.03332	0.42619		0.03278	-0.000921946	0.03292	0.02811	0.03273	0.00152	0.03332	-0.06153		0.03278	0.30494	0.03292	0.28826	0.03273	0.33833	0.03332	0.48772
0.0328	0.30432	0.03293	0.31669	0.03275	0.34019	0.03334	0.42662		0.0328	-0.000927734	0.03293	0.02811	0.03275	0.00152	0.03334	-0.06164		0.0328	0.30525	0.03293	0.28858	0.03275	0.33867	0.03334	0.48826
0.03282	0.30463	0.03295	0.31701	0.03277	0.34053	0.03336	0.42705		0.03282	-0.000931007	0.03295	0.02812	0.03277	0.00152	0.03336	-0.06175		0.03282	0.30556	0.03295	0.28889	0.03277	0.33901	0.03336	0.48879
0.03283	0.30494	0.03297	0.31733	0.03278	0.34088	0.03337	0.42748		0.03283	-0.000935252	0.03297	0.02812	0.03278	0.00152	0.03337	-0.06185		0.03283	0.30587	0.03297	0.28921	0.03278	0.33936	0.03337	0.48933
0.03285	0.30525	0.03298	0.31765	0.0328	0.34122	0.03339	0.42791		0.03285	-0.000938435	0.03298	0.02813	0.0328	0.00153	0.03339	-0.06194		0.03285	0.30619	0.03298	0.28952	0.0328	0.33969	0.03339	0.48986
0.03287	0.30556	0.033	0.31797	0.03282	0.34157	0.03341	0.42834		0.03287	-0.000938186	0.033	0.02813	0.03282	0.00153	0.03341	-0.06204		0.03287	0.30649	0.033	0.28984	0.03282	0.34003	0.03341	0.49039
0.03288	0.30586	0.03302	0.31829	0.03283	0.34191	0.03342	0.42878		0.03288	-0.000943931	0.03302	0.02814	0.03283	0.00153	0.03342	-0.06213		0.03288	0.30681	0.03302	0.29016	0.03283	0.34038	0.03342	0.49091
0.0329	0.30617	0.03304	0.31861	0.03285	0.34226	0.03344	0.42921		0.0329	-0.000949105	0.03304	0.02814	0.03285	0.00154	0.03344	-0.06222		0.0329	0.30712	0.03304	0.29047	0.03285	0.34072	0.03344	0.49143
0.03292	0.30648	0.03305	0.31893	0.03287	0.3426	0.03346	0.42964		0.03292	-0.000957828	0.03305	0.02815	0.03287	0.00154	0.03346	-0.0623		0.03292	0.30744	0.03305	0.29078	0.03287	0.34106	0.03346	0.49194
0.03293	0.30679	0.03307	0.31926	0.03288	0.34295	0.03348	0.43007		0.03293	-0.000965287	0.03307	0.02816	0.03288	0.00155	0.03348	-0.06239		0.03293	0.30775	0.03307	0.29109	0.03288	0.3414	0.03348	0.49246
0.03295	0.3071	0.03309	0.31958	0.0329	0.34329	0.03349	0.43051		0.03295	-0.000971271	0.03309	0.02817	0.0329	0.00155	0.03349	-0.06247		0.03295	0.30807	0.03309	0.2914	0.0329	0.34174	0.03349	0.49298
0.03297	0.30741	0.0331	0.3199	0.03292	0.34364	0.03351	0.43094		0.03297	-0.000981819	0.0331	0.02818	0.03292	0.00156	0.03351	-0.06255		0.03297	0.30839	0.0331	0.29172	0.03292	0.34208	0.03351	0.49349
0.03298	0.30772	0.03312	0.32022	0.03293	0.34398	0.03353	0.43137		0.03298	-0.000990834	0.03312	0.02819	0.03293	0.00156	0.03353	-0.06262		0.03298	0.30871	0.03312	0.29203	0.03293	0.34242	0.03353	0.494
0.033	0.30802	0.03314	0.32054	0.03295	0.34433	0.03354	0.43181		0.033	-0.001	0.03314	0.0282	0.03295	0.00157	0.03354	-0.0627		0.033	0.30902	0.03314	0.29234	0.03295	0.34276	0.03354	0.49451
[truncated: 78,019 more rows]
